# Supplementary material for: Modeling of thermal errors for dual-spindle turning-milling compound machine tools based on hybrid networks
Source: Sci Rep. 2025 Dec 30;15:45697. doi: 10.1038/s41598-025-27599-1 (PMC12753745; doi:10.1038/s41598-025-27599-1)
Supplement: Supplementary file 1 — Supplementary Material 1 [file 41598_2025_27599_MOESM1_ESM.zip]

Archive with 53 entries (44 files):
- code/
- code/1 K-MEANS/
- code/1 K-MEANS/10000t.xlsx
- code/1 K-MEANS/2000t.xlsx
- code/1 K-MEANS/5000t.xlsx
- code/1 K-MEANS/8000 left t.xlsx
- code/1 K-MEANS/8000 right t.xlsx
- code/1 K-MEANS/Best_type_find.m
- code/1 K-MEANS/instructions text.txt
- code/1 K-MEANS/main.m
- code/2 Grey Relational Analysis/
- code/2 Grey Relational Analysis/10000.xlsx
- code/2 Grey Relational Analysis/2000.xlsx
- code/2 Grey Relational Analysis/5000.xlsx
- code/2 Grey Relational Analysis/8000 left.xlsx
- code/2 Grey Relational Analysis/8000 right.xlsx
- code/2 Grey Relational Analysis/description.txt
- code/2 Grey Relational Analysis/GreyRelationalAnalysis.m
- code/3 SCSSA-CNN-BiLSTM/
- code/3 SCSSA-CNN-BiLSTM/fun.m
- code/3 SCSSA-CNN-BiLSTM/initialization.m
- code/3 SCSSA-CNN-BiLSTM/instructions text.txt
- code/3 SCSSA-CNN-BiLSTM/main.m
- code/3 SCSSA-CNN-BiLSTM/SCSSAforCNNBILSTM.m
- code/4 A variety of optimization algorithms/
- code/4 A variety of optimization algorithms/bestNet.mat
- code/4 A variety of optimization algorithms/CostFunction.m
- code/4 A variety of optimization algorithms/DBO.m
- code/4 A variety of optimization algorithms/GWO.m
- code/4 A variety of optimization algorithms/instructions text.txt
- code/4 A variety of optimization algorithms/main.m
- code/4 A variety of optimization algorithms/MPA.m
- code/4 A variety of optimization algorithms/WOA.m
- data/
- data/data/
- data/data/10000.xlsx
- data/data/2000.xlsx
- data/data/5000.xlsx
- data/data/8000 left.xlsx
- data/data/8000 right.xlsx
- data/original data/
- data/original data/10000.xlsx
- data/original data/2000.xlsx
- data/original data/5000.xlsx
- data/original data/8000 left.xlsx
- data/original data/8000 right.xlsx
- data/original data/instructions text.txt
- data/predicted data/
- data/predicted data/Comparison of different Networks predicted data.xlsx
- data/predicted data/Comparison of different operating conditions predicted data.xlsx
- data/predicted data/instructions text.txt
- data/predicted data/Iterative data.xlsx
- Supplementary operating guide.txt
