# Supplementary material for: Modeling of thermal errors for dual-spindle turning-milling compound machine tools based on hybrid networks
Source: Sci Rep. 2025 Dec 30;15:45697. doi: 10.1038/s41598-025-27599-1 (PMC12753745; doi:10.1038/s41598-025-27599-1)
Supplement: Supplementary file 1 — Supplementary Material 1 [file 41598_2025_27599_MOESM1_ESM.zip › code/1 K-MEANS/10000t.xlsx]

## Sheet: Sheet1
9.4	9.6	9.4	9.2	9.4	9.3	9.4	9.5	8.8	9.2	8.8
9.4	9.6	9.4	9.2	9.4	9.3	9.4	9.5	8.8	9.2	8.8
9.4	9.6	9.4	9.2	9.4	9.3	9.4	9.5	8.8	9.2	8.8
9.4	9.6	9.4	9.2	9.4	9.3	9.4	9.5	8.8	9.3	8.8
9.4	9.6	9.3	9.2	9.4	9.3	9.4	9.5	8.8	9.3	8.9
9.4	9.6	9.4	9.2	9.4	9.3	9.4	9.5	8.8	9.3	8.8
9.4	9.6	9.4	9.2	9.4	9.3	9.4	9.5	8.9	9.3	8.9
9.4	9.6	9.4	9.2	9.4	9.3	9.4	9.5	8.9	9.4	8.9
9.4	9.7	9.4	9.2	9.4	9.3	9.4	9.5	8.9	9.4	8.9
9.5	9.7	9.4	9.2	9.4	9.3	9.4	9.5	8.9	9.5	8.9
9.5	9.7	9.4	9.2	9.4	9.3	9.4	9.5	8.9	9.5	8.9
9.5	9.7	9.4	9.2	9.4	9.3	9.4	9.6	9	9.5	8.9
9.5	9.7	9.4	9.2	9.4	9.3	9.4	9.6	9	9.6	8.9
9.5	9.8	9.5	9.2	9.4	9.3	9.4	9.6	9	9.6	8.9
9.5	9.8	9.5	9.2	9.4	9.3	9.4	9.6	9	9.7	8.9
9.5	9.8	9.5	9.2	9.4	9.3	9.4	9.6	9	9.7	8.9
9.6	9.8	9.6	9.3	9.4	9.3	9.4	9.6	9	9.8	8.9
9.6	9.9	9.6	9.3	9.4	9.3	9.4	9.7	9.1	9.8	8.9
9.6	9.9	9.7	9.3	9.4	9.3	9.4	9.7	9.1	9.9	8.9
9.7	10	9.7	9.3	9.4	9.3	9.4	9.7	9.1	9.9	8.9
9.7	10	9.8	9.3	9.4	9.3	9.4	9.7	9.1	10	8.9
9.7	10.1	9.8	9.3	9.4	9.3	9.4	9.7	9.1	10	8.9
9.7	10.1	9.9	9.4	9.4	9.3	9.4	9.8	9.1	10	8.9
9.8	10.2	10	9.4	9.4	9.3	9.4	9.7	9.1	10.1	8.9
9.8	10.2	10	9.4	9.5	9.3	9.4	9.8	9.2	10.2	8.9
9.8	10.3	10.1	9.4	9.5	9.3	9.3	9.8	9.2	10.2	8.9
9.9	10.4	10.2	9.4	9.5	9.3	9.4	9.8	9.2	10.3	8.9
9.9	10.4	10.3	9.5	9.5	9.4	9.4	9.9	9.2	10.3	8.9
10	10.5	10.4	9.5	9.4	9.4	9.4	9.9	9.2	10.4	8.9
10	10.5	10.5	9.5	9.5	9.4	9.4	9.9	9.2	10.4	8.9
10.1	10.6	10.6	9.5	9.5	9.4	9.4	9.9	9.2	10.5	8.9
10.1	10.7	10.6	9.6	9.5	9.4	9.4	9.9	9.3	10.5	8.9
10.2	10.7	10.7	9.6	9.5	9.4	9.4	10	9.3	10.6	8.9
10.2	10.8	10.8	9.6	9.5	9.4	9.4	10	9.3	10.6	8.9
10.3	10.8	10.9	9.7	9.5	9.4	9.4	10	9.3	10.7	8.9
10.3	10.9	11	9.7	9.5	9.4	9.4	10	9.3	10.8	8.9
10.4	11	11.1	9.7	9.5	9.4	9.4	10.1	9.3	10.8	8.9
10.4	11.1	11.2	9.8	9.5	9.4	9.4	10.1	9.3	10.9	8.9
10.5	11.2	11.3	9.8	9.5	9.4	9.4	10.1	9.3	11	8.9
10.5	11.2	11.4	9.8	9.5	9.4	9.4	10.2	9.4	11	8.9
10.6	11.3	11.5	9.8	9.5	9.4	9.4	10.2	9.4	11.1	9
10.6	11.4	11.6	9.9	9.5	9.4	9.5	10.2	9.4	11.2	9
10.7	11.5	11.7	9.9	9.6	9.4	9.5	10.2	9.4	11.2	9
10.7	11.6	11.8	9.9	9.6	9.5	9.5	10.3	9.4	11.3	9
10.8	11.6	11.9	10	9.6	9.5	9.5	10.3	9.4	11.3	9
10.8	11.7	12	10	9.6	9.5	9.5	10.3	9.4	11.4	9
10.8	11.7	12	10	9.6	9.5	9.5	10.3	9.5	11.5	9
10.9	11.8	12.1	10.1	9.6	9.5	9.5	10.4	9.5	11.5	9
10.9	11.9	12.2	10.1	9.6	9.5	9.5	10.4	9.5	11.6	9
11	11.9	12.3	10.2	9.6	9.5	9.4	10.4	9.5	11.7	9
11.1	12	12.4	10.2	9.7	9.5	9.5	10.4	9.5	11.7	9
11.1	12.1	12.5	10.2	9.7	9.5	9.5	10.5	9.5	11.8	9
11.2	12.2	12.6	10.3	9.7	9.5	9.5	10.5	9.6	11.9	9
11.2	12.3	12.7	10.3	9.7	9.6	9.5	10.5	9.6	11.9	9
11.3	12.3	12.8	10.4	9.7	9.6	9.5	10.6	9.6	12	9
11.3	12.4	12.9	10.4	9.7	9.6	9.6	10.6	9.6	12	9
11.4	12.5	13	10.4	9.7	9.6	9.6	10.6	9.6	12.1	9
11.4	12.5	13.1	10.5	9.8	9.6	9.6	10.6	9.6	12.2	9
11.5	12.6	13.2	10.5	9.8	9.6	9.6	10.7	9.6	12.2	9
11.5	12.7	13.2	10.6	9.8	9.6	9.6	10.7	9.7	12.3	9
11.6	12.7	13.3	10.6	9.8	9.7	9.6	10.7	9.7	12.4	9
11.6	12.8	13.4	10.6	9.8	9.7	9.6	10.7	9.7	12.5	9
11.7	12.9	13.5	10.7	9.8	9.6	9.6	10.8	9.7	12.5	9
11.7	13	13.6	10.7	9.8	9.7	9.6	10.8	9.7	12.6	9
11.8	13.1	13.7	10.7	9.9	9.7	9.6	10.8	9.7	12.7	9.1
11.8	13.1	13.7	10.7	9.9	9.7	9.6	10.9	9.8	12.7	9.1
11.9	13.2	13.8	10.8	9.9	9.8	9.7	10.9	9.8	12.8	9.1
11.9	13.3	13.9	10.9	9.9	9.8	9.7	10.9	9.8	12.8	9.1
12	13.3	14	10.9	9.9	9.8	9.7	10.9	9.8	12.9	9.1
12.1	13.4	14.1	10.9	10	9.8	9.7	11	9.8	13	9.1
12.1	13.5	14.2	11	10	9.8	9.7	11	9.8	13.1	9.1
12.2	13.5	14.2	11	10	9.8	9.7	11	9.8	13.1	9.1
12.2	13.6	14.3	11.1	10	9.8	9.7	11.1	9.8	13.2	9.1
12.3	13.7	14.4	11.1	10.1	9.8	9.7	11.1	9.9	13.3	9.1
12.3	13.7	14.4	11.2	10.1	9.9	9.7	11.2	9.9	13.4	9.1
12.4	13.8	14.5	11.2	10	9.9	9.8	11.2	9.9	13.4	9.1
12.4	13.9	14.6	11.3	10.1	9.9	9.8	11.2	9.9	13.5	9.1
12.5	14	14.7	11.3	10.2	9.9	9.8	11.3	9.9	13.6	9.1
12.5	14	14.7	11.3	10.2	9.9	9.8	11.3	9.9	13.6	9.1
12.5	14.1	14.8	11.4	10.2	10	9.8	11.3	9.9	13.7	9.1
12.6	14.1	14.9	11.4	10.2	10	9.8	11.4	9.9	13.8	9.1
12.6	14.2	15	11.5	10.3	10	9.8	11.4	10	13.8	9.1
12.7	14.3	15.1	11.5	10.3	10	9.8	11.4	10	13.9	9.1
12.7	14.3	15.1	11.5	10.3	10	9.8	11.5	10	14	9.1
12.8	14.4	15.2	11.6	10.3	10.1	9.9	11.5	10	14.1	9.1
12.9	14.4	15.2	11.6	10.4	10	9.9	11.5	10	14.1	9.1
12.9	14.5	15.3	11.6	10.3	10.1	9.9	11.6	10	14.2	9.1
13	14.6	15.4	11.7	10.4	10.1	9.9	11.6	10	14.2	9.1
13	14.6	15.4	11.7	10.4	10.2	9.9	11.6	10	14.3	9.1
13.1	14.7	15.5	11.8	10.5	10.2	9.9	11.6	10	14.4	9.2
13.1	14.8	15.6	11.8	10.5	10.2	9.9	11.7	10.1	14.5	9.2
13.2	14.8	15.6	11.8	10.5	10.2	9.9	11.7	10.1	14.5	9.2
13.2	14.9	15.7	11.9	10.5	10.2	10	11.7	10.1	14.6	9.2
13.3	15	15.8	11.9	10.6	10.3	10	11.7	10.1	14.7	9.2
13.3	15	15.8	12	10.6	10.3	10	11.8	10.1	14.8	9.2
13.4	15.1	15.9	12	10.6	10.3	10	11.8	10.2	14.8	9.2
13.4	15.1	16	12.1	10.7	10.3	10	11.8	10.2	14.9	9.2
13.4	15.2	16	12.1	10.7	10.4	10	11.9	10.2	15	9.2
13.5	15.2	16.1	12.2	10.7	10.4	10	11.9	10.2	15	9.2
13.5	15.3	16.1	12.2	10.7	10.4	10.1	11.9	10.2	15.1	9.2
13.6	15.3	16.2	12.2	10.7	10.4	10.1	12	10.2	15.2	9.2
13.6	15.4	16.2	12.3	10.8	10.4	10.1	12	10.2	15.2	9.2
13.7	15.4	16.3	12.3	10.8	10.5	10.1	12.1	10.3	15.3	9.2
13.7	15.5	16.4	12.4	10.8	10.5	10.1	12.1	10.3	15.4	9.2
13.8	15.6	16.4	12.4	10.9	10.5	10.2	12.1	10.3	15.5	9.2
13.8	15.6	16.5	12.4	10.9	10.5	10.2	12.2	10.3	15.5	9.2
13.9	15.7	16.5	12.5	10.9	10.5	10.2	12.2	10.3	15.6	9.2
13.9	15.7	16.6	12.5	10.9	10.6	10.2	12.2	10.3	15.7	9.2
14	15.8	16.7	12.5	11	10.6	10.2	12.2	10.3	15.7	9.2
14	15.8	16.7	12.6	11	10.6	10.2	12.3	10.4	15.8	9.2
14.1	15.9	16.8	12.6	11	10.6	10.3	12.3	10.4	15.9	9.2
14.1	15.9	16.8	12.6	11.1	10.7	10.3	12.3	10.4	16	9.2
14.2	16	16.9	12.7	11.1	10.7	10.3	12.4	10.4	16	9.2
14.2	16	16.9	12.7	11.1	10.7	10.3	12.4	10.4	16.1	9.2
14.2	16.1	17	12.8	11.2	10.7	10.3	12.4	10.4	16.2	9.2
14.3	16.1	17	12.8	11.2	10.7	10.3	12.5	10.4	16.2	9.2
14.3	16.1	17.1	12.8	11.2	10.8	10.4	12.5	10.4	16.3	9.2
14.4	16.2	17.1	12.9	11.3	10.7	10.4	12.5	10.5	16.4	9.2
14.4	16.3	17.2	13	11.3	10.8	10.4	12.5	10.5	16.4	9.3
14.5	16.3	17.2	13	11.3	10.8	10.4	12.6	10.5	16.5	9.3
14.5	16.4	17.3	13	11.4	10.9	10.4	12.6	10.5	16.6	9.3
14.6	16.4	17.3	13.1	11.4	10.9	10.4	12.6	10.5	16.7	9.3
14.6	16.5	17.4	13.1	11.4	10.9	10.5	12.7	10.5	16.7	9.3
14.6	16.5	17.4	13.1	11.4	10.9	10.5	12.7	10.5	16.8	9.3
14.7	16.5	17.5	13.2	11.5	11	10.5	12.7	10.5	16.9	9.3
14.7	16.6	17.5	13.2	11.5	11	10.5	12.8	10.6	16.9	9.3
14.8	16.6	17.6	13.3	11.5	11	10.5	12.8	10.6	17	9.3
14.8	16.7	17.6	13.3	11.6	11.1	10.5	12.8	10.6	17	9.3
14.9	16.7	17.7	13.3	11.6	11.1	10.6	12.9	10.6	17.1	9.3
14.9	16.8	17.7	13.4	11.6	11.1	10.6	12.9	10.6	17.2	9.3
15	16.8	17.8	13.4	11.6	11.2	10.6	13	10.6	17.2	9.3
15	16.9	17.8	13.4	11.7	11.2	10.6	13	10.6	17.3	9.3
15.1	16.9	17.9	13.4	11.7	11.2	10.6	13	10.6	17.4	9.3
15.1	16.9	17.9	13.5	11.7	11.2	10.6	13.1	10.6	17.4	9.3
15.2	17	17.9	13.5	11.8	11.3	10.7	13.1	10.6	17.5	9.3
15.2	17	18	13.6	11.8	11.3	10.7	13.1	10.7	17.6	9.3
15.2	17	18	13.6	11.8	11.3	10.7	13.2	10.7	17.6	9.3
15.3	17.1	18.1	13.6	11.9	11.3	10.7	13.2	10.7	17.7	9.3
15.3	17.1	18.1	13.7	11.9	11.4	10.7	13.2	10.7	17.7	9.3
15.3	17.2	18.2	13.7	11.9	11.4	10.7	13.3	10.7	17.8	9.3
15.4	17.2	18.2	13.8	12	11.4	10.8	13.3	10.7	17.9	9.3
15.4	17.3	18.2	13.8	12	11.4	10.8	13.3	10.7	17.9	9.3
15.5	17.3	18.3	13.8	12	11.5	10.8	13.4	10.8	18	9.3
15.5	17.3	18.3	13.9	12.1	11.5	10.8	13.4	10.8	18.1	9.3
15.6	17.4	18.4	13.9	12.1	11.5	10.8	13.4	10.8	18.1	9.3
15.6	17.4	18.4	14	12.1	11.5	10.8	13.4	10.8	18.2	9.3
15.6	17.5	18.5	14	12.2	11.6	10.9	13.5	10.8	18.3	9.3
15.7	17.5	18.5	14	12.2	11.6	10.9	13.4	10.8	18.3	9.4
15.7	17.5	18.6	14.1	12.2	11.6	10.9	13.5	10.8	18.4	9.4
15.8	17.6	18.6	14.1	12.2	11.6	10.9	13.5	10.9	18.4	9.4
15.8	17.6	18.6	14.1	12.3	11.6	10.9	13.6	10.9	18.5	9.4
15.9	17.7	18.7	14.2	12.3	11.7	11	13.6	10.9	18.6	9.4
15.9	17.7	18.7	14.2	12.3	11.7	11	13.6	10.9	18.6	9.4
15.9	17.7	18.8	14.2	12.4	11.7	11	13.7	10.9	18.7	9.4
16	17.8	18.8	14.3	12.4	11.7	11	13.7	10.9	18.7	9.4
16	17.8	18.8	14.3	12.4	11.8	11	13.7	10.9	18.8	9.4
16.1	17.8	18.8	14.3	12.5	11.8	11.1	13.8	10.9	18.9	9.4
16.1	17.9	18.9	14.4	12.5	11.8	11.1	13.8	10.9	18.9	9.4
16.1	17.9	18.9	14.4	12.5	11.8	11.1	13.8	10.9	19	9.4
16.2	17.9	18.9	14.5	12.5	11.9	11.1	13.9	11	19.1	9.4
16.2	18	19	14.5	12.6	11.9	11.2	13.9	11	19.1	9.4
16.3	18	19	14.6	12.6	11.9	11.2	14	11	19.1	9.4
16.3	18	19	14.6	12.6	11.9	11.2	14	11	19.2	9.4
16.4	18.1	19.1	14.6	12.7	12	11.2	14	11	19.2	9.4
16.4	18.1	19.1	14.7	12.7	12	11.2	14.1	11	19.3	9.4
16.4	18.1	19.1	14.7	12.7	12	11.3	14.1	11	19.4	9.4
16.5	18.2	19.2	14.7	12.8	12.1	11.3	14.1	11	19.4	9.4
16.5	18.2	19.2	14.8	12.8	12.1	11.3	14.1	11	19.5	9.4
16.6	18.2	19.2	14.9	12.8	12.1	11.3	14.2	11	19.6	9.4
16.6	18.3	19.3	14.9	12.9	12.1	11.3	14.2	11	19.6	9.4
16.7	18.3	19.3	14.9	12.9	12.2	11.3	14.2	11.1	19.7	9.4
16.7	18.4	19.4	15	13	12.2	11.4	14.3	11.1	19.7	9.4
16.8	18.4	19.4	15	13	12.2	11.4	14.3	11.1	19.8	9.4
16.8	18.4	19.4	15.1	13	12.2	11.4	14.3	11.1	19.8	9.4
16.8	18.5	19.5	15.1	13.1	12.3	11.4	14.3	11.1	19.8	9.4
16.9	18.5	19.5	15.1	13.1	12.3	11.5	14.4	11.1	19.9	9.4
16.9	18.6	19.5	15.2	13.1	12.3	11.5	14.4	11.2	19.9	9.4
16.9	18.6	19.6	15.2	13.2	12.3	11.5	14.4	11.2	20	9.4
17	18.6	19.6	15.2	13.2	12.4	11.5	14.5	11.2	20	9.4
17	18.7	19.6	15.3	13.2	12.4	11.5	14.4	11.2	20.1	9.5
17	18.7	19.7	15.3	13.2	12.4	11.6	14.5	11.2	20.2	9.5
17.1	18.7	19.7	15.3	13.3	12.4	11.6	14.6	11.2	20.2	9.5
17.1	18.8	19.7	15.4	13.3	12.5	11.6	14.6	11.2	20.2	9.5
17.1	18.8	19.8	15.4	13.3	12.5	11.6	14.6	11.2	20.3	9.5
17.2	18.8	19.8	15.5	13.4	12.5	11.6	14.7	11.2	20.4	9.5
17.2	18.9	19.8	15.5	13.4	12.5	11.6	14.7	11.2	20.4	9.5
17.3	18.9	19.8	15.5	13.4	12.5	11.7	14.7	11.3	20.5	9.5
17.3	18.9	19.9	15.6	13.4	12.6	11.7	14.7	11.3	20.5	9.5
17.3	18.9	19.9	15.6	13.5	12.6	11.7	14.8	11.3	20.5	9.5
17.4	19	19.9	15.6	13.5	12.6	11.7	14.8	11.3	20.6	9.5
17.4	19	20	15.7	13.5	12.6	11.7	14.9	11.3	20.6	9.5
17.4	19	20	15.7	13.6	12.7	11.7	14.9	11.3	20.6	9.5
17.5	19	20	15.8	13.6	12.6	11.8	14.9	11.3	20.7	9.5
17.5	19.1	20	15.8	13.6	12.7	11.8	14.9	11.3	20.7	9.5
17.6	19.1	20.1	15.8	13.6	12.7	11.8	15	11.3	20.8	9.5
17.6	19.1	20.1	15.9	13.7	12.8	11.8	15	11.3	20.8	9.5
17.6	19.1	20.1	15.9	13.7	12.8	11.8	15	11.3	20.9	9.5
17.7	19.2	20.1	15.9	13.7	12.8	11.9	15.1	11.4	20.9	9.5
17.7	19.2	20.1	16	13.8	12.8	11.9	15.1	11.4	20.9	9.5
17.8	19.2	20.2	16	13.8	12.9	11.9	15.1	11.4	21	9.5
17.8	19.2	20.2	16	13.8	12.9	11.9	15.2	11.4	21	9.5
17.8	19.3	20.2	16.1	13.8	12.9	11.9	15.2	11.4	21.1	9.5
17.9	19.3	20.3	16.1	13.9	13	12	15.2	11.4	21.1	9.5
17.9	19.3	20.3	16.1	13.9	12.9	12	15.2	11.4	21.2	9.5
17.9	19.3	20.3	16.1	14	13	12	15.3	11.4	21.2	9.5
17.9	19.4	20.4	16.2	14	13	12	15.3	11.4	21.2	9.5
18	19.4	20.4	16.2	14	13.1	12.1	15.3	11.4	21.3	9.6
18	19.4	20.4	16.3	14	13.1	12.1	15.3	11.5	21.3	9.6
18	19.5	20.4	16.3	14.1	13.1	12.1	15.4	11.5	21.4	9.6
18.1	19.5	20.5	16.3	14.1	13.1	12.1	15.4	11.5	21.4	9.6
18.1	19.5	20.5	16.4	14.1	13.1	12.1	15.4	11.5	21.5	9.6
18.1	19.5	20.5	16.4	14.1	13.2	12.2	15.5	11.5	21.5	9.6
18.2	19.6	20.5	16.4	14.2	13.2	12.2	15.5	11.5	21.6	9.6
18.2	19.6	20.6	16.5	14.2	13.2	12.2	15.5	11.5	21.6	9.6
18.3	19.6	20.6	16.5	14.2	13.2	12.2	15.5	11.5	21.6	9.6
18.3	19.6	20.6	16.6	14.3	13.3	12.2	15.6	11.5	21.7	9.6
18.3	19.7	20.6	16.6	14.3	13.3	12.3	15.6	11.5	21.7	9.6
18.4	19.7	20.6	16.6	14.3	13.3	12.3	15.6	11.5	21.8	9.6
18.4	19.7	20.7	16.7	14.3	13.3	12.3	15.7	11.6	21.8	9.6
18.4	19.7	20.7	16.7	14.4	13.4	12.3	15.7	11.6	21.8	9.6
18.5	19.7	20.7	16.7	14.4	13.4	12.3	15.7	11.6	21.8	9.6
18.5	19.8	20.7	16.8	14.4	13.4	12.4	15.7	11.6	21.9	9.6
18.6	19.8	20.7	16.8	14.4	13.4	12.3	15.8	11.6	21.9	9.6
18.6	19.8	20.8	16.8	14.5	13.4	12.4	15.8	11.6	21.9	9.6
18.6	19.8	20.8	16.9	14.5	13.4	12.4	15.8	11.6	22	9.6
18.6	19.9	20.8	16.9	14.5	13.5	12.4	15.9	11.6	22	9.6
18.7	19.9	20.8	16.9	14.6	13.5	12.5	15.9	11.6	22.1	9.6
18.7	19.9	20.8	17	14.6	13.5	12.5	15.9	11.6	22.1	9.6
18.7	19.9	20.9	17	14.6	13.5	12.5	16	11.7	22.1	9.6
18.8	19.9	20.9	17	14.6	13.6	12.5	16	11.7	22.1	9.6
18.8	19.9	20.9	17	14.7	13.6	12.5	16	11.7	22.2	9.6
18.8	20	20.9	17.1	14.7	13.6	12.5	16	11.7	22.2	9.6
18.8	20	20.9	17.1	14.7	13.6	12.5	16.1	11.7	22.3	9.6
18.9	20	21	17.1	14.7	13.7	12.6	16.1	11.7	22.3	9.6
18.9	20	21	17.1	14.8	13.7	12.6	16.1	11.7	22.3	9.6
18.9	20	21	17.2	14.8	13.7	12.6	16.1	11.7	22.4	9.6
19	20.1	21	17.2	14.8	13.7	12.6	16.2	11.7	22.4	9.6
19	20.1	21.1	17.2	14.9	13.7	12.6	16.2	11.8	22.4	9.6
19	20.1	21.1	17.3	14.9	13.8	12.7	16.2	11.8	22.5	9.6
19.1	20.1	21.1	17.3	14.9	13.8	12.7	16.2	11.8	22.5	9.6
19.1	20.2	21.1	17.3	15	13.8	12.7	16.3	11.8	22.5	9.6
19.1	20.2	21.1	17.4	15	13.8	12.7	16.3	11.8	22.5	9.6
19.2	20.2	21.2	17.4	15	13.8	12.7	16.3	11.8	22.6	9.6
19.2	20.2	21.2	17.4	15	13.9	12.7	16.4	11.8	22.6	9.6
19.2	20.2	21.2	17.5	15.1	13.9	12.8	16.4	11.8	22.6	9.6
19.3	20.3	21.2	17.5	15.1	13.9	12.8	16.4	11.8	22.6	9.6
19.3	20.3	21.2	17.5	15.1	14	12.8	16.4	11.8	22.7	9.7
19.3	20.3	21.3	17.5	15.2	14	12.8	16.5	11.8	22.7	9.7
19.3	20.3	21.3	17.6	15.2	14	12.8	16.5	11.8	22.7	9.7
19.4	20.4	21.3	17.6	15.2	14	12.9	16.5	11.9	22.7	9.7
19.4	20.4	21.3	17.6	15.2	14.1	12.9	16.5	11.9	22.8	9.6
19.4	20.4	21.4	17.7	15.2	14.1	12.9	16.6	11.9	22.8	9.7
19.5	20.4	21.4	17.7	15.2	14.1	12.9	16.6	11.9	22.8	9.7
19.5	20.4	21.4	17.7	15.3	14.1	13	16.6	11.9	22.8	9.7
19.5	20.4	21.4	17.7	15.3	14.2	13	16.7	11.9	22.9	9.7
19.6	20.5	21.4	17.7	15.3	14.2	13	16.7	11.9	22.9	9.7
19.6	20.5	21.5	17.8	15.4	14.2	13	16.7	11.9	22.9	9.7
19.6	20.5	21.5	17.8	15.4	14.2	13	16.7	11.9	23	9.7
19.6	20.5	21.5	17.8	15.4	14.2	13.1	16.8	11.9	23	9.7
19.7	20.5	21.5	17.8	15.5	14.3	13.1	16.8	12	23	9.7
19.7	20.5	21.5	17.9	15.5	14.3	13.1	16.7	12	23.1	9.7
19.7	20.5	21.5	17.9	15.5	14.3	13.1	16.8	12	23.1	9.7
19.8	20.6	21.6	17.9	15.5	14.3	13.1	16.8	12	23.1	9.7
19.8	20.6	21.6	17.9	15.6	14.3	13.1	16.9	12	23.2	9.7
19.8	20.6	21.6	18	15.6	14.3	13.2	16.9	12	23.2	9.7
19.8	20.6	21.6	18	15.6	14.4	13.2	16.9	12	23.2	9.7
19.8	20.6	21.6	18	15.7	14.4	13.2	16.9	12	23.2	9.7
19.9	20.7	21.6	18	15.7	14.4	13.2	17	12	23.3	9.7
19.9	20.7	21.6	18.1	15.7	14.4	13.3	17	12	23.3	9.7
19.9	20.7	21.6	18.1	15.8	14.4	13.3	17	12	23.3	9.7
20	20.7	21.7	18.2	15.8	14.5	13.3	17	12.1	23.3	9.7
20	20.7	21.7	18.2	15.8	14.5	13.3	17	12.1	23.4	9.7
20	20.7	21.7	18.2	15.8	14.5	13.3	17.1	12.1	23.4	9.7
20	20.7	21.7	18.3	15.9	14.5	13.3	17.1	12.1	23.4	9.7
20.1	20.8	21.7	18.3	15.9	14.6	13.4	17.1	12.1	23.4	9.7
20.1	20.8	21.7	18.2	15.9	14.6	13.4	17.1	12.1	23.4	9.7
20.1	20.8	21.7	18.3	15.9	14.6	13.4	17.2	12.1	23.5	9.7
20.2	20.8	21.8	18.3	16	14.6	13.4	17.2	12.1	23.5	9.7
20.2	20.8	21.8	18.4	16	14.6	13.4	17.2	12.1	23.5	9.7
20.2	20.8	21.8	18.4	16	14.7	13.4	17.2	12.1	23.5	9.7
20.2	20.8	21.8	18.4	16.1	14.7	13.5	17.2	12.1	23.6	9.7
20.3	20.8	21.8	18.4	16.1	14.7	13.5	17.3	12.2	23.6	9.7
20.3	20.9	21.8	18.5	16.1	14.7	13.5	17.3	12.2	23.6	9.7
20.3	20.9	21.8	18.5	16.1	14.7	13.5	17.3	12.2	23.6	9.7
20.4	20.9	21.9	18.5	16.1	14.7	13.5	17.3	12.2	23.6	9.7
20.4	20.9	21.9	18.6	16.2	14.8	13.5	17.3	12.2	23.6	9.7
20.4	20.9	21.9	18.6	16.2	14.8	13.6	17.4	12.2	23.7	9.7
20.5	20.9	21.9	18.6	16.2	14.8	13.6	17.4	12.2	23.7	9.7
20.5	21	21.9	18.7	16.2	14.9	13.6	17.4	12.2	23.7	9.8
20.5	21	21.9	18.7	16.2	14.9	13.6	17.4	12.2	23.7	9.8
20.5	21	21.9	18.7	16.3	14.9	13.6	17.5	12.2	23.8	9.8
20.6	21	22	18.8	16.3	14.9	13.6	17.4	12.2	23.8	9.8
20.6	21	22	18.8	16.3	14.9	13.7	17.5	12.3	23.8	9.8
20.6	21.1	22	18.8	16.4	14.9	13.7	17.5	12.3	23.8	9.8
20.6	21.1	22	18.9	16.4	15	13.7	17.5	12.3	23.8	9.8
20.7	21.1	22	18.9	16.4	15	13.7	17.6	12.3	23.9	9.8
20.7	21.1	22	18.9	16.4	15	13.7	17.6	12.3	23.9	9.8
20.7	21.1	22	19	16.4	15	13.7	17.6	12.3	23.9	9.8
20.7	21.2	22.1	19	16.5	15	13.8	17.7	12.3	23.9	9.8
20.8	21.2	22.1	19	16.5	15.1	13.8	17.7	12.3	24	9.8
20.8	21.2	22.1	19	16.5	15.1	13.8	17.7	12.3	24	9.8
20.8	21.2	22.1	19.1	16.5	15.1	13.8	17.7	12.3	24	9.8
20.9	21.2	22.1	19.1	16.6	15.1	13.8	17.7	12.3	24	9.8
20.9	21.3	22.2	19.1	16.6	15.1	13.8	17.8	12.3	24.1	9.8
20.9	21.3	22.2	19.1	16.6	15.2	13.9	17.8	12.3	24.1	9.8
20.9	21.3	22.2	19.2	16.7	15.2	13.9	17.8	12.3	24.1	9.8
21	21.3	22.2	19.2	16.7	15.2	13.9	17.8	12.3	24.1	9.8
21	21.3	22.3	19.2	16.7	15.2	13.9	17.8	12.3	24.2	9.8
21	21.4	22.3	19.2	16.7	15.2	14	17.9	12.4	24.2	9.8
21	21.4	22.3	19.2	16.7	15.2	14	17.9	12.4	24.2	9.8
21	21.4	22.3	19.2	16.7	15.3	14	17.9	12.4	24.2	9.8
21	21.4	22.3	19.3	16.8	15.3	14	17.9	12.4	24.2	9.8
21.1	21.4	22.3	19.3	16.8	15.3	14	17.9	12.4	24.2	9.8
21.1	21.4	22.3	19.3	16.8	15.3	14	17.9	12.4	24.3	9.8
21.1	21.4	22.4	19.3	16.9	15.3	14	18	12.4	24.3	9.8
21.1	21.5	22.4	19.3	16.9	15.3	14.1	18	12.4	24.3	9.8
21.2	21.5	22.4	19.3	16.9	15.4	14.1	18	12.4	24.3	9.8
21.2	21.5	22.4	19.4	16.9	15.4	14.1	18	12.4	24.3	9.8
21.2	21.5	22.4	19.4	17	15.4	14.1	18	12.4	24.4	9.8
21.3	21.5	22.4	19.5	17	15.4	14.1	18.1	12.5	24.4	9.8
21.3	21.5	22.5	19.5	17	15.4	14.1	18.1	12.5	24.4	9.8
21.3	21.6	22.5	19.5	17	15.4	14.1	18.1	12.5	24.4	9.8
21.4	21.6	22.5	19.6	17	15.5	14.2	18.1	12.5	24.4	9.8
21.4	21.6	22.5	19.6	17.1	15.4	14.2	18.1	12.5	24.5	9.8
21.4	21.6	22.5	19.6	17	15.5	14.2	18.2	12.5	24.5	9.8
21.4	21.6	22.5	19.6	17.1	15.5	14.2	18.2	12.5	24.5	9.8
21.5	21.6	22.5	19.7	17.1	15.5	14.2	18.2	12.5	24.5	9.8
21.5	21.7	22.6	19.7	17.1	15.5	14.2	18.2	12.5	24.5	9.8
21.5	21.7	22.6	19.7	17.2	15.6	14.2	18.2	12.5	24.6	9.8
21.5	21.7	22.6	19.7	17.2	15.6	14.3	18.2	12.5	24.6	9.8
21.5	21.7	22.6	19.7	17.2	15.6	14.3	18.3	12.6	24.6	9.8
21.6	21.7	22.6	19.8	17.2	15.6	14.3	18.3	12.6	24.6	9.8
21.6	21.7	22.6	19.8	17.2	15.6	14.3	18.3	12.6	24.6	9.9
21.6	21.7	22.7	19.8	17.3	15.5	14.3	18.3	12.6	24.7	9.8
21.6	21.8	22.7	19.8	17.3	15.6	14.3	18.3	12.6	24.7	9.8
21.6	21.8	22.7	19.8	17.3	15.6	14.3	18.4	12.6	24.7	9.8
21.7	21.8	22.7	19.8	17.3	15.7	14.3	18.4	12.6	24.7	9.9
21.7	21.8	22.7	19.8	17.4	15.7	14.4	18.4	12.6	24.7	9.9
21.7	21.8	22.7	19.9	17.4	15.7	14.4	18.4	12.6	24.7	9.9
21.7	21.8	22.8	19.9	17.4	15.7	14.4	18.4	12.6	24.7	9.9
21.8	21.8	22.8	19.9	17.4	15.7	14.4	18.4	12.6	24.7	9.9
21.8	21.9	22.8	19.9	17.4	15.8	14.4	18.5	12.6	24.7	9.9
21.8	21.9	22.8	20	17.5	15.8	14.4	18.5	12.6	24.8	9.9
21.8	21.9	22.8	20	17.5	15.8	14.4	18.5	12.6	24.8	9.9
21.9	21.9	22.8	20	17.5	15.8	14.5	18.5	12.7	24.8	9.9
21.9	21.9	22.9	20	17.5	15.8	14.5	18.5	12.7	24.8	9.9
21.9	21.9	22.9	20.1	17.5	15.8	14.5	18.6	12.7	24.8	9.9
21.9	21.9	22.9	20.1	17.6	15.8	14.5	18.6	12.7	24.8	9.9
21.9	22	22.9	20.1	17.6	15.9	14.5	18.6	12.7	24.9	9.9
22	22	22.9	20.1	17.6	15.9	14.5	18.6	12.7	24.9	9.9
22	22	22.9	20.1	17.6	15.9	14.6	18.6	12.7	24.9	9.9
22	22	22.9	20.2	17.7	15.9	14.6	18.6	12.7	24.9	9.9
22	22	22.9	20.2	17.7	15.9	14.6	18.6	12.7	24.9	9.9
22	22	23	20.2	17.7	15.9	14.6	18.7	12.7	24.9	9.9
22.1	22	23	20.2	17.7	15.9	14.6	18.7	12.7	24.9	9.9
22.1	22	23	20.2	17.7	16	14.6	18.7	12.7	25	9.9
22.1	22	23	20.2	17.8	16	14.6	18.7	12.7	25	9.9
22.1	22	23	20.2	17.8	16	14.6	18.7	12.7	24.9	9.9
22.1	22	23.1	20.2	17.8	16	14.6	18.7	12.7	25	9.9
22.2	22	23.1	20.2	17.8	16	14.7	18.7	12.7	25	9.9
22.2	22	23.1	20.2	17.8	16.1	14.7	18.8	12.7	25	9.9
22.2	22.1	23.1	20.3	17.9	16.1	14.7	18.8	12.7	25.1	9.9
22.2	22.1	23.1	20.3	17.9	16.1	14.7	18.8	12.8	25.1	9.9
22.2	22.1	23.2	20.3	17.9	16.1	14.7	18.8	12.8	25.1	9.9
22.2	22.1	23.2	20.4	17.9	16.1	14.7	18.8	12.8	25.1	9.9
22.3	22.2	23.2	20.4	17.9	16.1	14.8	18.8	12.8	25.1	9.9
22.3	22.2	23.2	20.4	17.9	16.1	14.8	18.8	12.8	25.2	9.9
22.3	22.2	23.2	20.5	17.9	16.1	14.8	18.8	12.8	25.2	9.9
22.3	22.2	23.2	20.5	18	16.1	14.8	18.9	12.8	25.2	9.9
22.3	22.3	23.2	20.5	18	16.2	14.8	18.9	12.8	25.2	9.9
22.4	22.3	23.3	20.5	18	16.2	14.9	18.9	12.8	25.2	9.9
22.4	22.3	23.3	20.5	18	16.2	14.9	18.9	12.8	25.3	9.9
22.4	22.3	23.3	20.6	18	16.2	14.9	18.9	12.8	25.3	9.9
22.4	22.3	23.3	20.6	18	16.2	14.9	18.9	12.8	25.3	9.9
22.4	22.3	23.3	20.6	18.1	16.2	14.9	18.9	12.8	25.3	9.9
22.5	22.4	23.3	20.7	18.1	16.3	14.9	18.9	12.8	25.3	9.9
22.5	22.4	23.3	20.7	18.1	16.3	14.9	19	12.8	25.3	9.9
22.5	22.4	23.4	20.7	18.1	16.3	14.9	19	12.8	25.3	9.9
22.5	22.4	23.4	20.7	18.1	16.3	15	19	12.8	25.4	9.9
22.5	22.4	23.4	20.7	18.1	16.3	15	19	12.8	25.4	9.9
22.5	22.5	23.4	20.8	18.2	16.3	15	19	12.8	25.4	9.9
22.6	22.5	23.4	20.8	18.2	16.3	15	19	12.9	25.4	9.9
22.6	22.5	23.4	20.8	18.2	16.4	15	19	12.9	25.4	9.9
22.6	22.5	23.4	20.8	18.2	16.4	15	19.1	12.9	25.4	9.9
22.6	22.5	23.4	20.8	18.2	16.4	15	19.1	12.9	25.4	9.9
22.6	22.5	23.4	20.9	18.2	16.4	15.1	19.1	12.9	25.4	9.9
22.7	22.5	23.5	20.9	18.3	16.4	15.1	19.1	12.9	25.5	9.9
22.7	22.5	23.5	20.9	18.3	16.4	15.1	19.1	12.9	25.5	9.9
22.7	22.5	23.5	20.9	18.3	16.4	15.1	19.1	12.9	25.5	9.9
22.7	22.5	23.5	20.9	18.3	16.5	15.1	19.1	12.9	25.5	9.9
22.7	22.5	23.5	20.9	18.3	16.5	15.1	19.1	13	25.5	9.9
22.7	22.5	23.5	20.9	18.3	16.5	15.1	19.1	13	25.5	9.9
22.7	22.5	23.5	20.9	18.4	16.5	15.1	19.2	13	25.5	9.9
22.8	22.5	23.5	20.9	18.4	16.5	15.1	19.2	13	25.5	9.9
22.8	22.5	23.5	20.9	18.4	16.5	15.2	19.2	13	25.5	9.9
22.8	22.5	23.6	20.9	18.4	16.5	15.2	19.2	13	25.5	9.9
22.8	22.6	23.6	20.9	18.5	16.5	15.2	19.2	13	25.6	9.9
22.8	22.6	23.6	20.9	18.5	16.6	15.2	19.2	13	25.6	9.9
22.8	22.6	23.6	20.9	18.5	16.6	15.2	19.3	13	25.6	9.9
22.9	22.6	23.6	20.9	18.5	16.6	15.2	19.3	13	25.6	9.9
22.9	22.6	23.6	21	18.5	16.6	15.2	19.3	13	25.6	9.9
22.9	22.6	23.6	21	18.6	16.7	15.2	19.3	13	25.6	9.9
22.9	22.6	23.6	21	18.6	16.7	15.2	19.3	13	25.6	9.9
22.9	22.6	23.6	21	18.6	16.7	15.2	19.3	13	25.6	9.9
22.9	22.7	23.7	21	18.6	16.7	15.2	19.3	13	25.7	9.9
22.9	22.7	23.7	21.1	18.6	16.7	15.3	19.3	13	25.7	9.9
23	22.7	23.7	21.1	18.6	16.7	15.3	19.4	13	25.7	9.9
23	22.7	23.7	21.1	18.6	16.7	15.3	19.4	13	25.7	9.9
23	22.7	23.7	21.1	18.7	16.7	15.3	19.4	13.1	25.8	9.9
23	22.7	23.7	21.1	18.7	16.7	15.3	19.4	13.1	25.8	9.9
23	22.7	23.7	21.1	18.7	16.7	15.3	19.4	13.1	25.8	9.9
23	22.7	23.7	21.2	18.7	16.7	15.3	19.3	13.1	25.8	9.9
23	22.8	23.7	21.2	18.7	16.8	15.3	19.4	13.1	25.8	9.9
23.1	22.8	23.7	21.2	18.7	16.8	15.3	19.5	13.1	25.8	9.9
23.1	22.8	23.8	21.2	18.8	16.8	15.3	19.5	13.1	25.8	9.9
23.1	22.8	23.8	21.2	18.8	16.8	15.4	19.5	13.1	25.8	9.9
23.1	22.8	23.8	21.2	18.8	16.8	15.4	19.5	13.1	25.8	9.9
23.2	22.8	23.8	21.2	18.8	16.8	15.4	19.5	13.1	25.9	9.9
23.2	22.8	23.8	21.2	18.8	16.8	15.4	19.5	13.1	25.9	9.9
23.2	22.9	23.8	21.3	18.8	16.8	15.4	19.5	13.1	25.9	9.9
23.2	22.9	23.8	21.3	18.8	16.8	15.4	19.5	13.1	25.9	9.9
23.2	22.9	23.8	21.3	18.8	16.8	15.4	19.6	13.1	25.9	9.9
23.2	22.9	23.8	21.4	18.8	16.8	15.4	19.6	13.1	25.9	9.9
23.2	22.9	23.9	21.4	18.9	16.9	15.4	19.6	13.2	25.9	9.9
23.3	22.9	23.9	21.4	18.9	16.9	15.4	19.6	13.2	26	10
23.3	22.9	23.9	21.3	18.9	16.9	15.4	19.6	13.2	26	10
23.3	22.9	23.9	21.4	18.9	16.9	15.5	19.6	13.2	26	10
23.3	23	23.9	21.4	18.9	16.9	15.5	19.6	13.2	26	10
23.3	23	23.9	21.5	18.9	16.9	15.5	19.6	13.2	26	10
23.4	23	23.9	21.5	19	16.9	15.5	19.7	13.2	26	10
23.4	23	23.9	21.5	19	16.9	15.5	19.7	13.2	26	10
23.4	23	23.9	21.6	19	16.9	15.5	19.7	13.2	26	10
23.4	23	24	21.6	19	16.9	15.5	19.7	13.2	26.1	10
23.4	23	24	21.6	19	17	15.5	19.7	13.2	26.1	10
23.4	23.1	24	21.6	19	17	15.5	19.7	13.2	26.1	10
23.5	23.1	24	21.6	19.1	17	15.5	19.7	13.2	26.1	10
23.5	23.1	24	21.7	19.1	17	15.6	19.8	13.2	26.1	10
23.5	23.1	24	21.7	19.1	17	15.6	19.8	13.2	26.1	10
23.5	23.1	24	21.7	19.1	17	15.6	19.8	13.2	26.1	10
23.5	23.1	24.1	21.7	19.1	17	15.6	19.7	13.2	26.1	10
23.5	23.1	24.1	21.8	19.1	17	15.5	19.8	13.2	26.1	10
23.6	23.1	24.1	21.8	19.2	17	15.6	19.8	13.2	26.2	10
23.6	23.1	24.1	21.8	19.2	17	15.6	19.8	13.2	26.2	10
23.6	23.1	24.1	21.8	19.2	17	15.6	19.8	13.2	26.2	10
23.6	23.1	24.1	21.8	19.2	17	15.6	19.8	13.2	26.2	9.9
23.6	23.1	24.1	21.8	19.2	17	15.6	19.8	13.2	26.2	10
23.6	23.1	24.1	21.8	19.2	17.1	15.6	19.8	13.2	26.2	10
23.7	23.2	24.1	21.9	19.2	17.1	15.7	19.9	13.3	26.2	10
23.7	23.2	24.1	21.9	19.3	17.1	15.7	19.8	13.3	26.2	10
23.7	23.2	24.1	21.9	19.3	17.1	15.7	19.9	13.3	26.2	10
23.7	23.2	24.1	21.9	19.3	17.1	15.7	19.9	13.3	26.2	10
23.7	23.2	24.2	21.9	19.3	17	15.7	19.9	13.3	26.2	10
23.7	23.2	24.2	21.9	19.3	17.1	15.7	19.9	13.3	26.2	10
23.8	23.2	24.2	21.9	19.3	17.1	15.7	19.9	13.3	26.3	10
23.8	23.2	24.2	21.9	19.3	17.1	15.7	19.9	13.3	26.3	10
23.8	23.2	24.2	21.9	19.4	17.1	15.7	20	13.3	26.3	10
23.8	23.2	24.2	21.9	19.4	17.1	15.8	20	13.3	26.3	10
23.8	23.2	24.2	21.9	19.4	17.1	15.8	20	13.3	26.3	10
23.8	23.2	24.2	21.9	19.4	17.1	15.8	19.9	13.3	26.3	10
23.8	23.3	24.2	22	19.4	17.2	15.8	20	13.3	26.3	10
23.8	23.3	24.2	22	19.4	17.2	15.8	20	13.3	26.3	10
23.9	23.3	24.3	22	19.5	17.2	15.8	20	13.3	26.4	10
23.9	23.3	24.3	22	19.5	17.2	15.8	20	13.3	26.4	10
23.9	23.3	24.3	22	19.5	17.2	15.8	20	13.3	26.4	10
23.9	23.3	24.3	22	19.5	17.2	15.8	20	13.3	26.4	10
23.9	23.3	24.3	22	19.5	17.2	15.8	20.1	13.3	26.4	10
23.9	23.3	24.3	22	19.5	17.2	15.8	20.1	13.3	26.4	10
23.9	23.4	24.3	22	19.5	17.2	15.9	20.1	13.3	26.4	10
23.9	23.4	24.3	22.1	19.6	17.2	15.9	20.1	13.4	26.4	10
24	23.4	24.3	22.1	19.6	17.2	15.9	20.1	13.3	26.4	10
24	23.4	24.3	22.1	19.6	17.2	15.9	20.1	13.4	26.5	10
24	23.4	24.3	22.1	19.6	17.2	15.9	20.1	13.4	26.5	10
24	23.4	24.3	22.1	19.6	17.3	15.9	20.1	13.4	26.5	10
24	23.4	24.3	22.1	19.6	17.3	15.9	20.2	13.4	26.5	10
24	23.4	24.4	22.1	19.6	17.3	15.9	20.2	13.4	26.5	10
24.1	23.4	24.4	22.1	19.6	17.3	15.9	20.2	13.4	26.5	10
24.1	23.4	24.4	22.2	19.6	17.3	15.9	20.2	13.4	26.5	10
24.1	23.4	24.4	22.2	19.6	17.3	15.9	20.2	13.4	26.6	10
24.1	23.4	24.4	22.2	19.7	17.3	16	20.2	13.4	26.6	10
24.1	23.5	24.4	22.2	19.7	17.4	16	20.2	13.4	26.6	10
24.1	23.5	24.4	22.2	19.7	17.4	16	20.2	13.4	26.6	10
24.1	23.5	24.4	22.2	19.7	17.3	16	20.2	13.4	26.6	10
24.1	23.5	24.4	22.2	19.6	17.4	16	20.3	13.4	26.6	10
24.2	23.5	24.5	22.2	19.7	17.4	16	20.3	13.4	26.6	10
24.2	23.5	24.5	22.3	19.7	17.4	16	20.3	13.4	26.6	10
24.2	23.5	24.5	22.3	19.7	17.4	16	20.3	13.4	26.7	10
24.2	23.5	24.5	22.3	19.8	17.4	16	20.3	13.4	26.7	10
24.2	23.5	24.5	22.3	19.8	17.4	16	20.3	13.4	26.7	10
24.2	23.5	24.5	22.3	19.8	17.5	16.1	20.3	13.4	26.7	10
24.2	23.5	24.5	22.3	19.8	17.5	16.1	20.4	13.4	26.7	10
24.2	23.5	24.5	22.3	19.8	17.5	16.1	20.4	13.4	26.7	10
24.3	23.5	24.5	22.3	19.8	17.4	16.1	20.4	13.4	26.7	10
24.3	23.6	24.5	22.3	19.7	17.5	16.1	20.4	13.4	26.7	10.1
24.3	23.6	24.5	22.3	19.8	17.5	16.1	20.4	13.4	26.7	10
24.3	23.6	24.5	22.3	19.8	17.5	16.1	20.4	13.4	26.7	10.1
24.3	23.6	24.5	22.3	19.8	17.5	16.1	20.4	13.4	26.7	10.1
24.3	23.6	24.6	22.4	19.8	17.5	16.1	20.4	13.4	26.7	10.1
24.3	23.6	24.6	22.4	19.8	17.5	16.1	20.4	13.4	26.7	10.1
24.3	23.6	24.6	22.4	19.9	17.6	16.1	20.4	13.4	26.7	10.1
24.3	23.6	24.6	22.4	19.9	17.6	16.1	20.4	13.5	26.7	10.1
24.3	23.6	24.6	22.4	19.9	17.6	16.1	20.5	13.5	26.8	10.1
24.4	23.7	24.6	22.4	19.9	17.5	16.1	20.5	13.5	26.8	10.1
24.4	23.7	24.6	22.4	19.8	17.6	16.2	20.5	13.5	26.8	10.1
24.4	23.7	24.6	22.5	19.9	17.6	16.2	20.5	13.5	26.8	10.1
24.4	23.7	24.6	22.5	19.9	17.6	16.2	20.5	13.5	26.8	10.1
24.4	23.7	24.6	22.5	19.9	17.6	16.2	20.5	13.5	26.8	10.1
24.4	23.7	24.6	22.5	19.9	17.6	16.2	20.5	13.5	26.8	10.1
24.4	23.7	24.6	22.6	19.9	17.6	16.2	20.5	13.5	26.8	10.1
24.5	23.8	24.6	22.6	19.9	17.7	16.2	20.5	13.5	26.8	10.1
24.5	23.8	24.6	22.6	20	17.7	16.2	20.5	13.5	26.8	10.1
24.5	23.8	24.6	22.7	20	17.7	16.2	20.6	13.5	26.8	10.1
24.5	23.8	24.7	22.7	20	17.7	16.2	20.6	13.5	26.8	10.1
24.5	23.8	24.7	22.7	20	17.6	16.2	20.6	13.5	26.8	10.1
24.5	23.8	24.7	22.7	19.9	17.7	16.2	20.6	13.5	26.9	10.1
24.5	23.8	24.7	22.7	20	17.7	16.3	20.6	13.5	26.9	10.1
24.6	23.8	24.7	22.7	20	17.7	16.3	20.6	13.5	26.9	10.1
24.6	23.8	24.7	22.7	20	17.7	16.3	20.6	13.5	26.9	10.1
24.6	23.8	24.7	22.8	20	17.7	16.3	20.6	13.5	26.9	10.1
24.6	23.8	24.7	22.8	20	17.7	16.3	20.6	13.5	26.9	10
24.6	23.8	24.7	22.8	20	17.8	16.3	20.6	13.5	26.9	10.1
24.6	23.8	24.7	22.8	20.1	17.8	16.3	20.7	13.5	26.9	10.1
24.6	23.8	24.7	22.8	20.1	17.8	16.3	20.7	13.5	26.9	10.1
24.6	23.8	24.7	22.8	20.1	17.8	16.3	20.7	13.5	26.9	10.1
24.7	23.8	24.8	22.9	20.1	17.8	16.3	20.7	13.5	27	10.1
24.7	23.8	24.8	22.9	20.1	17.8	16.3	20.7	13.5	27	10.1
24.7	23.9	24.8	22.9	20.1	17.8	16.4	20.7	13.5	27	10.1
24.7	23.9	24.8	22.9	20.1	17.8	16.4	20.7	13.5	27	10.1
24.7	23.9	24.8	23	20.1	17.8	16.4	20.7	13.5	27	10.1
24.7	23.9	24.8	23	20.2	17.8	16.4	20.7	13.5	27	10.1
24.7	23.9	24.8	23	20.2	17.8	16.4	20.7	13.6	27	10.1
24.8	23.9	24.8	23	20.2	17.8	16.4	20.7	13.6	27	10.1
24.8	23.9	24.8	23	20.2	17.9	16.4	20.8	13.6	27	10.1
24.8	23.9	24.8	23	20.2	17.9	16.4	20.8	13.6	27.1	10.1
24.8	23.9	24.8	23	20.2	17.9	16.4	20.8	13.6	27.1	10.1
24.8	23.9	24.8	23	20.2	17.9	16.4	20.8	13.6	27.1	10.1
24.8	23.9	24.9	23	20.3	17.9	16.4	20.8	13.6	27.1	10.1
24.8	23.9	24.9	23	20.3	17.9	16.4	20.8	13.6	27.1	10.1
24.9	23.9	24.9	23	20.3	17.9	16.4	20.8	13.6	27.1	10.1
24.9	23.9	24.9	23	20.3	17.9	16.4	20.8	13.6	27.1	10.1
24.9	23.9	24.9	23	20.4	17.9	16.4	20.8	13.6	27.1	10.1
24.9	23.9	24.9	23	20.4	17.9	16.5	20.8	13.6	27.1	10.1
24.9	23.9	24.9	23	20.3	17.9	16.5	20.8	13.6	27.1	10.1
24.9	23.9	24.9	22.9	20.4	17.9	16.5	20.8	13.6	27.1	10.1
24.9	23.9	24.9	23	20.4	17.9	16.5	20.9	13.6	27.1	10.1
24.9	23.9	24.9	23	20.4	17.9	16.5	20.9	13.6	27.1	10.1
24.9	23.9	24.9	23	20.4	17.9	16.5	20.9	13.6	27.1	10.1
25	23.9	24.9	23	20.4	17.9	16.5	20.9	13.6	27.2	10.1
25	23.9	25	23	20.4	18	16.5	20.9	13.6	27.2	10.1
25	23.9	25	23	20.5	18	16.5	20.9	13.6	27.2	10.1
25	24	25	23	20.5	18	16.5	20.9	13.6	27.2	10.1
25	24	25	23	20.5	18	16.5	20.9	13.6	27.2	10.1
25	24	25	23	20.5	18	16.5	20.9	13.6	27.2	10.1
25	24	25	23	20.5	18	16.6	20.9	13.6	27.3	10.1
25	24	25	23.1	20.4	18	16.6	20.9	13.6	27.3	10.1
25.1	24	25	23.1	20.5	18	16.6	21	13.6	27.3	10.1
25.1	24	25	23.1	20.5	18	16.6	21	13.6	27.3	10.1
25.1	24	25	23.2	20.5	18	16.6	21	13.6	27.3	10.1
25.1	24.1	25	23.2	20.5	18	16.6	21	13.6	27.3	10.1
25.1	24.1	25	23.2	20.5	18.1	16.6	21	13.6	27.3	10.1
25.1	24.1	25	23.3	20.5	18.1	16.6	21	13.7	27.3	10.1
25.1	24.1	25	23.3	20.5	18.1	16.6	21	13.7	27.3	10.1
25.1	24.1	25	23.3	20.5	18.1	16.6	21	13.7	27.3	10.1
25.1	24.1	25	23.3	20.6	18.1	16.7	21	13.7	27.3	10.1
25.2	24.1	25	23.3	20.6	18.1	16.7	21	13.7	27.3	10.1
25.2	24.2	25.1	23.4	20.5	18.1	16.7	21.1	13.7	27.3	10.1
25.2	24.2	25.1	23.4	20.6	18.1	16.7	21.1	13.7	27.3	10.1
25.2	24.2	25.1	23.4	20.6	18.1	16.7	21.1	13.7	27.3	10.1
25.2	24.2	25.1	23.4	20.6	18.2	16.7	21.1	13.7	27.4	10.1
25.2	24.2	25.1	23.5	20.6	18.2	16.7	21.1	13.7	27.4	10.1
25.2	24.3	25.1	23.5	20.6	18.2	16.7	21.1	13.7	27.4	10.1
25.3	24.3	25.1	23.5	20.6	18.2	16.7	21.1	13.7	27.4	10.1
25.3	24.3	25.1	23.5	20.6	18.2	16.7	21.1	13.7	27.4	10.1
25.3	24.3	25.2	23.6	20.6	18.2	16.7	21.1	13.7	27.4	10.1
25.3	24.3	25.2	23.6	20.6	18.1	16.7	21.2	13.7	27.4	10.1
25.3	24.3	25.2	23.6	20.6	18.2	16.8	21.2	13.7	27.4	10.1
25.3	24.3	25.2	23.6	20.6	18.2	16.8	21.2	13.7	27.4	10.1
25.3	24.3	25.2	23.6	20.7	18.2	16.8	21.2	13.7	27.4	10.2
25.3	24.3	25.2	23.6	20.7	18.2	16.8	21.2	13.7	27.5	10.1
25.4	24.3	25.2	23.6	20.7	18.2	16.8	21.2	13.7	27.5	10.2
25.4	24.3	25.2	23.6	20.7	18.2	16.8	21.2	13.7	27.5	10.1
25.4	24.3	25.2	23.6	20.7	18.2	16.8	21.2	13.7	27.5	10.2
25.4	24.3	25.2	23.6	20.7	18.2	16.8	21.2	13.7	27.5	10.2
25.4	24.3	25.2	23.6	20.7	18.3	16.8	21.2	13.7	27.5	10.2
25.4	24.3	25.2	23.6	20.7	18.3	16.8	21.2	13.7	27.5	10.2
25.4	24.3	25.2	23.6	20.7	18.2	16.8	21.3	13.7	27.5	10.2
25.4	24.3	25.2	23.6	20.7	18.3	16.8	21.3	13.8	27.5	10.2
25.4	24.3	25.2	23.7	20.7	18.3	16.8	21.3	13.8	27.5	10.2
25.4	24.3	25.2	23.7	20.7	18.3	16.9	21.3	13.8	27.5	10.2
25.5	24.3	25.2	23.7	20.7	18.3	16.9	21.3	13.8	27.5	10.2
25.5	24.3	25.3	23.7	20.8	18.3	16.9	21.3	13.8	27.5	10.2
25.5	24.3	25.3	23.7	20.8	18.3	16.9	21.3	13.8	27.5	10.2
25.5	24.3	25.3	23.7	20.8	18.3	16.9	21.3	13.8	27.5	10.2
25.5	24.3	25.3	23.7	20.8	18.3	16.9	21.3	13.8	27.5	10.2
25.5	24.3	25.3	23.7	20.8	18.3	16.8	21.4	13.8	27.5	10.2
25.5	24.3	25.3	23.7	20.8	18.3	16.9	21.4	13.8	27.6	10.2
25.5	24.3	25.3	23.7	20.8	18.3	16.9	21.4	13.8	27.5	10.2
25.5	24.3	25.3	23.7	20.8	18.3	16.9	21.4	13.8	27.6	10.2
25.5	24.3	25.3	23.7	20.8	18.3	16.9	21.4	13.8	27.6	10.2
25.5	24.3	25.3	23.7	20.8	18.3	16.9	21.4	13.8	27.6	10.2
25.5	24.4	25.3	23.7	20.8	18.3	16.9	21.4	13.8	27.6	10.2
25.5	24.4	25.3	23.7	20.8	18.4	16.9	21.4	13.8	27.6	10.2
25.6	24.4	25.3	23.7	20.8	18.4	16.9	21.4	13.8	27.6	10.2
25.6	24.4	25.3	23.7	20.9	18.4	16.9	21.4	13.8	27.6	10.2
25.6	24.4	25.3	23.7	20.9	18.4	16.9	21.4	13.8	27.6	10.2
25.6	24.4	25.4	23.7	20.9	18.4	16.9	21.4	13.8	27.6	10.2
25.6	24.4	25.4	23.7	20.8	18.4	16.9	21.5	13.8	27.6	10.2
25.6	24.4	25.4	23.8	20.9	18.4	17	21.5	13.8	27.6	10.2
25.6	24.4	25.4	23.8	20.9	18.4	17	21.5	13.8	27.6	10.2
25.6	24.4	25.4	23.8	20.9	18.4	17	21.5	13.8	27.6	10.2
25.6	24.4	25.4	23.8	20.9	18.4	17	21.5	13.8	27.6	10.2
25.7	24.4	25.4	23.9	20.9	18.4	17	21.5	13.8	27.6	10.2
25.7	24.4	25.4	23.9	20.9	18.4	17	21.5	13.8	27.6	10.2
25.7	24.4	25.4	23.9	20.9	18.5	17	21.4	13.8	27.6	10.2
25.7	24.4	25.4	23.9	20.9	18.5	17	21.5	13.8	27.6	10.2
25.7	24.4	25.4	23.9	20.9	18.5	17	21.5	13.8	27.6	10.2
25.7	24.5	25.5	23.9	20.9	18.5	17	21.5	13.8	27.6	10.2
25.7	24.5	25.5	23.9	20.9	18.5	17	21.6	13.8	27.6	10.2
25.7	24.5	25.5	23.9	20.9	18.5	17	21.6	13.8	27.6	10.2
25.7	24.5	25.5	24	21	18.5	17	21.6	13.8	27.6	10.2
25.8	24.5	25.5	24	21	18.5	17	21.6	13.8	27.6	10.2
25.8	24.5	25.5	24	21	18.5	17	21.6	13.9	27.6	10.2
25.8	24.5	25.5	24	21	18.5	17	21.6	13.9	27.6	10.2
25.8	24.5	25.5	24	21	18.5	17	21.5	13.8	27.6	10.2
25.8	24.6	25.5	24.1	21	18.6	17	21.6	13.9	27.6	10.2
25.8	24.6	25.5	24.1	21	18.5	17	21.6	13.9	27.7	10.2
25.8	24.6	25.5	24.1	21	18.6	17	21.6	13.9	27.7	10.2
25.8	24.6	25.5	24.1	21	18.6	17	21.6	13.9	27.7	10.2
25.8	24.6	25.5	24.1	21	18.6	17.1	21.6	13.9	27.7	10.2
25.8	24.6	25.5	24.2	21	18.6	17.1	21.6	13.9	27.7	10.2
25.8	24.6	25.5	24.2	21	18.6	17.1	21.6	13.9	27.7	10.2
25.8	24.6	25.5	24.2	21	18.6	17.1	21.6	13.9	27.7	10.2
25.8	24.7	25.5	24.2	21	18.6	17.1	21.7	13.9	27.7	10.2
25.8	24.7	25.5	24.2	21	18.6	17.1	21.7	13.9	27.7	10.2
25.8	24.7	25.5	24.2	21	18.6	17.1	21.7	13.9	27.7	10.2
25.8	24.7	25.5	24.2	21	18.6	17.1	21.7	13.9	27.7	10.2
25.8	24.7	25.5	24.2	21	18.6	17.1	21.7	13.9	27.7	10.2
25.8	24.7	25.6	24.2	21	18.6	17.1	21.7	13.9	27.7	10.2
25.8	24.8	25.5	24.2	21	18.6	17.1	21.7	13.9	27.7	10.2
25.8	24.8	25.6	24.3	21	18.6	17.1	21.7	13.9	27.7	10.1
25.8	24.8	25.6	24.3	21	18.7	17.1	21.7	13.9	27.7	10.2
25.8	24.8	25.6	24.3	21.1	18.7	17.1	21.7	13.9	27.7	10.2
25.8	24.8	25.6	24.3	21.1	18.7	17.1	21.7	13.9	27.7	10.2
25.9	24.8	25.6	24.3	21.1	18.7	17.1	21.7	13.9	27.7	10.2
25.9	24.8	25.6	24.3	21.1	18.7	17.2	21.7	13.9	27.7	10.2
25.9	24.8	25.6	24.3	21.1	18.7	17.2	21.7	13.9	27.7	10.2
25.9	24.8	25.6	24.3	21.1	18.7	17.2	21.8	13.9	27.7	10.2
25.9	24.8	25.6	24.3	21.1	18.7	17.2	21.7	13.9	27.7	10.2
25.9	24.8	25.6	24.3	21.1	18.7	17.2	21.8	13.9	27.7	10.2
25.9	24.8	25.6	24.4	21.1	18.7	17.2	21.8	13.9	27.7	10.2
25.9	24.9	25.6	24.3	21.1	18.7	17.2	21.8	13.9	27.7	10.2
25.9	24.9	25.6	24.4	21.1	18.7	17.2	21.8	13.9	27.7	10.2
25.9	24.9	25.6	24.4	21.1	18.7	17.2	21.7	13.9	27.7	10.2
25.9	24.9	25.6	24.4	21.1	18.7	17.2	21.8	14	27.7	10.2
25.9	24.9	25.6	24.4	21.1	18.6	17.2	21.8	14	27.7	10.2
26	24.9	25.6	24.4	21.1	18.7	17.2	21.8	14	27.7	10.2
26	24.9	25.7	24.5	21.1	18.7	17.2	21.8	14	27.7	10.2
26	24.9	25.7	24.4	21.1	18.7	17.2	21.8	14	27.7	10.2
26	24.9	25.7	24.5	21.1	18.7	17.3	21.9	14	27.7	10.2
26	24.9	25.7	24.5	21.2	18.7	17.3	21.9	14	27.7	10.2
26	24.9	25.7	24.4	21.2	18.7	17.3	21.9	14	27.7	10.2
26	24.9	25.7	24.4	21.2	18.7	17.3	21.9	14	27.7	10.2
26	24.9	25.7	24.4	21.2	18.7	17.3	21.9	14	27.7	10.2
26.1	24.9	25.7	24.4	21.2	18.7	17.3	21.9	14	27.7	10.2
26.1	24.9	25.8	24.4	21.2	18.7	17.3	21.8	14	27.7	10.2
26.1	24.9	25.8	24.4	21.2	18.7	17.3	21.9	14	27.7	10.2
26.1	24.9	25.8	24.4	21.3	18.7	17.3	21.9	14	27.7	10.2
26.1	24.9	25.8	24.4	21.3	18.7	17.3	21.9	14	27.7	10.2
26.1	24.9	25.8	24.4	21.2	18.8	17.3	21.9	14	27.8	10.2
26.1	24.9	25.8	24.4	21.3	18.8	17.3	21.9	14	27.8	10.2
26.1	24.9	25.8	24.4	21.3	18.8	17.3	21.9	14	27.8	10.2
26.1	24.9	25.8	24.4	21.3	18.8	17.4	21.9	14	27.8	10.2
26.1	24.9	25.8	24.4	21.3	18.8	17.4	21.9	14	27.8	10.2
26.1	24.9	25.8	24.4	21.3	18.8	17.4	21.9	14	27.8	10.2
26.1	24.9	25.8	24.4	21.4	18.8	17.4	21.9	14	27.8	10.2
26.1	24.9	25.8	24.4	21.4	18.8	17.4	22	14	27.8	10.2
26.1	24.9	25.8	24.4	21.4	18.8	17.4	21.9	14	27.8	10.2
26.1	25	25.8	24.4	21.4	18.8	17.4	22	14	27.8	10.2
26.2	25	25.9	24.4	21.4	18.8	17.4	22	14.1	27.8	10.2
26.2	25	25.9	24.4	21.4	18.8	17.4	22	14.1	27.9	10.2
26.2	25	25.9	24.5	21.4	18.8	17.4	22	14.1	27.9	10.2
26.2	25	25.9	24.5	21.4	18.8	17.4	22	14.1	27.9	10.2
26.2	25	25.9	24.5	21.4	18.8	17.4	22	14.1	27.9	10.2
26.2	25.1	25.9	24.5	21.4	18.8	17.4	22	14.1	27.9	10.2
26.2	25.1	25.9	24.5	21.4	18.8	17.4	22	14.1	27.9	10.2
26.3	25.1	25.9	24.6	21.4	18.8	17.4	22	14.1	27.9	10.2
26.3	25.1	25.9	24.6	21.5	18.9	17.4	22	14.1	27.9	10.2
26.3	25.1	25.9	24.6	21.5	18.9	17.4	22	14.1	27.9	10.2
26.3	25.1	25.9	24.6	21.5	18.9	17.4	22.1	14.1	27.9	10.2
26.3	25.1	25.9	24.6	21.5	18.9	17.4	22.1	14.1	27.9	10.2
26.3	25.1	25.9	24.7	21.5	18.8	17.4	22.1	14.1	27.9	10.2
26.3	25.1	25.9	24.7	21.5	18.9	17.5	22.1	14.1	27.9	10.2
26.3	25.1	25.9	24.7	21.5	18.9	17.5	22.1	14.1	27.9	10.2
26.3	25.1	25.9	24.7	21.5	18.9	17.5	22.1	14.1	27.9	10.2
26.3	25.1	25.9	24.7	21.5	18.9	17.5	22.1	14.1	27.9	10.2
26.4	25.1	25.9	24.7	21.6	18.9	17.5	22.1	14.1	27.9	10.2
26.4	25.2	26	24.7	21.6	18.9	17.5	22.1	14.1	27.9	10.2
26.4	25.2	26	24.8	21.6	18.9	17.5	22.1	14.1	27.9	10.2
26.4	25.2	26	24.8	21.6	19	17.5	22.1	14.1	27.9	10.2
26.4	25.2	26	24.8	21.6	18.9	17.5	22.1	14.1	27.9	10.2
26.4	25.2	26	24.8	21.6	19	17.5	22.1	14.1	27.9	10.2
26.4	25.2	26	24.8	21.6	18.9	17.5	22.1	14.1	27.9	10.2
26.4	25.2	26	24.8	21.6	19	17.5	22.1	14.1	27.9	10.2
26.4	25.2	26	24.7	21.6	19	17.5	22.2	14.1	27.9	10.2
26.4	25.2	26	24.8	21.7	19	17.5	22.2	14.1	27.9	10.2
26.4	25.2	26	24.8	21.7	19	17.5	22.2	14.1	27.9	10.2
26.4	25.2	26	24.8	21.7	19	17.5	22.2	14.1	27.9	10.2
26.5	25.2	26	24.8	21.7	19	17.5	22.2	14.1	27.9	10.2
26.5	25.2	26	24.8	21.7	19	17.5	22.1	14.1	27.9	10.2
26.5	25.2	26	24.8	21.7	19	17.5	22.2	14.1	27.9	10.2
26.5	25.2	26	24.8	21.7	19	17.5	22.2	14.1	27.9	10.2
26.5	25.2	26	24.8	21.7	19	17.5	22.2	14.1	27.9	10.2
26.5	25.2	26	24.8	21.7	19	17.5	22.2	14.1	27.9	10.2
26.5	25.2	26	24.9	21.7	19	17.6	22.2	14.1	27.9	10.2
26.5	25.2	26	24.9	21.7	19	17.6	22.3	14.1	27.9	10.2
26.5	25.2	26	24.9	21.7	19	17.6	22.3	14.1	27.9	10.2
26.6	25.2	26.1	24.9	21.7	19	17.6	22.3	14.1	27.9	10.2
26.6	25.2	26.1	24.9	21.8	19	17.6	22.3	14.1	27.9	10.2
26.6	25.2	26.1	24.9	21.8	19	17.6	22.2	14.1	27.9	10.2
26.6	25.2	26.1	24.9	21.8	19.1	17.6	22.3	14.1	27.9	10.2
26.6	25.2	26.1	24.9	21.8	19	17.6	22.3	14.1	27.9	10.2
26.6	25.2	26.1	24.9	21.8	19.1	17.6	22.3	14.1	27.9	10.2
26.6	25.2	26.1	24.9	21.8	19.1	17.6	22.3	14.1	27.9	10.2
26.6	25.2	26.1	24.9	21.8	19.1	17.6	22.3	14.1	27.9	10.2
26.6	25.2	26.1	24.9	21.8	19.1	17.6	22.3	14.1	27.9	10.2
26.6	25.2	26.1	24.8	21.8	19.1	17.6	22.3	14.1	27.9	10.2
26.6	25.2	26.1	24.8	21.8	19.1	17.6	22.3	14.1	27.9	10.2
26.6	25.2	26.1	24.8	21.8	19.1	17.7	22.3	14.1	28	10.2
26.6	25.2	26.1	24.8	21.8	19.1	17.7	22.3	14.1	28	10.2
26.6	25.2	26.1	24.9	21.8	19.1	17.6	22.3	14.2	28	10.2
26.6	25.2	26.1	24.9	21.8	19.1	17.7	22.3	14.2	27.9	10.2
26.6	25.2	26.1	24.9	21.8	19.1	17.7	22.3	14.2	27.9	10.2
26.6	25.2	26.1	24.9	21.8	19.1	17.7	22.4	14.2	27.9	10.2
26.6	25.2	26.1	24.9	21.8	19.1	17.7	22.4	14.2	27.9	10.2
26.6	25.3	26.1	24.9	21.9	19.1	17.7	22.4	14.2	27.9	10.2
26.6	25.3	26.1	24.9	21.9	19.1	17.7	22.4	14.2	28	10.2
26.6	25.3	26.1	25	21.9	19.1	17.7	22.4	14.2	28	10.2
26.7	25.3	26.1	25	21.9	19.1	17.7	22.4	14.2	28	10.2
26.7	25.3	26.1	25	21.9	19.2	17.7	22.4	14.2	28	10.2
26.7	25.3	26.1	25	21.9	19.2	17.7	22.3	14.2	28	10.2
26.7	25.3	26.1	25	21.9	19.2	17.7	22.4	14.2	28	10.2
26.7	25.3	26.1	25.1	21.9	19.2	17.7	22.4	14.2	28	10.2
26.7	25.3	26.1	25.1	21.9	19.1	17.7	22.4	14.2	27.9	10.2
26.7	25.3	26.1	25.1	21.9	19.2	17.7	22.4	14.2	27.9	10.2
26.7	25.3	26.1	25.1	21.9	19.2	17.7	22.4	14.2	27.9	10.2
26.7	25.3	26.1	25.1	21.9	19.2	17.7	22.4	14.2	27.9	10.3
26.7	25.3	26.1	25.1	21.9	19.2	17.7	22.4	14.2	27.9	10.2
26.7	25.3	26.1	25.1	21.9	19.2	17.8	22.5	14.2	27.9	10.3
26.7	25.3	26.1	25.1	21.9	19.2	17.8	22.5	14.2	27.9	10.3
26.7	25.3	26.1	25.1	21.9	19.2	17.8	22.5	14.2	27.9	10.3
26.7	25.3	26.1	25	21.9	19.2	17.8	22.5	14.2	27.9	10.3
26.7	25.3	26.1	25.1	21.9	19.2	17.8	22.5	14.2	27.9	10.3
26.7	25.3	26.1	25.1	21.9	19.2	17.8	22.5	14.2	27.9	10.3
26.7	25.3	26.1	25	21.9	19.2	17.8	22.5	14.2	28	10.3
26.7	25.3	26.1	25	21.9	19.2	17.8	22.5	14.2	27.9	10.3
26.7	25.3	26.1	25	21.9	19.2	17.8	22.5	14.2	27.9	10.3
26.7	25.3	26.1	25	21.9	19.2	17.8	22.5	14.2	27.9	10.3
26.7	25.3	26.1	25	21.9	19.2	17.8	22.5	14.2	27.9	10.3
26.7	25.3	26.1	25	21.9	19.2	17.8	22.5	14.2	27.9	10.3
26.7	25.3	26.1	24.9	21.9	19.2	17.8	22.5	14.2	27.9	10.3
26.7	25.3	26.1	24.9	21.9	19.2	17.8	22.5	14.2	27.9	10.3
26.7	25.3	26.1	24.9	21.9	19.2	17.8	22.5	14.2	27.9	10.3
26.7	25.3	26.1	24.9	21.9	19.3	17.8	22.5	14.2	28	10.3
26.7	25.3	26.1	24.9	21.9	19.3	17.8	22.5	14.2	27.9	10.3
26.7	25.3	26.1	24.9	22	19.3	17.8	22.5	14.2	28	10.3
26.7	25.3	26.2	25	22	19.3	17.8	22.5	14.2	27.9	10.3
26.7	25.3	26.2	25	22	19.3	17.8	22.5	14.2	28	10.3
26.7	25.3	26.2	25	22	19.3	17.8	22.5	14.2	28	10.3
26.7	25.3	26.2	25	22	19.3	17.9	22.5	14.2	28	10.3
26.7	25.4	26.2	25	22	19.3	17.9	22.6	14.2	28	10.3
26.7	25.4	26.2	24.9	22	19.3	17.9	22.6	14.3	28	10.3
26.7	25.4	26.2	25	22	19.3	17.9	22.6	14.3	28	10.3
26.8	25.4	26.2	25	22	19.3	17.9	22.6	14.3	28	10.3
26.8	25.3	26.2	25	22	19.3	17.9	22.6	14.3	28	10.3
26.8	25.3	26.2	25	22	19.3	17.9	22.6	14.3	28	10.3
26.8	25.3	26.2	25	22	19.3	17.9	22.6	14.3	28	10.3
26.8	25.3	26.2	25	22	19.3	17.9	22.6	14.3	28	10.3
26.8	25.3	26.2	25	22	19.3	17.9	22.6	14.3	28	10.3
26.8	25.3	26.2	25	22	19.3	17.8	22.6	14.3	28	10.3
26.8	25.3	26.2	25	22	19.3	17.9	22.6	14.3	28	10.3
26.8	25.3	26.2	25	22	19.3	17.9	22.6	14.3	28	10.3
26.8	25.3	26.2	25	22.1	19.3	17.9	22.6	14.3	28	10.3
26.8	25.3	26.2	25	22.1	19.3	17.9	22.6	14.3	28	10.3
26.8	25.3	26.2	25	22.1	19.3	17.9	22.6	14.3	28	10.3
26.8	25.3	26.2	25	22.1	19.3	17.9	22.6	14.3	28	10.3
26.8	25.3	26.2	25	22.1	19.4	17.9	22.6	14.3	28	10.3
26.8	25.3	26.2	25	22.1	19.4	17.9	22.6	14.3	28	10.3
26.8	25.3	26.2	25	22.1	19.4	17.9	22.6	14.3	28	10.3
26.8	25.3	26.2	25	22.1	19.4	17.9	22.7	14.3	28	10.3
26.8	25.3	26.2	24.9	22.1	19.4	17.9	22.7	14.3	28	10.3
26.8	25.3	26.2	24.9	22.1	19.4	17.9	22.7	14.3	28	10.3
26.8	25.2	26.2	24.9	22.1	19.4	17.9	22.7	14.3	28	10.3
26.8	25.2	26.2	24.9	22.1	19.4	17.9	22.7	14.3	28	10.3
26.8	25.2	26.2	24.9	22.1	19.4	17.9	22.7	14.3	28	10.3
26.8	25.2	26.2	24.9	22.1	19.4	17.9	22.7	14.3	28	10.3
26.8	25.2	26.2	24.9	22.1	19.4	17.9	22.7	14.3	28	10.3
26.8	25.2	26.2	24.9	22.1	19.4	17.9	22.7	14.3	28	10.3
26.8	25.2	26.2	24.8	22.2	19.4	17.9	22.6	14.3	28	10.3
26.9	25.2	26.2	24.8	22.2	19.5	17.9	22.7	14.3	28	10.3
26.9	25.2	26.2	24.8	22.1	19.5	17.9	22.7	14.3	28	10.3
26.9	25.2	26.2	24.8	22.1	19.5	18	22.7	14.3	28	10.3
26.9	25.2	26.2	24.8	22.2	19.5	18	22.7	14.3	28	10.3
26.9	25.2	26.2	24.7	22.2	19.5	18	22.7	14.3	28	10.3
26.9	25.2	26.2	24.8	22.2	19.5	18	22.7	14.3	28	10.3
26.9	25.2	26.2	24.8	22.2	19.5	18	22.7	14.3	28	10.3
26.9	25.2	26.3	24.8	22.2	19.5	18	22.7	14.3	28	10.3
26.9	25.2	26.3	24.8	22.2	19.5	18	22.7	14.3	28	10.3
26.9	25.1	26.3	24.7	22.2	19.5	18	22.8	14.3	28	10.3
26.9	25.1	26.3	24.7	22.2	19.5	18	22.8	14.3	28	10.3
26.9	25.1	26.3	24.7	22.2	19.5	18	22.8	14.3	28	10.3
26.9	25.1	26.3	24.7	22.2	19.5	18	22.8	14.3	28	10.3
27	25.1	26.3	24.7	22.3	19.6	18	22.8	14.3	28	10.3
27	25.1	26.3	24.7	22.3	19.5	18	22.8	14.3	28	10.3
27	25.1	26.3	24.7	22.3	19.6	18	22.8	14.3	28	10.3
27	25.1	26.3	24.7	22.3	19.6	18	22.8	14.3	28	10.3
27	25.1	26.3	24.7	22.3	19.6	18	22.8	14.3	28	10.3
27	25.1	26.3	24.7	22.3	19.6	18	22.8	14.3	28	10.3
27	25.1	26.3	24.7	22.3	19.6	18	22.8	14.3	28.1	10.3
27	25.1	26.3	24.7	22.3	19.6	18	22.8	14.3	28.1	10.3
27	25.1	26.3	24.7	22.3	19.6	18	22.8	14.3	28	10.3
27	25.1	26.3	24.7	22.2	19.6	18	22.8	14.3	28	10.3
27	25.1	26.3	24.7	22.3	19.6	18	22.8	14.3	28.1	10.3
27	25.1	26.3	24.7	22.3	19.6	18	22.8	14.3	28.1	10.3
27	25.1	26.3	24.8	22.3	19.6	18	22.8	14.3	28.1	10.3
27	25.2	26.3	24.8	22.3	19.6	18	22.9	14.3	28.1	10.3
27	25.2	26.3	24.8	22.3	19.6	18	22.9	14.3	28.1	10.3
27	25.2	26.3	24.8	22.3	19.6	18	22.9	14.3	28	10.3
27	25.2	26.3	24.9	22.3	19.6	18	22.9	14.3	28	10.3
27	25.2	26.3	24.9	22.3	19.6	18	22.9	14.4	28	10.3
27	25.2	26.3	24.9	22.3	19.5	18	22.9	14.4	28	10.3
27	25.2	26.3	24.9	22.3	19.6	18	22.9	14.4	28	10.3
27	25.2	26.4	24.9	22.3	19.6	18	22.9	14.4	28	10.3
27	25.2	26.4	24.9	22.3	19.6	18	22.9	14.4	28	10.3
27	25.2	26.4	24.9	22.3	19.6	18	22.9	14.4	28	10.3
27	25.2	26.4	24.9	22.3	19.6	18	22.9	14.4	28	10.3
27	25.2	26.4	24.9	22.3	19.6	18	22.9	14.4	28	10.3
27	25.2	26.4	24.9	22.3	19.6	18	22.9	14.4	28	10.3
27	25.2	26.4	24.9	22.3	19.6	18	22.9	14.4	28	10.3
27.1	25.2	26.4	24.9	22.3	19.6	18	22.9	14.4	28	10.3
27.1	25.3	26.4	24.9	22.3	19.6	18	22.9	14.4	28	10.3
27.1	25.3	26.4	24.9	22.3	19.7	18	22.9	14.4	28	10.3
27.1	25.3	26.4	25	22.3	19.7	18	23	14.4	28	10.3
27.1	25.3	26.4	25	22.3	19.7	18	23	14.4	28	10.3
27.1	25.3	26.4	25.1	22.3	19.7	18.1	23	14.4	28	10.3
27.1	25.3	26.4	25.1	22.4	19.7	18	23	14.4	28	10.3
27.1	25.4	26.4	25.1	22.4	19.6	18.1	23	14.4	28	10.3
27.2	25.4	26.4	25.1	22.4	19.7	18.1	22.9	14.4	28	10.3
27.2	25.4	26.4	25.1	22.4	19.7	18	23	14.4	28	10.3
27.2	25.4	26.4	25.1	22.4	19.7	18.1	23	14.4	28	10.3
27.2	25.4	26.4	25.1	22.4	19.7	18.1	23	14.4	28.1	10.3
27.2	25.4	26.4	25.1	22.3	19.7	18.1	23	14.4	28.1	10.3
27.2	25.4	26.4	25.1	22.4	19.7	18.1	23	14.4	28	10.3
27.2	25.4	26.4	25.1	22.4	19.7	18.1	23	14.4	28	10.3
27.2	25.4	26.4	25.1	22.4	19.7	18.1	23	14.4	28	10.3
27.2	25.4	26.4	25.1	22.4	19.7	18.1	23	14.4	28	10.3
27.2	25.3	26.4	25.1	22.4	19.7	18.1	23	14.4	28	10.3
27.2	25.3	26.4	25.1	22.4	19.7	18.1	23	14.4	28	10.3
27.2	25.4	26.5	25.1	22.4	19.7	18.1	23	14.4	28	10.3
27.2	25.4	26.5	25.1	22.4	19.7	18.1	23	14.4	28.1	10.3
27.3	25.4	26.5	25.2	22.4	19.7	18.1	23	14.4	28.1	10.3
27.3	25.4	26.5	25.2	22.4	19.7	18.1	23	14.4	28.1	10.3
27.3	25.4	26.5	25.2	22.4	19.7	18.1	23	14.4	28.1	10.3
27.3	25.4	26.5	25.3	22.4	19.7	18.1	23.1	14.4	28.1	10.3
27.3	25.4	26.5	25.3	22.5	19.7	18.1	23.1	14.4	28.1	10.3
27.3	25.4	26.5	25.3	22.5	19.7	18.1	23.1	14.4	28.1	10.3
27.3	25.4	26.5	25.4	22.5	19.7	18.1	23.1	14.4	28.1	10.3
27.3	25.5	26.5	25.4	22.5	19.7	18.1	23.1	14.4	28.1	10.3
27.3	25.4	26.5	25.4	22.5	19.8	18.2	23.1	14.4	28.1	10.3
27.3	25.4	26.5	25.4	22.5	19.8	18.2	23.1	14.4	28.1	10.3
27.3	25.4	26.5	25.3	22.5	19.8	18.2	23.1	14.4	28.1	10.3
27.3	25.5	26.5	25.3	22.5	19.8	18.1	23.1	14.4	28.1	10.3
27.3	25.5	26.5	25.3	22.5	19.8	18.2	23.1	14.4	28.1	10.3
27.3	25.5	26.5	25.3	22.5	19.7	18.2	23.1	14.4	28.1	10.3
27.4	25.5	26.5	25.4	22.5	19.8	18.2	23.1	14.4	28.1	10.3
27.4	25.5	26.5	25.4	22.5	19.8	18.2	23.1	14.4	28.1	10.3
27.4	25.5	26.6	25.4	22.5	19.8	18.2	23.1	14.4	28.1	10.3
27.4	25.5	26.6	25.4	22.5	19.8	18.2	23.1	14.4	28.1	10.3
27.4	25.5	26.6	25.4	22.5	19.8	18.2	23.1	14.4	28.1	10.3
27.4	25.5	26.6	25.4	22.5	19.8	18.2	23.2	14.4	28.1	10.3
27.4	25.5	26.6	25.4	22.5	19.8	18.2	23.2	14.4	28.1	10.3
27.4	25.5	26.6	25.4	22.5	19.8	18.2	23.2	14.4	28.1	10.3
27.4	25.5	26.6	25.4	22.5	19.8	18.1	23.2	14.4	28.1	10.3
27.4	25.5	26.6	25.4	22.5	19.8	18.2	23.2	14.4	28.1	10.3
27.4	25.5	26.6	25.4	22.5	19.8	18.2	23.2	14.4	28.1	10.3
27.4	25.5	26.6	25.4	22.5	19.8	18.2	23.2	14.4	28.1	10.3
27.4	25.5	26.6	25.3	22.5	19.8	18.2	23.2	14.4	28.1	10.3
27.4	25.5	26.6	25.3	22.5	19.8	18.2	23.2	14.4	28.1	10.3
27.4	25.5	26.6	25.3	22.5	19.8	18.2	23.2	14.4	28.1	10.3
27.4	25.5	26.6	25.3	22.5	19.8	18.2	23.2	14.4	28.1	10.3
27.4	25.5	26.6	25.3	22.5	19.8	18.2	23.2	14.4	28.1	10.3
27.4	25.5	26.6	25.3	22.5	19.8	18.2	23.2	14.4	28.1	10.3
27.4	25.5	26.6	25.4	22.5	19.9	18.2	23.2	14.4	28.1	10.3
27.5	25.5	26.6	25.4	22.5	19.9	18.1	23.2	14.4	28.1	10.3
27.5	25.5	26.6	25.4	22.5	19.8	18.2	23.2	14.5	28.1	10.3
27.5	25.5	26.6	25.4	22.6	19.9	18.2	23.2	14.5	28.1	10.3
27.5	25.5	26.6	25.5	22.6	19.9	18.2	23.2	14.5	28.1	10.3
27.5	25.6	26.6	25.4	22.6	19.9	18.2	23.2	14.5	28.1	10.3
27.5	25.6	26.6	25.5	22.6	19.9	18.2	23.2	14.5	28.1	10.3
27.5	25.6	26.6	25.6	22.6	19.9	18.2	23.2	14.5	28.1	10.3
27.5	25.6	26.6	25.6	22.6	19.9	18.2	23.2	14.5	28.1	10.3
27.5	25.6	26.6	25.6	22.6	19.9	18.3	23.2	14.5	28.1	10.3
27.5	25.7	26.6	25.6	22.6	19.9	18.3	23.2	14.5	28.1	10.3
27.5	25.7	26.6	25.7	22.6	19.9	18.3	23.2	14.4	28.1	10.3
27.5	25.7	26.6	25.7	22.6	19.9	18.3	23.3	14.4	28.1	10.3
27.5	25.7	26.6	25.7	22.6	19.8	18.3	23.3	14.4	28.1	10.3
27.5	25.7	26.6	25.7	22.5	19.9	18.3	23.3	14.5	28.1	10.3
27.5	25.7	26.6	25.7	22.6	19.9	18.3	23.3	14.4	28.1	10.3
27.5	25.7	26.6	25.8	22.6	19.9	18.3	23.3	14.4	28.1	10.3
27.5	25.8	26.6	25.8	22.6	19.9	18.3	23.3	14.4	28.1	10.3
27.5	25.8	26.6	25.8	22.6	19.9	18.3	23.3	14.4	28.1	10.3
27.5	25.8	26.6	25.8	22.6	19.9	18.3	23.3	14.4	28.1	10.3
27.5	25.8	26.6	25.8	22.6	19.9	18.3	23.2	14.4	28.1	10.3
27.5	25.8	26.6	25.9	22.6	19.9	18.3	23.3	14.5	28.1	10.3
27.5	25.8	26.6	25.9	22.6	19.8	18.3	23.3	14.5	28.1	10.3
27.5	25.8	26.6	25.9	22.6	19.9	18.3	23.3	14.5	28.1	10.3
27.5	25.8	26.6	25.9	22.6	19.9	18.3	23.3	14.5	28.1	10.3
27.5	25.8	26.6	25.9	22.6	19.9	18.3	23.3	14.5	28.1	10.3
27.5	25.8	26.6	25.9	22.6	20	18.4	23.3	14.5	28.1	10.3
27.5	25.8	26.6	25.9	22.6	20	18.3	23.3	14.5	28.1	10.3
27.5	25.8	26.6	25.9	22.6	20	18.4	23.3	14.5	28.1	10.3
27.5	25.8	26.6	25.9	22.6	20	18.4	23.3	14.5	28.1	10.3
27.5	25.8	26.6	26	22.6	19.9	18.4	23.3	14.5	28.1	10.3
27.5	25.8	26.6	26	22.6	19.9	18.4	23.3	14.5	28.1	10.3
27.5	25.8	26.6	25.9	22.7	19.9	18.4	23.3	14.5	28.1	10.3
27.5	25.8	26.6	26	22.7	19.9	18.3	23.3	14.5	28.1	10.3
27.5	25.8	26.6	26	22.7	19.9	18.4	23.4	14.5	28.1	10.3
27.6	25.8	26.6	26	22.7	20	18.4	23.4	14.5	28.1	10.3
27.6	25.8	26.7	26	22.7	20	18.4	23.4	14.4	28.1	10.3
27.6	25.8	26.7	25.9	22.7	19.9	18.4	23.3	14.5	28.1	10.3
27.6	25.8	26.6	26	22.7	20	18.4	23.4	14.4	28.1	10.3
27.6	25.8	26.7	26	22.7	20	18.4	23.4	14.4	28.1	10.3
27.6	25.8	26.7	26	22.7	20	18.4	23.4	14.4	28.1	10.3
27.6	25.8	26.6	25.9	22.7	20	18.4	23.4	14.4	28.1	10.3
27.6	25.8	26.7	25.9	22.7	20	18.4	23.4	14.4	28.2	10.3
27.6	25.8	26.7	25.9	22.7	20	18.4	23.4	14.4	28.1	10.3
27.6	25.8	26.7	25.9	22.7	20	18.4	23.4	14.4	28.2	10.3
27.6	25.8	26.7	26	22.7	20	18.4	23.4	14.4	28.1	10.3
27.6	25.8	26.7	26	22.7	20	18.4	23.4	14.4	28.1	10.3
27.6	25.8	26.7	26	22.7	20	18.4	23.4	14.5	28.1	10.3
27.6	25.8	26.7	26	22.7	20	18.4	23.4	14.5	28.1	10.3
27.6	25.9	26.7	26	22.7	20	18.4	23.4	14.5	28.1	10.3
27.6	25.9	26.7	26	22.7	20	18.4	23.4	14.5	28.1	10.3
27.6	25.9	26.7	26	22.7	20	18.4	23.4	14.5	28.1	10.3
27.6	25.9	26.7	26	22.7	20	18.4	23.4	14.5	28.1	10.3
27.6	25.9	26.7	26.1	22.7	20	18.4	23.4	14.5	28.1	10.3
27.6	25.8	26.7	26.1	22.7	20	18.4	23.4	14.5	28.1	10.3
27.6	25.8	26.7	26.1	22.7	20	18.4	23.4	14.5	28.1	10.3
27.7	25.8	26.7	26.1	22.7	20	18.5	23.4	14.5	28.1	10.3
27.7	25.8	26.7	26.1	22.7	20	18.5	23.4	14.5	28.1	10.3
27.7	25.8	26.7	26	22.7	20	18.5	23.4	14.5	28.1	10.3
27.7	25.8	26.7	26.1	22.7	20	18.5	23.4	14.5	28.1	10.3
27.7	25.8	26.7	26.1	22.7	20	18.5	23.4	14.5	28.1	10.3
27.7	25.9	26.7	26.1	22.7	20	18.5	23.4	14.5	28.1	10.3
27.7	25.9	26.7	26.1	22.7	20	18.5	23.4	14.5	28.1	10.3
27.7	25.9	26.7	26.1	22.7	20	18.5	23.4	14.5	28.1	10.3
27.7	25.9	26.7	26.1	22.7	20	18.5	23.5	14.5	28.1	10.3
27.7	25.9	26.7	26.1	22.7	20.1	18.4	23.4	14.5	28.1	10.3
27.7	25.9	26.7	26.2	22.7	20.1	18.5	23.5	14.5	28.1	10.3
27.7	25.9	26.7	26.2	22.7	20	18.5	23.5	14.5	28.1	10.3
27.7	25.9	26.7	26.2	22.7	20.1	18.5	23.5	14.5	28.1	10.3
27.7	25.9	26.7	26.2	22.7	20.1	18.5	23.5	14.5	28.1	10.3
27.7	25.9	26.8	26.2	22.7	20.1	18.5	23.5	14.5	28.1	10.3
27.7	25.9	26.7	26.1	22.7	20.1	18.6	23.5	14.5	28.1	10.3
27.7	25.9	26.8	26.1	22.8	20.1	18.6	23.5	14.5	28.1	10.3
27.7	25.9	26.8	26.1	22.8	20.1	18.6	23.5	14.5	28.1	10.3
27.7	25.9	26.8	26.1	22.8	20.1	18.6	23.5	14.5	28.1	10.3
27.7	25.9	26.8	26.2	22.8	20.1	18.6	23.4	14.5	28.1	10.3
27.8	26	26.8	26.2	22.8	20.1	18.6	23.5	14.5	28.1	10.3
27.8	26	26.8	26.2	22.8	20.1	18.6	23.5	14.5	28.1	10.3
27.8	26	26.8	26.2	22.8	20.1	18.6	23.5	14.5	28.1	10.3
27.8	26	26.8	26.2	22.8	20.1	18.6	23.5	14.5	28.1	10.3
27.8	26	26.8	26.2	22.8	20.1	18.6	23.5	14.5	28.1	10.3
27.8	26	26.7	26.2	22.8	20.1	18.6	23.5	14.5	28.1	10.3
27.8	26	26.8	26.2	22.9	20.1	18.6	23.5	14.5	28.1	10.3
27.8	26	26.8	26.2	22.9	20.1	18.6	23.5	14.5	28.1	10.3
27.8	26	26.8	26.2	22.9	20.1	18.6	23.5	14.5	28.1	10.3
27.8	26	26.8	26.2	22.9	20.1	18.6	23.5	14.5	28.1	10.3
27.8	26	26.8	26.2	22.9	20.1	18.6	23.5	14.5	28.1	10.3
27.8	26	26.8	26.3	22.9	20.1	18.6	23.5	14.5	28.1	10.3
27.8	26	26.8	26.3	22.9	20.1	18.6	23.5	14.5	28.1	10.3
27.8	26.1	26.8	26.3	22.9	20.1	18.6	23.5	14.5	28.1	10.3
27.8	26	26.8	26.3	22.9	20.1	18.6	23.5	14.5	28.1	10.3
27.8	26	26.8	26.3	22.9	20.1	18.6	23.5	14.5	28.1	10.3
27.8	26.1	26.8	26.3	22.9	20.1	18.6	23.5	14.5	28.1	10.3
27.9	26	26.8	26.3	22.9	20.1	18.6	23.6	14.5	28.1	10.3
27.9	26	26.8	26.3	22.9	20.1	18.6	23.6	14.5	28.1	10.3
27.9	26	26.8	26.3	22.9	20.1	18.6	23.5	14.5	28.1	10.3
27.9	26	26.8	26.3	22.9	20.1	18.6	23.6	14.5	28.1	10.3
27.9	26	26.8	26.2	22.9	20.1	18.6	23.6	14.5	28.1	10.3
27.9	26	26.8	26.2	22.9	20.2	18.7	23.6	14.5	28.1	10.3
27.9	26	26.8	26.2	22.9	20.2	18.7	23.6	14.5	28.1	10.3
27.9	26	26.8	26.2	22.9	20.2	18.7	23.6	14.5	28.1	10.3
27.9	26	26.8	26.2	22.9	20.2	18.7	23.6	14.5	28.1	10.3
27.9	26	26.8	26.3	22.9	20.2	18.7	23.6	14.5	28.1	10.3
27.9	26	26.8	26.3	22.9	20.2	18.7	23.6	14.5	28.1	10.3
27.9	26	26.8	26.3	22.9	20.2	18.7	23.6	14.5	28.1	10.3
27.8	26	26.8	26.3	22.9	20.2	18.7	23.6	14.5	28.1	10.3
27.8	26.1	26.8	26.3	22.9	20.2	18.7	23.6	14.5	28.1	10.3
27.9	26.1	26.8	26.3	22.9	20.2	18.7	23.6	14.5	28.1	10.3
27.9	26.1	26.8	26.3	22.9	20.2	18.7	23.6	14.5	28.1	10.3
27.9	26.1	26.8	26.3	22.9	20.2	18.7	23.6	14.5	28.1	10.3
27.9	26.1	26.8	26.4	22.9	20.2	18.7	23.6	14.5	28.1	10.3
27.9	26.1	26.8	26.4	22.9	20.2	18.7	23.6	14.5	28.1	10.3
27.9	26.1	26.8	26.4	22.9	20.2	18.7	23.6	14.5	28.1	10.3
27.9	26.1	26.8	26.4	22.9	20.2	18.7	23.6	14.5	28.1	10.3
27.9	26.1	26.8	26.4	23	20.2	18.7	23.6	14.5	28.1	10.3
27.9	26.1	26.8	26.4	23	20.2	18.6	23.6	14.5	28.1	10.3
27.9	26.1	26.8	26.4	23	20.2	18.7	23.6	14.5	28.1	10.3
27.9	26.1	26.8	26.4	23	20.2	18.7	23.6	14.5	28.1	10.3
27.9	26.1	26.8	26.4	23	20.2	18.7	23.6	14.5	28.1	10.3
27.9	26.1	26.8	26.4	23	20.2	18.7	23.6	14.5	28.1	10.3
27.9	26	26.8	26.4	23	20.2	18.7	23.6	14.5	28.1	10.3
27.9	26	26.8	26.4	23	20.2	18.7	23.7	14.5	28.1	10.3
27.9	26	26.8	26.4	23	20.2	18.7	23.7	14.5	28.1	10.3
27.9	26	26.8	26.4	23	20.2	18.7	23.7	14.5	28.1	10.3
27.9	26	26.8	26.4	23	20.2	18.7	23.7	14.5	28.1	10.3
27.9	26	26.8	26.4	23	20.2	18.7	23.7	14.5	28.1	10.3
27.9	26.1	26.8	26.4	23	20.2	18.7	23.7	14.5	28.1	10.3
27.9	26.1	26.8	26.4	23	20.2	18.7	23.7	14.5	28.1	10.3
27.9	26.1	26.8	26.4	23	20.2	18.7	23.7	14.5	28.1	10.3
27.9	26.1	26.8	26.4	23	20.2	18.7	23.7	14.5	28.1	10.3
28	26.1	26.8	26.4	23	20.2	18.7	23.7	14.5	28.1	10.3
28	26.1	26.8	26.4	23.1	20.2	18.8	23.7	14.5	28.1	10.3
28	26.1	26.9	26.4	23.1	20.2	18.8	23.7	14.5	28.1	10.3
28	26	26.9	26.4	23.1	20.2	18.8	23.7	14.5	28.1	10.3
28	26	26.9	26.4	23.1	20.2	18.8	23.7	14.5	28.1	10.3
28	26	26.9	26.4	23.1	20.2	18.8	23.7	14.5	28.1	10.3
28	26	26.9	26.4	23.1	20.3	18.8	23.7	14.5	28.1	10.3
28	26.1	26.9	26.4	23.1	20.3	18.8	23.6	14.6	28.1	10.3
28	26.1	26.9	26.4	23	20.3	18.7	23.7	14.6	28.1	10.3
28	26.1	26.9	26.5	23	20.3	18.8	23.7	14.6	28.1	10.3
28	26.1	26.9	26.5	23	20.3	18.8	23.7	14.6	28.1	10.3
28	26.1	26.9	26.5	23	20.3	18.8	23.7	14.6	28.1	10.3
28	26.1	26.9	26.5	23	20.3	18.8	23.7	14.6	28.1	10.3
28	26.1	26.9	26.4	23	20.3	18.8	23.7	14.6	28.1	10.3
28	26.1	26.9	26.5	23	20.3	18.8	23.7	14.6	28.1	10.3
27.9	26.1	26.9	26.5	23	20.3	18.8	23.7	14.6	28.1	10.3
27.9	26.1	26.8	26.5	23	20.3	18.8	23.7	14.6	28.1	10.3
27.9	26.1	26.8	26.5	23	20.3	18.8	23.7	14.6	28.1	10.3
27.9	26.1	26.8	26.5	23	20.3	18.8	23.6	14.6	28.1	10.3
27.9	26.1	26.8	26.5	23	20.3	18.8	23.7	14.6	28.1	10.3
27.9	26.1	26.8	26.5	23	20.3	18.8	23.7	14.6	28.1	10.3
27.9	26.1	26.8	26.5	23	20.3	18.8	23.7	14.6	28.1	10.3
27.9	26.1	26.8	26.5	23	20.3	18.8	23.7	14.6	28.1	10.3
27.9	26.1	26.8	26.5	22.9	20.3	18.8	23.7	14.6	28.1	10.3
27.9	26.1	26.8	26.5	23	20.3	18.8	23.7	14.6	28.1	10.3
28	26.1	26.8	26.5	23	20.3	18.8	23.7	14.6	28.1	10.3
28	26.1	26.8	26.5	23	20.3	18.8	23.7	14.6	28.1	10.3
28	26.1	26.8	26.5	23	20.3	18.8	23.7	14.6	28.1	10.4
28	26.1	26.8	26.5	23	20.3	18.8	23.8	14.6	28.1	10.4
28	26.1	26.8	26.5	23.1	20.3	18.8	23.8	14.6	28.1	10.4
28	26.1	26.8	26.5	23.1	20.3	18.8	23.8	14.6	28.1	10.4
28	26.1	26.8	26.5	23.1	20.3	18.8	23.8	14.6	28.1	10.4
28	26.1	26.8	26.5	23.1	20.3	18.8	23.8	14.6	28.1	10.4
28	26.1	26.8	26.5	23.1	20.3	18.8	23.8	14.6	28.1	10.4
28	26.1	26.8	26.5	23.1	20.2	18.8	23.8	14.6	28.1	10.4
28	26.1	26.8	26.5	23.1	20.3	18.8	23.8	14.6	28.1	10.4
28	26.1	26.8	26.5	23.1	20.3	18.8	23.8	14.6	28.1	10.4
28	26.1	26.8	26.5	23.1	20.3	18.8	23.8	14.6	28.1	10.4
28	26.1	26.8	26.5	23.1	20.3	18.8	23.8	14.6	28.1	10.4
28	26.1	26.8	26.5	23.1	20.3	18.8	23.8	14.6	28.1	10.4
28	26.1	26.8	26.5	23.1	20.3	18.8	23.8	14.6	28.1	10.4
28	26.1	26.8	26.5	23.1	20.4	18.8	23.8	14.6	28.1	10.4
28	26.1	26.8	26.5	23.1	20.4	18.8	23.8	14.6	28.1	10.4
28	26.1	26.8	26.6	23.1	20.4	18.8	23.8	14.6	28.1	10.4
28	26.1	26.8	26.5	23.1	20.4	18.8	23.8	14.6	28.1	10.4
28	26.1	26.8	26.6	23.1	20.4	18.8	23.8	14.6	28.1	10.4
28	26.1	26.8	26.6	23.1	20.4	18.8	23.8	14.6	28.1	10.4
28	26.1	26.8	26.6	23.2	20.4	18.8	23.8	14.6	28.1	10.4
28	26.1	26.8	26.6	23.2	20.4	18.8	23.8	14.6	28.1	10.4
28	26.1	26.8	26.5	23.2	20.4	18.8	23.8	14.6	28.1	10.4
28	26.1	26.8	26.6	23.2	20.4	18.8	23.8	14.6	28.1	10.4
28	26.1	26.8	26.6	23.2	20.4	18.8	23.8	14.6	28.1	10.4
28.1	26.1	26.8	26.6	23.2	20.4	18.8	23.8	14.6	28.1	10.4
28.1	26.1	26.8	26.6	23.2	20.4	18.8	23.8	14.6	28.1	10.4
28.1	26.1	26.8	26.6	23.2	20.4	18.8	23.8	14.6	28.1	10.4
28.1	26.1	26.8	26.6	23.2	20.4	18.8	23.8	14.6	28.1	10.4
28.1	26.1	26.8	26.6	23.2	20.4	18.8	23.8	14.6	28.1	10.4
28.1	26.1	26.8	26.6	23.2	20.4	18.8	23.9	14.6	28.1	10.4
28.1	26.1	26.8	26.6	23.2	20.4	18.8	23.9	14.6	28.1	10.4
28.1	26.1	26.8	26.5	23.2	20.4	18.8	23.9	14.6	28.1	10.4
28.1	26.1	26.8	26.5	23.2	20.4	18.8	23.9	14.6	28.1	10.4
28.1	26.1	26.8	26.5	23.2	20.4	18.8	23.9	14.6	28.1	10.4
28.1	26.1	26.8	26.5	23.2	20.4	18.8	23.9	14.6	28.1	10.4
28.1	26.1	26.8	26.5	23.2	20.4	18.8	23.9	14.6	28.1	10.4
28.1	26.1	26.8	26.5	23.2	20.4	18.8	23.9	14.6	28.1	10.4
28.1	26.1	26.8	26.5	23.2	20.4	18.8	23.9	14.6	28.1	10.4
28.1	26.1	26.8	26.6	23.2	20.4	18.9	23.9	14.6	28.1	10.4
28.1	26.1	26.8	26.6	23.2	20.4	18.8	23.9	14.6	28.1	10.4
28.1	26.1	26.8	26.6	23.2	20.4	18.9	23.9	14.6	28.1	10.4
28.1	26.1	26.9	26.6	23.2	20.4	18.9	23.9	14.6	28.1	10.4
28.1	26.1	26.9	26.6	23.2	20.4	18.9	23.9	14.6	28.1	10.4
28.1	26.1	26.9	26.6	23.2	20.4	18.9	23.9	14.6	28.1	10.4
28.1	26.1	26.9	26.6	23.2	20.4	18.9	23.9	14.6	28.1	10.4
28.1	26.1	26.9	26.6	23.3	20.4	18.9	23.9	14.6	28.1	10.4
28.1	26.2	26.9	26.6	23.3	20.4	18.9	23.9	14.6	28.1	10.4
28.1	26.1	26.9	26.6	23.3	20.4	18.9	23.9	14.6	28.1	10.4
28.1	26.1	26.9	26.6	23.3	20.4	18.9	23.9	14.6	28.1	10.4
28.1	26.1	26.9	26.6	23.3	20.4	18.9	23.9	14.7	28.1	10.4
28.1	26.1	26.9	26.6	23.3	20.4	18.9	23.9	14.7	28.1	10.4
28.1	26.1	26.9	26.5	23.3	20.4	18.9	23.9	14.7	28.1	10.4
28.2	26.1	26.9	26.5	23.3	20.4	18.9	23.9	14.7	28.1	10.4
28.2	26.1	26.9	26.5	23.3	20.4	18.9	23.9	14.7	28.1	10.4
28.2	26.1	26.9	26.5	23.3	20.4	18.9	23.9	14.7	28.1	10.4
28.1	26.1	26.8	26.4	23.3	20.4	18.9	23.9	14.7	28.1	10.4
28.1	26.1	26.9	26.4	23.3	20.4	18.9	23.9	14.7	28.1	10.4
28.1	26.1	26.9	26.4	23.3	20.4	18.9	23.9	14.7	28.1	10.4
28.2	26.1	26.9	26.4	23.3	20.4	18.9	23.9	14.7	28.1	10.4
28.2	26.1	26.9	26.4	23.3	20.4	18.9	23.9	14.7	28.1	10.4
28.2	26.1	26.9	26.4	23.3	20.4	18.8	23.9	14.7	28.1	10.4
28.2	26.1	26.9	26.4	23.3	20.4	18.9	23.9	14.7	28.1	10.4
28.2	26.1	26.9	26.4	23.3	20.4	18.9	23.9	14.7	28.1	10.4
28.2	26.1	26.9	26.5	23.3	20.4	18.9	23.9	14.7	28.1	10.4
28.2	26.1	26.9	26.5	23.3	20.4	18.9	23.9	14.7	28.1	10.4
28.2	26.1	26.9	26.5	23.3	20.4	18.9	23.9	14.7	28.1	10.4
28.2	26.1	26.9	26.5	23.3	20.4	18.9	23.9	14.7	28.1	10.4
28.1	26.1	26.9	26.5	23.3	20.5	18.9	23.9	14.7	28.1	10.4
28.1	26.1	26.9	26.5	23.3	20.5	18.9	23.9	14.7	28.1	10.4
28.1	26.1	26.9	26.5	23.3	20.5	18.9	23.9	14.7	28.1	10.4
28.1	26.1	26.9	26.6	23.3	20.5	18.9	23.9	14.7	28.1	10.4
28.1	26.1	26.9	26.6	23.3	20.5	18.9	23.9	14.7	28.1	10.4
28.1	26.1	26.9	26.6	23.3	20.5	18.9	23.9	14.7	28.1	10.4
28.1	26.1	26.9	26.6	23.3	20.5	18.9	23.9	14.7	28.1	10.4
28.2	26.1	26.9	26.6	23.3	20.4	18.9	23.9	14.7	28.1	10.4
28.2	26.1	26.9	26.6	23.3	20.5	18.9	23.9	14.7	28.1	10.4
28.2	26.1	26.9	26.6	23.3	20.5	18.9	23.9	14.7	28.1	10.4
28.2	26.1	26.9	26.6	23.3	20.5	18.9	23.9	14.7	28.1	10.4
28.2	26.1	26.9	26.6	23.3	20.5	18.9	23.9	14.7	28.1	10.4
28.2	26.1	26.9	26.6	23.4	20.5	19	24	14.7	28.1	10.4
28.2	26.1	26.8	26.6	23.4	20.5	19	24	14.7	28.1	10.4
28.2	26.1	26.8	26.6	23.4	20.5	19	24	14.7	28.1	10.4
28.2	26.1	26.8	26.6	23.4	20.5	19	24	14.7	28.1	10.4
28.2	26.1	26.8	26.6	23.4	20.5	19	24	14.7	28.1	10.4
28.2	26.1	26.8	26.6	23.4	20.5	19	24	14.7	28.1	10.4
28.2	26.1	26.8	26.6	23.4	20.5	19	24	14.7	28.1	10.4
28.2	26.1	26.8	26.6	23.4	20.5	19	24	14.7	28.1	10.4
28.2	26.1	26.8	26.6	23.4	20.4	19	24	14.7	28.1	10.4
28.2	26.1	26.8	26.6	23.4	20.5	19	24	14.7	28.1	10.4
28.2	26.1	26.8	26.6	23.3	20.5	19	24	14.7	28.1	10.4
28.2	26.1	26.8	26.6	23.4	20.5	19	24	14.7	28.1	10.4
28.2	26.1	26.8	26.6	23.4	20.5	19	24	14.7	28.1	10.4
28.2	26.1	26.8	26.6	23.4	20.5	19	24	14.7	28.1	10.4
28.2	26.1	26.8	26.6	23.3	20.5	19	24	14.7	28.1	10.4
28.2	26.1	26.8	26.6	23.3	20.5	19	24	14.7	28.1	10.4
28.2	26.1	26.8	26.6	23.3	20.5	19	24	14.7	28.1	10.4
28.2	26.1	26.8	26.6	23.4	20.5	19	24	14.7	28.1	10.4
28.2	26.1	26.8	26.6	23.3	20.5	19	23.9	14.7	28.1	10.4
28.2	26.1	26.8	26.6	23.4	20.5	19	24	14.7	28.1	10.4
28.2	26.1	26.8	26.6	23.3	20.5	19	24	14.7	28.1	10.4
28.2	26.1	26.8	26.6	23.3	20.5	19	24	14.7	28.1	10.4
28.2	26.1	26.8	26.6	23.3	20.5	19	24	14.7	28.1	10.4
28.2	26.1	26.8	26.6	23.3	20.5	19	24	14.7	28.1	10.4
28.2	26.1	26.8	26.6	23.3	20.5	19	24	14.7	28.1	10.4
28.2	26.1	26.8	26.6	23.3	20.5	19	24	14.7	28.1	10.4
28.2	26.1	26.8	26.6	23.3	20.5	19	24	14.7	28.1	10.4
28.2	26.1	26.8	26.6	23.3	20.5	19	24	14.7	28.1	10.4
28.2	26.1	26.8	26.6	23.3	20.5	19	24	14.7	28.1	10.4
28.2	26.1	26.8	26.6	23.3	20.5	19	24	14.7	28.1	10.4
28.2	26.1	26.8	26.6	23.4	20.5	19	24	14.7	28.1	10.4
28.2	26.1	26.9	26.6	23.4	20.5	19	24	14.7	28.1	10.4
28.2	26.1	26.9	26.7	23.3	20.5	19	24	14.7	28.1	10.4
28.2	26.1	26.9	26.7	23.3	20.5	19	24	14.7	28.1	10.4
28.2	26.1	26.9	26.7	23.4	20.5	19	24	14.7	28.1	10.4
28.2	26.1	26.9	26.7	23.4	20.5	19	24	14.7	28.1	10.4
28.2	26.2	26.9	26.7	23.4	20.5	19	24.1	14.7	28.1	10.4
28.2	26.2	26.9	26.7	23.3	20.6	19	24.1	14.7	28.1	10.4
28.2	26.2	26.9	26.7	23.4	20.6	19	24.1	14.7	28.1	10.4
28.2	26.2	26.9	26.7	23.4	20.6	19	24.1	14.7	28.1	10.4
28.2	26.2	26.9	26.7	23.4	20.6	19	24.1	14.7	28.1	10.4
28.2	26.2	26.9	26.7	23.4	20.6	19	24.1	14.7	28.1	10.4
28.2	26.2	26.9	26.7	23.4	20.6	19	24.1	14.7	28.1	10.4
28.2	26.2	26.9	26.7	23.4	20.6	19	24.1	14.7	28.1	10.3
28.2	26.2	26.9	26.7	23.4	20.6	19	24.1	14.7	28.1	10.4
28.2	26.2	26.9	26.7	23.4	20.6	19	24.1	14.7	28.1	10.4
28.2	26.2	26.9	26.7	23.4	20.6	19	24.1	14.7	28.1	10.4
28.2	26.2	26.9	26.7	23.4	20.6	19	24.1	14.7	28.1	10.4
28.2	26.1	26.9	26.6	23.3	20.6	19	24.1	14.7	28.1	10.4
28.2	26.1	26.9	26.6	23.4	20.6	19	24.1	14.7	28.1	10.4
28.3	26.1	26.9	26.5	23.4	20.6	19	24.1	14.7	28.1	10.4
28.3	26.1	26.9	26.6	23.4	20.6	19	24.1	14.7	28	10.4
28.3	26.1	26.9	26.6	23.4	20.6	19	24.1	14.7	28.1	10.4
28.3	26.1	26.9	26.5	23.4	20.6	19	24.1	14.7	28.1	10.4
28.3	26.1	26.9	26.5	23.4	20.6	19	24.1	14.7	28.1	10.4
28.3	26.1	26.9	26.6	23.4	20.6	19	24.1	14.7	28.1	10.4
28.3	26.1	27	26.6	23.4	20.6	19	24	14.7	28.1	10.4
28.3	26.2	26.9	26.6	23.4	20.6	19	24.1	14.7	28.1	10.4
28.3	26.2	26.9	26.6	23.4	20.6	19	24.1	14.7	28.1	10.4
28.3	26.2	26.9	26.6	23.4	20.6	19	24.1	14.7	28.1	10.4
28.3	26.2	26.9	26.6	23.4	20.6	19	24.1	14.7	28.1	10.4
28.3	26.2	26.9	26.6	23.4	20.6	19	24.1	14.7	28.1	10.4
28.3	26.2	26.9	26.7	23.4	20.6	19	24.1	14.7	28.1	10.4
28.3	26.2	26.9	26.7	23.4	20.6	19	24.1	14.7	28.1	10.4
28.3	26.2	26.9	26.7	23.4	20.6	19	24.1	14.7	28.1	10.4
28.3	26.2	26.9	26.7	23.4	20.6	19	24.1	14.7	28.1	10.4
28.3	26.2	26.9	26.7	23.4	20.6	19	24.1	14.7	28.1	10.4
28.3	26.2	26.9	26.7	23.4	20.6	19.1	24.1	14.7	28.1	10.4
28.3	26.2	26.9	26.8	23.4	20.6	19.1	24.1	14.7	28.1	10.4
28.4	26.2	26.9	26.7	23.4	20.6	19.1	24.1	14.7	28.1	10.4
28.4	26.2	26.9	26.8	23.4	20.6	19.1	24.1	14.7	28.1	10.4
28.4	26.2	26.9	26.8	23.4	20.6	19.1	24.1	14.7	28.1	10.4
28.4	26.2	26.9	26.8	23.4	20.6	19.1	24.1	14.7	28.1	10.4
28.4	26.2	27	26.8	23.4	20.6	19.1	24.1	14.7	28.1	10.4
28.4	26.2	27	26.7	23.5	20.6	19.1	24.1	14.7	28.1	10.4
28.4	26.2	27	26.7	23.5	20.6	19.1	24.1	14.7	28.1	10.4
28.4	26.2	27	26.7	23.5	20.6	19.1	24.1	14.7	28.1	10.4
28.4	26.2	27	26.7	23.5	20.6	19.1	24.1	14.7	28.1	10.4
28.4	26.3	27	26.7	23.5	20.6	19.1	24.1	14.7	28.1	10.4
28.4	26.2	27	26.7	23.5	20.6	19.1	24.1	14.7	28.1	10.4
28.4	26.2	27	26.7	23.5	20.6	19.1	24.2	14.7	28.1	10.4
28.4	26.2	27	26.7	23.5	20.6	19	24.1	14.7	28.1	10.4
28.4	26.2	27	26.7	23.5	20.6	19	24.2	14.7	28.1	10.4
28.4	26.2	27	26.7	23.5	20.6	19	24.1	14.7	28.1	10.4
28.4	26.2	27	26.7	23.5	20.6	19	24.2	14.7	28.1	10.4
28.4	26.2	27	26.7	23.5	20.6	19	24.2	14.7	28.1	10.4
28.4	26.2	27	26.7	23.5	20.6	19	24.2	14.7	28.1	10.4
28.4	26.2	27	26.7	23.5	20.6	19	24.2	14.7	28.1	10.4
28.4	26.2	27	26.7	23.5	20.6	19	24.2	14.8	28.1	10.4
28.4	26.3	27	26.7	23.5	20.6	19	24.2	14.8	28.1	10.4
28.4	26.3	27	26.7	23.5	20.6	19.1	24.2	14.8	28.1	10.4
28.4	26.3	27	26.7	23.5	20.6	19.1	24.2	14.8	28.1	10.4
28.4	26.3	27	26.8	23.5	20.6	19.1	24.2	14.8	28.1	10.4
28.4	26.3	27	26.8	23.5	20.6	19	24.2	14.8	28.1	10.4
28.4	26.3	27	26.8	23.5	20.7	19.1	24.2	14.8	28.1	10.4
28.4	26.3	27	26.8	23.5	20.6	19.1	24.2	14.8	28.1	10.4
28.4	26.3	27	26.8	23.5	20.7	19.1	24.2	14.8	28.1	10.4
28.4	26.3	27	26.8	23.5	20.7	19.1	24.2	14.8	28.1	10.4
28.4	26.3	27	26.7	23.5	20.7	19.1	24.2	14.8	28.1	10.4
28.4	26.3	27	26.8	23.5	20.7	19.1	24.2	14.8	28.1	10.4
28.4	26.3	27	26.8	23.5	20.7	19.1	24.2	14.8	28.2	10.4
28.4	26.3	27	26.8	23.5	20.7	19.1	24.2	14.8	28.1	10.4
28.4	26.3	27	26.8	23.5	20.7	19.1	24.2	14.8	28.1	10.4
28.4	26.3	27	26.8	23.5	20.7	19.1	24.1	14.8	28.1	10.4
28.4	26.4	27	26.9	23.5	20.7	19.1	24.2	14.8	28.1	10.4
28.4	26.4	27	26.9	23.5	20.7	19.1	24.2	14.8	28.1	10.4
28.4	26.4	27	26.9	23.5	20.7	19.1	24.2	14.8	28.1	10.4
28.4	26.4	27	26.9	23.5	20.7	19.1	24.2	14.8	28.1	10.4
28.4	26.4	27	26.9	23.5	20.7	19.1	24.2	14.8	28.1	10.4
28.4	26.4	27	26.9	23.5	20.7	19.1	24.2	14.8	28.2	10.4
28.4	26.4	27	26.9	23.5	20.7	19.1	24.2	14.8	28.2	10.4
28.4	26.4	27	26.9	23.5	20.7	19.1	24.2	14.8	28.1	10.4
28.4	26.4	27	26.9	23.4	20.7	19.1	24.2	14.8	28.2	10.4
28.4	26.4	27	26.9	23.4	20.7	19.1	24.2	14.8	28.2	10.4
28.4	26.3	27	26.9	23.5	20.7	19.1	24.2	14.8	28.2	10.4
28.4	26.3	27	26.8	23.5	20.7	19.1	24.2	14.8	28.2	10.4
28.4	26.3	27	26.8	23.5	20.7	19.1	24.2	14.8	28.2	10.4
28.4	26.3	27	26.8	23.5	20.7	19.1	24.2	14.8	28.2	10.4
28.4	26.3	27.1	26.8	23.5	20.7	19.1	24.2	14.8	28.2	10.4
28.4	26.3	27.1	26.8	23.4	20.7	19.1	24.2	14.8	28.2	10.4
28.4	26.3	27.1	26.8	23.5	20.7	19.1	24.2	14.8	28.2	10.4
28.4	26.3	27.1	26.7	23.5	20.7	19.1	24.2	14.8	28.2	10.4
28.4	26.3	27	26.7	23.5	20.7	19.1	24.2	14.8	28.2	10.4
28.4	26.3	27.1	26.7	23.5	20.7	19.1	24.2	14.8	28.2	10.4
28.4	26.3	27.1	26.7	23.5	20.7	19.1	24.2	14.8	28.2	10.4
28.4	26.3	27.1	26.7	23.5	20.7	19.1	24.2	14.8	28.2	10.4
28.4	26.3	27.1	26.7	23.5	20.7	19.1	24.2	14.8	28.2	10.4
28.4	26.2	27.1	26.7	23.5	20.7	19.1	24.2	14.8	28.2	10.4
28.4	26.2	27.1	26.6	23.5	20.7	19.1	24.2	14.8	28.2	10.4
28.4	26.2	27.1	26.6	23.5	20.7	19	24.2	14.8	28.2	10.4
28.4	26.2	27.1	26.6	23.5	20.7	19.1	24.2	14.8	28.2	10.4
28.4	26.2	27.1	26.6	23.5	20.7	19.1	24.2	14.8	28.2	10.4
28.4	26.2	27.1	26.5	23.5	20.7	19.1	24.2	14.8	28.2	10.4
28.4	26.1	27.1	26.5	23.5	20.7	19.1	24.2	14.8	28.2	10.4
28.5	26.1	27.1	26.4	23.5	20.7	19.1	24.2	14.8	28.2	10.4
28.5	26.1	27.2	26.4	23.5	20.7	19.1	24.2	14.8	28.2	10.4
28.5	26.1	27.2	26.4	23.5	20.7	19.1	24.2	14.8	28.2	10.4
28.5	26.1	27.2	26.4	23.6	20.7	19.1	24.2	14.8	28.2	10.4
28.5	26.2	27.2	26.4	23.6	20.7	19.1	24.2	14.8	28.2	10.4
28.5	26.2	27.2	26.4	23.6	20.7	19.1	24.2	14.8	28.2	10.4
28.5	26.2	27.2	26.4	23.6	20.7	19.1	24.2	14.8	28.1	10.4
28.5	26.2	27.2	26.4	23.6	20.7	19.1	24.3	14.8	28.1	10.4
28.5	26.2	27.2	26.4	23.6	20.7	19.1	24.3	14.8	28.1	10.4
28.5	26.2	27.2	26.4	23.6	20.7	19.1	24.3	14.8	28.2	10.4
28.5	26.2	27.2	26.4	23.6	20.7	19.1	24.3	14.8	28.2	10.4
28.5	26.2	27.2	26.4	23.6	20.7	19.1	24.3	14.8	28.2	10.4
28.5	26.2	27.2	26.4	23.6	20.7	19.1	24.3	14.9	28.2	10.4
28.5	26.2	27.2	26.4	23.6	20.7	19.1	24.3	14.9	28.2	10.4
28.5	26.2	27.2	26.4	23.7	20.7	19.1	24.3	14.9	28.2	10.4
28.5	26.2	27.2	26.3	23.7	20.7	19.1	24.3	14.9	28.2	10.4
28.5	26.2	27.2	26.3	23.7	20.7	19.1	24.2	14.9	28.2	10.4
28.5	26.2	27.2	26.3	23.7	20.7	19.1	24.3	14.9	28.2	10.5
28.5	26.2	27.2	26.3	23.7	20.7	19.1	24.3	14.9	28.2	10.5
28.5	26.2	27.2	26.3	23.7	20.7	19.1	24.3	14.9	28.2	10.5
28.5	26.2	27.2	26.4	23.6	20.7	19.1	24.3	14.9	28.2	10.5
28.5	26.3	27.2	26.4	23.7	20.7	19.1	24.3	14.9	28.2	10.5
28.5	26.3	27.2	26.4	23.7	20.7	19.1	24.3	14.9	28.2	10.5
28.5	26.3	27.2	26.5	23.7	20.7	19.1	24.3	14.9	28.2	10.5
28.5	26.3	27.2	26.5	23.7	20.7	19.1	24.3	14.9	28.2	10.5
28.5	26.3	27.2	26.6	23.7	20.7	19.1	24.3	14.9	28.2	10.4
28.5	26.3	27.2	26.6	23.6	20.7	19.1	24.3	14.9	28.2	10.5
28.5	26.3	27.2	26.6	23.6	20.7	19.1	24.3	14.9	28.2	10.4
28.5	26.3	27.2	26.7	23.6	20.7	19.1	24.3	14.9	28.2	10.4
28.5	26.4	27.2	26.7	23.6	20.7	19.1	24.3	14.9	28.2	10.4
28.5	26.4	27.2	26.7	23.5	20.7	19.1	24.3	14.9	28.2	10.4
28.5	26.4	27.2	26.7	23.6	20.7	19.2	24.3	14.9	28.2	10.4
28.5	26.4	27.1	26.7	23.6	20.7	19.2	24.3	14.9	28.2	10.4
28.5	26.4	27.1	26.8	23.6	20.7	19.2	24.3	14.9	28.2	10.4
28.5	26.4	27.2	26.8	23.6	20.7	19.1	24.3	14.9	28.2	10.4
28.5	26.4	27.1	26.8	23.6	20.7	19.2	24.3	14.9	28.2	10.4
28.5	26.4	27.2	26.8	23.6	20.7	19.2	24.3	14.8	28.2	10.4
28.5	26.4	27.2	26.8	23.6	20.7	19.2	24.3	14.9	28.2	10.4
28.5	26.4	27.2	26.9	23.6	20.7	19.1	24.3	14.8	28.2	10.4
28.5	26.4	27.2	26.9	23.6	20.7	19.2	24.3	14.9	28.2	10.4
28.5	26.4	27.2	26.9	23.6	20.7	19.2	24.3	14.9	28.2	10.4
28.5	26.4	27.2	26.9	23.6	20.7	19.2	24.3	14.9	28.2	10.4
28.6	26.4	27.2	26.9	23.6	20.7	19.2	24.3	14.9	28.2	10.4
28.6	26.4	27.2	26.9	23.6	20.7	19.2	24.3	14.9	28.2	10.4
28.6	26.4	27.2	26.8	23.6	20.7	19.2	24.3	14.9	28.2	10.4
28.6	26.3	27.2	26.8	23.7	20.7	19.2	24.3	14.9	28.2	10.4
28.6	26.3	27.2	26.8	23.7	20.7	19.2	24.3	14.9	28.2	10.4
28.6	26.3	27.2	26.8	23.7	20.7	19.2	24.3	14.9	28.2	10.4
28.6	26.2	27.2	26.7	23.7	20.7	19.2	24.3	14.9	28.2	10.4
28.6	26.2	27.2	26.7	23.7	20.8	19.2	24.3	14.9	28.2	10.4
28.6	26.2	27.2	26.7	23.7	20.8	19.2	24.3	14.9	28.2	10.4
28.6	26.2	27.2	26.6	23.7	20.8	19.2	24.3	14.9	28.2	10.4
28.6	26.2	27.2	26.6	23.6	20.8	19.2	24.3	14.9	28.2	10.4
28.6	26.2	27.2	26.6	23.7	20.8	19.2	24.3	14.9	28.2	10.4
28.6	26.2	27.2	26.6	23.7	20.8	19.2	24.3	14.9	28.2	10.4
28.6	26.2	27.2	26.6	23.7	20.8	19.2	24.3	14.9	28.2	10.4
28.6	26.2	27.3	26.5	23.7	20.8	19.2	24.3	14.9	28.2	10.4
28.6	26.2	27.3	26.5	23.7	20.8	19.2	24.3	14.9	28.2	10.4
28.6	26.2	27.3	26.5	23.7	20.8	19.2	24.3	14.9	28.2	10.4
28.6	26.2	27.3	26.5	23.7	20.8	19.2	24.3	14.9	28.2	10.4
28.6	26.2	27.3	26.5	23.7	20.8	19.2	24.3	14.9	28.2	10.4
28.6	26.2	27.3	26.4	23.7	20.8	19.2	24.3	14.9	28.2	10.4
28.6	26.2	27.3	26.4	23.7	20.8	19.2	24.3	14.9	28.2	10.4
28.6	26.2	27.3	26.4	23.7	20.8	19.2	24.3	14.9	28.2	10.4
28.6	26.2	27.3	26.4	23.7	20.8	19.2	24.3	14.9	28.2	10.4
28.6	26.2	27.3	26.4	23.7	20.8	19.2	24.3	14.9	28.2	10.4
28.6	26.2	27.3	26.5	23.7	20.8	19.2	24.3	14.9	28.2	10.4
28.6	26.2	27.2	26.5	23.7	20.8	19.2	24.4	14.9	28.2	10.4
28.6	26.2	27.2	26.5	23.7	20.8	19.2	24.4	14.9	28.2	10.4
28.6	26.2	27.2	26.5	23.7	20.8	19.2	24.4	14.9	28.2	10.4
28.6	26.2	27.2	26.5	23.7	20.8	19.2	24.3	14.9	28.2	10.4
28.6	26.2	27.2	26.5	23.7	20.8	19.2	24.4	14.9	28.2	10.4
28.6	26.2	27.2	26.6	23.7	20.8	19.2	24.4	14.9	28.2	10.4
28.6	26.2	27.2	26.6	23.7	20.8	19.2	24.4	14.9	28.2	10.4
28.6	26.2	27.2	26.6	23.7	20.8	19.2	24.4	14.9	28.2	10.4
28.6	26.2	27.2	26.6	23.7	20.8	19.2	24.4	14.9	28.2	10.4
28.6	26.2	27.3	26.6	23.7	20.8	19.2	24.4	14.9	28.2	10.4
28.6	26.2	27.3	26.6	23.7	20.8	19.2	24.4	14.9	28.2	10.4
28.6	26.2	27.2	26.6	23.7	20.8	19.2	24.4	14.9	28.2	10.4
28.6	26.3	27.2	26.6	23.7	20.8	19.2	24.4	14.9	28.2	10.4
28.6	26.3	27.3	26.6	23.7	20.8	19.2	24.4	14.9	28.2	10.4
28.6	26.3	27.3	26.6	23.7	20.8	19.2	24.4	14.9	28.2	10.4
28.6	26.3	27.3	26.6	23.7	20.8	19.2	24.4	14.9	28.2	10.4
28.6	26.3	27.3	26.6	23.7	20.8	19.2	24.4	14.9	28.2	10.4
28.6	26.3	27.3	26.6	23.7	20.8	19.2	24.4	14.9	28.2	10.4
28.6	26.3	27.3	26.6	23.8	20.8	19.2	24.4	14.9	28.2	10.4
28.6	26.3	27.3	26.6	23.8	20.8	19.2	24.4	14.9	28.2	10.4
28.6	26.3	27.3	26.6	23.7	20.8	19.2	24.4	14.9	28.2	10.4
28.6	26.3	27.3	26.6	23.8	20.9	19.2	24.4	14.9	28.2	10.5
28.6	26.3	27.3	26.5	23.8	20.8	19.2	24.4	14.9	28.2	10.5
28.6	26.3	27.2	26.5	23.8	20.9	19.2	24.4	14.9	28.2	10.5
28.6	26.3	27.3	26.5	23.8	20.9	19.2	24.4	14.9	28.2	10.5
28.6	26.3	27.3	26.5	23.8	20.9	19.2	24.4	14.9	28.2	10.5
28.6	26.3	27.3	26.5	23.8	20.9	19.2	24.4	14.9	28.2	10.5
28.6	26.3	27.3	26.4	23.8	20.9	19.2	24.4	14.9	28.2	10.5
28.6	26.3	27.3	26.5	23.8	20.8	19.2	24.4	14.9	28.2	10.5
28.6	26.3	27.3	26.5	23.8	20.8	19.1	24.4	14.9	28.2	10.5
28.6	26.3	27.3	26.5	23.8	20.9	19.2	24.4	14.9	28.2	10.5
28.6	26.3	27.3	26.5	23.8	20.8	19.2	24.4	14.9	28.2	10.5
28.6	26.3	27.3	26.6	23.7	20.9	19.2	24.4	14.9	28.2	10.5
28.6	26.3	27.3	26.6	23.8	20.9	19.2	24.4	14.9	28.2	10.5
28.6	26.4	27.3	26.7	23.8	20.9	19.2	24.4	14.9	28.2	10.5
28.6	26.4	27.3	26.7	23.8	20.9	19.2	24.4	14.9	28.2	10.5
28.7	26.4	27.3	26.7	23.8	20.9	19.2	24.4	14.9	28.2	10.4
28.7	26.4	27.3	26.7	23.8	20.9	19.2	24.4	14.9	28.2	10.5
28.7	26.4	27.3	26.7	23.8	20.9	19.2	24.4	14.9	28.2	10.5
28.6	26.4	27.3	26.7	23.7	20.9	19.2	24.4	14.9	28.2	10.5
28.6	26.4	27.3	26.7	23.7	20.9	19.2	24.4	14.9	28.2	10.5
28.6	26.4	27.3	26.7	23.8	20.9	19.2	24.4	14.9	28.2	10.5
28.6	26.4	27.3	26.7	23.8	20.9	19.2	24.4	14.9	28.1	10.5
28.6	26.4	27.3	26.7	23.7	20.8	19.2	24.4	14.9	28.1	10.5
28.6	26.4	27.3	26.7	23.8	20.9	19.2	24.4	14.9	28.1	10.5
28.6	26.4	27.3	26.7	23.8	20.9	19.2	24.5	14.9	28.1	10.5
28.6	26.4	27.3	26.7	23.8	20.9	19.2	24.5	14.9	28.1	10.5
28.6	26.4	27.3	26.7	23.8	20.9	19.2	24.5	14.9	28.1	10.5
28.6	26.4	27.3	26.7	23.8	20.8	19.2	24.5	14.9	28.1	10.5
28.6	26.4	27.3	26.7	23.8	20.9	19.2	24.5	14.9	28.1	10.5
28.6	26.4	27.3	26.7	23.8	20.9	19.2	24.4	14.9	28.1	10.5
28.6	26.4	27.3	26.7	23.8	20.9	19.2	24.5	14.9	28.1	10.5
28.6	26.3	27.3	26.7	23.8	20.9	19.2	24.5	14.9	28.1	10.5
28.6	26.3	27.3	26.6	23.8	20.8	19.2	24.5	14.9	28.1	10.5
28.7	26.3	27.3	26.6	23.8	20.9	19.2	24.5	14.9	28.1	10.5
28.7	26.3	27.3	26.6	23.7	20.9	19.2	24.5	14.9	28.1	10.5
28.7	26.3	27.3	26.6	23.8	20.9	19.2	24.5	14.9	28.1	10.5
28.7	26.3	27.3	26.5	23.8	20.9	19.2	24.5	14.9	28.1	10.5
28.7	26.3	27.3	26.5	23.8	20.9	19.2	24.5	14.9	28.1	10.5
28.7	26.3	27.3	26.5	23.8	20.9	19.2	24.5	14.9	28.1	10.5
28.7	26.3	27.3	26.5	23.8	20.9	19.2	24.5	14.9	28.1	10.5
28.7	26.3	27.3	26.5	23.8	20.9	19.2	24.5	14.9	28.1	10.5
28.7	26.3	27.3	26.5	23.8	20.9	19.2	24.5	14.9	28.1	10.5
28.7	26.3	27.3	26.5	23.8	20.9	19.2	24.5	14.9	28.1	10.5
28.7	26.3	27.3	26.6	23.8	20.9	19.2	24.5	14.9	28.1	10.5
28.7	26.3	27.3	26.6	23.8	20.9	19.2	24.5	14.9	28.1	10.5
28.7	26.3	27.3	26.6	23.8	20.9	19.2	24.5	14.9	28.1	10.5
28.7	26.3	27.3	26.7	23.8	20.9	19.2	24.5	14.9	28.1	10.5
28.7	26.3	27.3	26.6	23.8	20.9	19.3	24.5	14.9	28.1	10.5
28.7	26.3	27.3	26.7	23.8	20.9	19.3	24.5	14.9	28.1	10.5
28.7	26.4	27.3	26.7	23.8	20.9	19.3	24.5	14.9	28.1	10.5
28.7	26.4	27.3	26.7	23.8	20.9	19.3	24.5	14.9	28.1	10.5
28.7	26.4	27.4	26.7	23.8	20.9	19.3	24.5	14.9	28.1	10.5
28.7	26.4	27.4	26.8	23.8	20.9	19.3	24.5	14.9	28.2	10.5
28.7	26.4	27.4	26.8	23.8	20.9	19.3	24.4	14.9	28.2	10.5
28.7	26.4	27.4	26.8	23.8	20.9	19.2	24.5	14.9	28.2	10.5
28.7	26.4	27.4	26.8	23.8	20.9	19.3	24.5	14.9	28.1	10.5
28.7	26.4	27.4	26.8	23.8	20.9	19.3	24.5	14.9	28.1	10.5
28.7	26.4	27.4	26.7	23.8	20.9	19.3	24.5	14.9	28.1	10.5
28.7	26.4	27.4	26.7	23.9	20.9	19.3	24.5	15	28.1	10.5
28.7	26.4	27.4	26.7	23.9	20.9	19.3	24.5	15	28.1	10.5
28.7	26.4	27.4	26.7	23.9	20.9	19.3	24.5	15	28.1	10.5
28.8	26.4	27.4	26.7	23.9	20.9	19.3	24.5	15	28.2	10.5
28.8	26.4	27.4	26.7	23.9	20.9	19.3	24.5	15	28.1	10.5
28.8	26.4	27.4	26.7	23.9	20.9	19.3	24.5	15	28.2	10.5
28.8	26.4	27.4	26.7	23.9	20.9	19.2	24.5	15	28.2	10.5
28.8	26.4	27.4	26.7	23.9	20.9	19.3	24.5	15	28.1	10.5
28.8	26.4	27.4	26.7	23.9	20.9	19.3	24.5	15	28.1	10.5
28.8	26.4	27.4	26.7	23.9	20.9	19.3	24.5	15	28.1	10.5
28.8	26.4	27.4	26.7	23.9	20.9	19.3	24.5	15	28.1	10.5
28.8	26.4	27.4	26.7	23.9	20.9	19.3	24.5	15	28.1	10.5
28.8	26.4	27.4	26.7	23.9	20.9	19.3	24.5	15	28.1	10.5
28.8	26.4	27.4	26.7	23.9	20.9	19.3	24.5	15	28.1	10.5
28.8	26.4	27.4	26.7	23.9	20.9	19.3	24.5	15	28.1	10.5
28.8	26.4	27.4	26.8	23.9	20.9	19.3	24.5	15	28.1	10.5
28.8	26.4	27.4	26.8	23.9	20.9	19.3	24.5	15	28.1	10.5
28.8	26.4	27.4	26.8	23.9	20.9	19.3	24.5	15	28.1	10.5
28.8	26.5	27.4	26.8	23.9	20.9	19.3	24.5	15	28.1	10.5
28.8	26.5	27.4	26.8	23.9	20.9	19.3	24.6	15	28.1	10.5
28.8	26.5	27.4	26.8	23.9	20.9	19.3	24.5	15	28.1	10.5
28.8	26.5	27.4	26.9	23.9	20.9	19.3	24.6	15	28.1	10.5
28.8	26.6	27.4	26.9	23.9	20.9	19.3	24.6	15	28.1	10.5
28.8	26.6	27.4	26.9	23.9	20.9	19.3	24.6	15	28.1	10.5
28.8	26.6	27.4	26.9	23.9	20.9	19.3	24.6	15	28.1	10.5
28.8	26.6	27.4	27	23.9	20.9	19.3	24.6	15	28.1	10.5
28.8	26.6	27.4	27	23.9	20.9	19.3	24.6	15	28.1	10.5
28.8	26.6	27.4	27	23.9	20.9	19.3	24.6	14.9	28.1	10.5
28.8	26.6	27.4	27	23.9	21	19.3	24.6	14.9	28.1	10.5
28.8	26.6	27.4	27.1	23.9	21	19.4	24.6	14.9	28.1	10.5
28.8	26.6	27.4	27	23.9	21	19.4	24.6	14.9	28.1	10.5
28.8	26.6	27.4	27.1	23.9	21	19.4	24.6	14.9	28.1	10.5
28.8	26.6	27.4	27.1	23.9	21	19.4	24.6	14.9	28.1	10.5
28.8	26.6	27.4	27.1	23.9	21	19.4	24.6	14.9	28.1	10.5
28.8	26.6	27.4	27.1	23.8	21	19.4	24.6	14.9	28.1	10.5
28.8	26.7	27.4	27.2	23.8	21	19.4	24.6	14.9	28.1	10.5
28.8	26.7	27.4	27.2	23.8	21	19.4	24.5	14.9	28.1	10.5
28.8	26.7	27.4	27.2	23.8	21	19.3	24.6	14.9	28.1	10.5
28.8	26.7	27.4	27.2	23.8	21	19.4	24.6	14.9	28.1	10.5
28.8	26.7	27.4	27.3	23.8	21	19.4	24.6	14.9	28.1	10.5
28.8	26.7	27.4	27.3	23.8	21	19.4	24.6	14.9	28.1	10.5
28.8	26.7	27.4	27.3	23.8	21	19.4	24.6	14.9	28.1	10.5
28.7	26.7	27.4	27.3	23.8	21	19.4	24.6	14.9	28.1	10.5
28.8	26.7	27.4	27.3	23.8	21	19.4	24.6	14.9	28.1	10.5
28.8	26.7	27.4	27.3	23.8	21	19.4	24.6	14.9	28.1	10.5
28.8	26.7	27.4	27.2	23.8	21	19.4	24.6	14.9	28.1	10.5
28.8	26.7	27.4	27.2	23.8	21	19.4	24.6	14.9	28.1	10.5
28.8	26.7	27.4	27.2	23.8	21	19.4	24.6	15	28.1	10.5
28.8	26.7	27.4	27.2	23.8	21	19.3	24.6	15	28.1	10.5
28.8	26.7	27.3	27.2	23.8	20.9	19.4	24.6	15	28.1	10.5
28.8	26.7	27.3	27.2	23.8	21	19.4	24.6	15	28.1	10.5
28.8	26.7	27.3	27.2	23.8	21	19.5	24.6	15	28.1	10.5
28.8	26.7	27.4	27.2	23.8	21	19.4	24.6	15	28.1	10.5
28.8	26.7	27.3	27.2	23.8	21	19.5	24.6	15	28.1	10.5
28.8	26.7	27.3	27.2	23.8	21	19.5	24.6	15	28.1	10.5
28.8	26.7	27.3	27.3	23.8	21	19.5	24.6	15	28.1	10.5
28.8	26.7	27.3	27.3	23.8	21	19.4	24.6	14.9	28.1	10.5
28.8	26.7	27.3	27.3	23.8	21	19.5	24.6	14.9	28.1	10.5
28.8	26.7	27.4	27.3	23.8	21	19.5	24.6	14.9	28.1	10.5
28.8	26.7	27.4	27.3	23.8	21	19.5	24.6	15	28.1	10.5
28.8	26.7	27.4	27.3	23.8	21	19.4	24.6	15	28.1	10.5
28.8	26.7	27.4	27.3	23.8	21	19.5	24.6	15	28.1	10.5
28.8	26.8	27.4	27.4	23.8	21	19.5	24.6	15	28.1	10.5
28.8	26.8	27.4	27.4	23.8	21	19.5	24.6	15	28.1	10.5
28.8	26.8	27.4	27.4	23.8	21	19.5	24.6	15	28.1	10.5
28.8	26.7	27.4	27.3	23.8	21	19.5	24.6	15	28.1	10.5
28.8	26.7	27.4	27.3	23.9	21	19.5	24.6	15	28.1	10.5
28.8	26.7	27.4	27.3	23.9	21	19.4	24.6	15	28.1	10.5
28.8	26.7	27.4	27.2	23.9	21	19.4	24.6	15	28.1	10.5
28.8	26.7	27.4	27.2	23.9	21	19.5	24.6	15	28.1	10.5
28.8	26.7	27.4	27.2	23.9	21	19.4	24.6	15	28.1	10.5
28.8	26.7	27.4	27.2	23.9	21	19.5	24.6	15	28	10.5
28.8	26.7	27.4	27.2	23.9	21	19.5	24.6	15	28.1	10.5
28.8	26.7	27.4	27.2	23.9	21	19.5	24.6	15	28	10.5
28.8	26.7	27.4	27.1	23.9	21	19.5	24.6	15	28.1	10.5
28.8	26.7	27.4	27.1	23.9	21	19.5	24.6	15	28.1	10.5
28.8	26.7	27.4	27.1	23.9	21	19.5	24.6	15	28	10.5
28.8	26.7	27.4	27.2	23.9	21	19.5	24.6	15	28.1	10.5
28.9	26.7	27.4	27.2	23.9	21	19.5	24.6	15	28.1	10.5
28.9	26.7	27.4	27.1	23.9	21	19.5	24.6	15	28.1	10.5
28.9	26.7	27.4	27.1	23.9	21	19.5	24.6	15	28.1	10.5
28.9	26.7	27.4	27.1	23.9	21	19.4	24.6	15	28.1	10.5
28.9	26.7	27.4	27.1	23.9	21	19.5	24.6	15	28.1	10.5
28.9	26.7	27.4	27.1	23.9	21	19.5	24.6	15	28.1	10.5
28.9	26.7	27.4	27.1	23.9	21	19.5	24.6	15	28.1	10.5
28.9	26.6	27.4	27.1	23.9	21	19.5	24.6	15	28.1	10.5
28.8	26.6	27.4	27.1	23.9	21	19.5	24.6	15	28.1	10.5
28.8	26.6	27.4	27.1	23.9	21	19.5	24.6	15	28	10.5
28.9	26.6	27.4	27.1	23.9	21	19.5	24.6	15	28	10.5
28.9	26.6	27.4	27.1	23.9	21	19.5	24.6	15	28	10.5
28.9	26.6	27.4	27.1	23.9	21	19.5	24.6	15	28	10.5
28.9	26.6	27.4	27.1	23.9	21	19.5	24.6	15	28	10.5
28.9	26.6	27.4	27.1	23.9	21	19.4	24.6	15	28	10.5
28.9	26.6	27.4	27.1	23.9	21	19.5	24.6	15	28	10.5
28.9	26.6	27.4	27.1	23.9	21	19.5	24.6	15	28	10.5
28.9	26.6	27.4	27.1	23.9	21	19.5	24.6	15	28	10.5
28.9	26.6	27.4	27.1	23.9	21	19.5	24.6	15	28	10.5
28.9	26.6	27.4	27.1	24	21	19.5	24.6	15	28	10.5
28.9	26.6	27.4	27.2	24	21	19.5	24.7	15	28	10.5
28.9	26.6	27.4	27.2	24	21	19.5	24.7	15	28	10.5
28.9	26.6	27.4	27.2	24	21	19.5	24.6	15	28	10.5
28.9	26.6	27.4	27.2	24	21	19.5	24.7	15	28	10.5
28.9	26.7	27.4	27.2	24	21	19.5	24.6	15	28	10.5
28.9	26.7	27.4	27.2	24	21	19.5	24.7	15	28	10.5
28.9	26.7	27.4	27.2	24	21	19.4	24.7	15	28	10.5
28.9	26.7	27.4	27.2	24	21	19.5	24.7	15	28	10.5
28.9	26.6	27.4	27.2	24	21	19.5	24.7	15	28	10.5
28.9	26.6	27.4	27.2	24	21	19.5	24.7	15	28	10.5
28.9	26.6	27.4	27.1	24	21	19.5	24.7	15	28	10.5
28.9	26.6	27.4	27.1	24	21	19.5	24.7	15	28	10.5
28.9	26.6	27.4	27.1	24	21	19.5	24.7	15	28	10.5
28.9	26.6	27.4	27.1	24	21	19.5	24.7	15	28	10.5
28.9	26.6	27.4	27.1	24	21	19.5	24.7	15	28	10.5
28.9	26.6	27.4	27.1	24	21	19.5	24.7	15	28	10.5
28.9	26.6	27.4	27.1	24	21	19.5	24.7	15	28	10.5
28.9	26.6	27.4	27.1	24	21	19.5	24.7	15	28	10.5
28.9	26.6	27.4	27.1	24	21	19.5	24.6	15	28	10.5
28.9	26.6	27.4	27.2	24	21	19.4	24.7	15	28	10.5
28.9	26.6	27.4	27.2	24	21	19.5	24.7	15	28	10.5
28.9	26.6	27.4	27.2	24	21	19.5	24.7	15	28	10.5
28.9	26.7	27.5	27.3	24	21.1	19.5	24.7	15	28	10.5
28.9	26.7	27.5	27.3	24	21.1	19.5	24.7	15	28	10.5
28.9	26.7	27.4	27.3	24	21.1	19.5	24.7	15	28	10.5
29	26.7	27.4	27.3	24	21.1	19.5	24.7	15	28	10.5
29	26.7	27.4	27.3	24.1	21.1	19.5	24.7	15	28	10.5
29	26.7	27.4	27.3	24.1	21.1	19.5	24.7	15	28	10.5
29	26.7	27.5	27.4	24.1	21.1	19.5	24.7	15	28	10.4
29	26.7	27.5	27.4	24.1	21.1	19.5	24.7	15	28	10.5
29	26.7	27.5	27.4	24.1	21.1	19.5	24.7	15	28	10.5
29	26.7	27.5	27.4	24.1	21	19.5	24.7	15	28	10.5
29	26.7	27.5	27.5	24.1	21.1	19.5	24.7	15	28	10.5
29	26.7	27.5	27.5	24.1	21.1	19.5	24.7	15	28	10.5
29	26.7	27.5	27.4	24.1	21.1	19.5	24.7	15	28	10.5
29.1	26.7	27.5	27.4	24.1	21.1	19.5	24.7	15	28	10.5
29.1	26.7	27.5	27.4	24.1	21.1	19.5	24.7	15	28	10.5
29.1	26.7	27.5	27.3	24.1	21.1	19.5	24.7	15	28	10.5
29	26.7	27.5	27.3	24.1	21.1	19.5	24.7	15	28	10.5
29	26.7	27.5	27.3	24.1	21.1	19.5	24.7	15	28	10.5
29	26.7	27.4	27.3	24.1	21.1	19.5	24.7	15	28	10.5
29	26.7	27.4	27.3	24.1	21	19.5	24.7	15	28	10.5
29	26.7	27.4	27.3	24	21.1	19.5	24.7	15	28	10.5
29	26.7	27.4	27.3	24	21.1	19.5	24.7	15	28	10.5
29	26.7	27.4	27.3	24	21.1	19.5	24.7	15	28	10.5
29	26.7	27.4	27.3	24	21.1	19.5	24.7	15	28	10.5
28.9	26.7	27.4	27.4	24	21.1	19.5	24.7	14.9	28	10.5
28.9	26.7	27.5	27.4	23.9	21.1	19.5	24.7	14.9	28	10.5
28.9	26.7	27.5	27.4	23.9	21.1	19.5	24.7	14.9	28	10.5
28.9	26.7	27.5	27.4	23.9	21.1	19.6	24.7	14.9	28	10.5
28.9	26.7	27.5	27.4	23.9	21.1	19.5	24.7	14.9	28	10.5
28.9	26.8	27.5	27.4	23.9	21.1	19.5	24.7	14.9	28	10.5
28.9	26.8	27.5	27.4	23.9	21.1	19.6	24.7	15	28	10.5
28.9	26.8	27.5	27.4	23.9	21.1	19.6	24.7	14.9	28	10.5
28.9	26.8	27.5	27.4	23.9	21.1	19.6	24.7	15	28	10.5
28.9	26.8	27.5	27.4	23.9	21.1	19.6	24.7	15	28	10.5
28.9	26.8	27.5	27.5	24	21.1	19.6	24.7	15	28	10.5
28.9	26.8	27.5	27.4	24	21.1	19.6	24.7	15	28	10.5
28.9	26.8	27.5	27.4	24	21.1	19.6	24.7	15	28	10.5
28.9	26.8	27.5	27.5	24	21.1	19.6	24.7	15	27.9	10.5
29	26.8	27.5	27.4	24	21.1	19.6	24.7	15	27.9	10.5
29	26.8	27.5	27.4	24	21.1	19.6	24.7	15	27.9	10.5
29	26.8	27.5	27.4	24	21.1	19.6	24.7	15	27.9	10.5
29	26.8	27.5	27.4	24.1	21	19.6	24.7	15	27.9	10.5
29	26.8	27.5	27.4	24	21.1	19.6	24.7	15	27.9	10.5
29	26.8	27.5	27.4	24.1	21.1	19.6	24.7	15	27.9	10.5
29	26.8	27.5	27.3	24.1	21.1	19.5	24.7	15	27.9	10.5
29	26.8	27.5	27.3	24.1	21.1	19.5	24.7	15	27.9	10.5
29	26.7	27.5	27.3	24.1	21.1	19.5	24.7	15	27.9	10.5
29	26.7	27.5	27.3	24.1	21.1	19.6	24.7	15	27.9	10.5
29	26.7	27.5	27.3	24.1	21.1	19.5	24.7	15	27.9	10.5
29	26.7	27.5	27.2	24.1	21.1	19.6	24.7	15	27.9	10.5
29	26.7	27.5	27.2	24.1	21.1	19.5	24.7	15	27.9	10.5
29	26.7	27.5	27.2	24.1	21	19.6	24.7	15	27.9	10.5
29	26.6	27.5	27.1	24.1	21.1	19.5	24.7	15	27.9	10.5
29	26.6	27.5	27.1	24.1	21.1	19.5	24.7	15	27.9	10.5
29	26.6	27.5	27.1	24.1	21.1	19.6	24.7	15	27.9	10.5
29	26.6	27.5	27	24.1	21.1	19.6	24.7	15	27.9	10.5
29	26.6	27.5	27	24.1	21.1	19.6	24.7	15	27.9	10.5
29	26.6	27.5	27	24.1	21.1	19.6	24.7	15	27.9	10.5
29	26.6	27.5	27	24.1	21.1	19.5	24.6	15	27.9	10.5
29	26.5	27.5	27	24.1	21.1	19.5	24.7	15	27.9	10.5
29	26.5	27.5	26.9	24.1	21.1	19.5	24.7	15	27.9	10.5
29	26.5	27.5	26.9	24.1	21.1	19.5	24.7	15	27.9	10.5
29	26.5	27.5	26.9	24	21.1	19.5	24.7	15	27.9	10.5
29	26.5	27.5	26.8	24.1	21.1	19.6	24.7	15	27.9	10.5
28.9	26.5	27.5	26.8	24.1	21.1	19.6	24.7	15	27.9	10.5
28.9	26.6	27.5	26.8	24.1	21.1	19.6	24.7	15	27.9	10.5
28.9	26.6	27.5	26.8	24.1	21.1	19.6	24.7	15	27.9	10.5
28.9	26.6	27.5	26.9	24.1	21.1	19.6	24.7	15	27.9	10.5
28.9	26.6	27.5	26.9	24.1	21.1	19.6	24.7	15	27.9	10.5
28.9	26.6	27.5	26.9	24.1	21.1	19.6	24.7	15	27.9	10.5
28.9	26.6	27.5	26.9	24.1	21.1	19.6	24.7	15	27.9	10.5
28.9	26.6	27.5	26.9	24.1	21.1	19.6	24.7	15.1	27.9	10.5
28.9	26.7	27.5	26.9	24	21.1	19.6	24.7	15.1	27.9	10.5
28.9	26.7	27.5	27	24	21.1	19.6	24.7	15.1	27.9	10.5
28.9	26.7	27.5	27	24	21.1	19.6	24.7	15.1	27.9	10.5
28.9	26.7	27.5	27	24	21.1	19.6	24.7	15.1	27.9	10.5
28.9	26.7	27.5	27	24	21.1	19.6	24.7	15	27.9	10.5
28.9	26.7	27.5	27	24	21.1	19.6	24.7	15.1	27.9	10.5
28.9	26.7	27.5	27	24	21.1	19.6	24.7	15	27.9	10.5
28.9	26.7	27.5	27.1	24	21.1	19.6	24.7	15	27.9	10.5
28.9	26.7	27.5	27.1	24	21.1	19.5	24.7	15	27.9	10.5
28.9	26.7	27.5	27.1	24	21.1	19.6	24.7	15	27.9	10.5
28.9	26.7	27.5	27.1	24	21.1	19.6	24.7	15	27.9	10.5
28.9	26.7	27.4	27.1	24	21.1	19.6	24.7	15	27.9	10.5
28.9	26.7	27.4	27.1	24	21.1	19.6	24.7	15	27.9	10.5
28.9	26.7	27.4	27.1	24	21.1	19.6	24.7	15	27.9	10.5
28.9	26.7	27.4	27.1	24.1	21.1	19.6	24.7	15	27.9	10.5
28.9	26.7	27.4	27.1	24.1	21.1	19.6	24.7	15	27.9	10.5
28.9	26.7	27.4	27.1	24.1	21.1	19.6	24.7	15	27.9	10.5
28.9	26.7	27.4	27.1	24.1	21.1	19.6	24.8	15	27.9	10.5
28.9	26.7	27.4	27.1	24.1	21.1	19.6	24.8	15	27.9	10.5
28.8	26.7	27.4	27.1	24.1	21	19.6	24.8	15	27.9	10.5
28.9	26.7	27.4	27.1	24.1	21	19.6	24.8	15	27.9	10.5
28.9	26.7	27.4	27.1	24.1	21	19.6	24.8	15	27.9	10.5
28.9	26.7	27.4	27.1	24.1	21	19.6	24.8	15	27.9	10.5
28.8	26.7	27.4	27.2	24.1	21	19.6	24.8	15	27.9	10.5
28.8	26.7	27.4	27.2	24.1	21	19.6	24.8	15	27.9	10.5
28.8	26.7	27.4	27.2	24.1	21	19.6	24.8	15	27.9	10.5
28.8	26.7	27.4	27.2	24.1	21	19.6	24.8	15	27.9	10.5
28.8	26.7	27.4	27.2	24.1	21	19.6	24.8	15	27.9	10.5
28.8	26.7	27.4	27.2	24.1	21.1	19.6	24.8	15	27.9	10.5
28.8	26.7	27.4	27.1	24.1	21	19.6	24.8	15	27.9	10.5
28.8	26.7	27.4	27.1	24.1	21	19.6	24.8	15	27.9	10.5
28.8	26.7	27.4	27.1	24.1	21	19.6	24.8	15	27.9	10.5
28.8	26.7	27.3	27.1	24	21.1	19.6	24.8	15	27.9	10.5
28.8	26.7	27.4	27.1	24.1	21.1	19.6	24.8	15	27.9	10.5
28.8	26.7	27.4	27.1	24.1	21.1	19.6	24.8	15	27.9	10.5
28.8	26.7	27.4	27.1	24.1	21.1	19.6	24.8	15	27.9	10.5
28.8	26.7	27.3	27.1	24.1	21	19.6	24.8	15	27.9	10.5
28.8	26.7	27.4	27.1	24.1	21	19.6	24.8	15	27.9	10.5
28.8	26.7	27.3	27.1	24.1	21	19.6	24.8	15	27.9	10.5
28.8	26.7	27.3	27.1	24.1	21	19.6	24.7	15	27.9	10.5
28.8	26.7	27.3	27.1	24.1	21	19.5	24.8	15	27.9	10.5
28.8	26.7	27.3	27	24.1	21	19.6	24.8	15	27.9	10.5
28.8	26.6	27.3	27.1	24.1	21	19.6	24.8	15	27.9	10.5
28.8	26.6	27.3	27.1	24.1	21	19.6	24.8	15	27.9	10.5
28.8	26.6	27.3	27.1	24.1	21	19.6	24.8	15	27.9	10.5
28.8	26.6	27.3	27.1	24.1	21	19.6	24.8	15	27.9	10.5
28.8	26.6	27.3	27.1	24.1	21	19.6	24.8	15	27.9	10.5
28.8	26.6	27.3	27.1	24.1	21	19.6	24.8	15	27.9	10.5
28.8	26.6	27.3	27.1	24.1	21	19.6	24.8	15	27.9	10.5
28.8	26.6	27.3	27.1	24.1	21	19.6	24.8	15	27.9	10.5
28.8	26.6	27.3	27.1	24.1	21	19.6	24.8	15	27.9	10.5
28.8	26.6	27.3	27.1	24.1	21	19.6	24.8	15	27.9	10.5
28.8	26.6	27.3	27.1	24.1	21	19.6	24.8	15	27.9	10.5
28.8	26.6	27.3	27.1	24.1	21	19.6	24.8	15	27.9	10.5
28.8	26.6	27.3	27.1	24.1	21	19.6	24.8	15	27.9	10.4
28.8	26.6	27.3	27.1	24.1	21	19.6	24.8	15	27.9	10.5
28.8	26.6	27.3	27.1	24.1	21	19.6	24.8	15	27.9	10.5
28.8	26.6	27.2	27.1	24.1	21	19.6	24.8	15	27.8	10.5
28.8	26.6	27.2	27.1	24.1	21	19.6	24.8	15	27.8	10.5
28.8	26.6	27.2	27.2	24.1	21	19.6	24.8	15	27.8	10.5
28.8	26.6	27.2	27.2	24.1	21	19.6	24.8	15	27.8	10.5
28.8	26.6	27.2	27.2	24.1	21	19.6	24.8	15	27.8	10.5
28.8	26.6	27.2	27.2	24.1	21	19.6	24.8	15	27.8	10.5
28.8	26.6	27.2	27.2	24.1	21	19.6	24.8	15	27.8	10.5
28.8	26.6	27.2	27.2	24.1	21	19.6	24.8	15	27.8	10.5
28.8	26.6	27.2	27.2	24.1	21	19.6	24.8	15	27.8	10.5
28.8	26.6	27.2	27.2	24.1	21	19.6	24.8	15	27.8	10.5
28.8	26.6	27.2	27.2	24.1	21	19.6	24.8	15	27.8	10.5
28.8	26.6	27.2	27.2	24.1	21	19.6	24.8	15	27.8	10.5
28.8	26.6	27.2	27.2	24.1	21	19.6	24.8	15	27.8	10.5
28.8	26.6	27.1	27.2	24.1	21	19.6	24.8	15	27.8	10.5
28.8	26.6	27.2	27.2	24.1	21	19.6	24.8	15	27.8	10.5
28.8	26.6	27.2	27.2	24.1	21	19.6	24.8	15	27.8	10.5
28.8	26.6	27.2	27.2	24.1	21	19.6	24.8	15	27.8	10.5
28.8	26.6	27.2	27.2	24.1	21	19.6	24.8	15	27.8	10.5
28.8	26.6	27.2	27.2	24.1	21.1	19.6	24.8	15	27.8	10.5
28.8	26.6	27.2	27.2	24	21.1	19.6	24.8	15	27.8	10.5
28.8	26.6	27.2	27.2	24	21.1	19.6	24.8	15	27.8	10.5
28.8	26.6	27.2	27.2	24	21.1	19.6	24.8	15	27.8	10.5
28.8	26.6	27.2	27.2	24	21.1	19.6	24.8	15	27.8	10.5
28.8	26.6	27.2	27.2	24	21.1	19.6	24.8	15	27.8	10.5
28.8	26.6	27.2	27.3	24	21.1	19.6	24.8	15	27.8	10.5
28.8	26.6	27.2	27.3	24	21.1	19.6	24.8	15	27.8	10.5
28.8	26.6	27.2	27.3	24	21.1	19.6	24.8	15	27.8	10.5
28.7	26.6	27.2	27.3	24	21.1	19.6	24.8	15	27.8	10.5
28.7	26.6	27.2	27.3	24	21.1	19.6	24.8	15	27.8	10.5
28.7	26.6	27.2	27.3	24	21.1	19.6	24.8	15	27.8	10.5
28.7	26.6	27.2	27.3	24	21.1	19.6	24.8	15	27.8	10.5
28.7	26.6	27.2	27.3	24	21.1	19.6	24.8	15	27.8	10.5
28.8	26.6	27.2	27.3	24	21.1	19.6	24.8	15	27.8	10.5
28.8	26.6	27.2	27.3	24	21.1	19.6	24.8	15	27.8	10.5
28.8	26.6	27.2	27.4	24	21.1	19.6	24.8	15	27.8	10.5
28.8	26.6	27.2	27.4	24	21.1	19.6	24.8	15	27.8	10.5
28.8	26.6	27.2	27.4	24	21.1	19.6	24.8	15	27.8	10.5
28.8	26.6	27.2	27.3	24	21.1	19.6	24.8	15	27.8	10.5
28.8	26.6	27.2	27.3	24	21.1	19.6	24.8	15	27.8	10.5
28.8	26.6	27.1	27.3	24	21.1	19.6	24.8	15	27.8	10.5
28.8	26.6	27.2	27.3	24	21.1	19.6	24.8	15	27.8	10.5
28.8	26.6	27.2	27.3	23.9	21.1	19.6	24.8	15	27.8	10.5
28.8	26.6	27.2	27.3	24	21.1	19.6	24.8	15	27.8	10.5
28.8	26.6	27.2	27.3	24	21.1	19.6	24.8	15	27.8	10.5
28.8	26.6	27.2	27.3	24	21.1	19.6	24.8	15	27.8	10.5
28.8	26.6	27.2	27.3	24	21.1	19.6	24.8	15	27.8	10.5
28.8	26.6	27.2	27.3	24	21.1	19.6	24.8	15	27.8	10.5
28.8	26.6	27.2	27.3	24	21.1	19.6	24.8	15	27.8	10.5
28.8	26.6	27.2	27.3	24	21.1	19.6	24.8	15	27.8	10.5
28.8	26.5	27.2	27.2	24	21.1	19.6	24.8	15	27.8	10.5
28.8	26.5	27.2	27.2	24	21.1	19.6	24.8	15	27.8	10.5
28.8	26.5	27.2	27.2	24	21.1	19.6	24.8	15	27.8	10.5
28.8	26.5	27.2	27.1	24.1	21.1	19.6	24.8	15	27.8	10.5
28.8	26.5	27.1	27.1	24	21.1	19.6	24.8	15	27.8	10.5
28.8	26.5	27.2	27.1	24	21.1	19.6	24.8	15	27.8	10.5
28.8	26.5	27.2	27.1	24.1	21.1	19.6	24.8	15	27.8	10.5
28.8	26.5	27.2	27.1	24.1	21.1	19.6	24.8	15	27.8	10.5
28.8	26.4	27.2	27.1	24.1	21.1	19.6	24.8	15	27.8	10.5
28.8	26.4	27.2	27.1	24.1	21.1	19.6	24.8	15	27.8	10.5
28.8	26.4	27.2	27	24.1	21.1	19.6	24.8	15	27.8	10.5
28.8	26.4	27.2	27	24.1	21.1	19.6	24.8	15	27.8	10.5
28.8	26.3	27.2	27	24.1	21.2	19.6	24.8	15	27.8	10.5
28.8	26.3	27.2	26.9	24.1	21.2	19.6	24.8	15	27.8	10.5
28.8	26.3	27.2	27	24.1	21.2	19.6	24.8	15	27.8	10.5
28.8	26.3	27.2	26.9	24.1	21.2	19.6	24.8	15	27.8	10.5
28.8	26.3	27.2	26.9	24.1	21.2	19.6	24.8	15	27.8	10.5
28.8	26.3	27.2	26.9	24.1	21.2	19.6	24.8	15	27.8	10.5
28.8	26.2	27.2	26.9	24.1	21.2	19.6	24.8	15	27.8	10.5
28.9	26.2	27.2	26.9	24.1	21.2	19.6	24.7	15	27.8	10.5
28.9	26.2	27.2	26.8	24.1	21.2	19.6	24.8	15	27.8	10.5
28.9	26.2	27.2	26.8	24.2	21.2	19.6	24.8	15	27.8	10.5
28.9	26.2	27.2	26.8	24.2	21.2	19.6	24.8	15	27.8	10.4
28.9	26.1	27.2	26.8	24.2	21.2	19.6	24.8	15.1	27.8	10.5
28.9	26.1	27.2	26.8	24.2	21.2	19.6	24.8	15.1	27.8	10.5
28.9	26.1	27.1	26.8	24.2	21.2	19.6	24.8	15.1	27.8	10.5
28.9	26.1	27.2	26.8	24.2	21.2	19.6	24.8	15.1	27.8	10.5
28.9	26.1	27.1	26.8	24.2	21.2	19.6	24.8	15.1	27.8	10.5
28.9	26.1	27.1	26.8	24.2	21.2	19.5	24.8	15.1	27.8	10.5
28.9	26.1	27.1	26.8	24.2	21.2	19.5	24.8	15	27.8	10.5
28.8	26.1	27.2	26.8	24.1	21.2	19.5	24.8	15	27.7	10.5
28.8	26.1	27.1	26.8	24.1	21.1	19.5	24.8	15	27.8	10.5
28.8	26.1	27.1	26.8	24.1	21.2	19.5	24.8	15	27.8	10.5
28.8	26.1	27.1	26.7	24.1	21.2	19.5	24.8	15	27.8	10.5
28.8	26.1	27.1	26.7	24.1	21.2	19.5	24.8	15	27.8	10.5
28.8	26.1	27.1	26.8	24.1	21.2	19.5	24.8	15	27.8	10.5
28.8	26.2	27.1	26.8	24.1	21.2	19.5	24.8	15	27.8	10.5
28.8	26.2	27.1	26.8	24.1	21.2	19.5	24.8	15	27.8	10.5
28.8	26.2	27.1	26.8	24.1	21.2	19.5	24.8	15	27.8	10.5
28.8	26.2	27.1	26.8	24.2	21.2	19.5	24.8	15	27.7	10.5
28.8	26.2	27.1	26.8	24.2	21.2	19.5	24.8	15	27.7	10.5
28.8	26.2	27.1	26.9	24.2	21.2	19.5	24.8	15	27.7	10.5
28.8	26.2	27.1	26.9	24.1	21.2	19.5	24.8	15	27.7	10.5
28.8	26.3	27.1	26.9	24.1	21.2	19.5	24.8	15	27.7	10.5
28.8	26.3	27.1	26.9	24.1	21.2	19.5	24.8	15	27.7	10.5
28.8	26.3	27.1	27	24.1	21.2	19.6	24.8	15	27.7	10.5
28.8	26.3	27.1	27	24.1	21.2	19.6	24.8	15	27.7	10.5
28.8	26.3	27.1	26.9	24.1	21.2	19.6	24.8	15	27.7	10.5
28.8	26.3	27.1	26.9	24.1	21.2	19.6	24.8	15	27.7	10.5
28.8	26.3	27.1	26.9	24.1	21.2	19.6	24.8	15	27.7	10.5
28.8	26.3	27.1	26.9	24.1	21.2	19.6	24.8	15	27.7	10.5
28.8	26.3	27.1	26.9	24.1	21.2	19.5	24.8	15	27.7	10.5
28.8	26.3	27.1	26.9	24.1	21.2	19.5	24.8	15.1	27.7	10.5
28.8	26.3	27.1	26.9	24.1	21.2	19.6	24.8	15	27.7	10.5
28.8	26.3	27.1	26.9	24.1	21.2	19.6	24.8	15.1	27.7	10.5
28.8	26.3	27.1	26.9	24.1	21.2	19.6	24.8	15	27.7	10.5
28.8	26.3	27.1	26.9	24.1	21.2	19.5	24.8	15.1	27.7	10.5
28.8	26.3	27.1	26.9	24.1	21.2	19.6	24.8	15	27.7	10.5
28.8	26.3	27.1	27	24.1	21.2	19.5	24.8	15.1	27.7	10.5
28.8	26.3	27.1	27	24.1	21.1	19.6	24.8	15.1	27.7	10.5
28.8	26.3	27.1	27	24.1	21.1	19.6	24.8	15	27.7	10.5
28.8	26.4	27.1	27	24.1	21.1	19.6	24.8	15.1	27.7	10.5
28.8	26.4	27.1	27.1	24.1	21.1	19.5	24.8	15.1	27.7	10.5
28.8	26.4	27.1	27.1	24.1	21.1	19.6	24.8	15.1	27.7	10.5
28.8	26.4	27.1	27.1	24.1	21.1	19.6	24.8	15	27.7	10.5
28.8	26.4	27.1	27.1	24.1	21.1	19.6	24.9	15	27.7	10.5
28.8	26.5	27.1	27.1	24.1	21.2	19.6	24.8	15	27.7	10.5
28.8	26.5	27.1	27.1	24	21.2	19.6	24.9	15	27.7	10.5
28.8	26.5	27.1	27.2	24	21.1	19.6	24.8	15.1	27.7	10.5
28.8	26.5	27.1	27.1	24	21.1	19.6	24.8	15	27.7	10.5
28.8	26.5	27.1	27.2	24	21.1	19.6	24.8	15	27.7	10.5
28.8	26.5	27.1	27.2	24	21.1	19.6	24.8	15	27.7	10.5
28.8	26.5	27.1	27.2	24	21.1	19.6	24.8	15	27.7	10.5
28.8	26.5	27.1	27.2	24	21.1	19.6	24.8	15	27.7	10.5
28.8	26.5	27.1	27.2	23.9	21.1	19.6	24.8	15	27.7	10.5
28.8	26.5	27.1	27.2	24	21.1	19.6	24.8	15	27.7	10.5
28.8	26.5	27.1	27.2	24	21.1	19.6	24.8	15	27.7	10.5
28.8	26.5	27.1	27.1	24	21.1	19.6	24.8	15	27.7	10.5
28.8	26.4	27.1	27.1	24	21.1	19.6	24.8	15	27.7	10.5
28.8	26.4	27.1	27.1	24	21.2	19.6	24.8	15	27.7	10.5
28.8	26.4	27.1	27.1	24	21.2	19.6	24.8	15	27.7	10.5
28.8	26.4	27.1	27.1	24	21.1	19.6	24.8	15	27.7	10.5
28.8	26.4	27.1	27.1	24	21.2	19.6	24.8	15	27.7	10.5
28.8	26.4	27.1	27	24	21.2	19.5	24.8	15	27.7	10.5
28.8	26.4	27.1	27	24	21.1	19.6	24.8	15	27.7	10.5
28.8	26.3	27.1	27	23.9	21.2	19.6	24.8	15	27.7	10.5
28.8	26.3	27.1	27	24	21.2	19.6	24.8	15	27.7	10.5
28.8	26.3	27.1	27	24	21.2	19.6	24.8	15	27.7	10.5
28.8	26.3	27.2	26.9	24	21.2	19.6	24.8	15	27.7	10.5
28.8	26.3	27.2	26.9	24	21.2	19.6	24.8	15	27.7	10.5
28.8	26.3	27.2	26.9	24.1	21.2	19.6	24.8	15	27.7	10.5
28.8	26.3	27.2	26.9	24.1	21.2	19.6	24.8	15	27.7	10.5
28.8	26.2	27.2	26.9	24.1	21.2	19.6	24.8	15	27.7	10.5
28.8	26.2	27.2	26.8	24.1	21.2	19.5	24.8	15	27.7	10.5
28.8	26.2	27.2	26.8	24.1	21.2	19.6	24.8	15	27.7	10.5
28.8	26.2	27.2	26.8	24.1	21.2	19.6	24.8	15	27.7	10.5
28.8	26.2	27.2	26.8	24.1	21.2	19.6	24.8	15	27.7	10.5
28.8	26.2	27.2	26.7	24.1	21.2	19.6	24.8	15	27.7	10.5
28.8	26.2	27.1	26.7	24.1	21.2	19.6	24.8	15	27.7	10.4
28.8	26.2	27.2	26.7	24.1	21.2	19.6	24.8	15	27.7	10.5
28.8	26.1	27.2	26.7	24.1	21.2	19.6	24.8	15	27.7	10.4
28.8	26.2	27.2	26.7	24.1	21.2	19.6	24.8	15	27.7	10.4
28.8	26.1	27.2	26.7	24.1	21.2	19.6	24.8	15	27.7	10.4
28.8	26.1	27.2	26.7	24.1	21.2	19.6	24.8	15	27.7	10.4
28.8	26.1	27.2	26.7	24.1	21.2	19.6	24.8	15	27.7	10.4
28.8	26.1	27.2	26.7	24.1	21.2	19.6	24.8	15	27.7	10.4
28.8	26.1	27.2	26.7	24.1	21.2	19.6	24.8	15	27.7	10.4
28.8	26.1	27.2	26.6	24.1	21.2	19.6	24.8	15	27.7	10.4
28.8	26.1	27.2	26.6	24.1	21.2	19.5	24.8	15	27.7	10.5
28.8	26.1	27.2	26.6	24.1	21.2	19.5	24.8	15	27.7	10.5
28.8	26.1	27.2	26.6	24.1	21.2	19.5	24.8	15	27.7	10.5
28.8	26.1	27.2	26.6	24.1	21.2	19.5	24.8	15	27.7	10.5
28.8	26.1	27.2	26.6	24.2	21.2	19.5	24.8	15	27.7	10.5
28.8	26.1	27.2	26.6	24.2	21.2	19.5	24.8	15	27.7	10.5
28.8	26.1	27.2	26.6	24.2	21.2	19.5	24.8	15	27.7	10.5
28.8	26.1	27.2	26.6	24.2	21.2	19.5	24.8	15	27.7	10.5
28.8	26.1	27.2	26.5	24.2	21.2	19.5	24.8	15	27.7	10.5
28.8	26.1	27.2	26.5	24.2	21.2	19.5	24.8	15	27.7	10.4
28.8	26.1	27.2	26.5	24.2	21.2	19.5	24.8	15	27.7	10.5
28.9	26.1	27.2	26.5	24.2	21.2	19.5	24.8	15	27.7	10.5
28.9	26.1	27.2	26.5	24.2	21.2	19.5	24.8	15	27.7	10.5
28.9	26.1	27.2	26.5	24.2	21.2	19.5	24.8	15	27.7	10.5
28.9	26	27.2	26.5	24.2	21.2	19.5	24.8	15	27.7	10.5
28.9	26	27.2	26.5	24.2	21.2	19.5	24.8	15	27.7	10.5
28.9	26	27.2	26.4	24.2	21.2	19.5	24.8	15	27.7	10.5
28.9	26	27.2	26.4	24.2	21.2	19.5	24.8	15	27.7	10.5
28.9	26	27.2	26.4	24.1	21.2	19.5	24.8	15	27.7	10.5
28.9	26	27.2	26.4	24.2	21.2	19.5	24.8	15	27.7	10.5
28.8	26	27.2	26.4	24.2	21.2	19.5	24.8	15	27.7	10.5
28.9	26	27.2	26.5	24.2	21.2	19.5	24.8	15	27.7	10.5
28.8	26	27.2	26.5	24.2	21.2	19.5	24.8	15	27.7	10.5
28.8	26.1	27.2	26.5	24.2	21.2	19.5	24.8	15	27.7	10.5
28.8	26.1	27.2	26.6	24.2	21.2	19.5	24.8	15.1	27.7	10.5
28.9	26.1	27.2	26.6	24.2	21.2	19.5	24.9	15.1	27.7	10.5
28.9	26.1	27.2	26.6	24.2	21.2	19.5	24.8	15.1	27.7	10.5
28.9	26.1	27.2	26.6	24.2	21.2	19.5	24.8	15.1	27.7	10.5
28.9	26.1	27.2	26.7	24.1	21.2	19.5	24.8	15.1	27.7	10.5
28.9	26.1	27.2	26.7	24.2	21.2	19.5	24.8	15.1	27.7	10.5
28.9	26.1	27.2	26.7	24.1	21.2	19.5	24.8	15.1	27.7	10.5
28.9	26.1	27.2	26.7	24.1	21.2	19.5	24.8	15.1	27.7	10.5
28.9	26.1	27.2	26.7	24.1	21.2	19.5	24.8	15.1	27.7	10.5
28.9	26.1	27.2	26.6	24.1	21.2	19.5	24.9	15.1	27.7	10.5
28.9	26.1	27.2	26.6	24.1	21.2	19.5	24.8	15.1	27.7	10.4
28.9	26.1	27.2	26.6	24.1	21.2	19.5	24.8	15.1	27.7	10.5
28.9	26.1	27.2	26.6	24.1	21.2	19.5	24.8	15.1	27.7	10.5
28.9	26.1	27.2	26.6	24.1	21.2	19.5	24.8	15	27.7	10.5
28.9	26.1	27.2	26.6	24.1	21.2	19.5	24.8	15	27.7	10.5
28.9	26.1	27.2	26.7	24.1	21.2	19.5	24.8	15	27.7	10.5
28.9	26.1	27.2	26.7	24.1	21.2	19.5	24.8	15	27.7	10.5
28.9	26.1	27.2	26.7	24.1	21.2	19.5	24.8	15	27.7	10.5
28.9	26.1	27.2	26.7	24.1	21.2	19.5	24.8	15	27.7	10.5
28.9	26.1	27.2	26.6	24.1	21.2	19.5	24.9	15	27.7	10.5
28.9	26.1	27.3	26.6	24.1	21.2	19.5	24.8	15	27.7	10.5
28.9	26.1	27.3	26.6	24.2	21.2	19.5	24.8	15.1	27.7	10.5
28.9	26.1	27.3	26.6	24.2	21.2	19.5	24.8	15.1	27.7	10.5
28.9	26.1	27.3	26.6	24.2	21.1	19.5	24.9	15	27.7	10.5
28.9	26.1	27.3	26.6	24.2	21.2	19.5	24.8	15.1	27.7	10.5
28.9	26.1	27.3	26.6	24.2	21.2	19.5	24.9	15.1	27.7	10.5
28.9	26.1	27.3	26.5	24.2	21.2	19.5	24.9	15.1	27.7	10.5
28.9	26.1	27.3	26.6	24.2	21.2	19.5	24.9	15.1	27.7	10.5
28.9	26.1	27.3	26.6	24.2	21.2	19.5	24.8	15.1	27.6	10.5
28.9	26.1	27.3	26.6	24.2	21.2	19.5	24.9	15.1	27.7	10.5
28.9	26.1	27.3	26.6	24.2	21.2	19.5	24.9	15.1	27.6	10.5
28.9	26.1	27.3	26.6	24.2	21.2	19.5	24.8	15.1	27.6	10.5
28.9	26.1	27.3	26.6	24.2	21.2	19.5	24.9	15.1	27.7	10.5
28.9	26.1	27.3	26.6	24.2	21.2	19.5	24.8	15.1	27.7	10.5
28.9	26.1	27.3	26.6	24.2	21.1	19.5	24.9	15.1	27.7	10.5
28.9	26.1	27.3	26.6	24.2	21.2	19.5	24.9	15.1	27.7	10.5
28.9	26.1	27.3	26.6	24.2	21.2	19.5	24.9	15.1	27.7	10.5
28.9	26.1	27.3	26.6	24.2	21.2	19.5	24.9	15.1	27.7	10.5
28.9	26.1	27.3	26.6	24.2	21.2	19.5	24.9	15.1	27.7	10.5
28.9	26.1	27.3	26.6	24.2	21.2	19.5	24.9	15.1	27.7	10.5
28.9	26.2	27.3	26.6	24.2	21.2	19.5	24.9	15.1	27.7	10.5
28.9	26.2	27.3	26.6	24.2	21.2	19.5	24.9	15.1	27.7	10.5
28.9	26.2	27.3	26.6	24.2	21.2	19.5	24.9	15.1	27.7	10.5
28.9	26.2	27.3	26.6	24.2	21.2	19.4	24.9	15.1	27.7	10.5
28.9	26.2	27.3	26.6	24.2	21.2	19.5	24.9	15.1	27.7	10.5
28.9	26.2	27.3	26.6	24.2	21.2	19.5	24.9	15.1	27.6	10.5
28.9	26.2	27.3	26.7	24.1	21.2	19.5	24.9	15.1	27.6	10.5
28.9	26.2	27.3	26.6	24.2	21.2	19.5	24.9	15.1	27.6	10.5
28.9	26.2	27.3	26.7	24.2	21.2	19.5	24.9	15.1	27.6	10.5
28.9	26.2	27.3	26.7	24.2	21.2	19.5	24.9	15.1	27.6	10.5
28.9	26.2	27.3	26.8	24.1	21.2	19.5	24.9	15.1	27.6	10.5
28.9	26.3	27.3	26.8	24.1	21.2	19.5	24.9	15.1	27.6	10.5
28.9	26.3	27.3	26.9	24.1	21.2	19.5	24.9	15.1	27.6	10.5
28.9	26.3	27.3	26.9	24.1	21.2	19.5	24.8	15.1	27.6	10.5
28.9	26.3	27.3	26.9	24.1	21.2	19.5	24.9	15.1	27.6	10.5
28.9	26.3	27.3	26.9	24.1	21.2	19.5	24.9	15.1	27.6	10.5
28.9	26.3	27.3	26.9	24.1	21.1	19.5	24.9	15.1	27.6	10.5
28.9	26.4	27.3	26.9	24.1	21.1	19.5	24.9	15.1	27.6	10.5
28.9	26.4	27.3	26.9	24.1	21.1	19.5	24.9	15.1	27.6	10.5
28.9	26.4	27.3	26.9	24.1	21.1	19.5	24.9	15.1	27.6	10.5
28.9	26.4	27.3	26.9	24.1	21.1	19.5	24.9	15.1	27.6	10.5
28.9	26.4	27.3	26.9	24.1	21.2	19.5	24.9	15.1	27.6	10.5
28.9	26.3	27.3	26.9	24.1	21.2	19.5	24.9	15.1	27.6	10.5
28.9	26.3	27.3	26.9	24.1	21.2	19.5	24.9	15.1	27.6	10.5
28.9	26.3	27.3	26.9	24.1	21.2	19.5	24.9	15.1	27.6	10.5
28.9	26.3	27.3	26.9	24.1	21.2	19.5	24.9	15.1	27.6	10.5
28.9	26.3	27.3	26.8	24.2	21.2	19.5	24.9	15.1	27.6	10.5
28.9	26.3	27.3	26.8	24.1	21.2	19.5	24.9	15.1	27.6	10.5
28.9	26.3	27.3	26.8	24.1	21.2	19.5	24.9	15.1	27.6	10.5
28.9	26.2	27.3	26.8	24.2	21.2	19.5	24.9	15.1	27.6	10.5
28.9	26.2	27.3	26.8	24.2	21.2	19.5	24.9	15.1	27.6	10.5
28.9	26.2	27.3	26.8	24.2	21.2	19.5	24.9	15.1	27.6	10.5
28.9	26.3	27.3	26.8	24.2	21.2	19.5	24.9	15.1	27.6	10.5
28.9	26.3	27.3	26.8	24.2	21.2	19.5	24.9	15.1	27.6	10.5
28.9	26.3	27.3	26.8	24.2	21.2	19.5	24.9	15.1	27.6	10.5
28.9	26.3	27.3	26.8	24.2	21.2	19.5	24.9	15.1	27.6	10.5
28.9	26.3	27.3	26.8	24.2	21.2	19.5	24.9	15.1	27.6	10.5
28.9	26.3	27.4	26.8	24.2	21.1	19.5	24.9	15.1	27.6	10.5
28.9	26.3	27.4	26.9	24.2	21.2	19.5	24.9	15.1	27.6	10.5
28.9	26.4	27.4	26.9	24.2	21.2	19.5	24.9	15.1	27.6	10.5
28.9	26.4	27.4	26.9	24.2	21.2	19.5	24.9	15.1	27.6	10.5
28.9	26.4	27.4	26.9	24.2	21.2	19.5	24.9	15.1	27.6	10.5
28.9	26.4	27.4	26.9	24.2	21.2	19.5	24.9	15.1	27.6	10.5
28.9	26.4	27.4	26.9	24.2	21.2	19.5	24.9	15.1	27.6	10.5
28.9	26.5	27.4	26.9	24.2	21.1	19.5	24.9	15.1	27.6	10.5
28.9	26.5	27.4	26.9	24.2	21.2	19.6	24.8	15.1	27.6	10.5
28.9	26.5	27.4	27	24.2	21.2	19.6	24.9	15.1	27.6	10.5
28.9	26.5	27.4	27	24.2	21.2	19.5	24.9	15.1	27.6	10.5
28.9	26.5	27.4	27	24.2	21.1	19.6	24.9	15.1	27.6	10.5
28.9	26.5	27.4	27	24.2	21.2	19.6	24.9	15.1	27.6	10.5
28.9	26.5	27.4	27	24.1	21.1	19.6	24.9	15.1	27.6	10.5
28.9	26.5	27.4	27	24.1	21.2	19.6	24.9	15.1	27.6	10.5
28.9	26.5	27.4	27	24.1	21.1	19.6	24.9	15.1	27.6	10.5
28.9	26.5	27.4	27	24.1	21.1	19.6	24.9	15.1	27.6	10.5
28.9	26.5	27.4	27	24.2	21.1	19.6	24.9	15.1	27.6	10.5
28.9	26.5	27.4	27	24.2	21.1	19.5	24.9	15.1	27.6	10.5
28.9	26.5	27.4	27	24.2	21.1	19.5	24.9	15.1	27.6	10.5
28.9	26.5	27.4	27	24.2	21.1	19.6	24.9	15.1	27.7	10.5
28.9	26.5	27.4	27	24.2	21.1	19.5	24.9	15.1	27.7	10.5
28.9	26.5	27.4	27.1	24.2	21.1	19.6	24.9	15.1	27.7	10.5
28.9	26.5	27.4	27.1	24.2	21.1	19.6	24.9	15.1	27.7	10.5
29	26.5	27.4	27	24.2	21.1	19.6	24.9	15.1	27.7	10.5
29	26.5	27.4	27	24.1	21.2	19.6	24.9	15.1	27.7	10.5
29	26.5	27.4	27	24.1	21.1	19.6	24.9	15.1	27.7	10.5
29	26.5	27.4	27	24.1	21.2	19.6	24.9	15.1	27.7	10.5
29	26.4	27.4	27	24.1	21.2	19.6	24.9	15.1	27.7	10.5
29	26.4	27.4	27	24.1	21.2	19.6	24.9	15.1	27.7	10.5
29	26.4	27.4	27	24.1	21.2	19.6	24.9	15.1	27.7	10.5
28.9	26.4	27.4	27	24.1	21.2	19.6	24.9	15.1	27.7	10.5
28.9	26.4	27.4	27	24.1	21.1	19.6	24.9	15.1	27.7	10.5
28.9	26.4	27.4	27	24	21.2	19.6	24.9	15.1	27.7	10.5
28.9	26.4	27.4	27	24.1	21.2	19.6	24.9	15.1	27.7	10.5
28.9	26.4	27.4	27	24.1	21.2	19.6	24.9	15.1	27.7	10.5
28.9	26.4	27.4	27	24.1	21.2	19.6	24.9	15.1	27.7	10.5
28.9	26.4	27.4	27	24.1	21.2	19.6	24.9	15.1	27.7	10.5
28.9	26.4	27.4	27	24.1	21.2	19.6	24.9	15.1	27.7	10.5
28.9	26.4	27.4	27	24.1	21.2	19.6	24.9	15.1	27.7	10.5
28.9	26.5	27.4	27	24.1	21.2	19.6	24.9	15.1	27.7	10.5
28.9	26.5	27.4	27	24.1	21.2	19.6	24.9	15.1	27.7	10.5
28.9	26.5	27.4	27.1	24.1	21.2	19.6	24.9	15.1	27.7	10.5
29	26.5	27.4	27.1	24.1	21.2	19.6	24.9	15.1	27.7	10.5
29	26.5	27.4	27.1	24.1	21.2	19.6	24.9	15.1	27.7	10.5
29	26.5	27.4	27.1	24.1	21.2	19.6	24.9	15.1	27.7	10.5
29	26.5	27.4	27.1	24.1	21.2	19.6	24.9	15.1	27.7	10.5
29	26.5	27.4	27.1	24.1	21.2	19.6	24.9	15.1	27.7	10.5
29	26.5	27.4	27.1	24.1	21.2	19.6	24.9	15.1	27.7	10.5
29	26.5	27.4	27.1	24.1	21.2	19.6	24.9	15.1	27.7	10.5
29	26.6	27.4	27.1	24.1	21.2	19.6	24.9	15.1	27.7	10.5
29	26.6	27.4	27.1	24.1	21.2	19.6	24.9	15.1	27.7	10.5
29	26.6	27.4	27.1	24.1	21.2	19.6	24.9	15.1	27.7	10.5
29	26.6	27.4	27.1	24.2	21.2	19.5	24.9	15.1	27.7	10.5
29	26.6	27.4	27.1	24.2	21.2	19.6	24.9	15.1	27.7	10.5
29	26.6	27.5	27.1	24.2	21.2	19.6	24.9	15.1	27.7	10.5
29	26.6	27.5	27.1	24.2	21.2	19.6	24.9	15.1	27.7	10.5
29	26.6	27.5	27.2	24.2	21.2	19.6	24.9	15.1	27.7	10.5
29.1	26.6	27.5	27.1	24.2	21.2	19.6	24.9	15.1	27.7	10.5
29.1	26.6	27.5	27.1	24.2	21.2	19.6	24.9	15.1	27.7	10.5
29.1	26.6	27.5	27.1	24.2	21.2	19.6	24.9	15.1	27.7	10.5
29.1	26.6	27.5	27.1	24.2	21.2	19.6	24.9	15.1	27.7	10.5
29.1	26.6	27.5	27.1	24.2	21.2	19.6	24.9	15.1	27.7	10.5
29.1	26.6	27.5	27.1	24.2	21.2	19.6	24.9	15.1	27.7	10.5
29.1	26.6	27.5	27.1	24.2	21.2	19.6	24.9	15.1	27.7	10.5
29.1	26.6	27.5	27.1	24.3	21.2	19.6	24.9	15.1	27.7	10.5
29.1	26.6	27.5	27.1	24.3	21.2	19.6	24.9	15.1	27.7	10.5
29.1	26.6	27.5	27.1	24.2	21.2	19.5	24.9	15.1	27.7	10.5
29.1	26.5	27.5	27.1	24.2	21.2	19.6	24.9	15.1	27.7	10.5
29.1	26.5	27.5	27.1	24.2	21.2	19.5	24.9	15.1	27.7	10.5
29.1	26.5	27.5	27.1	24.2	21.2	19.6	24.9	15.1	27.7	10.5
29.1	26.5	27.5	27.1	24.2	21.3	19.6	24.9	15.1	27.7	10.5
29.1	26.5	27.5	27.1	24.2	21.3	19.5	24.9	15.1	27.7	10.5
29.1	26.5	27.5	27	24.2	21.2	19.6	24.9	15.1	27.7	10.5
29.1	26.5	27.5	27.1	24.2	21.2	19.5	24.9	15.1	27.7	10.5
29.1	26.5	27.5	27.1	24.2	21.2	19.6	24.9	15.1	27.7	10.5
29.1	26.6	27.6	27.1	24.3	21.2	19.5	24.9	15.1	27.7	10.5
29.1	26.6	27.6	27.1	24.3	21.2	19.5	24.9	15.1	27.7	10.4
29.1	26.6	27.6	27.1	24.3	21.3	19.5	24.9	15.1	27.7	10.5
29.1	26.6	27.6	27.1	24.3	21.3	19.5	24.9	15.1	27.7	10.5
29.2	26.6	27.6	27.1	24.3	21.3	19.5	24.9	15.1	27.7	10.5
29.2	26.6	27.6	27.1	24.3	21.3	19.5	25	15.1	27.7	10.5
29.2	26.6	27.6	27.1	24.3	21.2	19.6	25	15.1	27.7	10.5
29.2	26.6	27.6	27.2	24.3	21.3	19.6	25	15.1	27.7	10.5
29.2	26.6	27.6	27.2	24.3	21.2	19.6	24.9	15.1	27.7	10.5
29.2	26.6	27.6	27.2	24.3	21.3	19.6	25	15.1	27.7	10.5
