# Supplementary material for: Modeling of thermal errors for dual-spindle turning-milling compound machine tools based on hybrid networks
Source: Sci Rep. 2025 Dec 30;15:45697. doi: 10.1038/s41598-025-27599-1 (PMC12753745; doi:10.1038/s41598-025-27599-1)
Supplement: Supplementary file 1 — Supplementary Material 1 [file 41598_2025_27599_MOESM1_ESM.zip › code/1 K-MEANS/2000t.xlsx]

## Sheet: Sheet1
12.9	13.6	12.9	13.2	13.1	13.4	13	13.1	13	13.9	15.3
12.9	13.6	12.9	13.2	13.1	13.4	13	13	13	13.9	15.3
12.9	13.6	12.9	13.2	13.1	13.4	13	13	13	13.9	15.3
12.9	13.5	12.9	13.2	13.1	13.3	13	13	13	13.9	15.3
12.9	13.5	12.9	13.2	13	13.4	13	13	13	13.9	15.3
12.9	13.5	12.9	13.2	13.1	13.4	13	13	13	13.9	15.3
12.9	13.5	12.9	13.2	13	13.4	13	13	13	13.9	15.3
12.9	13.5	13	13.2	13	13.4	13	13	13	13.9	15.3
12.9	13.5	13	13.2	13	13.4	13	13	13	13.9	15.3
12.9	13.5	13	13.2	13	13.4	13	13	13	14	15.3
12.9	13.5	13	13.2	13	13.3	13	13	13.1	14	15.3
12.9	13.5	13	13.2	13	13.4	13	13	13.1	14	15.3
12.9	13.5	13	13.2	13	13.4	13	13	13.1	14	15.3
12.9	13.5	13	13.2	13	13.4	13	13	13.1	14	15.3
12.9	13.5	13	13.2	13	13.4	13	13	13.1	14	15.3
12.9	13.5	13	13.2	13	13.4	13	13	13.1	14	15.3
12.9	13.5	13	13.2	13	13.4	13	13	13.1	14	15.3
12.9	13.5	13	13.2	13	13.4	13	13	13.1	14	15.3
12.9	13.5	13	13.2	13	13.4	13	13	13.1	14	15.3
12.9	13.5	13	13.2	13	13.4	13	13	13.1	14	15.3
12.9	13.5	13	13.2	13	13.4	13	13	13.1	14.1	15.3
12.9	13.5	13	13.2	13	13.3	13	13	13.1	14.1	15.3
12.9	13.5	13	13.2	13	13.4	13	13	13.1	14.1	15.3
12.9	13.5	13	13.1	13	13.4	13	13	13.1	14.1	15.3
12.9	13.5	13	13.1	13	13.4	13	13	13.1	14.1	15.3
12.9	13.5	13	13.1	13	13.4	13	13	13.1	14.1	15.3
12.9	13.5	13	13.1	13	13.4	13	13	13.1	14.1	15.2
12.9	13.5	13.1	13.1	13	13.4	13	13	13.1	14.1	15.2
12.9	13.5	13.1	13.1	13	13.4	13	13	13.1	14.1	15.2
12.9	13.5	13.1	13.1	13	13.4	13	13	13.1	14.1	15.2
12.9	13.5	13.1	13.1	13	13.4	13	12.9	13.1	14.1	15.2
12.9	13.5	13.1	13.1	13	13.4	12.9	13	13.1	14.1	15.2
12.9	13.5	13.1	13.1	13	13.4	13	13	13.1	14.2	15.2
12.9	13.5	13.1	13.1	13	13.4	13	13	13.1	14.2	15.2
12.9	13.5	13.1	13.1	13	13.4	12.9	13	13.1	14.2	15.2
12.9	13.5	13.1	13.1	13	13.4	13	13	13.1	14.2	15.2
12.9	13.5	13.1	13.1	13	13.4	12.9	13	13.1	14.2	15.2
12.9	13.5	13.1	13.1	13	13.4	12.9	13	13.1	14.2	15.2
12.9	13.5	13.1	13.1	13	13.4	12.9	13	13.1	14.2	15.2
12.9	13.5	13.1	13.1	13	13.4	12.9	13	13.1	14.3	15.2
12.9	13.5	13.1	13.1	13	13.4	12.9	12.9	13.1	14.3	15.2
12.9	13.5	13.1	13.1	13	13.4	12.9	13	13.1	14.3	15.2
12.9	13.5	13.1	13.1	13	13.4	12.9	13	13.1	14.3	15.2
13	13.5	13.1	13.1	13	13.3	12.9	13	13.1	14.3	15.2
13	13.5	13.1	13.1	13	13.4	12.9	13	13.1	14.3	15.2
13	13.5	13.1	13.1	13	13.4	12.9	13	13.1	14.3	15.2
13	13.5	13.1	13.1	13	13.4	12.9	13	13.1	14.3	15.2
13	13.5	13.1	13.1	13	13.4	13	13	13.1	14.3	15.2
13	13.5	13.1	13.1	13	13.4	12.9	13	13.1	14.4	15.2
13	13.5	13.1	13.1	13	13.4	12.9	13	13.1	14.4	15.2
13	13.5	13.1	13.1	13	13.4	12.9	13	13.2	14.4	15.2
13	13.5	13.1	13.1	13	13.4	12.9	13	13.1	14.4	15.2
13	13.5	13.1	13.1	13	13.4	12.9	13	13.2	14.4	15.2
13	13.5	13.1	13.1	13	13.4	12.9	13	13.2	14.4	15.2
13	13.5	13.1	13.1	13	13.4	13	13	13.2	14.4	15.2
13	13.5	13.2	13.1	13.1	13.4	12.9	13	13.2	14.4	15.2
13	13.5	13.2	13.1	13	13.4	13	13	13.2	14.5	15.2
13	13.5	13.2	13.1	13.1	13.4	13	13	13.2	14.5	15.2
13	13.5	13.2	13.1	13.1	13.4	12.9	13	13.2	14.5	15.2
13	13.5	13.2	13.1	13.1	13.4	13	13	13.2	14.5	15.2
13	13.5	13.2	13.1	13.1	13.4	13	13	13.2	14.5	15.2
13	13.5	13.2	13.1	13.1	13.4	13	13	13.2	14.5	15.2
13	13.5	13.2	13.2	13.1	13.4	13	13	13.2	14.5	15.2
13	13.5	13.2	13.2	13.1	13.4	13	13	13.2	14.5	15.2
13	13.5	13.2	13.2	13.1	13.4	13	13	13.2	14.6	15.2
13	13.5	13.2	13.2	13.1	13.4	13	13	13.2	14.6	15.2
13	13.5	13.2	13.2	13.1	13.4	13	13	13.2	14.6	15.2
13	13.5	13.2	13.2	13	13.4	13	13	13.2	14.6	15.2
13	13.5	13.2	13.2	13.1	13.4	13	13	13.2	14.6	15.2
13	13.5	13.2	13.2	13.1	13.4	13	13	13.2	14.6	15.2
13	13.5	13.2	13.2	13.1	13.4	13	13	13.2	14.6	15.2
13	13.5	13.2	13.2	13	13.4	13	13	13.2	14.6	15.2
13	13.5	13.2	13.1	13.1	13.4	13	13	13.2	14.7	15.2
13	13.5	13.2	13.1	13.1	13.4	13	13	13.2	14.7	15.2
13	13.5	13.2	13.1	13.1	13.4	13	13	13.2	14.7	15.2
13	13.5	13.2	13.2	13.1	13.4	12.9	13	13.2	14.7	15.2
13	13.5	13.2	13.1	13.1	13.4	13	13	13.2	14.7	15.2
13	13.5	13.2	13.1	13.1	13.4	13	13	13.2	14.7	15.2
13	13.6	13.2	13.2	13.1	13.4	13	13	13.2	14.7	15.2
13	13.5	13.2	13.1	13.1	13.4	13	13	13.2	14.8	15.2
13	13.5	13.2	13.1	13.1	13.4	13	13	13.3	14.8	15.2
13	13.5	13.2	13.1	13.1	13.4	13	13	13.3	14.8	15.2
13	13.5	13.2	13.1	13.1	13.4	13	13	13.3	14.8	15.2
13	13.5	13.2	13.1	13.1	13.4	13	13	13.3	14.8	15.2
13	13.6	13.2	13.1	13.1	13.4	13	13	13.3	14.8	15.2
13	13.6	13.2	13.1	13.1	13.4	13	13	13.3	14.8	15.2
13	13.6	13.2	13.1	13.1	13.4	13	13	13.3	14.8	15.2
13	13.6	13.3	13.1	13.1	13.4	13	13	13.3	14.9	15.2
13	13.5	13.3	13.1	13.1	13.4	13	13	13.3	14.9	15.2
13	13.6	13.3	13.1	13.1	13.4	13	13	13.3	14.9	15.2
13	13.6	13.3	13.1	13.1	13.4	13	13	13.3	14.9	15.2
13	13.6	13.3	13.1	13.1	13.4	13	13	13.3	14.9	15.2
13	13.6	13.3	13.1	13.1	13.4	13	13	13.3	14.9	15.2
13	13.6	13.3	13.1	13.1	13.4	13	13	13.3	14.9	15.2
13	13.6	13.3	13.1	13.1	13.4	13	13	13.3	14.9	15.2
13	13.5	13.3	13.1	13.1	13.4	13	13	13.3	14.9	15.2
13	13.6	13.3	13.1	13.1	13.4	13	13	13.3	15	15.2
13.1	13.6	13.3	13.1	13.1	13.4	13	13	13.3	15	15.2
13.1	13.6	13.3	13.1	13.1	13.4	12.9	13	13.3	15	15.2
13.1	13.6	13.3	13.1	13.1	13.4	13	13	13.3	15	15.2
13.1	13.6	13.3	13.1	13.1	13.4	13	13	13.3	15	15.2
13.1	13.6	13.3	13.1	13.1	13.4	13	13	13.3	15	15.2
13.1	13.6	13.3	13.1	13.1	13.4	13	13	13.3	15	15.2
13.1	13.6	13.3	13.1	13.1	13.4	13	13.1	13.3	15.1	15.2
13.1	13.6	13.3	13.1	13.1	13.4	13	13.1	13.3	15.1	15.2
13.1	13.6	13.3	13.1	13.1	13.5	13	13.1	13.3	15.1	15.2
13.1	13.6	13.3	13.1	13.1	13.4	13	13.1	13.3	15.1	15.2
13.1	13.6	13.3	13.1	13.1	13.5	13	13.1	13.3	15.1	15.2
13.1	13.6	13.3	13.1	13.1	13.5	13	13.1	13.3	15.1	15.2
13.1	13.6	13.3	13.1	13.1	13.5	13	13.1	13.4	15.1	15.2
13.1	13.6	13.3	13.1	13.1	13.5	13	13.1	13.4	15.2	15.2
13.1	13.6	13.3	13.1	13.1	13.5	12.9	13.1	13.4	15.2	15.2
13.1	13.6	13.3	13.1	13.1	13.5	13	13.1	13.4	15.2	15.2
13.1	13.6	13.3	13.1	13.1	13.5	13	13.1	13.4	15.2	15.2
13.1	13.6	13.3	13.1	13.1	13.5	13	13.1	13.4	15.2	15.2
13.1	13.6	13.3	13.1	13.1	13.5	13	13.1	13.4	15.2	15.2
13.1	13.6	13.3	13.1	13.1	13.5	13	13.1	13.4	15.2	15.2
13.1	13.6	13.3	13.1	13.1	13.5	13	13.1	13.4	15.2	15.2
13.1	13.6	13.3	13.1	13.1	13.5	13	13.1	13.4	15.3	15.2
13.1	13.6	13.3	13.1	13.1	13.5	13	13.1	13.4	15.3	15.2
13.1	13.6	13.3	13.1	13.1	13.5	13	13.1	13.4	15.3	15.2
13.1	13.6	13.3	13.1	13.1	13.5	13	13	13.4	15.3	15.2
13.1	13.6	13.3	13.1	13.1	13.5	13	13.1	13.4	15.3	15.1
13.1	13.6	13.3	13.1	13.1	13.5	13	13.1	13.4	15.3	15.2
13.1	13.6	13.3	13.2	13.1	13.4	13	13.1	13.4	15.3	15.2
13.1	13.6	13.3	13.2	13.1	13.5	13	13.1	13.4	15.3	15.2
13.1	13.6	13.3	13.2	13.1	13.5	13	13.1	13.4	15.4	15.2
13.1	13.6	13.3	13.1	13.1	13.5	13	13.1	13.4	15.4	15.2
13.1	13.6	13.3	13.2	13.1	13.5	13	13.1	13.4	15.4	15.2
13.1	13.6	13.3	13.2	13.1	13.5	13	13.1	13.4	15.4	15.2
13.1	13.6	13.3	13.2	13.1	13.5	13	13.1	13.4	15.4	15.2
13.1	13.6	13.3	13.2	13.1	13.5	13	13.1	13.4	15.4	15.2
13.1	13.6	13.3	13.2	13.1	13.5	13	13.1	13.4	15.4	15.2
13.1	13.6	13.3	13.2	13.1	13.5	13	13.1	13.4	15.4	15.2
13.1	13.6	13.3	13.2	13.1	13.5	13	13.1	13.4	15.4	15.2
13.1	13.6	13.4	13.2	13.1	13.5	13	13.1	13.4	15.5	15.2
13.1	13.6	13.4	13.2	13.1	13.5	13	13.1	13.4	15.5	15.2
13.1	13.6	13.4	13.2	13.1	13.5	13	13.1	13.4	15.5	15.2
13.1	13.6	13.4	13.2	13.1	13.5	13	13.1	13.4	15.5	15.2
13.1	13.6	13.4	13.1	13.1	13.5	13	13.1	13.4	15.5	15.2
13.1	13.6	13.4	13.2	13.1	13.5	13	13.1	13.4	15.5	15.2
13.1	13.6	13.4	13.1	13.1	13.5	13	13.1	13.4	15.5	15.2
13.1	13.6	13.4	13.2	13.1	13.5	13	13.1	13.4	15.5	15.2
13.1	13.7	13.4	13.2	13.1	13.5	13.1	13.1	13.4	15.5	15.2
13.1	13.7	13.4	13.2	13.2	13.5	13.1	13.1	13.4	15.6	15.2
13.1	13.7	13.4	13.2	13.1	13.5	13.1	13.1	13.4	15.6	15.2
13.2	13.7	13.4	13.1	13.2	13.5	13.1	13.1	13.4	15.6	15.2
13.2	13.7	13.4	13.2	13.2	13.5	13.1	13.1	13.4	15.6	15.2
13.2	13.7	13.4	13.2	13.2	13.5	13.1	13.2	13.4	15.6	15.2
13.2	13.7	13.4	13.2	13.2	13.5	13.1	13.2	13.5	15.6	15.2
13.2	13.7	13.4	13.2	13.2	13.5	13.1	13.2	13.5	15.6	15.2
13.2	13.7	13.4	13.2	13.2	13.5	13.1	13.2	13.5	15.6	15.2
13.2	13.7	13.4	13.2	13.2	13.5	13.1	13.2	13.5	15.6	15.2
13.2	13.7	13.4	13.2	13.2	13.5	13.1	13.1	13.5	15.7	15.2
13.2	13.7	13.4	13.2	13.2	13.5	13.1	13.2	13.5	15.7	15.2
13.2	13.7	13.4	13.2	13.2	13.5	13.1	13.2	13.5	15.7	15.2
13.2	13.7	13.4	13.2	13.2	13.5	13.1	13.2	13.5	15.7	15.2
13.2	13.7	13.4	13.2	13.2	13.5	13.1	13.2	13.5	15.7	15.2
13.2	13.7	13.4	13.2	13.1	13.5	13.1	13.2	13.5	15.7	15.2
13.2	13.7	13.4	13.1	13.2	13.5	13.1	13.2	13.5	15.8	15.2
13.2	13.7	13.4	13.2	13.2	13.5	13.1	13.2	13.5	15.8	15.2
13.2	13.7	13.4	13.2	13.2	13.5	13.1	13.2	13.5	15.8	15.2
13.2	13.7	13.4	13.2	13.2	13.6	13.1	13.2	13.5	15.8	15.2
13.2	13.7	13.4	13.2	13.2	13.5	13.1	13.2	13.5	15.8	15.2
13.2	13.7	13.4	13.2	13.2	13.6	13.1	13.1	13.5	15.8	15.2
13.2	13.7	13.4	13.2	13.2	13.6	13.1	13.2	13.5	15.8	15.2
13.2	13.7	13.4	13.2	13.2	13.6	13.1	13.2	13.5	15.9	15.2
13.2	13.7	13.4	13.2	13.2	13.5	13.1	13.2	13.5	15.9	15.2
13.2	13.7	13.4	13.2	13.1	13.6	13.1	13.2	13.5	15.9	15.2
13.2	13.7	13.4	13.2	13.2	13.6	13.1	13.2	13.5	15.9	15.2
13.2	13.7	13.4	13.2	13.2	13.6	13.1	13.2	13.5	15.9	15.2
13.2	13.7	13.4	13.2	13.2	13.6	13.1	13.2	13.5	15.9	15.2
13.2	13.7	13.4	13.2	13.2	13.6	13.1	13.2	13.5	15.9	15.2
13.2	13.7	13.4	13.2	13.2	13.6	13.1	13.2	13.5	15.9	15.2
13.2	13.7	13.4	13.2	13.2	13.6	13.1	13.2	13.6	16	15.2
13.2	13.7	13.4	13.2	13.2	13.6	13.1	13.2	13.6	16	15.2
13.2	13.7	13.4	13.2	13.2	13.6	13.1	13.2	13.6	16	15.2
13.2	13.7	13.4	13.2	13.2	13.6	13.1	13.2	13.6	16	15.2
13.2	13.7	13.4	13.2	13.2	13.5	13.1	13.2	13.6	16	15.2
13.2	13.7	13.4	13.2	13.2	13.6	13.1	13.2	13.6	16	15.2
13.2	13.7	13.4	13.2	13.2	13.6	13.1	13.2	13.6	16	15.2
13.2	13.7	13.4	13.2	13.2	13.6	13.1	13.3	13.6	16.1	15.2
13.2	13.7	13.4	13.2	13.2	13.6	13.1	13.3	13.6	16.1	15.2
13.2	13.7	13.4	13.2	13.2	13.6	13.1	13.3	13.6	16.1	15.2
13.2	13.7	13.4	13.2	13.2	13.6	13.1	13.2	13.6	16.1	15.2
13.2	13.7	13.4	13.2	13.2	13.6	13.1	13.3	13.6	16.1	15.2
13.2	13.7	13.4	13.2	13.2	13.6	13.1	13.3	13.6	16.1	15.2
13.2	13.7	13.5	13.2	13.2	13.6	13.1	13.2	13.6	16.1	15.2
13.2	13.7	13.5	13.2	13.2	13.6	13.1	13.3	13.6	16.1	15.2
13.2	13.8	13.5	13.2	13.2	13.6	13.1	13.3	13.6	16.1	15.2
13.2	13.8	13.5	13.2	13.2	13.6	13.1	13.3	13.6	16.1	15.2
13.3	13.8	13.5	13.2	13.2	13.6	13.2	13.3	13.6	16.2	15.2
13.3	13.8	13.5	13.2	13.2	13.6	13.2	13.3	13.6	16.2	15.2
13.3	13.8	13.5	13.2	13.2	13.6	13.2	13.3	13.6	16.2	15.2
13.3	13.8	13.5	13.3	13.2	13.6	13.2	13.3	13.6	16.2	15.2
13.3	13.8	13.5	13.3	13.2	13.6	13.2	13.3	13.6	16.2	15.2
13.3	13.8	13.5	13.3	13.2	13.6	13.2	13.3	13.6	16.2	15.2
13.3	13.8	13.5	13.3	13.2	13.6	13.2	13.3	13.6	16.2	15.2
13.3	13.8	13.5	13.3	13.2	13.6	13.2	13.2	13.6	16.2	15.2
13.3	13.8	13.5	13.3	13.2	13.7	13.2	13.3	13.6	16.2	15.2
13.3	13.8	13.5	13.3	13.2	13.7	13.2	13.3	13.6	16.2	15.2
13.3	13.8	13.5	13.3	13.2	13.6	13.2	13.3	13.6	16.3	15.2
13.3	13.8	13.5	13.3	13.2	13.7	13.2	13.3	13.6	16.3	15.2
13.3	13.8	13.5	13.3	13.2	13.7	13.2	13.3	13.6	16.3	15.2
13.3	13.8	13.5	13.3	13.2	13.7	13.2	13.3	13.6	16.3	15.2
13.3	13.8	13.5	13.3	13.3	13.7	13.2	13.3	13.6	16.3	15.2
13.3	13.8	13.5	13.3	13.3	13.7	13.2	13.3	13.7	16.3	15.2
13.3	13.8	13.5	13.3	13.3	13.7	13.2	13.3	13.7	16.3	15.2
13.3	13.8	13.5	13.3	13.3	13.7	13.2	13.3	13.7	16.3	15.2
13.3	13.8	13.5	13.3	13.3	13.7	13.2	13.3	13.7	16.4	15.2
13.3	13.8	13.5	13.3	13.3	13.7	13.2	13.3	13.7	16.4	15.3
13.3	13.8	13.5	13.3	13.3	13.7	13.1	13.3	13.7	16.4	15.2
13.3	13.8	13.5	13.3	13.3	13.6	13.2	13.3	13.7	16.4	15.2
13.3	13.8	13.5	13.3	13.3	13.7	13.2	13.3	13.7	16.4	15.2
13.3	13.8	13.5	13.3	13.3	13.7	13.2	13.3	13.7	16.4	15.3
13.3	13.8	13.5	13.3	13.3	13.7	13.2	13.3	13.7	16.4	15.3
13.3	13.8	13.5	13.3	13.3	13.7	13.2	13.3	13.7	16.4	15.3
13.3	13.8	13.5	13.3	13.3	13.7	13.2	13.3	13.7	16.4	15.3
13.3	13.8	13.5	13.3	13.3	13.7	13.2	13.4	13.7	16.5	15.3
13.3	13.8	13.5	13.3	13.3	13.7	13.2	13.4	13.7	16.5	15.3
13.3	13.8	13.5	13.3	13.3	13.7	13.2	13.3	13.7	16.5	15.3
13.3	13.8	13.5	13.3	13.3	13.7	13.2	13.4	13.7	16.5	15.3
13.3	13.8	13.5	13.3	13.3	13.7	13.2	13.4	13.7	16.5	15.3
13.3	13.8	13.5	13.3	13.3	13.7	13.2	13.4	13.7	16.5	15.3
13.3	13.8	13.5	13.3	13.3	13.7	13.2	13.4	13.7	16.5	15.3
13.3	13.8	13.5	13.3	13.2	13.7	13.2	13.4	13.7	16.5	15.3
13.3	13.8	13.5	13.3	13.3	13.7	13.2	13.4	13.7	16.5	15.3
13.3	13.8	13.5	13.3	13.3	13.7	13.2	13.4	13.7	16.6	15.3
13.3	13.8	13.5	13.3	13.3	13.7	13.2	13.4	13.7	16.6	15.3
13.3	13.8	13.5	13.3	13.3	13.7	13.2	13.4	13.7	16.6	15.3
13.3	13.8	13.5	13.3	13.3	13.7	13.2	13.4	13.7	16.6	15.3
13.3	13.8	13.5	13.3	13.3	13.7	13.2	13.4	13.7	16.6	15.3
13.3	13.8	13.5	13.3	13.3	13.7	13.2	13.4	13.7	16.6	15.3
13.3	13.9	13.6	13.3	13.3	13.7	13.2	13.3	13.7	16.6	15.3
13.3	13.9	13.6	13.3	13.3	13.7	13.2	13.4	13.7	16.7	15.3
13.3	13.9	13.6	13.3	13.3	13.7	13.2	13.4	13.7	16.7	15.3
13.4	13.9	13.6	13.3	13.3	13.7	13.2	13.4	13.7	16.7	15.3
13.4	13.9	13.6	13.3	13.3	13.7	13.2	13.4	13.8	16.7	15.3
13.3	13.9	13.6	13.3	13.3	13.7	13.2	13.4	13.8	16.7	15.3
13.4	13.9	13.6	13.3	13.3	13.7	13.2	13.4	13.8	16.7	15.3
13.4	13.9	13.6	13.3	13.3	13.7	13.2	13.4	13.8	16.7	15.3
13.4	13.9	13.6	13.3	13.3	13.7	13.3	13.4	13.8	16.7	15.3
13.4	13.9	13.6	13.3	13.3	13.7	13.3	13.4	13.8	16.7	15.3
13.4	13.9	13.6	13.3	13.3	13.7	13.3	13.4	13.8	16.8	15.3
13.4	13.9	13.6	13.3	13.3	13.8	13.3	13.4	13.8	16.8	15.3
13.4	13.9	13.6	13.4	13.3	13.8	13.2	13.4	13.8	16.8	15.3
13.4	13.9	13.6	13.4	13.3	13.7	13.3	13.4	13.8	16.8	15.3
13.4	13.9	13.6	13.4	13.3	13.8	13.3	13.4	13.8	16.8	15.3
13.4	13.9	13.6	13.4	13.3	13.8	13.3	13.4	13.8	16.8	15.3
13.4	13.9	13.6	13.3	13.3	13.8	13.3	13.4	13.8	16.8	15.3
13.4	13.9	13.6	13.4	13.3	13.8	13.3	13.4	13.8	16.8	15.3
13.4	13.9	13.6	13.4	13.4	13.8	13.3	13.4	13.8	16.8	15.3
13.4	13.9	13.6	13.4	13.3	13.8	13.3	13.4	13.8	16.8	15.3
13.4	13.9	13.6	13.4	13.4	13.8	13.3	13.4	13.8	16.9	15.3
13.4	13.9	13.6	13.4	13.4	13.8	13.3	13.4	13.8	16.9	15.3
13.4	13.9	13.6	13.4	13.4	13.8	13.3	13.4	13.8	16.9	15.3
13.4	13.9	13.6	13.4	13.4	13.8	13.2	13.4	13.8	16.9	15.3
13.4	13.9	13.6	13.4	13.4	13.8	13.3	13.4	13.8	16.9	15.3
13.4	13.9	13.6	13.4	13.4	13.8	13.3	13.4	13.8	16.9	15.3
13.4	13.9	13.6	13.4	13.3	13.8	13.3	13.4	13.8	16.9	15.3
13.4	13.9	13.6	13.4	13.4	13.8	13.3	13.4	13.8	16.9	15.3
13.4	14	13.6	13.4	13.4	13.8	13.3	13.4	13.8	16.9	15.3
13.4	14	13.6	13.4	13.4	13.8	13.3	13.5	13.8	16.9	15.3
13.4	14	13.6	13.4	13.4	13.8	13.3	13.5	13.8	16.9	15.3
13.4	14	13.6	13.4	13.4	13.8	13.3	13.5	13.8	17	15.3
13.4	14	13.6	13.4	13.4	13.8	13.3	13.5	13.9	17	15.3
13.4	14	13.6	13.4	13.4	13.8	13.3	13.5	13.9	17	15.3
13.4	14	13.6	13.4	13.4	13.8	13.3	13.4	13.9	17	15.3
13.4	14	13.6	13.4	13.4	13.8	13.2	13.5	13.9	17	15.3
13.4	14	13.7	13.4	13.4	13.8	13.3	13.5	13.9	17	15.3
13.4	14	13.7	13.4	13.4	13.8	13.3	13.5	13.9	17	15.3
13.4	14	13.7	13.4	13.4	13.8	13.3	13.5	13.9	17	15.3
13.4	14	13.7	13.4	13.4	13.8	13.3	13.5	13.9	17	15.3
13.4	14	13.7	13.4	13.4	13.8	13.3	13.5	13.9	17	15.3
13.4	14	13.7	13.4	13.4	13.8	13.3	13.5	13.9	17.1	15.3
13.4	14	13.7	13.4	13.4	13.8	13.3	13.5	13.9	17.1	15.3
13.4	14	13.7	13.4	13.4	13.8	13.3	13.5	13.9	17.1	15.3
13.4	14	13.7	13.4	13.4	13.8	13.3	13.5	13.9	17.1	15.3
13.4	14	13.7	13.4	13.4	13.8	13.3	13.5	13.9	17.1	15.3
13.4	14	13.7	13.4	13.4	13.8	13.3	13.5	13.9	17.1	15.3
13.4	14	13.7	13.4	13.4	13.8	13.3	13.5	13.9	17.1	15.3
13.4	14	13.7	13.4	13.4	13.8	13.3	13.5	13.9	17.1	15.3
13.4	14	13.7	13.4	13.3	13.8	13.3	13.5	13.9	17.1	15.3
13.4	14	13.7	13.4	13.4	13.9	13.3	13.5	13.9	17.1	15.3
13.4	14	13.7	13.5	13.4	13.9	13.4	13.5	13.9	17.2	15.3
13.4	14	13.7	13.5	13.4	13.9	13.4	13.5	13.9	17.2	15.3
13.4	14	13.7	13.5	13.4	13.9	13.3	13.5	13.9	17.2	15.4
13.4	14	13.7	13.5	13.4	13.8	13.4	13.5	13.9	17.2	15.4
13.5	14	13.7	13.5	13.4	13.9	13.4	13.5	13.9	17.2	15.4
13.5	14	13.7	13.5	13.4	13.9	13.4	13.5	14	17.2	15.4
13.5	14	13.7	13.5	13.4	13.9	13.3	13.5	14	17.2	15.4
13.5	14	13.7	13.5	13.4	13.9	13.4	13.5	14	17.2	15.4
13.5	14.1	13.7	13.5	13.4	13.9	13.4	13.5	14	17.2	15.4
13.5	14.1	13.7	13.5	13.4	13.9	13.4	13.5	14	17.2	15.4
13.5	14.1	13.7	13.4	13.4	13.9	13.4	13.5	14	17.3	15.4
13.5	14.1	13.7	13.5	13.4	13.9	13.4	13.5	14	17.3	15.4
13.5	14.1	13.7	13.5	13.4	13.9	13.4	13.5	14	17.3	15.4
13.5	14.1	13.7	13.5	13.4	13.9	13.4	13.6	14	17.3	15.4
13.5	14.1	13.7	13.5	13.4	13.9	13.4	13.6	14	17.3	15.4
13.5	14.1	13.7	13.5	13.4	13.9	13.4	13.6	14	17.3	15.4
13.5	14.1	13.7	13.5	13.4	13.9	13.4	13.6	14	17.3	15.4
13.5	14.1	13.7	13.5	13.4	13.9	13.4	13.6	14	17.3	15.4
13.5	14.1	13.7	13.5	13.4	13.9	13.3	13.6	14	17.3	15.4
13.5	14.1	13.7	13.5	13.4	13.9	13.4	13.6	14	17.3	15.4
13.5	14.1	13.7	13.5	13.4	13.9	13.4	13.6	14	17.4	15.4
13.5	14.1	13.7	13.5	13.4	13.9	13.4	13.6	14	17.4	15.4
13.5	14.1	13.7	13.5	13.4	13.9	13.4	13.6	14	17.4	15.4
13.5	14.1	13.7	13.5	13.4	13.9	13.4	13.6	14	17.4	15.4
13.5	14.1	13.7	13.5	13.4	13.9	13.4	13.6	14	17.4	15.4
13.5	14.1	13.7	13.5	13.4	13.9	13.4	13.6	14	17.4	15.4
13.5	14.1	13.7	13.5	13.4	14	13.4	13.6	14	17.4	15.4
13.5	14.1	13.7	13.5	13.4	13.9	13.4	13.6	14	17.4	15.4
13.5	14.1	13.7	13.5	13.4	13.9	13.4	13.6	14	17.4	15.4
13.5	14.1	13.7	13.5	13.4	14	13.4	13.6	14	17.4	15.4
13.5	14.1	13.8	13.5	13.4	13.9	13.4	13.6	14	17.5	15.4
13.5	14.1	13.7	13.5	13.4	14	13.4	13.6	14	17.5	15.4
13.5	14.1	13.7	13.5	13.4	14	13.4	13.6	14	17.5	15.3
13.5	14.1	13.8	13.5	13.5	14	13.4	13.6	14	17.5	15.4
13.5	14.1	13.8	13.5	13.5	14	13.4	13.6	14	17.5	15.4
13.5	14.1	13.8	13.5	13.5	14	13.4	13.6	14	17.5	15.4
13.5	14.1	13.8	13.5	13.5	14	13.4	13.6	14	17.5	15.4
13.5	14.1	13.8	13.5	13.5	14	13.4	13.6	14.1	17.5	15.4
13.5	14.1	13.8	13.5	13.5	14	13.4	13.6	14.1	17.5	15.4
13.5	14.1	13.8	13.5	13.5	14	13.4	13.6	14.1	17.5	15.4
13.5	14.1	13.8	13.5	13.5	13.9	13.4	13.6	14.1	17.5	15.4
13.5	14.1	13.8	13.5	13.5	14	13.4	13.6	14.1	17.6	15.4
13.5	14.1	13.8	13.5	13.5	14	13.4	13.6	14.1	17.6	15.4
13.5	14.1	13.8	13.5	13.5	14	13.4	13.6	14.1	17.6	15.4
13.5	14.1	13.8	13.5	13.5	14	13.4	13.6	14.1	17.6	15.4
13.6	14.1	13.8	13.5	13.5	14	13.4	13.6	14.1	17.6	15.4
13.6	14.1	13.8	13.5	13.5	14	13.4	13.6	14.1	17.6	15.4
13.6	14.1	13.8	13.5	13.5	14	13.4	13.6	14.1	17.6	15.4
13.6	14.1	13.8	13.5	13.5	14	13.4	13.7	14.1	17.7	15.4
13.6	14.1	13.8	13.5	13.5	14	13.4	13.7	14.1	17.7	15.4
13.6	14.1	13.8	13.5	13.5	14	13.4	13.7	14.1	17.7	15.4
13.6	14.1	13.8	13.6	13.5	14	13.5	13.7	14.1	17.7	15.4
13.6	14.1	13.8	13.6	13.5	14	13.5	13.7	14.1	17.7	15.4
13.6	14.1	13.8	13.6	13.5	14	13.5	13.7	14.1	17.7	15.4
13.6	14.1	13.8	13.6	13.5	14	13.5	13.7	14.1	17.7	15.4
13.6	14.1	13.8	13.6	13.5	14	13.5	13.7	14.1	17.7	15.4
13.6	14.1	13.8	13.6	13.5	14	13.5	13.7	14.1	17.7	15.4
13.6	14.1	13.8	13.6	13.5	14	13.5	13.7	14.1	17.7	15.4
13.6	14.1	13.8	13.6	13.5	14	13.4	13.7	14.1	17.7	15.4
13.6	14.2	13.8	13.6	13.5	14	13.5	13.7	14.1	17.7	15.4
13.6	14.2	13.8	13.6	13.5	14	13.5	13.7	14.1	17.8	15.4
13.6	14.2	13.8	13.6	13.5	14	13.5	13.7	14.1	17.8	15.4
13.6	14.2	13.8	13.6	13.5	14	13.5	13.7	14.1	17.8	15.4
13.6	14.2	13.8	13.6	13.5	14	13.5	13.7	14.1	17.8	15.4
13.6	14.2	13.8	13.6	13.5	14	13.5	13.7	14.1	17.8	15.4
13.6	14.2	13.8	13.6	13.5	14	13.5	13.7	14.1	17.8	15.4
13.6	14.2	13.8	13.6	13.5	14	13.5	13.7	14.1	17.8	15.4
13.6	14.2	13.8	13.6	13.5	14.1	13.5	13.6	14.1	17.8	15.4
13.6	14.2	13.9	13.6	13.5	14.1	13.5	13.7	14.1	17.8	15.4
13.6	14.2	13.8	13.6	13.5	14.1	13.5	13.7	14.1	17.8	15.4
13.6	14.2	13.9	13.6	13.6	14	13.5	13.7	14.1	17.9	15.5
13.6	14.2	13.9	13.6	13.5	14.1	13.5	13.7	14.1	17.9	15.4
13.6	14.2	13.9	13.5	13.6	14.1	13.5	13.7	14.1	17.9	15.5
13.6	14.2	13.9	13.6	13.6	14.1	13.5	13.7	14.1	17.9	15.5
13.6	14.2	13.9	13.6	13.6	14.1	13.5	13.7	14.1	17.9	15.5
13.6	14.2	13.9	13.6	13.6	14.1	13.5	13.7	14.1	17.9	15.4
13.6	14.2	13.9	13.6	13.6	14.1	13.5	13.7	14.1	17.9	15.5
13.6	14.2	13.9	13.6	13.6	14.1	13.5	13.7	14.2	17.9	15.5
13.6	14.2	13.9	13.6	13.6	14.1	13.5	13.7	14.2	17.9	15.5
13.6	14.2	13.9	13.6	13.6	14.1	13.5	13.7	14.2	17.9	15.5
13.6	14.2	13.9	13.6	13.6	14.1	13.5	13.7	14.2	18	15.5
13.6	14.2	13.9	13.6	13.5	14.1	13.5	13.7	14.2	18	15.5
13.6	14.2	13.9	13.6	13.6	14.1	13.5	13.7	14.2	18	15.5
13.6	14.2	13.9	13.6	13.6	14.1	13.5	13.7	14.2	18	15.5
13.6	14.2	13.9	13.6	13.6	14.1	13.5	13.7	14.2	18	15.5
13.7	14.2	13.9	13.6	13.6	14.1	13.5	13.8	14.2	18	15.5
13.7	14.2	13.9	13.6	13.6	14.1	13.5	13.8	14.2	18	15.5
13.7	14.2	13.9	13.6	13.6	14.1	13.6	13.7	14.2	18	15.5
13.7	14.2	13.9	13.6	13.6	14.1	13.6	13.8	14.2	18	15.5
13.7	14.2	13.9	13.6	13.6	14.1	13.6	13.8	14.2	18	15.5
13.7	14.2	13.9	13.6	13.6	14.1	13.6	13.8	14.2	18	15.5
13.7	14.3	13.9	13.6	13.5	14.1	13.6	13.8	14.2	18.1	15.5
13.7	14.3	13.9	13.6	13.6	14.1	13.6	13.8	14.2	18.1	15.5
13.7	14.3	13.8	13.6	13.6	14.1	13.6	13.8	14.2	18.1	15.5
13.7	14.3	13.9	13.6	13.6	14.1	13.6	13.8	14.2	18.1	15.5
13.7	14.3	13.9	13.6	13.6	14.1	13.6	13.8	14.2	18.1	15.5
13.7	14.3	13.9	13.6	13.6	14.1	13.6	13.8	14.2	18.1	15.5
13.7	14.3	13.9	13.6	13.6	14.1	13.6	13.8	14.2	18.1	15.5
13.7	14.3	13.9	13.6	13.6	14.1	13.6	13.8	14.2	18.1	15.5
13.7	14.3	13.9	13.6	13.6	14	13.6	13.8	14.2	18.1	15.5
13.7	14.3	13.9	13.6	13.5	14.1	13.6	13.8	14.2	18.1	15.5
13.7	14.3	13.9	13.6	13.6	14.1	13.6	13.8	14.2	18.2	15.5
13.7	14.3	13.9	13.6	13.6	14.1	13.6	13.8	14.2	18.2	15.5
13.7	14.3	13.9	13.6	13.6	14.1	13.6	13.8	14.2	18.2	15.5
13.7	14.3	13.9	13.6	13.6	14.1	13.6	13.8	14.2	18.2	15.5
13.7	14.3	13.9	13.7	13.6	14.1	13.6	13.8	14.2	18.2	15.5
13.7	14.3	13.9	13.7	13.6	14.1	13.6	13.8	14.2	18.2	15.5
13.7	14.3	13.9	13.7	13.6	14.1	13.6	13.8	14.2	18.2	15.5
13.7	14.3	13.9	13.7	13.6	14.1	13.6	13.8	14.3	18.2	15.5
13.7	14.3	13.9	13.7	13.6	14.1	13.6	13.8	14.2	18.2	15.5
13.7	14.3	13.9	13.7	13.6	14.1	13.6	13.8	14.3	18.2	15.5
13.7	14.3	13.9	13.7	13.6	14.1	13.6	13.8	14.3	18.2	15.5
13.7	14.3	13.9	13.7	13.6	14.1	13.6	13.8	14.3	18.2	15.5
13.7	14.3	13.9	13.7	13.6	14.1	13.6	13.8	14.3	18.3	15.5
13.7	14.3	13.9	13.7	13.7	14.1	13.6	13.8	14.3	18.3	15.5
13.7	14.3	14	13.7	13.7	14.1	13.6	13.8	14.3	18.3	15.5
13.7	14.3	14	13.7	13.7	14.1	13.6	13.8	14.3	18.3	15.5
13.7	14.3	14	13.7	13.7	14.1	13.6	13.8	14.3	18.3	15.5
13.7	14.3	14	13.7	13.7	14.2	13.6	13.8	14.3	18.3	15.5
13.7	14.3	14	13.7	13.7	14.2	13.6	13.8	14.3	18.3	15.5
13.7	14.3	14	13.7	13.7	14.2	13.6	13.8	14.3	18.3	15.5
13.7	14.3	14	13.7	13.7	14.2	13.6	13.8	14.3	18.3	15.5
13.7	14.3	14	13.7	13.7	14.2	13.6	13.8	14.3	18.3	15.5
13.7	14.3	14	13.7	13.7	14.2	13.6	13.8	14.3	18.3	15.5
13.7	14.3	14	13.7	13.7	14.2	13.6	13.8	14.3	18.3	15.5
13.7	14.3	14	13.7	13.7	14.2	13.6	13.8	14.3	18.3	15.5
13.8	14.3	14	13.7	13.7	14.2	13.6	13.9	14.3	18.3	15.5
13.8	14.3	14	13.7	13.7	14.1	13.7	13.9	14.3	18.3	15.5
13.8	14.3	14	13.7	13.7	14.2	13.7	13.9	14.3	18.4	15.5
13.8	14.3	14	13.7	13.7	14.2	13.7	13.9	14.3	18.4	15.5
13.8	14.3	14	13.7	13.7	14.2	13.7	13.9	14.3	18.4	15.5
13.8	14.3	14	13.7	13.7	14.2	13.7	13.9	14.3	18.4	15.5
13.8	14.3	14	13.7	13.7	14.2	13.7	13.9	14.3	18.4	15.5
13.8	14.3	14	13.7	13.7	14.2	13.7	13.9	14.3	18.4	15.5
13.8	14.3	14	13.7	13.7	14.2	13.7	13.9	14.3	18.4	15.5
13.8	14.3	14	13.8	13.7	14.2	13.7	13.9	14.3	18.4	15.5
13.8	14.3	14	13.8	13.7	14.2	13.7	13.9	14.3	18.4	15.5
13.8	14.3	14	13.8	13.7	14.2	13.7	13.9	14.3	18.4	15.5
13.8	14.3	14	13.8	13.7	14.2	13.7	13.9	14.3	18.4	15.5
13.8	14.3	14	13.8	13.7	14.2	13.7	13.9	14.3	18.4	15.5
13.8	14.3	14	13.8	13.7	14.2	13.7	13.9	14.3	18.5	15.5
13.8	14.3	14	13.8	13.7	14.2	13.7	13.9	14.3	18.5	15.5
13.8	14.3	14	13.8	13.7	14.2	13.7	13.9	14.4	18.5	15.5
13.8	14.4	14	13.8	13.7	14.2	13.7	13.9	14.3	18.5	15.5
13.8	14.4	14	13.8	13.7	14.2	13.7	13.9	14.4	18.5	15.5
13.8	14.4	14	13.8	13.7	14.2	13.7	13.9	14.4	18.5	15.5
13.8	14.4	14	13.8	13.7	14.2	13.7	13.9	14.4	18.5	15.5
13.8	14.4	14	13.8	13.7	14.2	13.7	13.9	14.4	18.5	15.5
13.8	14.4	14	13.7	13.7	14.2	13.7	13.9	14.4	18.6	15.5
13.8	14.3	14	13.8	13.7	14.2	13.7	13.9	14.4	18.5	15.5
13.8	14.4	14	13.8	13.7	14.2	13.7	13.9	14.4	18.6	15.5
13.8	14.4	14	13.8	13.7	14.2	13.7	13.9	14.4	18.6	15.5
13.8	14.4	14	13.8	13.8	14.2	13.7	13.9	14.4	18.6	15.5
13.8	14.4	14	13.8	13.7	14.2	13.7	13.9	14.4	18.6	15.5
13.8	14.4	14	13.8	13.7	14.2	13.7	13.9	14.4	18.6	15.5
13.8	14.4	14	13.8	13.8	14.2	13.7	13.9	14.4	18.6	15.5
13.8	14.4	14	13.8	13.8	14.2	13.7	14	14.4	18.6	15.5
13.8	14.4	14	13.8	13.8	14.2	13.7	14	14.4	18.6	15.5
13.8	14.4	14	13.8	13.8	14.2	13.7	14	14.4	18.6	15.5
13.8	14.4	14	13.7	13.8	14.2	13.8	14	14.4	18.6	15.5
13.8	14.4	14	13.8	13.8	14.2	13.8	14	14.4	18.6	15.5
13.8	14.4	14	13.8	13.8	14.2	13.8	14	14.4	18.7	15.5
13.8	14.4	14	13.8	13.8	14.2	13.8	14	14.4	18.7	15.5
13.9	14.4	14	13.8	13.8	14.2	13.8	14	14.4	18.7	15.6
13.9	14.4	14.1	13.8	13.8	14.2	13.8	14	14.4	18.7	15.6
13.9	14.4	14.1	13.8	13.8	14.2	13.8	14	14.4	18.7	15.6
13.9	14.4	14.1	13.8	13.8	14.3	13.8	14	14.4	18.7	15.5
13.9	14.4	14.1	13.8	13.8	14.3	13.8	14	14.4	18.7	15.6
13.9	14.4	14.1	13.8	13.7	14.3	13.8	14	14.4	18.7	15.6
13.9	14.4	14	13.8	13.8	14.3	13.8	14	14.4	18.7	15.6
13.9	14.4	14.1	13.8	13.8	14.3	13.8	14	14.4	18.7	15.6
13.9	14.4	14.1	13.8	13.8	14.3	13.8	14	14.4	18.7	15.6
13.9	14.4	14.1	13.8	13.8	14.3	13.8	14	14.4	18.7	15.6
13.9	14.4	14.1	13.8	13.8	14.3	13.8	14	14.4	18.7	15.6
13.9	14.4	14.1	13.8	13.8	14.3	13.8	13.9	14.4	18.8	15.6
13.9	14.4	14.1	13.8	13.8	14.3	13.8	14	14.4	18.8	15.6
13.9	14.4	14.1	13.8	13.8	14.3	13.8	14	14.4	18.8	15.6
13.9	14.4	14.1	13.8	13.8	14.2	13.8	14	14.4	18.8	15.6
13.9	14.4	14.1	13.8	13.8	14.3	13.8	14	14.4	18.8	15.6
13.9	14.4	14.1	13.8	13.8	14.3	13.8	14	14.4	18.8	15.6
13.9	14.4	14.1	13.8	13.8	14.3	13.8	14	14.5	18.8	15.6
13.9	14.4	14.1	13.8	13.8	14.3	13.8	14	14.4	18.8	15.6
13.9	14.4	14.1	13.8	13.8	14.3	13.8	14	14.5	18.8	15.6
13.9	14.4	14.1	13.8	13.8	14.3	13.8	14	14.5	18.8	15.6
13.9	14.4	14.1	13.8	13.8	14.3	13.8	14	14.5	18.8	15.6
13.9	14.4	14.1	13.8	13.8	14.3	13.8	14	14.5	18.8	15.6
13.9	14.4	14.1	13.8	13.8	14.3	13.8	14	14.5	18.8	15.6
13.9	14.4	14.1	13.8	13.8	14.3	13.8	14	14.5	18.8	15.6
13.9	14.4	14.1	13.8	13.8	14.2	13.8	14	14.5	18.9	15.6
13.9	14.4	14.1	13.8	13.8	14.3	13.8	14	14.5	18.9	15.6
13.9	14.4	14.1	13.8	13.8	14.3	13.8	14	14.5	18.9	15.6
13.9	14.4	14.1	13.8	13.8	14.3	13.8	14	14.5	18.9	15.6
13.9	14.4	14.1	13.8	13.8	14.3	13.8	14.1	14.5	18.9	15.6
13.9	14.4	14.1	13.8	13.8	14.3	13.8	14.1	14.5	18.9	15.6
13.9	14.5	14.1	13.8	13.8	14.3	13.8	14.1	14.5	18.9	15.6
13.9	14.5	14.1	13.8	13.8	14.3	13.8	14.1	14.5	18.9	15.6
13.9	14.5	14.1	13.8	13.8	14.3	13.8	14.1	14.5	18.9	15.6
14	14.5	14.1	13.9	13.8	14.3	13.8	14	14.5	18.9	15.6
14	14.5	14.1	13.9	13.9	14.3	13.8	14.1	14.5	18.9	15.6
14	14.5	14.1	13.9	13.9	14.3	13.8	14.1	14.5	18.9	15.6
14	14.5	14.1	13.9	13.9	14.3	13.8	14.1	14.5	18.9	15.6
14	14.5	14.1	13.9	13.8	14.3	13.8	14.1	14.5	19	15.6
14	14.5	14.1	13.9	13.9	14.3	13.9	14.1	14.5	19	15.6
14	14.5	14.1	13.9	13.9	14.3	13.9	14.1	14.5	19	15.6
14	14.5	14.1	13.9	13.9	14.3	13.9	14.1	14.5	19	15.6
14	14.5	14.2	13.9	13.9	14.3	13.9	14.1	14.5	19	15.6
14	14.5	14.2	13.9	13.9	14.3	13.9	14.1	14.5	19	15.6
14	14.5	14.2	13.9	13.9	14.3	13.9	14.1	14.5	19	15.6
14	14.5	14.2	13.9	13.9	14.3	13.9	14.1	14.5	19	15.6
14	14.5	14.2	13.9	13.9	14.3	13.8	14.1	14.5	19	15.6
14	14.5	14.2	13.9	13.9	14.3	13.9	14.1	14.5	19	15.6
14	14.5	14.2	13.9	13.9	14.3	13.9	14.1	14.5	19	15.6
14	14.5	14.2	13.9	13.9	14.3	13.9	14.1	14.5	19	15.6
14	14.5	14.2	13.9	13.9	14.4	13.9	14.1	14.5	19	15.6
14	14.5	14.2	14	13.9	14.4	13.9	14.1	14.5	19	15.6
14	14.5	14.2	14	13.9	14.4	13.9	14.1	14.5	19	15.6
14	14.5	14.2	14	13.9	14.4	13.9	14.1	14.6	19.1	15.6
14	14.5	14.2	14	13.9	14.4	13.9	14.1	14.6	19.1	15.6
14	14.5	14.2	14	13.9	14.4	13.9	14.1	14.6	19.1	15.6
14	14.5	14.2	14	13.9	14.4	13.9	14.1	14.6	19.1	15.6
14	14.5	14.2	14	13.9	14.4	13.9	14.1	14.6	19.1	15.6
14	14.5	14.2	14	13.9	14.4	13.9	14.1	14.6	19.1	15.6
14	14.5	14.2	14	13.9	14.4	13.9	14.1	14.6	19.1	15.6
14	14.6	14.2	14	13.9	14.4	13.9	14.1	14.6	19.1	15.6
14	14.6	14.2	14	13.9	14.4	13.9	14.1	14.6	19.1	15.6
14	14.6	14.2	14	13.9	14.4	13.9	14.1	14.6	19.1	15.7
14	14.6	14.2	14	13.9	14.4	13.9	14.1	14.6	19.1	15.6
14	14.6	14.2	14	14	14.4	14	14.1	14.6	19.1	15.6
14	14.6	14.2	14	14	14.4	14	14.1	14.6	19.1	15.6
14	14.6	14.2	14	14	14.4	14	14.1	14.6	19.1	15.7
14	14.6	14.2	14	14	14.3	14	14.2	14.6	19.1	15.6
14.1	14.6	14.2	14	14	14.4	14	14.2	14.6	19.1	15.7
14.1	14.6	14.2	14	14	14.4	14	14.2	14.6	19.1	15.7
14.1	14.6	14.2	14	14	14.4	14	14.2	14.6	19.1	15.7
14.1	14.6	14.2	14	14	14.4	14	14.2	14.6	19.1	15.7
14.1	14.6	14.2	14	14	14.4	14	14.2	14.6	19.2	15.7
14.1	14.6	14.2	14	14	14.4	14	14.2	14.6	19.2	15.7
14.1	14.6	14.2	14	14	14.4	14	14.2	14.6	19.2	15.7
14.1	14.6	14.2	14	14	14.4	14	14.2	14.6	19.2	15.7
14.1	14.6	14.2	14	14	14.4	14	14.1	14.6	19.2	15.7
14.1	14.6	14.2	14	14	14.4	13.9	14.2	14.6	19.2	15.6
14.1	14.6	14.2	14	14	14.4	14	14.2	14.6	19.2	15.7
14.1	14.6	14.2	14	14	14.4	14	14.2	14.6	19.2	15.7
14.1	14.6	14.2	14	13.9	14.4	14	14.2	14.6	19.2	15.7
14.1	14.6	14.2	14	14	14.4	14	14.2	14.6	19.2	15.7
14.1	14.6	14.2	14	14	14.4	14	14.2	14.6	19.2	15.7
14.1	14.6	14.2	14.1	14	14.4	14	14.2	14.6	19.2	15.7
14.1	14.6	14.2	14	14	14.4	14	14.2	14.6	19.3	15.7
14.1	14.6	14.2	14	14	14.4	14	14.2	14.6	19.3	15.7
14.1	14.6	14.2	14	14	14.4	14	14.2	14.6	19.3	15.7
14.1	14.6	14.2	14	14	14.4	14	14.1	14.6	19.3	15.7
14.1	14.6	14.2	14	14	14.4	14	14.2	14.6	19.3	15.7
14.1	14.6	14.3	14	14	14.4	14	14.2	14.6	19.3	15.7
14.1	14.6	14.3	14	14	14.4	14	14.2	14.6	19.3	15.7
14.1	14.6	14.3	14	14	14.4	14	14.2	14.6	19.3	15.7
14.1	14.6	14.3	14	14	14.4	14	14.2	14.6	19.3	15.7
14.1	14.6	14.3	14	14	14.4	14	14.2	14.6	19.3	15.7
14.1	14.6	14.3	14	14	14.4	14	14.2	14.7	19.3	15.7
14.1	14.6	14.3	14	14	14.4	14	14.2	14.7	19.3	15.7
14.1	14.6	14.3	14	14	14.4	14	14.2	14.7	19.3	15.7
14.1	14.6	14.3	14	14	14.4	14	14.2	14.7	19.3	15.7
14.1	14.6	14.3	14	14	14.4	14	14.2	14.7	19.3	15.7
14.1	14.6	14.3	14.1	14	14.4	14	14.2	14.7	19.3	15.7
14.1	14.6	14.3	14	14	14.4	14	14.2	14.7	19.4	15.7
14.1	14.6	14.3	14	14	14.4	14	14.2	14.7	19.4	15.7
14.1	14.6	14.3	14	14	14.4	14.1	14.2	14.7	19.4	15.7
14.1	14.6	14.3	14	14	14.4	14.1	14.2	14.7	19.4	15.7
14.1	14.6	14.3	14.1	14	14.4	14.1	14.2	14.7	19.4	15.7
14.1	14.6	14.2	14	14	14.4	14.1	14.2	14.7	19.4	15.7
14.1	14.6	14.3	14	14	14.4	14.1	14.2	14.7	19.4	15.7
14.1	14.6	14.3	14	14.1	14.4	14.1	14.2	14.7	19.4	15.7
14.1	14.6	14.3	14	14.1	14.5	14.1	14.2	14.7	19.4	15.7
14.1	14.6	14.3	14.1	14.1	14.5	14.1	14.3	14.7	19.4	15.7
14.1	14.6	14.3	14	14.1	14.5	14.1	14.2	14.7	19.4	15.7
14.1	14.6	14.3	14.1	14.1	14.5	14	14.3	14.7	19.4	15.7
14.1	14.6	14.3	14.1	14.1	14.5	14.1	14.3	14.7	19.5	15.7
14.1	14.6	14.3	14.1	14.1	14.5	14.1	14.3	14.7	19.5	15.7
14.1	14.6	14.3	14.1	14	14.5	14.1	14.3	14.7	19.5	15.8
14.1	14.6	14.3	14.1	14.1	14.5	14.1	14.3	14.7	19.5	15.7
14.1	14.7	14.3	14.1	14.1	14.5	14.1	14.3	14.7	19.5	15.8
14.1	14.7	14.3	14.1	14.1	14.5	14.1	14.3	14.7	19.5	15.8
14.2	14.7	14.3	14.1	14.1	14.5	14.1	14.3	14.7	19.5	15.8
14.2	14.6	14.3	14.1	14.1	14.5	14.1	14.3	14.7	19.5	15.8
14.1	14.7	14.3	14.1	14.1	14.5	14.1	14.3	14.7	19.5	15.8
14.2	14.7	14.3	14.1	14.1	14.5	14.1	14.3	14.7	19.5	15.8
14.2	14.7	14.3	14.1	14.1	14.5	14.1	14.3	14.7	19.5	15.8
14.2	14.7	14.3	14.1	14.1	14.5	14.1	14.3	14.7	19.5	15.8
14.2	14.7	14.3	14.1	14.1	14.5	14.1	14.3	14.7	19.5	15.8
14.2	14.7	14.3	14.1	14.1	14.5	14.1	14.3	14.7	19.6	15.8
14.2	14.7	14.3	14.1	14.1	14.5	14.1	14.3	14.7	19.6	15.8
14.2	14.7	14.3	14.1	14.1	14.5	14.1	14.3	14.7	19.6	15.8
14.2	14.7	14.3	14	14.1	14.5	14.1	14.3	14.7	19.6	15.8
14.2	14.7	14.3	14.1	14.1	14.5	14.1	14.3	14.7	19.6	15.8
14.2	14.7	14.3	14.1	14.1	14.5	14.1	14.3	14.7	19.6	15.8
14.2	14.7	14.3	14.1	14.1	14.5	14.1	14.3	14.7	19.6	15.8
14.2	14.7	14.3	14.1	14.1	14.5	14.1	14.3	14.7	19.6	15.8
14.2	14.7	14.3	14.1	14.1	14.5	14.1	14.3	14.7	19.6	15.8
14.2	14.7	14.3	14.1	14.1	14.5	14.1	14.3	14.7	19.6	15.8
14.2	14.7	14.3	14.1	14.1	14.5	14.1	14.3	14.8	19.6	15.8
14.2	14.7	14.3	14.1	14.1	14.5	14.1	14.3	14.8	19.6	15.8
14.2	14.7	14.3	14.1	14.1	14.5	14.1	14.3	14.8	19.6	15.8
14.2	14.7	14.3	14.1	14.1	14.4	14.1	14.3	14.8	19.6	15.8
14.2	14.7	14.3	14.1	14.1	14.5	14.2	14.3	14.8	19.6	15.8
14.2	14.7	14.3	14.1	14.1	14.5	14.2	14.3	14.8	19.7	15.8
14.2	14.7	14.3	14.1	14.1	14.5	14.2	14.3	14.8	19.7	15.8
14.2	14.7	14.3	14.1	14.1	14.5	14.1	14.3	14.8	19.7	15.8
14.2	14.7	14.3	14.1	14.1	14.5	14.2	14.3	14.8	19.7	15.8
14.2	14.7	14.3	14.1	14.1	14.5	14.2	14.3	14.8	19.7	15.8
14.2	14.7	14.3	14.1	14.1	14.5	14.2	14.3	14.8	19.7	15.9
14.2	14.7	14.3	14.1	14.1	14.5	14.2	14.3	14.8	19.7	15.9
14.2	14.7	14.3	14.1	14.2	14.6	14.2	14.3	14.8	19.7	15.9
14.2	14.7	14.3	14.1	14.2	14.6	14.2	14.3	14.8	19.7	15.9
14.2	14.7	14.3	14.1	14.2	14.6	14.1	14.3	14.8	19.7	15.9
14.2	14.7	14.3	14.1	14.2	14.5	14.2	14.3	14.8	19.7	15.9
14.2	14.7	14.3	14.1	14.2	14.6	14.2	14.3	14.8	19.7	15.9
14.2	14.7	14.3	14.1	14.2	14.6	14.2	14.3	14.8	19.7	15.9
14.2	14.7	14.3	14.1	14.2	14.6	14.2	14.3	14.8	19.7	15.9
14.2	14.7	14.3	14.1	14.2	14.6	14.2	14.3	14.8	19.7	15.9
14.2	14.7	14.4	14.1	14.2	14.6	14.2	14.3	14.8	19.7	15.9
14.3	14.7	14.4	14.1	14.2	14.6	14.2	14.3	14.8	19.7	15.9
14.3	14.7	14.4	14.1	14.2	14.6	14.2	14.4	14.8	19.7	15.9
14.3	14.7	14.4	14.1	14.2	14.6	14.2	14.4	14.8	19.8	15.9
14.3	14.7	14.4	14.1	14.2	14.6	14.2	14.4	14.8	19.8	16
14.3	14.7	14.4	14.1	14.2	14.6	14.2	14.4	14.8	19.8	16
14.3	14.7	14.4	14.1	14.2	14.5	14.2	14.4	14.8	19.8	16
14.3	14.7	14.4	14.1	14.2	14.6	14.2	14.4	14.8	19.8	16
14.3	14.7	14.4	14.1	14.2	14.6	14.2	14.4	14.8	19.8	16.1
14.3	14.7	14.4	14.1	14.2	14.6	14.2	14.4	14.8	19.8	16.1
14.3	14.7	14.4	14.1	14.2	14.6	14.2	14.4	14.8	19.8	16.1
14.3	14.7	14.4	14.1	14.2	14.6	14.2	14.4	14.8	19.8	16.1
14.3	14.8	14.4	14.1	14.2	14.6	14.2	14.4	14.8	19.8	16.1
14.3	14.8	14.4	14.1	14.2	14.6	14.2	14.3	14.8	19.8	16.1
14.3	14.8	14.4	14.1	14.2	14.6	14.2	14.4	14.8	19.8	16.2
14.3	14.8	14.4	14.1	14.2	14.6	14.2	14.4	14.8	19.8	16.2
14.3	14.7	14.4	14.2	14.2	14.6	14.2	14.4	14.8	19.8	16.2
14.3	14.8	14.4	14.2	14.1	14.6	14.2	14.4	14.8	19.8	16.2
14.3	14.8	14.4	14.2	14.2	14.6	14.2	14.4	14.8	19.8	16.2
14.3	14.8	14.4	14.2	14.2	14.6	14.2	14.4	14.8	19.8	16.2
14.3	14.8	14.4	14.2	14.2	14.6	14.2	14.4	14.8	19.8	16.3
14.3	14.8	14.4	14.2	14.2	14.6	14.2	14.4	14.9	19.8	16.3
14.3	14.8	14.4	14.2	14.2	14.6	14.2	14.4	14.9	19.8	16.3
14.3	14.8	14.4	14.2	14.2	14.6	14.2	14.4	14.9	19.8	16.3
14.3	14.8	14.4	14.2	14.2	14.6	14.2	14.4	14.8	19.8	16.4
14.3	14.8	14.4	14.2	14.2	14.6	14.2	14.4	14.9	19.8	16.4
14.3	14.8	14.4	14.2	14.2	14.6	14.3	14.4	14.9	19.8	16.4
14.3	14.8	14.4	14.2	14.2	14.6	14.3	14.4	14.9	19.8	16.4
14.3	14.8	14.4	14.2	14.2	14.6	14.2	14.4	14.9	19.9	16.4
14.3	14.8	14.4	14.2	14.2	14.6	14.3	14.4	14.9	19.9	16.5
14.3	14.8	14.4	14.2	14.2	14.6	14.3	14.4	14.9	19.9	16.5
14.3	14.8	14.4	14.2	14.2	14.6	14.3	14.4	14.9	19.9	16.5
14.3	14.8	14.4	14.2	14.2	14.6	14.3	14.4	14.9	19.9	16.5
14.3	14.8	14.4	14.2	14.2	14.6	14.3	14.4	14.9	19.9	16.6
14.3	14.8	14.4	14.2	14.2	14.6	14.3	14.4	14.9	19.9	16.6
14.3	14.8	14.4	14.2	14.2	14.6	14.3	14.4	14.9	19.9	16.6
14.3	14.8	14.4	14.2	14.2	14.6	14.3	14.4	14.9	19.9	16.6
14.3	14.8	14.4	14.2	14.2	14.6	14.3	14.4	14.9	19.9	16.7
14.3	14.8	14.4	14.2	14.3	14.6	14.3	14.4	14.9	19.9	16.7
14.3	14.8	14.4	14.2	14.3	14.6	14.3	14.4	14.9	19.9	16.7
14.3	14.8	14.4	14.2	14.3	14.6	14.3	14.4	14.9	19.9	16.7
14.3	14.8	14.4	14.2	14.3	14.6	14.3	14.4	14.9	19.9	16.8
14.3	14.8	14.4	14.2	14.2	14.6	14.3	14.5	14.9	19.9	16.8
14.3	14.8	14.4	14.2	14.3	14.6	14.3	14.5	14.9	19.9	16.8
14.3	14.8	14.4	14.2	14.3	14.6	14.3	14.5	14.9	19.9	16.8
14.3	14.8	14.4	14.2	14.3	14.6	14.3	14.5	14.9	19.9	16.8
14.3	14.8	14.4	14.2	14.3	14.6	14.3	14.5	14.9	19.9	16.9
14.3	14.8	14.4	14.2	14.3	14.6	14.3	14.5	14.9	19.9	16.9
14.3	14.8	14.5	14.2	14.3	14.6	14.3	14.5	14.9	20	16.9
14.3	14.8	14.5	14.2	14.3	14.7	14.3	14.4	14.9	20	16.9
14.3	14.8	14.5	14.2	14.3	14.7	14.3	14.5	14.9	20	16.9
14.3	14.8	14.5	14.2	14.3	14.7	14.3	14.5	14.9	20	16.9
14.4	14.8	14.5	14.2	14.3	14.7	14.3	14.5	14.9	20	16.9
14.3	14.8	14.5	14.2	14.3	14.7	14.3	14.5	14.9	20	17
14.4	14.8	14.5	14.2	14.3	14.7	14.3	14.5	14.9	20	17
14.4	14.9	14.5	14.2	14.3	14.7	14.3	14.5	14.9	20	17
14.4	14.9	14.5	14.2	14.3	14.7	14.3	14.5	14.9	20	17
14.4	14.9	14.5	14.2	14.3	14.7	14.3	14.5	14.9	20	17
14.4	14.9	14.5	14.2	14.3	14.7	14.3	14.5	14.9	20	17.1
14.4	14.9	14.5	14.2	14.3	14.7	14.3	14.5	14.9	20	17.1
14.4	14.9	14.5	14.2	14.3	14.7	14.3	14.5	14.9	20	17.1
14.4	14.9	14.5	14.2	14.3	14.7	14.3	14.5	14.9	20	17.1
14.4	14.9	14.5	14.2	14.3	14.7	14.3	14.5	14.9	20	17.1
14.4	14.9	14.5	14.2	14.3	14.6	14.3	14.5	14.9	20	17.1
14.4	14.9	14.5	14.2	14.3	14.7	14.3	14.5	14.9	20	17.2
14.4	14.9	14.5	14.2	14.2	14.7	14.3	14.5	14.9	20	17.2
14.4	14.9	14.5	14.2	14.3	14.7	14.3	14.5	14.9	20	17.2
14.4	14.9	14.5	14.2	14.3	14.7	14.3	14.5	14.9	20	17.2
14.4	14.9	14.5	14.2	14.3	14.7	14.3	14.5	14.9	20	17.2
14.4	14.9	14.5	14.2	14.3	14.7	14.3	14.5	15	20.1	17.3
14.4	14.9	14.5	14.2	14.3	14.7	14.3	14.5	15	20.1	17.3
14.4	14.9	14.5	14.2	14.3	14.7	14.3	14.5	15	20.1	17.3
14.4	14.9	14.5	14.2	14.3	14.7	14.3	14.5	15	20.1	17.3
14.4	14.9	14.5	14.2	14.3	14.7	14.3	14.5	15	20.1	17.3
14.4	14.9	14.5	14.2	14.3	14.7	14.3	14.5	15	20.1	17.4
14.4	14.9	14.5	14.2	14.3	14.7	14.3	14.5	15	20.1	17.4
14.4	14.9	14.5	14.2	14.3	14.7	14.4	14.5	15	20.1	17.4
14.4	14.9	14.5	14.2	14.3	14.6	14.3	14.5	15	20.1	17.3
14.4	14.9	14.5	14.2	14.3	14.7	14.4	14.6	15	20.1	17.4
14.4	14.9	14.5	14.2	14.3	14.7	14.4	14.6	15	20.1	17.4
14.4	14.9	14.5	14.2	14.3	14.7	14.4	14.6	15	20.1	17.4
14.4	14.9	14.5	14.2	14.3	14.7	14.4	14.6	15	20.1	17.5
14.4	14.9	14.5	14.2	14.3	14.7	14.4	14.6	15	20.1	17.5
14.4	14.9	14.5	14.2	14.3	14.7	14.4	14.5	15	20.1	17.5
14.4	14.9	14.5	14.2	14.3	14.7	14.4	14.6	15	20.1	17.5
14.4	14.9	14.5	14.2	14.3	14.7	14.4	14.6	15	20.1	17.5
14.4	14.9	14.5	14.2	14.3	14.7	14.4	14.6	15	20.1	17.5
14.4	14.9	14.5	14.3	14.3	14.7	14.4	14.5	15	20.1	17.5
14.4	14.9	14.5	14.3	14.3	14.7	14.4	14.6	15	20.1	17.6
14.4	14.9	14.5	14.3	14.3	14.7	14.4	14.6	15	20.1	17.6
14.4	14.9	14.5	14.3	14.3	14.6	14.4	14.6	15	20.1	17.6
14.4	14.9	14.5	14.3	14.3	14.7	14.4	14.6	15	20.2	17.6
14.4	14.9	14.5	14.3	14.3	14.7	14.4	14.6	15	20.2	17.6
14.4	14.9	14.5	14.3	14.3	14.7	14.4	14.6	15	20.2	17.7
14.4	14.9	14.5	14.3	14.3	14.7	14.4	14.6	15	20.2	17.7
14.4	14.9	14.5	14.3	14.3	14.7	14.4	14.6	15	20.2	17.7
14.4	14.9	14.5	14.3	14.3	14.7	14.4	14.6	15	20.2	17.7
14.4	14.9	14.5	14.3	14.3	14.7	14.4	14.6	15	20.2	17.7
14.4	14.9	14.5	14.3	14.3	14.7	14.4	14.6	15	20.2	17.7
14.4	14.9	14.5	14.3	14.3	14.7	14.4	14.6	15	20.2	17.7
14.4	14.9	14.5	14.3	14.4	14.7	14.3	14.6	15	20.2	17.7
14.4	15	14.5	14.3	14.3	14.7	14.4	14.6	15	20.2	17.7
14.4	15	14.5	14.3	14.4	14.7	14.4	14.6	15	20.2	17.8
14.4	15	14.5	14.3	14.4	14.7	14.4	14.6	15	20.2	17.8
14.4	15	14.5	14.2	14.4	14.7	14.4	14.6	15	20.2	17.8
14.4	15	14.5	14.3	14.4	14.7	14.4	14.6	15	20.2	17.8
14.5	15	14.5	14.3	14.4	14.7	14.4	14.6	15	20.2	17.8
14.4	14.9	14.5	14.3	14.4	14.7	14.4	14.6	15	20.2	17.8
14.5	15	14.5	14.3	14.4	14.7	14.4	14.6	15	20.2	17.8
14.5	15	14.5	14.3	14.4	14.7	14.4	14.6	15	20.2	17.8
14.5	15	14.5	14.3	14.4	14.7	14.4	14.6	15	20.2	17.9
14.5	15	14.5	14.3	14.4	14.7	14.4	14.6	15	20.2	17.9
14.5	15	14.5	14.3	14.4	14.7	14.4	14.6	15	20.2	17.9
14.5	15	14.5	14.3	14.4	14.7	14.4	14.6	15	20.2	17.9
14.5	15	14.5	14.3	14.4	14.7	14.4	14.6	15	20.2	17.9
14.5	15	14.5	14.3	14.3	14.7	14.4	14.6	15	20.3	17.9
14.5	15	14.5	14.3	14.4	14.7	14.4	14.6	15	20.3	17.9
14.5	15	14.5	14.3	14.4	14.7	14.4	14.6	15	20.3	17.9
14.5	15	14.5	14.3	14.4	14.7	14.4	14.6	15	20.3	17.9
14.5	15	14.6	14.3	14.4	14.7	14.4	14.6	15	20.3	18
14.5	15	14.6	14.3	14.4	14.7	14.4	14.6	15	20.3	18
14.5	15	14.5	14.3	14.4	14.7	14.4	14.6	15	20.3	18
14.5	15	14.6	14.3	14.4	14.7	14.4	14.6	15	20.3	18
14.5	15	14.6	14.3	14.4	14.7	14.4	14.7	15	20.3	18
14.5	15	14.6	14.3	14.4	14.7	14.4	14.7	15	20.3	18
14.5	15	14.6	14.3	14.4	14.7	14.4	14.7	15	20.3	18
14.5	15	14.6	14.3	14.4	14.7	14.4	14.7	15	20.3	18
14.5	15	14.6	14.3	14.4	14.7	14.4	14.7	15	20.3	18.1
14.5	15	14.6	14.3	14.4	14.8	14.4	14.7	15	20.3	18.1
14.5	15	14.6	14.3	14.4	14.7	14.5	14.7	15	20.3	18.1
14.5	15	14.6	14.3	14.4	14.8	14.5	14.7	15	20.3	18.1
14.5	15	14.6	14.3	14.4	14.8	14.5	14.7	15	20.3	18.1
14.5	15	14.6	14.3	14.4	14.8	14.5	14.7	15.1	20.3	18.1
14.5	15	14.6	14.3	14.4	14.8	14.5	14.7	15.1	20.3	18.1
14.5	15	14.6	14.3	14.4	14.8	14.5	14.7	15.1	20.3	18.1
14.5	15	14.6	14.3	14.4	14.8	14.4	14.7	15.1	20.4	18.1
14.5	15	14.6	14.3	14.4	14.8	14.5	14.7	15.1	20.4	18.1
14.5	15	14.6	14.3	14.4	14.8	14.5	14.7	15.1	20.4	18.1
14.5	15	14.6	14.3	14.4	14.8	14.5	14.7	15.1	20.4	18.1
14.5	15	14.6	14.3	14.4	14.8	14.5	14.7	15.1	20.4	18.1
14.5	15	14.6	14.3	14.4	14.8	14.5	14.7	15.1	20.4	18.2
14.5	15	14.6	14.3	14.4	14.8	14.5	14.7	15.1	20.4	18.2
14.5	15	14.6	14.3	14.4	14.8	14.5	14.7	15.1	20.4	18.2
14.5	15	14.6	14.3	14.4	14.8	14.5	14.7	15.1	20.4	18.2
14.5	15	14.6	14.3	14.4	14.8	14.5	14.7	15.1	20.4	18.2
14.5	15	14.6	14.3	14.4	14.8	14.5	14.7	15.1	20.4	18.2
14.6	15	14.6	14.3	14.4	14.8	14.5	14.7	15.1	20.4	18.2
14.6	15	14.6	14.3	14.4	14.8	14.5	14.7	15.1	20.4	18.2
14.6	15	14.6	14.3	14.5	14.7	14.5	14.7	15.1	20.4	18.2
14.6	15	14.6	14.3	14.4	14.8	14.5	14.7	15.1	20.4	18.2
14.6	15	14.6	14.3	14.5	14.8	14.5	14.7	15.1	20.4	18.2
14.6	15	14.6	14.3	14.5	14.8	14.5	14.7	15.1	20.4	18.2
14.6	15	14.6	14.3	14.5	14.8	14.5	14.7	15.1	20.4	18.2
14.6	15	14.6	14.3	14.5	14.8	14.5	14.7	15.1	20.4	18.2
14.6	15	14.6	14.3	14.5	14.8	14.5	14.7	15.1	20.4	18.2
14.6	15	14.6	14.3	14.5	14.8	14.5	14.7	15.1	20.4	18.2
14.6	15	14.6	14.3	14.5	14.8	14.5	14.7	15.1	20.4	18.2
14.6	15	14.6	14.3	14.5	14.8	14.5	14.7	15.1	20.4	18.2
14.6	15	14.6	14.3	14.5	14.8	14.5	14.7	15.1	20.4	18.2
14.6	15.1	14.6	14.4	14.5	14.8	14.5	14.7	15.1	20.4	18.3
14.6	15.1	14.6	14.4	14.5	14.7	14.5	14.7	15.1	20.4	18.3
14.6	15.1	14.6	14.4	14.5	14.8	14.5	14.7	15.1	20.4	18.3
14.6	15.1	14.6	14.4	14.5	14.8	14.5	14.7	15.1	20.4	18.3
14.6	15.1	14.6	14.4	14.5	14.8	14.5	14.7	15.1	20.5	18.3
14.6	15.1	14.6	14.4	14.5	14.8	14.5	14.8	15.1	20.5	18.3
14.6	15.1	14.6	14.4	14.5	14.9	14.5	14.8	15.1	20.5	18.3
14.6	15.1	14.6	14.4	14.5	14.9	14.5	14.8	15.1	20.5	18.3
14.6	15.1	14.6	14.4	14.5	14.9	14.5	14.8	15.1	20.5	18.3
14.6	15.1	14.6	14.4	14.5	14.9	14.5	14.7	15.1	20.5	18.3
14.6	15.1	14.6	14.4	14.5	14.9	14.5	14.8	15.1	20.5	18.3
14.6	15.1	14.6	14.4	14.5	14.9	14.5	14.8	15.1	20.5	18.3
14.6	15.1	14.6	14.4	14.5	14.9	14.6	14.8	15.1	20.5	18.3
14.6	15.1	14.6	14.4	14.4	14.9	14.6	14.8	15.1	20.5	18.3
14.6	15.1	14.7	14.4	14.5	14.9	14.6	14.8	15.1	20.5	18.3
14.6	15.1	14.7	14.4	14.5	14.9	14.6	14.8	15.1	20.5	18.3
14.6	15.1	14.6	14.4	14.5	14.9	14.6	14.8	15.1	20.5	18.3
14.6	15.1	14.7	14.4	14.5	14.9	14.6	14.8	15.1	20.5	18.3
14.6	15.1	14.7	14.4	14.5	14.9	14.6	14.8	15.1	20.5	18.3
14.6	15.1	14.7	14.4	14.5	14.9	14.6	14.8	15.1	20.5	18.3
14.6	15.1	14.7	14.4	14.5	14.9	14.6	14.7	15.1	20.5	18.3
14.6	15.1	14.7	14.4	14.5	14.9	14.6	14.8	15.1	20.5	18.3
14.6	15.1	14.7	14.4	14.5	14.9	14.6	14.8	15.1	20.5	18.4
14.6	15.1	14.7	14.4	14.5	14.9	14.6	14.8	15.2	20.5	18.4
14.6	15.1	14.7	14.4	14.5	14.9	14.6	14.8	15.1	20.5	18.4
14.6	15.1	14.7	14.4	14.5	14.9	14.6	14.8	15.2	20.5	18.4
14.6	15.1	14.7	14.4	14.6	14.9	14.6	14.8	15.2	20.5	18.4
14.6	15.1	14.6	14.4	14.6	14.9	14.6	14.8	15.2	20.5	18.4
14.6	15.1	14.7	14.4	14.6	14.9	14.6	14.8	15.2	20.5	18.4
14.7	15.1	14.7	14.4	14.5	14.9	14.6	14.8	15.2	20.5	18.4
14.7	15.1	14.7	14.4	14.6	14.9	14.6	14.8	15.2	20.5	18.4
14.7	15.1	14.6	14.4	14.6	14.9	14.6	14.8	15.2	20.5	18.4
14.7	15.1	14.7	14.4	14.6	14.9	14.6	14.8	15.2	20.5	18.3
14.7	15.1	14.7	14.4	14.6	14.9	14.6	14.8	15.2	20.5	18.3
14.7	15.1	14.7	14.4	14.6	14.9	14.6	14.8	15.2	20.5	18.3
14.7	15.1	14.7	14.4	14.6	14.9	14.6	14.8	15.2	20.5	18.3
14.7	15.1	14.7	14.4	14.6	14.9	14.6	14.8	15.2	20.5	18.3
14.7	15.1	14.7	14.4	14.6	14.9	14.6	14.9	15.2	20.6	18.3
14.7	15.1	14.7	14.4	14.6	14.9	14.6	14.9	15.2	20.6	18.3
14.7	15.1	14.7	14.4	14.6	14.9	14.6	14.9	15.2	20.6	18.3
14.7	15.1	14.7	14.4	14.6	14.9	14.6	14.9	15.2	20.6	18.3
14.7	15.1	14.7	14.4	14.6	14.9	14.6	14.9	15.2	20.6	18.3
14.7	15.1	14.7	14.4	14.6	14.9	14.6	14.9	15.2	20.6	18.3
14.7	15.1	14.7	14.4	14.6	14.9	14.6	14.9	15.2	20.6	18.3
14.7	15.1	14.7	14.4	14.6	14.9	14.6	14.8	15.2	20.6	18.3
14.7	15.1	14.7	14.4	14.6	14.9	14.6	14.9	15.2	20.6	18.3
14.7	15.1	14.7	14.4	14.6	14.9	14.6	14.9	15.2	20.6	18.3
14.7	15.1	14.7	14.4	14.6	14.9	14.6	14.9	15.2	20.6	18.3
14.7	15.1	14.7	14.4	14.6	14.9	14.6	14.9	15.2	20.6	18.2
14.7	15.1	14.7	14.4	14.6	14.9	14.6	14.9	15.2	20.6	18.2
14.7	15.1	14.7	14.5	14.6	14.9	14.6	14.9	15.2	20.6	18.2
14.7	15.1	14.7	14.5	14.6	14.9	14.6	14.9	15.2	20.6	18.2
14.7	15.1	14.7	14.5	14.6	14.9	14.6	14.9	15.2	20.6	18.2
14.7	15.1	14.7	14.5	14.6	14.9	14.6	14.9	15.2	20.6	18.2
14.7	15.1	14.7	14.5	14.6	14.9	14.6	14.9	15.2	20.6	18.2
14.7	15.1	14.7	14.5	14.6	14.9	14.6	14.9	15.2	20.6	18.1
14.7	15.1	14.7	14.5	14.6	14.9	14.6	14.9	15.2	20.6	18.1
14.7	15.2	14.7	14.5	14.6	15	14.6	14.9	15.2	20.6	18.1
14.7	15.1	14.7	14.5	14.6	14.9	14.6	14.9	15.2	20.6	18.1
14.7	15.2	14.7	14.5	14.6	15	14.7	14.9	15.2	20.6	18.1
14.7	15.2	14.7	14.5	14.6	15	14.7	14.9	15.2	20.6	18.1
14.7	15.2	14.7	14.5	14.6	15	14.7	14.9	15.2	20.6	18
14.7	15.2	14.7	14.5	14.6	15	14.7	14.9	15.2	20.6	18
14.7	15.2	14.7	14.5	14.6	15	14.7	14.9	15.2	20.6	18
14.7	15.2	14.7	14.5	14.6	15	14.7	14.9	15.2	20.6	18
14.7	15.2	14.8	14.5	14.6	15	14.7	14.9	15.2	20.6	18
14.7	15.2	14.8	14.5	14.6	15	14.7	14.9	15.2	20.6	17.9
14.7	15.2	14.8	14.5	14.6	15	14.7	14.9	15.2	20.7	17.9
14.7	15.2	14.8	14.5	14.6	15	14.6	14.9	15.2	20.7	17.9
14.7	15.2	14.8	14.5	14.6	15	14.7	14.9	15.2	20.7	17.9
14.7	15.2	14.8	14.5	14.6	15	14.7	14.9	15.2	20.7	17.9
14.7	15.2	14.8	14.5	14.6	15	14.7	14.9	15.2	20.7	17.9
14.8	15.2	14.8	14.5	14.7	15	14.7	14.9	15.2	20.7	17.9
14.8	15.2	14.8	14.5	14.7	15	14.7	14.9	15.2	20.7	17.8
14.8	15.2	14.8	14.5	14.7	15	14.7	14.9	15.2	20.7	17.8
14.8	15.2	14.8	14.5	14.7	15	14.7	14.9	15.2	20.7	17.8
14.8	15.2	14.8	14.5	14.7	15	14.7	14.9	15.2	20.7	17.8
14.8	15.2	14.8	14.5	14.7	15	14.7	14.9	15.2	20.7	17.8
14.8	15.2	14.8	14.5	14.7	15	14.7	14.9	15.2	20.7	17.7
14.8	15.2	14.8	14.5	14.7	15	14.7	14.9	15.2	20.7	17.7
14.7	15.2	14.8	14.5	14.7	15	14.7	14.9	15.2	20.7	17.7
14.8	15.2	14.8	14.5	14.7	15	14.7	14.9	15.2	20.7	17.7
14.8	15.2	14.8	14.5	14.7	15	14.7	14.9	15.2	20.7	17.7
14.8	15.2	14.8	14.5	14.7	15	14.7	14.9	15.2	20.7	17.7
14.8	15.2	14.8	14.5	14.7	15	14.7	14.9	15.2	20.7	17.7
14.8	15.2	14.8	14.5	14.7	15	14.7	15	15.2	20.7	17.7
14.8	15.2	14.8	14.5	14.7	15	14.7	15	15.2	20.7	17.7
14.8	15.2	14.8	14.5	14.7	15	14.7	15	15.2	20.7	17.6
14.8	15.2	14.8	14.5	14.7	15	14.7	15	15.2	20.7	17.6
14.8	15.2	14.8	14.5	14.7	15	14.7	15	15.2	20.7	17.6
14.8	15.2	14.8	14.5	14.7	15	14.7	15	15.3	20.7	17.6
14.8	15.2	14.8	14.5	14.7	15	14.7	15	15.3	20.7	17.6
14.8	15.2	14.8	14.5	14.7	14.9	14.7	15	15.3	20.7	17.6
14.8	15.2	14.8	14.5	14.7	15	14.7	15	15.3	20.7	17.5
14.8	15.2	14.8	14.6	14.7	15	14.7	15	15.3	20.7	17.5
14.8	15.2	14.8	14.6	14.7	15	14.7	15	15.3	20.7	17.5
14.8	15.2	14.8	14.6	14.7	15	14.7	15	15.3	20.8	17.5
14.8	15.2	14.8	14.6	14.7	15	14.7	15	15.3	20.8	17.5
14.8	15.2	14.8	14.6	14.7	15	14.7	15	15.3	20.8	17.5
14.8	15.2	14.8	14.5	14.7	15	14.7	15	15.3	20.8	17.5
14.8	15.2	14.8	14.6	14.7	15	14.7	14.9	15.3	20.8	17.4
14.8	15.2	14.8	14.6	14.7	15	14.7	15	15.3	20.8	17.4
14.8	15.2	14.8	14.6	14.7	15	14.7	15	15.3	20.8	17.4
14.8	15.2	14.8	14.6	14.7	15	14.7	15	15.3	20.8	17.4
14.8	15.2	14.8	14.6	14.7	15	14.7	15	15.3	20.8	17.4
14.8	15.2	14.8	14.6	14.7	15	14.7	15	15.3	20.8	17.4
14.8	15.2	14.8	14.6	14.7	15	14.7	15	15.3	20.8	17.4
14.8	15.2	14.8	14.6	14.7	15	14.7	15	15.3	20.8	17.4
14.8	15.2	14.8	14.6	14.7	15	14.7	15	15.3	20.8	17.4
14.8	15.2	14.8	14.6	14.7	15	14.7	15	15.3	20.8	17.4
14.8	15.2	14.8	14.6	14.7	15	14.7	15	15.3	20.8	17.3
14.8	15.2	14.8	14.6	14.7	15	14.7	14.9	15.3	20.8	17.3
14.8	15.2	14.8	14.6	14.7	15	14.7	15	15.3	20.8	17.2
14.9	15.2	14.8	14.6	14.7	15	14.7	15	15.3	20.8	17.3
14.9	15.2	14.8	14.6	14.7	15.1	14.8	15	15.3	20.8	17.3
14.9	15.2	14.8	14.6	14.7	15.1	14.8	15	15.3	20.8	17.3
14.9	15.2	14.8	14.6	14.7	15.1	14.8	15	15.3	20.8	17.3
14.9	15.2	14.8	14.6	14.7	15.1	14.8	15	15.3	20.8	17.3
14.9	15.2	14.8	14.6	14.7	15.1	14.8	15	15.3	20.8	17.3
14.9	15.2	14.8	14.6	14.7	15.1	14.8	15	15.3	20.8	17.2
14.9	15.2	14.8	14.6	14.7	15.1	14.8	15	15.3	20.8	17.2
14.9	15.2	14.8	14.6	14.7	15.1	14.8	15	15.3	20.8	17.2
14.9	15.2	14.8	14.6	14.7	15.1	14.8	15	15.3	20.8	17.2
14.9	15.2	14.8	14.6	14.7	15.1	14.8	15	15.3	20.8	17.2
14.9	15.2	14.8	14.6	14.7	15.1	14.8	15	15.3	20.8	17.2
14.9	15.2	14.8	14.6	14.8	15.1	14.8	15	15.3	20.8	17.2
14.9	15.2	14.9	14.6	14.8	15.1	14.8	15	15.3	20.8	17.2
14.9	15.2	14.8	14.6	14.8	15.1	14.8	15	15.3	20.8	17.2
14.9	15.2	14.9	14.6	14.8	15.1	14.8	15	15.3	20.8	17.2
14.9	15.2	14.9	14.6	14.8	15.1	14.8	15	15.3	20.8	17.1
14.9	15.2	14.9	14.6	14.8	15.1	14.8	15.1	15.3	20.8	17.1
14.9	15.2	14.9	14.6	14.8	15.1	14.8	15.1	15.3	20.8	17.1
14.9	15.3	14.9	14.6	14.8	15.1	14.8	15.1	15.3	20.9	17.1
14.9	15.3	14.9	14.6	14.8	15.1	14.8	15.1	15.3	20.9	17.1
14.9	15.3	14.9	14.6	14.7	15.1	14.8	15.1	15.3	20.9	17.1
14.9	15.2	14.9	14.6	14.8	15.1	14.8	15.1	15.3	20.9	17.1
14.9	15.3	14.8	14.6	14.8	15.1	14.8	15.1	15.3	20.9	17.1
14.9	15.3	14.9	14.6	14.8	15.1	14.8	15.1	15.3	20.9	17.1
14.9	15.3	14.9	14.6	14.8	15.1	14.8	15.1	15.3	20.9	17.1
14.9	15.3	14.9	14.6	14.8	15.1	14.8	15.1	15.3	20.9	17.1
14.9	15.3	14.9	14.6	14.8	15.1	14.8	15.1	15.3	20.9	17.1
14.9	15.3	14.9	14.6	14.8	15.1	14.8	15.1	15.3	20.9	17
14.9	15.3	14.9	14.6	14.8	15.1	14.8	15.1	15.3	20.9	17
14.9	15.3	14.9	14.6	14.8	15.1	14.8	15.1	15.3	20.9	17
14.9	15.3	14.9	14.6	14.8	15.1	14.8	15.1	15.3	20.9	17
14.9	15.3	14.9	14.6	14.8	15.1	14.8	15.1	15.3	20.9	17
14.9	15.3	14.9	14.6	14.8	15.1	14.8	15.1	15.3	20.9	17
14.9	15.3	14.9	14.6	14.8	15.1	14.8	15.1	15.3	20.9	17
14.9	15.3	14.9	14.6	14.8	15.1	14.8	15.1	15.3	20.9	17
14.9	15.3	14.9	14.6	14.8	15.1	14.8	15.1	15.4	20.9	17
14.9	15.3	14.9	14.6	14.8	15.1	14.9	15.1	15.3	20.9	17
14.9	15.3	14.9	14.7	14.8	15.1	14.8	15.1	15.4	20.9	17
14.9	15.3	14.9	14.7	14.8	15.1	14.9	15.1	15.4	20.9	16.9
14.9	15.3	14.9	14.7	14.8	15.1	14.9	15.1	15.4	20.9	16.9
14.9	15.3	14.9	14.7	14.8	15.1	14.9	15.1	15.3	20.9	16.9
14.9	15.3	14.9	14.6	14.8	15.1	14.9	15.1	15.4	20.9	16.9
14.9	15.3	14.9	14.7	14.8	15.1	14.9	15.1	15.4	20.9	16.9
14.9	15.3	14.9	14.7	14.8	15.1	14.9	15.1	15.4	20.9	16.9
14.9	15.3	14.9	14.7	14.8	15.1	14.9	15.1	15.4	20.9	16.9
14.9	15.3	14.9	14.7	14.8	15.1	14.9	15.1	15.4	20.9	16.9
14.9	15.3	14.9	14.7	14.8	15.1	14.9	15.1	15.4	20.9	16.9
15	15.3	14.9	14.7	14.8	15.2	14.9	15.1	15.4	20.9	16.9
14.9	15.3	14.9	14.7	14.9	15.2	14.8	15.1	15.4	20.9	16.9
15	15.3	14.9	14.7	14.8	15.2	14.9	15.1	15.4	21	16.9
15	15.3	14.9	14.7	14.9	15.2	14.9	15.1	15.4	20.9	16.9
15	15.3	14.9	14.7	14.9	15.2	14.9	15.1	15.4	20.9	16.9
15	15.3	14.9	14.7	14.9	15.2	14.9	15.1	15.4	21	16.9
15	15.3	14.9	14.7	14.9	15.2	14.9	15.1	15.4	21	16.9
15	15.3	14.9	14.7	14.9	15.2	14.9	15.1	15.4	21	16.9
15	15.3	14.9	14.7	14.9	15.2	14.9	15.1	15.4	21	16.9
15	15.3	14.9	14.7	14.9	15.2	14.9	15.1	15.4	21	16.8
15	15.3	14.9	14.7	14.9	15.2	14.9	15.1	15.4	21	16.8
15	15.3	14.9	14.7	14.9	15.2	14.9	15.1	15.4	21	16.8
15	15.3	14.9	14.7	14.9	15.2	14.9	15.1	15.4	21	16.8
15	15.3	14.9	14.7	14.9	15.2	14.9	15.1	15.4	21	16.8
15	15.3	14.9	14.7	14.9	15.2	14.9	15.1	15.4	21	16.8
15	15.3	14.9	14.7	14.9	15.2	14.9	15.1	15.4	21	16.8
15	15.3	14.9	14.7	14.9	15.2	14.9	15.2	15.4	21	16.8
15	15.3	14.9	14.7	14.9	15.2	14.9	15.2	15.4	21	16.8
15	15.3	14.9	14.7	14.9	15.2	14.9	15.2	15.4	21	16.8
15	15.3	14.9	14.7	14.9	15.2	14.9	15.2	15.4	21	16.8
15	15.3	14.9	14.7	14.9	15.2	14.9	15.2	15.4	21	16.8
15	15.3	14.9	14.7	14.9	15.2	14.9	15.2	15.4	21	16.8
15	15.3	14.9	14.7	14.9	15.2	14.9	15.2	15.4	21	16.8
15	15.3	14.9	14.7	14.9	15.1	14.9	15.2	15.4	21	16.7
15	15.3	14.9	14.7	14.8	15.2	14.9	15.2	15.4	21	16.7
15	15.3	14.9	14.7	14.9	15.2	14.9	15.2	15.4	21	16.7
15	15.3	14.9	14.7	14.9	15.2	14.9	15.2	15.4	21	16.7
15	15.3	14.9	14.7	14.9	15.2	14.9	15.2	15.4	21	16.7
15	15.3	15	14.7	14.9	15.2	14.9	15.2	15.4	21	16.7
15	15.3	15	14.7	14.9	15.2	14.9	15.2	15.4	21	16.7
15	15.3	15	14.7	14.9	15.2	14.9	15.2	15.4	21	16.7
15	15.3	15	14.7	14.9	15.2	14.9	15.2	15.4	21	16.7
15	15.3	15	14.7	14.9	15.2	14.9	15.2	15.4	21	16.7
15	15.3	15	14.7	14.9	15.2	14.9	15.2	15.4	21	16.7
15	15.3	15	14.7	14.9	15.1	14.9	15.2	15.4	21	16.7
15	15.3	15	14.7	14.9	15.2	14.9	15.2	15.4	21	16.7
15	15.3	15	14.7	14.9	15.2	14.9	15.2	15.4	21	16.7
15	15.3	15	14.7	14.9	15.2	14.9	15.2	15.4	21	16.6
15	15.3	15	14.7	14.9	15.2	14.9	15.2	15.4	21	16.6
15	15.3	15	14.7	14.9	15.2	14.9	15.2	15.4	21	16.6
15	15.3	15	14.7	14.9	15.2	14.9	15.2	15.4	21	16.6
15	15.3	15	14.7	14.9	15.2	14.9	15.2	15.4	21	16.6
15	15.3	15	14.7	14.9	15.2	14.9	15.2	15.4	21	16.6
15	15.3	15	14.7	14.9	15.2	15	15.2	15.4	21.1	16.6
15	15.3	15	14.7	14.9	15.2	15	15.2	15.4	21	16.6
15	15.3	15	14.7	14.9	15.2	14.9	15.2	15.4	21.1	16.6
15	15.3	15	14.7	14.9	15.2	15	15.2	15.4	21.1	16.5
15	15.3	15	14.7	14.9	15.2	15	15.2	15.4	21.1	16.6
15	15.3	15	14.7	14.9	15.2	15	15.2	15.4	21.1	16.6
15	15.3	15	14.7	14.9	15.2	15	15.2	15.4	21.1	16.5
15	15.3	15	14.7	14.9	15.2	15	15.2	15.4	21.1	16.5
15	15.3	15	14.7	14.9	15.2	15	15.2	15.4	21.1	16.5
15	15.4	15	14.7	14.9	15.2	15	15.2	15.4	21.1	16.5
15	15.4	15	14.7	14.9	15.2	15	15.2	15.4	21.1	16.5
15	15.4	15	14.7	14.9	15.2	15	15.2	15.4	21.1	16.5
15	15.4	15	14.7	14.9	15.2	15	15.2	15.4	21.1	16.5
15	15.4	15	14.7	14.9	15.2	15	15.2	15.4	21.1	16.5
15	15.4	15	14.7	14.9	15.2	15	15.2	15.4	21.1	16.5
15	15.4	15	14.7	14.9	15.2	15	15.2	15.4	21.1	16.5
15.1	15.4	15	14.7	14.9	15.2	15	15.2	15.4	21.1	16.5
15	15.4	15	14.7	14.9	15.2	15	15.2	15.5	21.1	16.5
15.1	15.4	15	14.7	14.9	15.2	15	15.2	15.4	21.1	16.5
15.1	15.4	15	14.7	15	15.2	15	15.2	15.5	21.1	16.5
15.1	15.4	15	14.7	15	15.2	15	15.2	15.4	21.1	16.5
15.1	15.4	15	14.7	15	15.2	15	15.2	15.5	21.1	16.5
15.1	15.4	15	14.7	15	15.2	15	15.2	15.5	21.1	16.5
15.1	15.4	15	14.7	15	15.2	15	15.2	15.5	21.1	16.5
15.1	15.4	15	14.8	15	15.2	15	15.2	15.5	21.1	16.5
15.1	15.4	15	14.7	14.9	15.2	15	15.2	15.5	21.1	16.5
15.1	15.4	15	14.7	15	15.2	15	15.2	15.5	21.1	16.5
15.1	15.4	15	14.8	15	15.2	15	15.2	15.5	21.1	16.5
15.1	15.4	15	14.8	15	15.2	15	15.2	15.5	21.1	16.4
15.1	15.4	15	14.8	15	15.2	15	15.2	15.5	21.1	16.4
15.1	15.4	15	14.8	15	15.2	15	15.2	15.5	21.1	16.4
15.1	15.4	15	14.8	15	15.2	15	15.2	15.5	21.1	16.4
15.1	15.4	15	14.8	15	15.2	14.9	15.2	15.5	21.1	16.4
15.1	15.4	15	14.8	15	15.2	15	15.2	15.5	21.1	16.4
15.1	15.4	15	14.8	15	15.2	15	15.2	15.5	21.1	16.4
15.1	15.4	15	14.8	15	15.2	15	15.2	15.5	21.1	16.4
15.1	15.4	15	14.8	15	15.2	15	15.2	15.5	21.2	16.4
15.1	15.4	15	14.8	15	15.2	15	15.2	15.5	21.2	16.4
15.1	15.4	15	14.8	15	15.2	15	15.2	15.5	21.2	16.4
15.1	15.4	15	14.8	15	15.2	15	15.3	15.5	21.2	16.4
15.1	15.4	15	14.8	15	15.2	15	15.2	15.5	21.2	16.4
15.1	15.4	15	14.8	15	15.2	15	15.3	15.5	21.2	16.4
15.1	15.4	15	14.8	15	15.2	15	15.3	15.5	21.2	16.4
15.1	15.4	15	14.8	15	15.2	15	15.3	15.5	21.2	16.4
15.1	15.4	15	14.8	15	15.2	15	15.3	15.5	21.2	16.4
15.1	15.4	15	14.7	15	15.2	15	15.3	15.5	21.2	16.4
15.1	15.4	15	14.8	15	15.2	15	15.3	15.5	21.2	16.4
15.1	15.4	15	14.8	15	15.2	15	15.3	15.5	21.2	16.4
15.1	15.4	15	14.8	15	15.2	15	15.3	15.5	21.2	16.4
15.1	15.4	15	14.8	15	15.2	15	15.3	15.5	21.2	16.4
15.1	15.4	15.1	14.8	15	15.2	15	15.3	15.5	21.2	16.4
15.1	15.4	15.1	14.8	15	15.2	15	15.2	15.5	21.2	16.4
15.1	15.4	15.1	14.8	15	15.2	15	15.3	15.5	21.2	16.4
15.1	15.4	15.1	14.8	15	15.2	15	15.3	15.5	21.2	16.4
15.1	15.4	15.1	14.8	15	15.2	15	15.3	15.5	21.2	16.4
15.1	15.4	15.1	14.8	15	15.2	15	15.3	15.5	21.2	16.4
15.1	15.4	15.1	14.8	15	15.2	15	15.3	15.5	21.2	16.4
15.1	15.4	15.1	14.8	15	15.2	15	15.3	15.5	21.2	16.4
15.1	15.4	15.1	14.8	15	15.2	15	15.3	15.5	21.2	16.4
15.1	15.4	15.1	14.8	15	15.3	15	15.3	15.5	21.2	16.4
15.1	15.4	15.1	14.8	15	15.3	15	15.3	15.5	21.2	16.4
15.1	15.4	15.1	14.8	15	15.3	15	15.3	15.5	21.2	16.4
15.1	15.4	15.1	14.8	15	15.3	15	15.3	15.5	21.2	16.4
15.1	15.4	15.1	14.8	15	15.3	15	15.3	15.5	21.2	16.4
15.1	15.4	15.1	14.8	15	15.2	15	15.3	15.5	21.2	16.4
15.1	15.4	15.1	14.8	15	15.3	15	15.3	15.5	21.2	16.4
15.1	15.4	15.1	14.8	15	15.3	15.1	15.3	15.5	21.2	16.4
15.1	15.4	15.1	14.8	15	15.3	15.1	15.3	15.5	21.2	16.4
15.1	15.4	15.1	14.8	15	15.3	15.1	15.3	15.5	21.2	16.4
15.1	15.4	15.1	14.8	15	15.3	15.1	15.3	15.5	21.2	16.4
15.1	15.4	15.1	14.8	15	15.3	15.1	15.3	15.5	21.2	16.4
15.1	15.4	15.1	14.8	15	15.3	15.1	15.3	15.5	21.2	16.4
15.2	15.4	15.1	14.8	15	15.3	15.1	15.3	15.5	21.2	16.4
15.1	15.4	15.1	14.8	15	15.3	15.1	15.3	15.5	21.2	16.4
15.2	15.4	15.1	14.8	15	15.3	15.1	15.3	15.5	21.2	16.4
15.2	15.4	15.1	14.8	15	15.3	15.1	15.3	15.5	21.2	16.4
15.2	15.4	15.1	14.8	15	15.3	15.1	15.3	15.5	21.2	16.4
15.2	15.4	15.1	14.8	15	15.3	15.1	15.3	15.5	21.3	16.3
15.2	15.4	15.1	14.8	15.1	15.3	15.1	15.3	15.5	21.3	16.4
15.2	15.4	15.1	14.8	15	15.3	15.1	15.3	15.5	21.3	16.4
15.2	15.4	15.1	14.8	15.1	15.3	15.1	15.3	15.5	21.3	16.4
15.2	15.4	15.1	14.8	15.1	15.3	15.1	15.3	15.5	21.3	16.4
15.2	15.4	15.1	14.8	15.1	15.3	15	15.3	15.5	21.3	16.4
15.2	15.4	15.1	14.8	15.1	15.3	15.1	15.3	15.5	21.3	16.4
15.2	15.4	15.1	14.8	15.1	15.3	15.1	15.3	15.5	21.3	16.4
15.2	15.4	15.1	14.9	15.1	15.3	15.1	15.3	15.5	21.3	16.4
15.2	15.5	15.1	14.9	15.1	15.3	15.1	15.3	15.5	21.3	16.4
15.2	15.4	15.1	14.8	15.1	15.3	15.1	15.3	15.5	21.3	16.4
15.2	15.5	15.1	14.9	15.1	15.3	15.1	15.3	15.5	21.3	16.4
15.2	15.5	15.1	14.9	15.1	15.3	15.1	15.3	15.5	21.3	16.4
15.2	15.4	15.1	14.8	15.1	15.3	15.1	15.3	15.5	21.3	16.4
15.2	15.4	15.1	14.9	15.1	15.3	15.1	15.3	15.5	21.3	16.4
15.2	15.5	15.1	14.9	15.1	15.3	15.1	15.3	15.5	21.3	16.4
15.2	15.4	15.1	14.9	15.1	15.3	15.1	15.3	15.5	21.3	16.4
15.2	15.5	15.1	14.9	15.1	15.3	15.1	15.3	15.5	21.3	16.4
15.2	15.5	15.1	14.9	15.1	15.3	15.1	15.4	15.5	21.3	16.4
15.2	15.5	15.1	14.9	15.1	15.3	15.1	15.4	15.5	21.3	16.4
15.2	15.5	15.1	14.9	15.1	15.3	15.1	15.4	15.5	21.3	16.4
15.2	15.5	15.1	14.9	15.1	15.3	15.1	15.4	15.5	21.3	16.4
15.2	15.5	15.1	14.9	15.1	15.3	15.1	15.4	15.5	21.3	16.4
15.2	15.5	15.1	14.9	15.1	15.3	15.1	15.4	15.5	21.3	16.4
15.2	15.5	15.1	14.9	15.1	15.3	15.1	15.4	15.5	21.3	16.4
15.2	15.5	15.1	14.9	15.1	15.3	15.1	15.4	15.5	21.3	16.4
15.2	15.5	15.1	14.9	15	15.3	15.1	15.4	15.5	21.3	16.4
15.2	15.5	15.1	14.9	15.1	15.3	15.1	15.4	15.5	21.3	16.4
15.2	15.5	15.1	14.9	15.1	15.3	15.1	15.4	15.5	21.3	16.4
15.2	15.5	15.1	14.9	15.1	15.3	15.1	15.4	15.5	21.3	16.4
15.2	15.5	15.1	14.9	15.1	15.3	15.1	15.4	15.5	21.3	16.4
15.2	15.5	15.1	14.9	15.1	15.3	15.1	15.4	15.5	21.3	16.4
15.2	15.5	15.1	14.9	15.1	15.3	15.1	15.4	15.5	21.3	16.4
15.2	15.5	15.1	14.9	15.1	15.3	15.1	15.4	15.5	21.3	16.4
15.2	15.5	15.1	14.9	15.1	15.3	15.1	15.4	15.5	21.3	16.4
15.2	15.5	15.1	14.9	15.1	15.3	15.1	15.4	15.5	21.3	16.4
15.2	15.5	15.1	14.9	15.1	15.3	15.1	15.4	15.5	21.3	16.4
15.2	15.5	15.1	14.8	15.1	15.3	15.1	15.4	15.5	21.3	16.4
15.2	15.5	15.1	14.9	15.1	15.3	15.1	15.4	15.5	21.3	16.4
15.2	15.5	15.1	14.9	15.1	15.3	15.1	15.4	15.5	21.3	16.4
15.2	15.5	15.1	14.9	15.1	15.3	15.1	15.4	15.5	21.3	16.4
15.2	15.5	15.1	14.9	15.1	15.3	15.1	15.4	15.6	21.3	16.4
15.2	15.5	15.1	14.9	15.1	15.3	15.1	15.4	15.5	21.3	16.4
15.2	15.5	15.1	14.9	15.1	15.3	15.1	15.4	15.6	21.3	16.4
15.2	15.5	15.1	14.9	15.1	15.3	15.1	15.4	15.6	21.3	16.4
15.2	15.5	15.1	14.9	15.1	15.2	15.1	15.4	15.6	21.3	16.4
15.2	15.5	15.1	14.9	15.1	15.3	15.1	15.4	15.6	21.3	16.4
15.2	15.5	15.1	14.9	15.1	15.3	15.1	15.4	15.6	21.3	16.4
15.2	15.5	15.1	14.9	15.1	15.3	15.1	15.4	15.6	21.3	16.4
15.2	15.5	15.1	14.9	15.1	15.3	15.1	15.4	15.6	21.4	16.4
15.2	15.5	15.1	14.9	15.1	15.3	15.1	15.4	15.6	21.4	16.4
15.2	15.5	15.1	14.9	15.1	15.3	15.1	15.4	15.6	21.4	16.4
15.2	15.5	15.1	14.9	15.1	15.3	15.2	15.4	15.6	21.4	16.4
15.2	15.5	15.1	14.9	15.1	15.3	15.1	15.4	15.6	21.4	16.4
15.2	15.5	15.1	14.9	15.1	15.3	15.2	15.4	15.6	21.4	16.4
15.2	15.5	15.1	14.9	15.1	15.3	15.2	15.4	15.6	21.4	16.4
15.2	15.5	15.2	14.9	15.1	15.3	15.2	15.4	15.6	21.4	16.4
15.2	15.5	15.2	14.9	15.1	15.3	15.2	15.4	15.6	21.4	16.4
15.2	15.5	15.2	14.9	15.1	15.3	15.2	15.4	15.6	21.4	16.4
15.2	15.5	15.2	14.9	15.1	15.3	15.2	15.4	15.6	21.4	16.4
15.2	15.5	15.2	14.9	15.1	15.3	15.2	15.4	15.6	21.4	16.4
15.2	15.5	15.2	14.9	15.2	15.3	15.2	15.4	15.6	21.4	16.4
15.2	15.5	15.2	14.9	15.1	15.3	15.2	15.4	15.6	21.4	16.4
15.2	15.5	15.2	14.9	15.2	15.4	15.2	15.4	15.6	21.4	16.4
15.2	15.5	15.2	14.9	15.2	15.4	15.2	15.4	15.6	21.4	16.4
15.2	15.5	15.2	14.9	15.2	15.4	15.2	15.4	15.6	21.4	16.4
15.2	15.5	15.2	14.9	15.2	15.4	15.2	15.4	15.6	21.4	16.4
15.3	15.5	15.2	14.9	15.2	15.4	15.2	15.4	15.6	21.4	16.5
15.3	15.5	15.2	14.9	15.2	15.4	15.2	15.4	15.6	21.4	16.5
15.3	15.5	15.2	14.9	15.2	15.4	15.2	15.5	15.6	21.4	16.5
15.3	15.5	15.2	14.9	15.2	15.4	15.2	15.5	15.6	21.4	16.5
15.3	15.5	15.2	14.9	15.2	15.4	15.2	15.4	15.6	21.4	16.5
15.3	15.5	15.2	14.9	15.2	15.4	15.1	15.5	15.6	21.4	16.5
15.3	15.5	15.2	14.9	15.2	15.4	15.2	15.5	15.6	21.4	16.5
15.3	15.6	15.2	14.9	15.2	15.4	15.2	15.5	15.6	21.4	16.5
15.3	15.6	15.2	14.9	15.2	15.4	15.2	15.5	15.6	21.4	16.5
15.3	15.6	15.2	14.9	15.2	15.4	15.2	15.5	15.6	21.4	16.5
15.3	15.6	15.2	14.9	15.2	15.4	15.2	15.5	15.6	21.4	16.5
15.3	15.6	15.2	15	15.2	15.4	15.2	15.5	15.6	21.4	16.5
15.3	15.6	15.2	15	15.2	15.4	15.2	15.5	15.6	21.4	16.5
15.3	15.6	15.2	15	15.2	15.4	15.2	15.5	15.6	21.4	16.5
15.3	15.6	15.2	15	15.2	15.4	15.2	15.5	15.6	21.4	16.5
15.3	15.6	15.2	15	15.2	15.4	15.2	15.4	15.6	21.4	16.5
15.3	15.6	15.2	15	15.2	15.4	15.2	15.5	15.6	21.4	16.5
15.3	15.6	15.2	15	15.2	15.4	15.2	15.5	15.6	21.4	16.5
15.3	15.6	15.2	15	15.2	15.4	15.2	15.5	15.6	21.4	16.5
15.3	15.6	15.2	15	15.2	15.4	15.2	15.5	15.6	21.4	16.5
15.3	15.6	15.2	15	15.2	15.4	15.2	15.5	15.6	21.4	16.5
15.3	15.6	15.2	15	15.2	15.4	15.2	15.5	15.6	21.4	16.5
15.3	15.6	15.2	15	15.2	15.4	15.2	15.5	15.6	21.5	16.5
15.3	15.6	15.2	15	15.2	15.4	15.2	15.5	15.6	21.5	16.5
15.3	15.6	15.2	15	15.2	15.4	15.2	15.5	15.6	21.5	16.5
15.3	15.6	15.2	15	15.2	15.4	15.2	15.4	15.6	21.5	16.5
15.3	15.6	15.2	15	15.2	15.4	15.2	15.5	15.6	21.5	16.5
15.3	15.6	15.2	15	15.2	15.4	15.2	15.5	15.6	21.5	16.5
15.3	15.6	15.2	15	15.2	15.4	15.2	15.5	15.6	21.5	16.5
15.3	15.6	15.2	15	15.2	15.4	15.2	15.5	15.6	21.5	16.5
15.3	15.6	15.2	15	15.2	15.4	15.2	15.5	15.6	21.5	16.5
15.3	15.6	15.2	15	15.2	15.4	15.2	15.5	15.6	21.5	16.5
15.3	15.6	15.2	15	15.2	15.4	15.2	15.5	15.6	21.5	16.5
15.3	15.6	15.2	15	15.2	15.4	15.2	15.5	15.6	21.5	16.5
15.3	15.6	15.2	15	15.2	15.4	15.2	15.5	15.6	21.5	16.5
15.3	15.6	15.2	15	15.2	15.4	15.2	15.5	15.6	21.5	16.6
15.3	15.6	15.2	15	15.2	15.4	15.2	15.5	15.6	21.5	16.6
15.3	15.6	15.2	15	15.2	15.4	15.2	15.5	15.6	21.5	16.6
15.3	15.6	15.2	15	15.2	15.4	15.2	15.5	15.6	21.5	16.5
15.3	15.6	15.2	15	15.2	15.4	15.2	15.5	15.6	21.5	16.6
15.3	15.6	15.2	15	15.2	15.4	15.2	15.5	15.6	21.5	16.6
15.3	15.6	15.2	15	15.2	15.4	15.2	15.5	15.6	21.5	16.6
15.3	15.6	15.2	15	15.2	15.4	15.2	15.5	15.6	21.5	16.6
15.3	15.6	15.2	15	15.2	15.4	15.2	15.5	15.6	21.5	16.6
15.3	15.6	15.2	15	15.2	15.4	15.2	15.5	15.6	21.5	16.6
15.3	15.6	15.2	15	15.2	15.4	15.2	15.5	15.6	21.5	16.6
15.3	15.6	15.2	15	15.2	15.4	15.2	15.5	15.6	21.5	16.6
15.3	15.6	15.2	15	15.2	15.4	15.2	15.5	15.6	21.5	16.6
15.3	15.6	15.2	15	15.2	15.4	15.2	15.5	15.6	21.5	16.6
15.3	15.6	15.2	15	15.2	15.4	15.2	15.5	15.6	21.5	16.6
15.3	15.6	15.2	15	15.2	15.4	15.2	15.5	15.6	21.5	16.6
15.4	15.6	15.2	15	15.2	15.5	15.2	15.5	15.6	21.5	16.6
15.4	15.6	15.2	15	15.2	15.5	15.2	15.5	15.6	21.5	16.6
15.4	15.6	15.2	15	15.2	15.5	15.2	15.5	15.6	21.5	16.6
15.4	15.6	15.2	15	15.2	15.5	15.2	15.5	15.6	21.5	16.6
15.4	15.6	15.2	15	15.2	15.5	15.2	15.5	15.6	21.5	16.6
15.4	15.6	15.2	15	15.2	15.5	15.2	15.5	15.6	21.5	16.6
15.4	15.6	15.2	15	15.2	15.5	15.2	15.6	15.7	21.5	16.7
15.4	15.6	15.2	15	15.2	15.5	15.2	15.6	15.6	21.5	16.6
15.4	15.6	15.2	15	15.2	15.5	15.2	15.6	15.7	21.5	16.7
15.4	15.6	15.2	15	15.2	15.5	15.2	15.6	15.7	21.5	16.7
15.4	15.6	15.2	15	15.2	15.5	15.2	15.6	15.7	21.5	16.7
15.4	15.6	15.2	15	15.3	15.5	15.3	15.5	15.7	21.5	16.7
15.4	15.6	15.2	15	15.3	15.5	15.3	15.6	15.7	21.5	16.7
15.4	15.6	15.2	15	15.2	15.5	15.3	15.6	15.7	21.5	16.7
15.4	15.6	15.2	15	15.3	15.4	15.3	15.6	15.7	21.5	16.7
15.4	15.6	15.2	15	15.3	15.5	15.3	15.6	15.7	21.5	16.7
15.4	15.6	15.2	15	15.3	15.5	15.3	15.6	15.7	21.5	16.7
15.4	15.6	15.2	15	15.3	15.5	15.3	15.6	15.7	21.5	16.7
15.4	15.6	15.2	15	15.3	15.5	15.3	15.6	15.7	21.5	16.7
15.4	15.6	15.2	15	15.3	15.5	15.3	15.6	15.7	21.5	16.7
15.4	15.7	15.2	15.1	15.3	15.5	15.3	15.6	15.7	21.5	16.7
15.4	15.7	15.2	15.1	15.3	15.5	15.3	15.6	15.7	21.5	16.7
15.4	15.7	15.2	15.1	15.3	15.5	15.2	15.6	15.7	21.5	16.7
15.4	15.7	15.2	15.1	15.3	15.5	15.3	15.6	15.7	21.5	16.7
15.4	15.7	15.2	15.1	15.3	15.5	15.3	15.6	15.7	21.5	16.7
15.4	15.7	15.2	15.1	15.3	15.5	15.3	15.6	15.7	21.5	16.7
15.4	15.7	15.2	15.1	15.3	15.5	15.3	15.6	15.7	21.5	16.7
15.4	15.7	15.2	15.1	15.3	15.5	15.3	15.6	15.7	21.5	16.8
15.4	15.7	15.2	15.1	15.3	15.5	15.3	15.6	15.7	21.5	16.8
15.4	15.7	15.2	15.1	15.3	15.5	15.3	15.6	15.7	21.5	16.8
15.4	15.7	15.2	15.1	15.3	15.5	15.3	15.6	15.7	21.5	16.8
15.4	15.7	15.2	15.1	15.3	15.5	15.3	15.6	15.7	21.5	16.8
15.4	15.7	15.2	15.1	15.3	15.5	15.3	15.6	15.7	21.6	16.8
15.4	15.7	15.3	15.1	15.3	15.5	15.3	15.6	15.7	21.6	16.8
15.4	15.7	15.3	15.1	15.3	15.5	15.3	15.6	15.7	21.6	16.8
15.4	15.7	15.3	15	15.3	15.5	15.3	15.6	15.7	21.6	16.8
15.4	15.7	15.2	15.1	15.3	15.5	15.3	15.6	15.7	21.6	16.8
15.4	15.7	15.3	15.1	15.3	15.5	15.3	15.6	15.7	21.6	16.8
15.4	15.7	15.3	15.1	15.3	15.5	15.3	15.6	15.7	21.6	16.8
15.4	15.7	15.3	15.1	15.3	15.5	15.3	15.6	15.7	21.6	16.8
15.4	15.7	15.3	15.1	15.3	15.5	15.3	15.6	15.7	21.6	16.9
15.4	15.7	15.3	15.1	15.3	15.5	15.3	15.6	15.7	21.6	16.9
15.4	15.7	15.3	15.1	15.3	15.5	15.3	15.6	15.7	21.6	16.9
15.4	15.7	15.3	15.1	15.3	15.5	15.3	15.6	15.7	21.6	16.9
15.4	15.7	15.3	15.1	15.3	15.5	15.3	15.6	15.7	21.6	16.9
15.4	15.7	15.3	15.1	15.3	15.5	15.3	15.6	15.7	21.6	16.9
15.4	15.7	15.3	15.1	15.3	15.5	15.3	15.6	15.7	21.6	16.9
15.4	15.7	15.3	15.1	15.3	15.5	15.3	15.6	15.7	21.6	16.9
15.4	15.7	15.3	15.1	15.3	15.5	15.3	15.6	15.7	21.6	16.9
15.4	15.7	15.3	15.1	15.3	15.5	15.3	15.6	15.7	21.6	16.9
15.4	15.7	15.3	15.1	15.3	15.5	15.3	15.6	15.7	21.6	16.9
15.4	15.7	15.3	15.1	15.3	15.5	15.3	15.6	15.7	21.6	16.9
15.4	15.7	15.3	15.1	15.3	15.5	15.3	15.6	15.7	21.6	16.9
15.4	15.7	15.3	15.1	15.3	15.5	15.3	15.6	15.7	21.6	16.9
15.4	15.7	15.3	15.1	15.3	15.5	15.3	15.6	15.7	21.6	17
15.5	15.7	15.3	15.1	15.3	15.5	15.3	15.6	15.7	21.6	17
15.5	15.7	15.3	15.1	15.3	15.5	15.3	15.6	15.7	21.6	17
15.5	15.7	15.3	15.1	15.3	15.5	15.3	15.6	15.7	21.6	17
15.5	15.7	15.3	15.1	15.3	15.5	15.3	15.7	15.7	21.6	17
15.5	15.7	15.3	15.1	15.3	15.6	15.3	15.6	15.7	21.6	17
15.5	15.7	15.3	15.1	15.3	15.6	15.3	15.6	15.7	21.6	17
15.5	15.7	15.3	15.1	15.3	15.6	15.3	15.6	15.7	21.6	17
15.5	15.7	15.3	15.1	15.3	15.5	15.3	15.7	15.7	21.6	17
15.5	15.7	15.3	15.1	15.3	15.6	15.3	15.7	15.7	21.6	17
15.5	15.7	15.3	15.1	15.3	15.6	15.3	15.7	15.7	21.6	17
15.5	15.7	15.3	15.1	15.3	15.6	15.4	15.7	15.8	21.6	17
15.5	15.7	15.3	15.1	15.3	15.6	15.4	15.7	15.7	21.6	17
15.5	15.7	15.3	15.1	15.3	15.6	15.4	15.7	15.7	21.6	17.1
15.5	15.8	15.3	15.1	15.3	15.6	15.4	15.7	15.7	21.6	17.1
15.5	15.8	15.3	15.1	15.4	15.6	15.4	15.6	15.7	21.6	17.1
15.5	15.8	15.3	15.1	15.4	15.6	15.4	15.7	15.8	21.6	17.1
15.5	15.8	15.3	15.1	15.4	15.6	15.4	15.7	15.8	21.6	17.1
15.5	15.8	15.3	15.1	15.4	15.6	15.4	15.7	15.8	21.6	17.1
15.5	15.8	15.3	15.1	15.4	15.6	15.4	15.7	15.8	21.6	17.1
15.5	15.8	15.3	15.1	15.4	15.6	15.4	15.7	15.8	21.6	17.1
15.5	15.8	15.3	15.1	15.4	15.6	15.4	15.7	15.8	21.6	17.1
15.5	15.8	15.3	15.1	15.4	15.6	15.4	15.7	15.8	21.6	17.1
15.5	15.8	15.3	15.1	15.4	15.6	15.4	15.7	15.8	21.6	17.1
15.5	15.8	15.3	15.1	15.4	15.6	15.4	15.7	15.8	21.6	17.1
15.5	15.8	15.3	15.1	15.4	15.6	15.4	15.7	15.8	21.6	17.1
15.5	15.8	15.3	15.1	15.4	15.6	15.4	15.7	15.8	21.6	17.1
15.5	15.8	15.3	15.1	15.4	15.6	15.4	15.7	15.8	21.6	17.1
15.5	15.8	15.3	15.1	15.3	15.6	15.4	15.7	15.8	21.6	17.1
15.5	15.8	15.3	15.1	15.4	15.6	15.4	15.7	15.8	21.6	17.1
15.5	15.8	15.3	15.1	15.4	15.6	15.4	15.7	15.8	21.6	17.1
15.5	15.8	15.3	15.1	15.4	15.6	15.4	15.7	15.8	21.6	17.1
15.5	15.8	15.3	15.2	15.4	15.6	15.4	15.7	15.8	21.6	17.1
15.5	15.8	15.3	15.2	15.4	15.6	15.4	15.7	15.8	21.6	17.1
15.5	15.8	15.3	15.2	15.4	15.6	15.4	15.6	15.8	21.6	17.1
15.5	15.8	15.3	15.2	15.4	15.6	15.4	15.7	15.8	21.6	17.1
15.5	15.8	15.3	15.2	15.4	15.6	15.4	15.7	15.8	21.6	17.2
15.5	15.8	15.3	15.2	15.4	15.5	15.4	15.7	15.8	21.6	17.2
15.5	15.8	15.4	15.2	15.4	15.6	15.4	15.7	15.8	21.6	17.2
15.5	15.8	15.3	15.2	15.4	15.6	15.4	15.7	15.8	21.6	17.2
15.5	15.8	15.4	15.2	15.4	15.6	15.4	15.7	15.8	21.6	17.2
15.5	15.8	15.4	15.2	15.4	15.6	15.4	15.7	15.8	21.6	17.2
15.5	15.8	15.4	15.2	15.4	15.6	15.4	15.7	15.8	21.6	17.2
15.5	15.8	15.4	15.2	15.4	15.6	15.4	15.7	15.8	21.6	17.2
15.5	15.8	15.4	15.2	15.4	15.6	15.4	15.7	15.8	21.6	17.2
15.5	15.8	15.4	15.2	15.4	15.6	15.4	15.7	15.8	21.6	17.2
15.5	15.8	15.4	15.2	15.4	15.6	15.3	15.7	15.8	21.7	17.2
15.5	15.8	15.4	15.2	15.4	15.5	15.4	15.8	15.8	21.7	17.2
15.5	15.8	15.4	15.2	15.4	15.6	15.4	15.8	15.8	21.7	17.2
15.5	15.8	15.4	15.2	15.4	15.6	15.4	15.8	15.8	21.7	17.2
15.5	15.8	15.4	15.2	15.4	15.6	15.4	15.8	15.8	21.7	17.2
15.5	15.8	15.3	15.2	15.4	15.6	15.4	15.8	15.8	21.7	17.2
15.5	15.8	15.4	15.2	15.4	15.6	15.4	15.8	15.8	21.7	17.2
15.5	15.8	15.4	15.2	15.4	15.6	15.4	15.8	15.8	21.7	17.2
15.5	15.8	15.4	15.2	15.4	15.6	15.4	15.8	15.8	21.7	17.2
15.5	15.8	15.4	15.2	15.4	15.6	15.4	15.8	15.8	21.7	17.2
15.5	15.8	15.4	15.2	15.4	15.6	15.4	15.8	15.8	21.7	17.2
15.5	15.8	15.4	15.2	15.4	15.6	15.4	15.8	15.8	21.7	17.2
15.5	15.8	15.4	15.2	15.4	15.6	15.4	15.8	15.8	21.7	17.2
15.5	15.8	15.4	15.2	15.4	15.6	15.4	15.8	15.8	21.7	17.2
15.5	15.8	15.4	15.2	15.4	15.6	15.4	15.8	15.8	21.7	17.2
15.5	15.8	15.4	15.1	15.4	15.6	15.4	15.8	15.8	21.7	17.2
15.5	15.8	15.4	15.2	15.4	15.6	15.4	15.8	15.8	21.7	17.2
15.5	15.8	15.4	15.2	15.4	15.6	15.4	15.8	15.8	21.7	17.2
15.6	15.8	15.4	15.2	15.4	15.6	15.4	15.8	15.8	21.7	17.2
15.5	15.8	15.4	15.2	15.4	15.6	15.4	15.8	15.8	21.7	17.2
15.6	15.8	15.4	15.2	15.4	15.6	15.4	15.8	15.8	21.7	17.2
15.6	15.8	15.4	15.2	15.4	15.6	15.4	15.8	15.8	21.7	17.2
15.6	15.8	15.4	15.2	15.4	15.6	15.4	15.8	15.8	21.7	17.2
15.6	15.8	15.4	15.2	15.4	15.6	15.4	15.8	15.8	21.7	17.2
15.6	15.8	15.4	15.2	15.4	15.6	15.4	15.8	15.8	21.7	17.2
15.6	15.8	15.4	15.2	15.4	15.6	15.4	15.8	15.8	21.7	17.2
15.5	15.8	15.4	15.2	15.4	15.6	15.4	15.8	15.8	21.7	17.2
15.6	15.8	15.4	15.2	15.4	15.6	15.4	15.8	15.8	21.7	17.2
15.6	15.8	15.4	15.2	15.4	15.6	15.4	15.8	15.8	21.7	17.2
15.6	15.8	15.4	15.2	15.4	15.6	15.5	15.8	15.8	21.7	17.2
15.6	15.8	15.4	15.2	15.4	15.6	15.5	15.8	15.8	21.7	17.2
15.6	15.8	15.4	15.2	15.4	15.6	15.5	15.8	15.8	21.7	17.2
15.6	15.8	15.4	15.2	15.4	15.6	15.4	15.8	15.8	21.7	17.2
15.6	15.8	15.4	15.2	15.4	15.6	15.5	15.8	15.8	21.7	17.2
15.6	15.8	15.4	15.2	15.4	15.6	15.5	15.8	15.8	21.7	17.2
15.6	15.8	15.4	15.2	15.4	15.6	15.5	15.8	15.8	21.7	17.2
15.6	15.8	15.4	15.2	15.4	15.6	15.5	15.8	15.8	21.7	17.1
15.6	15.8	15.4	15.2	15.5	15.6	15.5	15.8	15.8	21.7	17.1
15.6	15.8	15.4	15.2	15.5	15.6	15.5	15.8	15.8	21.7	17.1
15.6	15.8	15.4	15.2	15.5	15.6	15.5	15.8	15.8	21.7	17.1
15.6	15.8	15.4	15.2	15.5	15.6	15.5	15.8	15.8	21.7	17.1
15.6	15.8	15.4	15.2	15.5	15.6	15.5	15.8	15.8	21.7	17.1
15.6	15.8	15.4	15.2	15.5	15.7	15.4	15.8	15.8	21.7	17.1
15.6	15.8	15.4	15.2	15.5	15.6	15.5	15.8	15.8	21.7	17.1
15.6	15.8	15.4	15.2	15.5	15.7	15.5	15.8	15.8	21.7	17.1
15.6	15.8	15.4	15.2	15.5	15.7	15.5	15.8	15.8	21.7	17.1
15.6	15.8	15.4	15.2	15.5	15.7	15.5	15.8	15.8	21.7	17.1
15.6	15.8	15.4	15.2	15.5	15.6	15.5	15.8	15.8	21.7	17.1
15.6	15.8	15.4	15.2	15.5	15.7	15.5	15.8	15.8	21.7	17.1
15.6	15.8	15.4	15.2	15.5	15.7	15.5	15.8	15.8	21.7	17.1
15.6	15.8	15.4	15.2	15.5	15.7	15.5	15.8	15.8	21.7	17.1
15.6	15.8	15.4	15.2	15.5	15.7	15.5	15.8	15.8	21.7	17.1
15.6	15.8	15.4	15.2	15.5	15.7	15.4	15.8	15.8	21.7	17.1
15.6	15.8	15.4	15.2	15.5	15.7	15.5	15.8	15.8	21.7	17.1
15.6	15.8	15.4	15.2	15.5	15.6	15.5	15.8	15.8	21.7	17.1
15.6	15.8	15.4	15.2	15.5	15.7	15.5	15.8	15.9	21.7	17.1
15.6	15.8	15.4	15.2	15.5	15.7	15.5	15.8	15.8	21.7	17.1
15.6	15.8	15.4	15.2	15.5	15.7	15.5	15.8	15.9	21.7	17.1
15.6	15.8	15.4	15.2	15.5	15.7	15.5	15.8	15.8	21.7	17.1
15.6	15.8	15.4	15.2	15.5	15.7	15.5	15.8	15.8	21.7	17.1
15.6	15.8	15.4	15.2	15.5	15.7	15.5	15.8	15.8	21.7	17.1
15.6	15.8	15.4	15.2	15.5	15.7	15.5	15.8	15.9	21.7	17.1
15.6	15.8	15.4	15.2	15.5	15.7	15.5	15.8	15.9	21.7	17.1
15.6	15.8	15.4	15.2	15.5	15.7	15.5	15.8	15.9	21.7	17
15.6	15.8	15.4	15.2	15.5	15.7	15.5	15.8	15.9	21.7	17.1
15.6	15.8	15.4	15.2	15.5	15.6	15.5	15.8	15.9	21.7	17
15.6	15.8	15.4	15.2	15.5	15.7	15.5	15.9	15.8	21.7	17
15.6	15.8	15.4	15.2	15.5	15.7	15.5	15.8	15.8	21.7	17
15.6	15.8	15.4	15.2	15.5	15.7	15.5	15.9	15.8	21.8	17
15.6	15.8	15.4	15.2	15.5	15.7	15.5	15.9	15.8	21.8	17
15.6	15.8	15.4	15.2	15.5	15.7	15.5	15.9	15.8	21.8	17
15.6	15.8	15.4	15.2	15.5	15.7	15.5	15.9	15.9	21.8	17
15.6	15.8	15.4	15.2	15.5	15.7	15.5	15.8	15.8	21.8	17
15.6	15.8	15.4	15.2	15.5	15.7	15.5	15.9	15.9	21.8	17
15.6	15.8	15.4	15.2	15.5	15.7	15.5	15.9	15.9	21.8	17
15.6	15.8	15.4	15.2	15.5	15.7	15.5	15.9	15.9	21.8	17
15.6	15.8	15.4	15.2	15.5	15.7	15.5	15.9	15.9	21.8	17
15.6	15.8	15.4	15.2	15.5	15.7	15.5	15.9	15.9	21.8	17
15.6	15.8	15.4	15.2	15.5	15.7	15.5	15.9	15.9	21.8	17
15.6	15.8	15.4	15.2	15.5	15.7	15.5	15.9	15.9	21.8	17
15.6	15.8	15.4	15.2	15.5	15.7	15.5	15.9	15.9	21.8	17
15.6	15.8	15.4	15.2	15.5	15.7	15.5	15.9	15.9	21.8	17
15.6	15.8	15.4	15.2	15.5	15.7	15.5	15.9	15.9	21.8	17
15.6	15.8	15.4	15.2	15.5	15.7	15.5	15.9	15.9	21.8	17
15.6	15.8	15.4	15.2	15.5	15.6	15.5	15.9	15.9	21.8	17
15.6	15.8	15.4	15.2	15.5	15.7	15.5	15.9	15.9	21.8	17
15.6	15.8	15.4	15.2	15.5	15.7	15.5	15.9	15.9	21.8	17
15.6	15.8	15.4	15.2	15.5	15.7	15.5	15.9	15.9	21.8	17
15.6	15.8	15.4	15.2	15.5	15.7	15.5	15.9	15.9	21.8	17
15.6	15.8	15.4	15.2	15.5	15.7	15.5	15.9	15.9	21.8	17
15.6	15.8	15.4	15.2	15.5	15.7	15.5	15.9	15.9	21.8	17
15.6	15.8	15.4	15.2	15.5	15.7	15.5	15.9	15.9	21.8	17
15.6	15.8	15.4	15.2	15.5	15.7	15.5	15.9	15.9	21.8	17
15.6	15.8	15.4	15.2	15.5	15.6	15.5	15.9	15.9	21.8	17
15.6	15.8	15.4	15.2	15.4	15.7	15.5	15.9	15.9	21.8	17
15.6	15.8	15.4	15.2	15.5	15.7	15.5	15.9	15.9	21.8	17
15.6	15.8	15.4	15.2	15.5	15.7	15.5	15.9	15.9	21.8	16.9
15.6	15.9	15.4	15.2	15.5	15.7	15.5	15.9	15.9	21.8	17
15.6	15.8	15.5	15.2	15.5	15.7	15.5	15.9	15.9	21.8	16.9
15.7	15.9	15.5	15.2	15.5	15.7	15.5	15.9	15.9	21.8	16.9
15.6	15.9	15.5	15.2	15.5	15.7	15.5	15.8	15.9	21.8	16.9
15.6	15.8	15.5	15.2	15.5	15.7	15.5	15.9	15.9	21.8	16.9
15.7	15.9	15.5	15.2	15.5	15.7	15.5	15.9	15.9	21.8	16.9
15.7	15.9	15.5	15.2	15.5	15.7	15.5	15.9	15.9	21.8	16.9
15.7	15.9	15.5	15.2	15.5	15.7	15.5	15.9	15.9	21.8	16.9
15.7	15.9	15.5	15.2	15.5	15.7	15.5	15.9	15.9	21.8	16.9
15.7	15.9	15.5	15.2	15.5	15.7	15.5	15.9	15.9	21.8	16.9
15.7	15.9	15.5	15.2	15.5	15.7	15.5	15.9	15.9	21.8	16.9
15.7	15.9	15.5	15.2	15.5	15.7	15.5	15.9	15.9	21.8	16.9
15.7	15.9	15.5	15.2	15.5	15.7	15.5	15.9	15.9	21.8	16.9
15.7	15.9	15.5	15.2	15.5	15.7	15.5	15.9	15.9	21.8	16.9
15.7	15.9	15.5	15.2	15.5	15.7	15.5	15.9	15.9	21.8	16.9
15.7	15.9	15.5	15.2	15.5	15.7	15.5	15.9	15.9	21.8	16.9
15.7	15.9	15.5	15.2	15.5	15.7	15.5	15.9	15.9	21.8	16.9
15.7	15.9	15.5	15.2	15.5	15.7	15.5	15.9	15.9	21.8	16.9
15.7	15.9	15.5	15.2	15.5	15.7	15.5	15.9	15.9	21.8	16.9
15.7	15.9	15.5	15.2	15.6	15.7	15.5	15.9	15.9	21.8	16.9
15.7	15.9	15.5	15.2	15.6	15.7	15.6	15.9	15.9	21.8	16.9
15.7	15.9	15.5	15.2	15.6	15.7	15.5	15.9	15.9	21.8	16.9
15.7	15.9	15.5	15.2	15.6	15.7	15.6	15.9	15.9	21.8	16.9
15.7	15.9	15.5	15.2	15.6	15.7	15.6	15.9	15.9	21.8	16.9
15.7	15.9	15.5	15.2	15.6	15.7	15.6	15.9	15.9	21.8	16.9
15.7	15.9	15.5	15.2	15.6	15.7	15.6	15.9	15.9	21.8	16.9
15.7	15.9	15.5	15.2	15.6	15.7	15.6	15.9	15.9	21.8	16.9
15.7	15.9	15.5	15.2	15.6	15.7	15.6	15.9	15.9	21.8	16.9
15.7	15.9	15.5	15.3	15.6	15.7	15.6	15.9	15.9	21.8	16.9
15.7	15.9	15.5	15.3	15.6	15.7	15.6	15.9	15.9	21.8	16.9
15.7	15.9	15.5	15.3	15.6	15.7	15.6	15.9	15.9	21.8	16.9
15.7	15.9	15.5	15.3	15.6	15.7	15.6	15.9	15.9	21.8	16.9
15.7	15.9	15.5	15.3	15.6	15.7	15.6	15.9	15.9	21.8	16.9
15.7	15.9	15.5	15.3	15.6	15.7	15.6	15.9	15.9	21.8	16.9
15.7	15.9	15.5	15.3	15.6	15.7	15.6	15.9	15.9	21.8	16.9
15.7	15.9	15.5	15.3	15.6	15.7	15.6	15.9	15.9	21.8	16.9
15.7	15.9	15.5	15.3	15.6	15.7	15.6	16	15.9	21.8	16.9
15.7	15.9	15.5	15.3	15.6	15.8	15.6	16	15.9	21.8	16.9
15.7	15.9	15.5	15.3	15.6	15.8	15.6	16	15.9	21.8	16.9
15.7	15.9	15.5	15.3	15.6	15.8	15.6	16	15.9	21.8	16.9
15.7	15.9	15.5	15.3	15.6	15.8	15.6	16	15.9	21.8	16.9
15.7	15.9	15.5	15.3	15.6	15.8	15.6	16	15.9	21.8	16.9
15.7	15.9	15.5	15.3	15.6	15.8	15.6	15.9	15.9	21.8	16.9
15.7	15.9	15.5	15.3	15.6	15.8	15.5	16	15.9	21.8	16.9
15.7	15.9	15.5	15.3	15.6	15.8	15.6	16	15.9	21.8	16.9
15.7	15.9	15.5	15.3	15.6	15.8	15.6	16	15.9	21.8	16.9
15.7	15.9	15.5	15.3	15.6	15.8	15.6	16	15.9	21.8	16.9
15.7	15.9	15.5	15.3	15.6	15.8	15.6	16	15.9	21.8	16.9
15.7	15.9	15.5	15.3	15.6	15.8	15.6	16	15.9	21.8	16.9
15.7	15.9	15.5	15.3	15.6	15.8	15.6	16	15.9	21.8	16.9
15.7	15.9	15.5	15.3	15.6	15.8	15.6	16	15.9	21.8	16.9
15.7	15.9	15.5	15.3	15.6	15.8	15.6	16	15.9	21.8	16.9
15.7	15.9	15.5	15.3	15.6	15.8	15.6	16	15.9	21.8	16.9
15.7	15.9	15.5	15.3	15.6	15.8	15.6	15.9	15.9	21.8	16.9
15.7	15.9	15.5	15.3	15.6	15.8	15.6	16	15.9	21.8	16.9
15.7	15.9	15.5	15.3	15.6	15.8	15.6	16	15.9	21.8	16.9
15.7	15.9	15.5	15.3	15.6	15.7	15.6	16	15.9	21.8	17
15.8	15.9	15.5	15.3	15.6	15.8	15.6	16	15.9	21.8	17
15.8	15.9	15.5	15.3	15.6	15.8	15.6	16	15.9	21.8	17
15.8	15.9	15.5	15.3	15.6	15.8	15.6	16	15.9	21.8	17
15.8	15.9	15.5	15.3	15.6	15.8	15.6	16	15.9	21.8	17
15.8	15.9	15.5	15.3	15.6	15.8	15.6	16	15.9	21.8	17
15.8	15.9	15.5	15.3	15.6	15.8	15.6	16	15.9	21.8	17
15.8	15.9	15.5	15.3	15.6	15.8	15.6	16	15.9	21.8	17
15.8	15.9	15.5	15.3	15.6	15.8	15.6	16	15.9	21.8	17
15.8	15.9	15.5	15.3	15.6	15.8	15.6	16	15.9	21.8	17
15.8	15.9	15.5	15.3	15.6	15.8	15.6	16	16	21.8	17
15.8	15.9	15.5	15.3	15.6	15.8	15.6	16	15.9	21.8	17
15.8	15.9	15.5	15.3	15.6	15.8	15.5	16	15.9	21.8	17
15.8	15.9	15.5	15.3	15.6	15.8	15.6	16	15.9	21.8	17
15.8	15.9	15.5	15.3	15.6	15.8	15.6	16	16	21.8	17
15.8	15.9	15.5	15.3	15.6	15.8	15.6	16	16	21.8	16.9
15.8	15.9	15.5	15.3	15.6	15.8	15.6	16	16	21.8	16.9
15.8	15.9	15.5	15.3	15.6	15.8	15.6	16	16	21.8	16.9
15.8	15.9	15.5	15.3	15.6	15.8	15.6	16	16	21.8	16.9
15.8	15.9	15.5	15.3	15.6	15.8	15.6	16	16	21.8	16.9
15.8	15.9	15.5	15.3	15.6	15.8	15.6	16	16	21.8	16.9
15.8	15.9	15.5	15.3	15.6	15.8	15.6	16	16	21.8	16.9
15.8	15.9	15.5	15.3	15.6	15.8	15.6	16	16	21.8	16.9
15.8	15.9	15.5	15.3	15.6	15.8	15.6	16	16	21.8	16.9
15.8	15.9	15.5	15.3	15.6	15.8	15.6	16	16	21.8	16.9
15.8	15.9	15.5	15.3	15.7	15.8	15.6	16	16	21.8	16.9
15.8	15.9	15.5	15.3	15.7	15.8	15.6	16	16	21.8	16.9
15.8	15.9	15.5	15.3	15.6	15.8	15.6	16	16	21.8	16.9
15.8	16	15.5	15.3	15.7	15.8	15.6	16	16	21.8	16.9
15.8	16	15.5	15.3	15.7	15.8	15.6	16	16	21.8	16.9
15.8	16	15.5	15.3	15.6	15.8	15.6	16	16	21.8	16.9
15.8	16	15.5	15.3	15.7	15.8	15.6	16	16	21.8	16.9
15.8	16	15.5	15.3	15.7	15.8	15.6	16	16	21.8	16.9
15.8	16	15.5	15.3	15.7	15.8	15.6	16	16	21.8	16.9
15.8	15.9	15.5	15.3	15.7	15.8	15.6	16	16	21.9	16.9
15.8	16	15.5	15.3	15.7	15.8	15.6	16	16	21.9	16.9
15.8	16	15.5	15.3	15.7	15.8	15.6	16	16	21.9	16.9
15.8	16	15.5	15.3	15.7	15.8	15.6	16	16	21.9	16.9
15.8	16	15.5	15.3	15.7	15.8	15.6	16	16	21.9	16.8
15.8	16	15.5	15.3	15.7	15.8	15.6	16	16	21.9	16.8
15.8	16	15.5	15.3	15.7	15.8	15.6	16	16	21.9	16.8
15.8	16	15.5	15.4	15.7	15.8	15.6	16	16	21.9	16.8
15.8	16	15.5	15.4	15.7	15.8	15.6	16	16	21.9	16.8
15.8	16	15.5	15.4	15.7	15.8	15.6	16	16	21.9	16.8
15.8	16	15.5	15.4	15.7	15.8	15.6	16	16	21.9	16.8
15.8	16	15.5	15.4	15.7	15.8	15.6	16	16	21.9	16.8
15.8	16	15.5	15.4	15.7	15.8	15.6	16	16	21.9	16.8
15.8	16	15.5	15.4	15.7	15.8	15.6	16	16	21.9	16.8
15.8	16	15.5	15.4	15.7	15.8	15.6	16.1	16	21.9	16.8
15.8	16	15.5	15.4	15.6	15.8	15.6	16.1	16	21.9	16.8
15.8	16	15.5	15.4	15.7	15.8	15.6	16.1	16	21.9	16.8
15.8	16	15.5	15.4	15.7	15.8	15.6	16.1	16	21.9	16.7
15.8	16	15.5	15.4	15.7	15.8	15.6	16.1	16	21.9	16.7
15.8	16	15.5	15.4	15.7	15.8	15.6	16.1	16	21.9	16.7
15.8	16	15.5	15.4	15.7	15.8	15.6	16.1	16	21.9	16.7
15.8	16	15.5	15.4	15.7	15.8	15.6	16.1	16	21.9	16.7
15.8	16	15.5	15.4	15.7	15.8	15.6	16	16	21.9	16.7
15.8	16	15.5	15.4	15.7	15.8	15.6	16.1	16	21.9	16.7
15.8	16	15.5	15.4	15.7	15.8	15.6	16.1	16	21.9	16.7
15.8	16	15.5	15.4	15.7	15.8	15.7	16.1	16	21.9	16.7
15.8	16	15.5	15.4	15.7	15.8	15.7	16.1	16	21.9	16.7
15.8	16	15.5	15.4	15.7	15.8	15.7	16.1	16	21.9	16.7
15.8	16	15.5	15.4	15.7	15.8	15.7	16.1	16	21.9	16.7
15.8	16	15.6	15.4	15.7	15.8	15.7	16.1	16	21.9	16.6
15.8	16	15.6	15.4	15.7	15.8	15.7	16.1	16	21.9	16.6
15.8	16	15.6	15.4	15.7	15.8	15.7	16.1	16	21.9	16.6
15.8	16	15.6	15.4	15.7	15.8	15.7	16.1	16	21.9	16.6
15.8	16	15.6	15.4	15.7	15.8	15.7	16	16	21.9	16.6
15.8	16	15.6	15.4	15.7	15.8	15.6	16.1	16	21.9	16.6
15.8	16	15.6	15.4	15.7	15.8	15.7	16.1	16	21.9	16.6
15.8	16	15.6	15.4	15.7	15.8	15.7	16.1	16	21.9	16.6
15.8	16	15.6	15.4	15.7	15.8	15.7	16.1	16	21.9	16.6
15.8	16	15.6	15.3	15.7	15.8	15.7	16.1	16	21.9	16.6
15.8	16	15.6	15.4	15.7	15.8	15.7	16.1	16	21.9	16.6
15.8	16	15.6	15.4	15.7	15.8	15.7	16.1	16	21.9	16.5
15.8	16	15.6	15.4	15.7	15.8	15.7	16.1	16	21.9	16.5
15.8	16	15.6	15.4	15.7	15.8	15.7	16.1	16	21.9	16.5
15.8	16	15.6	15.4	15.7	15.8	15.7	16.1	16	21.9	16.5
15.8	16	15.6	15.4	15.7	15.8	15.7	16.1	16	21.9	16.5
15.9	16	15.6	15.4	15.7	15.8	15.6	16.1	16	21.9	16.5
15.9	16	15.6	15.4	15.7	15.8	15.7	16.1	16	21.9	16.5
15.8	16	15.6	15.4	15.7	15.8	15.7	16.1	16	21.9	16.5
15.9	16	15.6	15.4	15.7	15.9	15.7	16.1	16	21.9	16.5
15.9	16	15.6	15.4	15.7	15.9	15.7	16.1	16	21.9	16.5
15.9	16	15.6	15.4	15.7	15.9	15.7	16.1	16	21.9	16.5
15.9	16	15.6	15.4	15.7	15.9	15.7	16.1	16	21.9	16.5
15.9	16	15.6	15.4	15.7	15.9	15.7	16.1	16	21.9	16.5
15.9	16	15.6	15.4	15.7	15.9	15.7	16.1	16	21.9	16.5
15.9	16	15.6	15.4	15.7	15.9	15.7	16.1	16	21.9	16.5
15.9	16	15.6	15.4	15.7	15.8	15.6	16.1	16	21.9	16.5
15.9	16	15.6	15.4	15.8	15.8	15.7	16.1	16	21.9	16.5
15.9	16	15.6	15.4	15.7	15.9	15.7	16.1	16	21.9	16.5
15.9	16	15.6	15.4	15.7	15.9	15.7	16.1	16	21.9	16.5
15.9	16	15.6	15.4	15.8	15.9	15.7	16.1	16	21.9	16.4
15.9	16	15.6	15.4	15.8	15.9	15.7	16.1	16	21.9	16.4
15.9	16	15.6	15.4	15.7	15.9	15.7	16.1	16	21.9	16.4
15.9	16	15.6	15.4	15.8	15.9	15.7	16.1	16	21.9	16.4
15.9	16	15.6	15.4	15.8	15.9	15.7	16.1	16	21.9	16.4
15.9	16	15.6	15.4	15.8	15.9	15.7	16.1	16	21.9	16.4
15.9	16	15.6	15.4	15.8	15.9	15.7	16.1	16	21.9	16.4
15.9	16	15.6	15.4	15.8	15.9	15.7	16.1	16	21.9	16.4
15.9	16	15.6	15.4	15.8	15.9	15.6	16.1	16	21.9	16.4
15.9	16	15.6	15.4	15.8	15.9	15.7	16.1	16	21.9	16.4
15.9	16	15.6	15.4	15.8	15.8	15.7	16.1	16	21.9	16.4
15.9	16	15.6	15.4	15.8	15.9	15.7	16.1	16	21.9	16.4
15.9	16	15.6	15.4	15.8	15.9	15.7	16.1	16	21.9	16.4
15.9	16	15.6	15.4	15.8	15.9	15.7	16.1	16	21.9	16.4
15.9	16	15.6	15.4	15.8	15.9	15.7	16.1	16	21.9	16.4
15.9	16	15.6	15.4	15.8	15.9	15.7	16.1	16	21.9	16.4
15.9	16	15.6	15.4	15.8	15.9	15.7	16.1	16	21.9	16.4
15.9	16	15.6	15.4	15.8	15.9	15.7	16.1	16	21.9	16.4
15.9	16	15.6	15.4	15.8	15.9	15.7	16.1	16	21.9	16.4
15.9	16	15.6	15.4	15.8	15.9	15.7	16.1	16	21.9	16.3
15.9	16	15.6	15.4	15.8	15.9	15.7	16.1	16	21.9	16.4
15.9	16	15.6	15.4	15.8	15.9	15.7	16.1	16	21.9	16.3
15.9	16	15.6	15.4	15.8	15.9	15.7	16.1	16	21.9	16.3
15.9	16	15.6	15.4	15.8	15.9	15.7	16.1	16	21.9	16.3
15.9	16	15.6	15.4	15.7	15.9	15.7	16.1	16	21.9	16.3
15.9	16	15.6	15.4	15.8	15.9	15.7	16.1	16	21.9	16.3
15.9	16	15.6	15.4	15.8	15.9	15.7	16.1	16	21.9	16.3
15.9	16	15.6	15.4	15.8	15.9	15.7	16.1	16	21.9	16.3
15.9	16	15.6	15.4	15.8	15.9	15.7	16.1	16	21.9	16.3
15.9	16	15.6	15.4	15.8	15.9	15.7	16.1	16	21.9	16.3
15.9	16	15.6	15.4	15.8	15.9	15.7	16.1	16	21.9	16.3
15.9	16	15.6	15.4	15.8	15.9	15.7	16.1	16	21.9	16.3
15.9	16	15.6	15.4	15.8	15.9	15.7	16.1	16	21.9	16.3
15.9	16	15.6	15.4	15.8	15.9	15.6	16.1	16	21.9	16.3
15.9	16	15.6	15.4	15.8	15.9	15.7	16.1	16.1	21.9	16.3
15.9	16	15.6	15.4	15.8	15.9	15.7	16.1	16	21.9	16.3
15.9	16	15.6	15.4	15.8	15.9	15.7	16.1	16	21.9	16.3
15.9	16	15.6	15.4	15.8	15.9	15.7	16.1	16	21.9	16.3
15.9	16	15.6	15.4	15.8	15.9	15.7	16.1	16	21.9	16.3
15.9	16	15.6	15.4	15.8	15.9	15.7	16.1	16.1	21.9	16.3
15.9	16	15.6	15.4	15.8	15.9	15.7	16.1	16.1	21.9	16.3
15.9	16	15.6	15.4	15.8	15.9	15.7	16.1	16.1	21.9	16.3
15.9	16	15.6	15.4	15.8	15.9	15.7	16.1	16.1	21.9	16.3
15.9	16	15.6	15.4	15.8	15.9	15.7	16.1	16.1	21.9	16.3
15.9	16	15.6	15.4	15.8	15.9	15.7	16.1	16.1	21.9	16.3
15.9	16	15.6	15.4	15.8	15.9	15.7	16.1	16.1	21.9	16.3
15.9	16	15.6	15.4	15.8	15.9	15.7	16.1	16.1	21.9	16.3
15.9	16	15.6	15.4	15.8	15.9	15.8	16.1	16.1	21.9	16.3
15.9	16	15.6	15.4	15.8	15.8	15.8	16.1	16.1	21.9	16.3
15.9	16	15.6	15.4	15.8	15.9	15.8	16.2	16.1	21.9	16.2
15.9	16	15.6	15.4	15.8	15.9	15.8	16.2	16.1	21.9	16.3
15.9	16	15.6	15.4	15.8	15.9	15.8	16.2	16.1	21.9	16.2
15.9	16	15.6	15.4	15.8	15.9	15.8	16.2	16.1	21.9	16.2
15.9	16	15.6	15.4	15.8	15.9	15.8	16.2	16.1	21.9	16.2
15.9	16	15.6	15.4	15.8	15.9	15.8	16.2	16.1	21.9	16.2
15.9	16	15.6	15.4	15.8	15.9	15.8	16.2	16.1	21.9	16.2
15.9	16	15.6	15.4	15.8	15.9	15.8	16.2	16.1	21.9	16.2
15.9	16	15.6	15.4	15.8	15.9	15.8	16.2	16.1	21.9	16.2
15.9	16	15.6	15.4	15.8	15.9	15.8	16.2	16.1	21.9	16.2
15.9	16	15.6	15.4	15.8	15.9	15.7	16.2	16.1	21.9	16.2
15.9	16	15.6	15.4	15.8	15.9	15.8	16.2	16.1	21.9	16.2
15.9	16	15.6	15.4	15.8	15.9	15.8	16.2	16.1	21.9	16.2
15.9	16	15.6	15.4	15.8	15.9	15.8	16.2	16.1	21.9	16.2
15.9	16	15.6	15.4	15.8	15.9	15.8	16.2	16.1	21.9	16.2
15.9	16	15.6	15.4	15.8	15.9	15.8	16.2	16.1	21.9	16.2
15.9	16	15.6	15.4	15.8	15.9	15.8	16.2	16.1	21.9	16.2
15.9	16	15.6	15.4	15.8	15.9	15.8	16.2	16.1	21.9	16.2
15.9	16	15.6	15.4	15.8	15.9	15.8	16.2	16.1	21.9	16.2
15.9	16	15.6	15.4	15.8	15.9	15.8	16.2	16.1	21.9	16.2
15.9	16	15.6	15.4	15.8	15.9	15.8	16.2	16.1	21.9	16.2
15.9	16	15.6	15.4	15.8	15.9	15.8	16.2	16.1	21.9	16.2
15.9	16	15.6	15.4	15.8	15.9	15.7	16.2	16.1	21.9	16.2
15.9	16	15.6	15.4	15.8	15.9	15.8	16.2	16.1	21.9	16.2
15.9	16	15.6	15.4	15.8	15.9	15.8	16.2	16.1	21.9	16.2
15.9	16	15.6	15.4	15.8	15.9	15.8	16.2	16.1	21.9	16.2
15.9	16	15.6	15.4	15.8	15.9	15.8	16.2	16.1	21.9	16.2
15.9	16	15.6	15.4	15.8	15.9	15.8	16.2	16.1	21.9	16.2
15.9	16	15.6	15.4	15.8	15.9	15.8	16.2	16.1	21.9	16.2
15.9	16	15.6	15.4	15.8	15.9	15.8	16.2	16.1	21.9	16.2
15.9	16	15.6	15.4	15.8	15.9	15.8	16.2	16.1	21.9	16.2
15.9	16	15.6	15.4	15.8	15.9	15.8	16.2	16.1	21.9	16.2
15.9	16	15.6	15.4	15.8	15.9	15.8	16.2	16.1	21.9	16.2
15.9	16	15.6	15.4	15.8	15.9	15.8	16.2	16.1	21.9	16.2
15.9	16	15.6	15.4	15.8	15.9	15.8	16.2	16.1	21.9	16.2
15.9	16	15.6	15.4	15.8	15.9	15.7	16.2	16.1	21.9	16.2
15.9	16	15.6	15.4	15.8	15.9	15.8	16.2	16.1	21.9	16.1
15.9	16	15.6	15.4	15.8	15.9	15.8	16.2	16.1	21.9	16.2
15.9	16	15.6	15.4	15.8	15.9	15.8	16.2	16.1	21.9	16.1
15.9	16	15.6	15.4	15.8	15.9	15.8	16.2	16.1	21.9	16.1
15.9	16	15.6	15.4	15.8	15.9	15.8	16.2	16.1	21.9	16.1
15.9	16	15.6	15.4	15.8	15.9	15.8	16.2	16.1	21.9	16.1
16	16	15.6	15.4	15.8	15.9	15.8	16.2	16.1	21.9	16.1
16	16	15.6	15.4	15.8	15.9	15.8	16.2	16.1	21.9	16.1
16	16	15.6	15.4	15.8	15.9	15.8	16.2	16.1	21.9	16.1
16	16	15.6	15.4	15.8	15.9	15.8	16.2	16.1	21.9	16.1
16	16	15.6	15.4	15.8	15.9	15.8	16.2	16.1	21.9	16.1
16	16	15.7	15.4	15.8	15.9	15.8	16.2	16.1	21.9	16.1
16	16	15.7	15.4	15.8	15.9	15.8	16.2	16.1	21.9	16.1
16	16	15.7	15.4	15.8	15.9	15.8	16.2	16.1	21.9	16.1
16	16	15.7	15.4	15.8	15.9	15.8	16.2	16.1	21.9	16.1
16	16	15.7	15.4	15.8	15.9	15.8	16.2	16.1	21.9	16.1
16	16	15.7	15.4	15.8	15.9	15.8	16.2	16.1	21.9	16.1
16	16	15.7	15.4	15.8	15.9	15.8	16.2	16.1	21.9	16.1
16	16	15.6	15.4	15.8	15.9	15.8	16.2	16.1	21.9	16.1
16	16	15.7	15.4	15.8	15.9	15.8	16.2	16.1	21.9	16.1
16	16	15.7	15.4	15.8	15.9	15.8	16.2	16.1	21.9	16.1
16	16	15.7	15.4	15.8	15.9	15.8	16.2	16.1	21.9	16.1
16	16	15.7	15.4	15.8	15.9	15.8	16.2	16.1	21.9	16.1
16	16	15.7	15.4	15.8	15.9	15.8	16.2	16.1	21.9	16.1
16	16	15.7	15.4	15.9	15.9	15.8	16.2	16.1	21.9	16.1
16	16.1	15.7	15.4	15.8	15.9	15.8	16.2	16.1	21.9	16.1
16	16.1	15.7	15.4	15.8	15.9	15.8	16.2	16.1	21.9	16.1
16	16.1	15.7	15.4	15.9	15.9	15.8	16.2	16.1	21.9	16.1
16	16.1	15.7	15.4	15.9	15.9	15.8	16.2	16.1	21.9	16.1
16	16.1	15.7	15.4	15.9	15.9	15.8	16.2	16.1	21.9	16.1
16	16.1	15.7	15.4	15.9	15.9	15.9	16.2	16.1	21.9	16.1
16	16.1	15.7	15.4	15.8	15.9	15.9	16.2	16.1	21.9	16.1
16	16.1	15.7	15.4	15.9	15.9	15.9	16.2	16.1	21.9	16.1
16	16.1	15.7	15.4	15.9	15.9	15.9	16.2	16.1	21.9	16.1
16	16.1	15.7	15.4	15.9	15.9	15.9	16.2	16.1	21.9	16.1
16	16.1	15.7	15.4	15.9	15.9	15.8	16.2	16.1	21.9	16.1
16	16.1	15.7	15.4	15.9	15.9	15.9	16.2	16.1	21.9	16.1
16	16.1	15.7	15.4	15.9	15.9	15.9	16.2	16.1	21.9	16.1
16	16.1	15.7	15.4	15.8	15.9	15.9	16.2	16.1	21.9	16.1
16	16.1	15.7	15.4	15.9	15.9	15.9	16.2	16.1	21.9	16.1
16	16.1	15.7	15.4	15.9	15.9	15.9	16.2	16.1	21.9	16.1
16	16.1	15.7	15.4	15.9	15.9	15.9	16.2	16.1	21.9	16.1
16	16.1	15.7	15.4	15.9	15.9	15.9	16.2	16.1	21.9	16.1
16	16.1	15.7	15.4	15.9	15.9	15.9	16.2	16.1	21.9	16.1
16	16.1	15.7	15.4	15.9	15.9	15.9	16.2	16.1	21.9	16.1
16	16.1	15.7	15.4	15.9	16	15.9	16.2	16.1	21.9	16.1
16	16.1	15.7	15.4	15.9	16	15.9	16.2	16.1	21.9	16.1
16	16.1	15.7	15.4	15.8	16	15.9	16.2	16.1	21.9	16
16	16.1	15.7	15.4	15.9	16	15.9	16.2	16.1	21.9	16.1
16	16.1	15.7	15.4	15.9	16	15.9	16.2	16.1	21.9	16
16	16.1	15.7	15.4	15.9	16	15.9	16.3	16.1	21.9	16
16	16.1	15.7	15.4	15.9	16	15.9	16.2	16.1	21.9	16
16	16.1	15.7	15.4	15.9	16	15.9	16.3	16.1	21.9	16
16	16.1	15.7	15.4	15.9	16	15.9	16.3	16.1	21.9	16
16	16.1	15.7	15.4	15.9	16	15.9	16.2	16.1	21.9	16
16	16.1	15.7	15.4	15.9	16	15.9	16.3	16.1	21.9	16
16	16.1	15.7	15.4	15.9	16	15.9	16.3	16.1	22	16
16	16.1	15.7	15.4	15.9	16	15.9	16.3	16.1	22	16
16	16.1	15.7	15.4	15.9	16	15.9	16.3	16.1	22	16
16	16.1	15.7	15.4	15.9	16	15.9	16.3	16.1	22	16
16	16.1	15.7	15.5	15.9	16	15.9	16.3	16.1	22	16
16	16.1	15.7	15.5	15.9	16	15.9	16.3	16.1	22	16
16	16.1	15.7	15.5	15.9	16	15.9	16.3	16.1	22	16
16	16.1	15.7	15.5	15.9	16	15.9	16.3	16.1	22	16
16	16.1	15.7	15.5	15.9	16	15.9	16.3	16.1	22	16
16	16.1	15.7	15.5	15.9	16	15.9	16.3	16.1	22	16
16	16.1	15.7	15.5	15.9	16	15.9	16.3	16.1	22	16
16	16.1	15.7	15.5	15.9	16	15.9	16.3	16.1	22	16
16	16.1	15.7	15.5	15.9	16	15.9	16.3	16.1	22	16
16	16.1	15.7	15.5	15.9	15.9	15.9	16.3	16.1	22	16
16	16.1	15.7	15.5	15.9	16	15.9	16.3	16.1	22	16
16	16.1	15.7	15.5	15.8	16	15.9	16.3	16.1	22	16
16	16.1	15.7	15.5	15.9	16	15.9	16.3	16.1	22	16
16	16.1	15.7	15.5	15.9	16	15.9	16.3	16.1	22	16
16	16.1	15.7	15.5	15.9	16	15.9	16.3	16.1	22	16
16	16.1	15.7	15.5	15.9	16	15.9	16.3	16.1	22	16
16	16.1	15.7	15.5	15.9	16	15.9	16.3	16.1	22	16
16	16.1	15.7	15.5	15.9	16	15.9	16.3	16.1	22	16
16	16.1	15.7	15.5	15.9	16	15.9	16.3	16.1	22	16
16	16.1	15.7	15.5	15.9	16	15.9	16.3	16.1	22	16
16	16.1	15.7	15.5	15.9	16	15.9	16.3	16.1	22	16
16	16.1	15.7	15.5	15.9	15.9	15.9	16.3	16.1	22	16
16	16.1	15.7	15.5	15.9	16	15.9	16.3	16.1	22	16
16	16.1	15.7	15.5	15.9	16	15.9	16.3	16.1	22	16
16	16.1	15.7	15.5	15.9	16	15.9	16.3	16.1	22	16
16	16.1	15.7	15.5	15.9	16	15.9	16.3	16.1	22	16
16.1	16.1	15.7	15.5	15.9	16	15.9	16.3	16.1	22	16
16.1	16.1	15.7	15.5	15.9	16	15.9	16.3	16.1	22	16
16.1	16.1	15.7	15.5	15.9	16	15.9	16.3	16.1	22	16
16.1	16.1	15.7	15.5	15.9	16	15.9	16.3	16.1	22	16
16.1	16.1	15.7	15.5	15.9	16	15.9	16.3	16.1	22	16
16.1	16.1	15.7	15.5	15.9	16	15.9	16.3	16.1	22	16
16.1	16.1	15.7	15.5	15.9	16	15.9	16.3	16.1	22	16
16.1	16.1	15.8	15.5	15.9	16	15.9	16.3	16.1	22	16
16.1	16.1	15.7	15.5	15.9	16	15.9	16.3	16.1	22	16
16.1	16.1	15.7	15.5	15.9	16	15.9	16.3	16.1	22	16
16	16.1	15.8	15.5	15.9	16	15.9	16.3	16.1	22	16
16.1	16.1	15.8	15.5	16	16	15.9	16.3	16.1	22	16
16.1	16.1	15.8	15.5	16	16	15.9	16.3	16.1	22	16
16.1	16.1	15.8	15.5	16	16	15.9	16.3	16.1	22	16
16.1	16.1	15.8	15.5	16	16	15.9	16.3	16.1	22	16
16.1	16.1	15.8	15.5	16	16	15.9	16.3	16.1	22	16
16.1	16.1	15.8	15.5	16	16	15.9	16.3	16.1	22	16
16.1	16.1	15.8	15.5	16	16	15.9	16.3	16.1	22	15.9
16.1	16.1	15.8	15.5	16	16	15.8	16.3	16.1	22	16
16.1	16.1	15.8	15.5	16	16	15.9	16.3	16.1	22	16
16.1	16.1	15.8	15.5	16	16	15.9	16.3	16.1	22	16
16.1	16.1	15.8	15.5	15.9	16	15.9	16.3	16.1	22	16
16.1	16.1	15.8	15.5	16	16	15.9	16.3	16.1	22	16
16.1	16.1	15.8	15.5	16	16	15.9	16.3	16.1	22	16
16.1	16.1	15.8	15.5	16	16	15.9	16.3	16.1	22	16
16.1	16.1	15.8	15.5	16	16	15.9	16.3	16.1	22	16
16.1	16.1	15.8	15.5	16	16	15.9	16.3	16.1	22	16
16.1	16.1	15.8	15.5	16	16	15.9	16.3	16.1	22	16
16.1	16.1	15.8	15.5	16	16	15.9	16.3	16.1	22	16
16.1	16.1	15.8	15.5	16	16	15.9	16.3	16.1	22	16
16.1	16.1	15.8	15.5	16	16	15.9	16.3	16.1	22	16
16.1	16.1	15.8	15.5	16	16	15.9	16.3	16.1	22	16
16.1	16.1	15.8	15.5	16	16	15.9	16.3	16.1	22	16
16.1	16.1	15.8	15.5	16	16	15.9	16.3	16.1	22	16
16.1	16.1	15.8	15.5	16	16	15.9	16.3	16.1	22	16
16.1	16.1	15.8	15.5	16	16	15.9	16.3	16.1	22	15.9
16.1	16.1	15.8	15.5	16	16	15.9	16.3	16.2	22	16
16.1	16.1	15.8	15.5	16	16	15.9	16.3	16.2	22	15.9
16.1	16.1	15.8	15.5	16	16	15.9	16.3	16.1	22	15.9
16.1	16.1	15.8	15.5	16	16	15.9	16.3	16.2	22	15.9
16.1	16.1	15.8	15.5	16	16	15.9	16.3	16.2	22	15.9
16.1	16.1	15.8	15.6	16	16	15.9	16.4	16.2	22	15.9
16.1	16.1	15.8	15.5	16	16	15.9	16.3	16.2	22	15.9
16.1	16.1	15.8	15.5	16	16	15.9	16.4	16.2	22	15.9
16.1	16.1	15.8	15.6	16	16	15.9	16.3	16.2	22	15.9
16.1	16.1	15.8	15.5	16	16	15.9	16.4	16.2	22	15.9
16.1	16.1	15.8	15.6	16	16	15.9	16.4	16.2	22	15.9
16.1	16.1	15.8	15.6	15.9	16	15.9	16.4	16.2	22	15.9
16.1	16.1	15.8	15.6	16	16	15.9	16.4	16.2	22	15.9
16.1	16.1	15.8	15.6	16	16	15.9	16.4	16.2	22	15.9
16.1	16.1	15.8	15.6	16	16	15.9	16.4	16.2	22	15.9
16.1	16.1	15.8	15.6	16	16	15.9	16.4	16.2	22	15.9
16.1	16.1	15.8	15.6	16	16	15.9	16.4	16.2	22	15.9
16.1	16.1	15.8	15.6	16	16	15.9	16.4	16.2	22	15.9
16.1	16.1	15.8	15.6	16	16	15.9	16.3	16.2	22	15.9
16.1	16.1	15.8	15.6	16	16	15.9	16.4	16.2	22	15.9
16.1	16.1	15.8	15.6	16	16	15.9	16.4	16.2	22	15.9
16.1	16.1	15.8	15.6	16	16	15.9	16.4	16.2	22	15.9
16.1	16.1	15.8	15.6	16	16	15.9	16.4	16.2	22	15.9
16.1	16.1	15.8	15.6	16	16	15.9	16.4	16.2	22	15.9
16.1	16.1	15.8	15.6	16	16	15.9	16.4	16.2	22	15.9
16.1	16.1	15.8	15.6	16	16	15.9	16.4	16.2	22	15.9
16.1	16.1	15.8	15.6	16	16	15.9	16.4	16.2	22	15.9
16.1	16.1	15.8	15.6	16	16	15.9	16.4	16.2	22	15.9
16.1	16.1	15.8	15.6	16	16	15.9	16.4	16.2	22	15.9
16.1	16.2	15.8	15.6	16	16	15.9	16.4	16.2	22	15.9
16.1	16.1	15.8	15.6	16	16	15.9	16.3	16.2	22	15.9
16.1	16.2	15.8	15.6	16	16	15.9	16.4	16.2	22	15.9
16.1	16.2	15.8	15.6	16	16	16	16.4	16.2	22	15.9
16.1	16.2	15.8	15.6	16	16	15.9	16.4	16.2	22	15.9
16.1	16.2	15.8	15.6	16	16	15.9	16.4	16.2	22	15.9
16.1	16.2	15.8	15.6	16	16	15.9	16.4	16.2	22	15.9
16.1	16.2	15.8	15.6	16	16	15.9	16.4	16.2	22	15.9
16.1	16.2	15.8	15.6	16	16	16	16.4	16.2	22	15.9
16.1	16.1	15.8	15.6	16	16	16	16.4	16.2	22	15.9
16.1	16.2	15.8	15.6	16	16	16	16.4	16.2	22	15.9
16.1	16.2	15.8	15.6	16	16	16	16.4	16.2	22	15.9
16.1	16.2	15.8	15.6	16	16	16	16.4	16.2	22	15.9
16.1	16.2	15.8	15.6	16	16	16	16.4	16.2	22	15.9
16.1	16.2	15.8	15.6	16	16	15.9	16.4	16.2	22	15.9
16.1	16.2	15.8	15.6	16	16	16	16.4	16.2	22	15.9
16.1	16.2	15.8	15.6	16	16	16	16.4	16.2	22	15.9
16.1	16.2	15.8	15.6	16	16	16	16.4	16.2	22	15.9
16.1	16.2	15.8	15.5	16	16	16	16.4	16.2	22	15.9
16.1	16.2	15.8	15.6	16	16	16	16.4	16.2	22	15.9
16.1	16.2	15.8	15.6	16	16	16	16.4	16.2	22	15.9
16.1	16.2	15.8	15.6	16	16.1	16	16.4	16.2	22	15.9
16.1	16.2	15.8	15.6	16	16	16	16.4	16.2	22	15.9
16.1	16.2	15.8	15.6	16	16.1	16	16.4	16.2	22	15.9
16.1	16.2	15.8	15.6	16	16.1	16	16.4	16.2	22	15.9
16.1	16.2	15.8	15.6	16	16.1	15.9	16.4	16.2	22	15.9
16.1	16.2	15.8	15.6	16	16	16	16.4	16.2	22	15.9
16.1	16.2	15.8	15.6	16	16.1	16	16.4	16.2	22	15.9
16.1	16.2	15.8	15.6	16	16.1	16	16.4	16.2	22	15.9
16.1	16.2	15.8	15.6	16	16.1	16	16.4	16.2	22	15.9
16.1	16.2	15.8	15.6	16	16.1	16	16.4	16.2	22	15.9
16.1	16.2	15.8	15.6	16	16.1	16	16.4	16.2	22	15.9
16.1	16.2	15.8	15.6	16	16.1	16	16.4	16.2	22	15.9
16.1	16.2	15.8	15.6	16	16.1	16	16.4	16.2	22	15.9
16.1	16.2	15.8	15.6	16	16.1	16	16.4	16.2	22	15.9
16.1	16.2	15.8	15.6	16	16.1	16	16.4	16.2	22	15.9
16.1	16.2	15.8	15.6	16	16.1	16	16.4	16.2	22	15.9
16.1	16.2	15.8	15.6	16	16.1	15.9	16.4	16.2	22	15.9
16.1	16.2	15.8	15.6	16	16.1	15.9	16.4	16.2	22	15.9
16.1	16.2	15.8	15.6	16	16.1	16	16.4	16.2	22	15.9
16.1	16.2	15.8	15.6	16	16.1	16	16.4	16.2	22	15.9
16.1	16.2	15.8	15.6	16	16.1	16	16.4	16.2	22	15.9
16.1	16.2	15.8	15.6	16.1	16.1	16	16.4	16.2	22	15.9
16.1	16.2	15.8	15.6	16	16.1	16	16.4	16.2	22	15.8
16.1	16.2	15.8	15.6	16	16.1	16	16.4	16.2	22	15.8
16.1	16.2	15.8	15.6	16	16.1	16	16.4	16.2	22	15.8
16.1	16.2	15.8	15.6	16.1	16.1	16	16.4	16.2	22	15.8
16.1	16.2	15.8	15.6	16	16.1	16	16.4	16.2	22	15.8
16.1	16.2	15.8	15.6	16.1	16.1	16	16.4	16.2	22	15.8
16.1	16.2	15.8	15.6	16.1	16.1	16	16.4	16.2	22	15.8
16.1	16.2	15.8	15.6	16.1	16.1	16	16.4	16.2	22	15.8
16.1	16.2	15.8	15.6	16.1	16.1	16	16.4	16.2	22	15.8
16.1	16.2	15.8	15.6	16.1	16	16	16.4	16.2	22	15.8
16.1	16.2	15.8	15.6	16.1	16.1	16	16.4	16.2	22	15.8
16.1	16.2	15.8	15.6	16	16.1	16	16.4	16.2	22	15.8
16.1	16.2	15.8	15.6	16.1	16.1	16	16.4	16.2	22	15.8
16.1	16.2	15.8	15.6	16.1	16.1	16	16.4	16.2	22	15.8
16.1	16.2	15.8	15.6	16.1	16.1	16	16.4	16.2	22	15.8
16.1	16.2	15.8	15.6	16.1	16.1	16	16.4	16.2	22	15.8
16.1	16.2	15.8	15.6	16.1	16.1	16	16.4	16.2	22	15.8
16.1	16.2	15.8	15.6	16.1	16.1	16	16.4	16.2	22	15.8
16.1	16.2	15.8	15.6	16.1	16.1	16	16.4	16.2	22	15.8
16.2	16.2	15.8	15.6	16.1	16.1	16	16.4	16.2	22	15.8
16.2	16.2	15.9	15.6	16.1	16.1	16	16.4	16.2	22	15.8
16.2	16.2	15.8	15.6	16.1	16.1	16	16.4	16.2	22	15.8
16.2	16.2	15.9	15.6	16.1	16.1	16	16.4	16.2	22	15.8
16.1	16.2	15.9	15.6	16	16.1	16	16.4	16.2	22	15.8
16.2	16.2	15.9	15.6	16.1	16.1	16	16.4	16.2	22	15.8
16.2	16.2	15.8	15.6	16.1	16.1	16	16.4	16.2	22	15.8
16.2	16.2	15.9	15.6	16.1	16.1	16	16.4	16.2	22	15.8
16.2	16.2	15.9	15.6	16.1	16.1	16	16.4	16.2	22	15.8
16.2	16.2	15.9	15.6	16.1	16.1	16	16.4	16.2	22	15.8
16.2	16.2	15.9	15.6	16.1	16.1	16	16.4	16.2	22	15.8
16.2	16.2	15.9	15.6	16.1	16.1	16	16.5	16.2	22	15.8
16.2	16.2	15.9	15.6	16.1	16.1	16	16.5	16.2	22	15.8
16.2	16.2	15.9	15.6	16.1	16	16	16.5	16.2	22	15.8
16.2	16.2	15.9	15.6	16.1	16.1	16	16.5	16.2	22	15.8
16.2	16.2	15.9	15.6	16.1	16.1	16	16.5	16.2	22	15.8
16.2	16.2	15.9	15.6	16.1	16.1	16	16.5	16.2	22	15.8
16.2	16.2	15.8	15.6	16.1	16.1	16	16.5	16.2	22	15.8
16.2	16.2	15.9	15.6	16.1	16.1	16	16.5	16.2	22	15.8
16.2	16.2	15.9	15.6	16.1	16.1	16	16.5	16.2	22	15.8
16.2	16.2	15.9	15.6	16.1	16.1	16	16.5	16.2	22	15.8
16.2	16.2	15.9	15.6	16.1	16.1	16	16.4	16.2	22	15.8
16.2	16.2	15.9	15.6	16.1	16.1	16	16.5	16.2	22	15.8
16.2	16.2	15.9	15.6	16.1	16.1	16	16.5	16.2	22	15.8
16.2	16.2	15.9	15.6	16.1	16.1	16	16.5	16.2	22	15.8
16.2	16.2	15.9	15.6	16	16.1	16	16.5	16.2	22	15.8
16.2	16.2	15.9	15.6	16.1	16.1	16	16.5	16.2	22	15.8
16.2	16.2	15.9	15.6	16.1	16.1	16	16.5	16.2	22	15.8
16.2	16.2	15.9	15.6	16.1	16.1	16	16.5	16.2	22	15.8
16.2	16.2	15.9	15.6	16.1	16.1	16	16.5	16.2	22	15.8
16.2	16.2	15.9	15.6	16.1	16.1	16	16.5	16.2	22	15.8
16.2	16.2	15.9	15.6	16.1	16.1	16	16.5	16.2	22	15.8
16.2	16.2	15.9	15.6	16.1	16.1	16	16.5	16.2	22	15.8
16.2	16.2	15.9	15.6	16.1	16.1	16	16.5	16.2	22	15.8
16.2	16.2	15.9	15.6	16.1	16.1	16	16.5	16.2	22	15.8
16.2	16.2	15.9	15.6	16.1	16.1	16	16.5	16.2	22	15.8
16.2	16.2	15.9	15.6	16.1	16.1	16	16.5	16.2	22	15.8
16.2	16.2	15.9	15.6	16.1	16.1	16	16.5	16.2	22	15.8
16.2	16.2	15.9	15.6	16.1	16.1	16	16.5	16.2	22	15.8
16.2	16.2	15.9	15.6	16.1	16.1	16	16.5	16.2	22	15.8
16.2	16.2	15.9	15.6	16.1	16.1	16	16.5	16.2	22.1	15.8
16.2	16.2	15.9	15.6	16.1	16.1	16	16.5	16.2	22	15.8
16.2	16.2	15.9	15.6	16.1	16.1	16	16.5	16.2	22	15.8
16.2	16.2	15.9	15.6	16.1	16.1	16	16.5	16.2	22	15.8
16.2	16.2	15.9	15.6	16.1	16.1	16	16.5	16.2	22	15.8
16.2	16.2	15.9	15.6	16.1	16.1	16.1	16.5	16.2	22	15.8
16.2	16.2	15.9	15.6	16.1	16.1	16	16.5	16.2	22	15.8
16.2	16.2	15.9	15.6	16.1	16.1	16	16.5	16.2	22	15.8
16.2	16.2	15.9	15.6	16.1	16.1	16	16.5	16.2	22	15.8
16.2	16.2	15.9	15.6	16.1	16.1	16	16.5	16.2	22	15.8
16.2	16.2	15.9	15.6	16.1	16.1	16	16.5	16.2	22	15.8
16.2	16.2	15.9	15.6	16.1	16.1	16	16.5	16.2	22	15.8
16.2	16.2	15.9	15.6	16.1	16.1	16	16.5	16.2	22	15.8
16.2	16.2	15.9	15.6	16.1	16.1	16	16.5	16.2	22	15.8
16.2	16.2	15.9	15.6	16.1	16.1	16	16.5	16.2	22	15.8
16.2	16.2	15.9	15.6	16.1	16.1	16	16.5	16.2	22	15.8
16.2	16.2	15.9	15.6	16.1	16.1	16	16.5	16.2	22	15.8
16.2	16.2	15.9	15.6	16.1	16.1	16	16.5	16.2	22	15.8
16.2	16.2	15.9	15.6	16.1	16.1	16	16.5	16.2	22	15.8
16.2	16.2	15.9	15.6	16.1	16.1	16	16.5	16.2	22	15.8
16.2	16.2	15.9	15.6	16.1	16.1	16	16.5	16.2	22	15.8
16.2	16.2	15.9	15.6	16.1	16.1	16	16.5	16.2	22	15.8
16.2	16.2	15.9	15.6	16.1	16.1	16.1	16.5	16.2	22	15.8
16.2	16.2	15.9	15.6	16.1	16.1	16.1	16.5	16.2	22	15.8
16.2	16.2	15.9	15.6	16.1	16.1	16	16.5	16.2	22	15.8
16.2	16.2	15.9	15.6	16.1	16.1	16.1	16.5	16.2	22	15.8
16.2	16.2	15.9	15.6	16.1	16.1	16.1	16.5	16.2	22	15.8
16.2	16.2	15.9	15.6	16.1	16.1	16.1	16.5	16.2	22	15.8
16.2	16.2	15.9	15.6	16.1	16.1	16	16.5	16.2	22	15.8
16.2	16.2	15.9	15.6	16.1	16.1	16.1	16.5	16.2	22	15.8
16.2	16.2	15.9	15.6	16.1	16.1	16.1	16.5	16.2	22.1	15.8
16.2	16.2	15.9	15.6	16.1	16.1	16.1	16.5	16.2	22	15.8
16.2	16.2	15.9	15.6	16.1	16.1	16.1	16.5	16.2	22	15.8
16.2	16.2	15.9	15.6	16.1	16.1	16.1	16.5	16.2	22	15.8
16.2	16.2	15.9	15.6	16.1	16.1	16.1	16.5	16.2	22	15.8
16.2	16.2	15.9	15.6	16.1	16.1	16.1	16.5	16.2	22	15.8
16.2	16.2	15.9	15.6	16.1	16.1	16.1	16.5	16.2	22	15.8
16.2	16.2	15.9	15.6	16.1	16.1	16.1	16.5	16.2	22.1	15.8
16.2	16.2	15.9	15.6	16.1	16.1	16.1	16.5	16.2	22.1	15.8
16.2	16.2	15.9	15.6	16.1	16.1	16.1	16.5	16.2	22.1	15.7
16.2	16.2	15.9	15.6	16.1	16.1	16	16.5	16.2	22.1	15.7
16.2	16.2	15.9	15.6	16.1	16.1	16.1	16.5	16.2	22.1	15.7
16.2	16.2	15.9	15.6	16.1	16.1	16.1	16.5	16.2	22.1	15.7
16.2	16.2	15.9	15.6	16.1	16.1	16.1	16.5	16.2	22.1	15.7
16.2	16.2	15.9	15.6	16.1	16.1	16.1	16.5	16.2	22.1	15.7
16.2	16.2	15.9	15.6	16.1	16.1	16.1	16.5	16.2	22.1	15.7
16.2	16.2	15.9	15.6	16.1	16.1	16.1	16.5	16.2	22.1	15.7
16.2	16.2	15.9	15.6	16.1	16.1	16.1	16.5	16.2	22.1	15.7
16.2	16.2	15.9	15.6	16.1	16.1	16.1	16.5	16.2	22.1	15.7
16.2	16.2	15.9	15.6	16.1	16.1	16.1	16.5	16.2	22.1	15.7
16.2	16.2	15.9	15.6	16.1	16.1	16.1	16.5	16.2	22.1	15.7
16.2	16.2	15.9	15.6	16.1	16.1	16.1	16.5	16.2	22.1	15.7
16.2	16.2	15.9	15.6	16.1	16.1	16.1	16.5	16.2	22	15.7
16.2	16.2	15.9	15.7	16.1	16.1	16.1	16.5	16.2	22.1	15.7
16.2	16.2	15.9	15.7	16.1	16.1	16.1	16.5	16.2	22.1	15.7
16.2	16.2	15.9	15.6	16.1	16.1	16.1	16.5	16.2	22.1	15.7
16.2	16.2	15.9	15.7	16.1	16.1	16.1	16.5	16.2	22.1	15.7
16.2	16.2	15.9	15.7	16.1	16.1	16.1	16.5	16.2	22.1	15.7
16.2	16.2	15.9	15.7	16.1	16.1	16.1	16.5	16.2	22.1	15.7
16.2	16.2	15.9	15.7	16.1	16.1	16.1	16.5	16.2	22.1	15.7
16.2	16.2	15.9	15.6	16.1	16.1	16.1	16.5	16.2	22.1	15.7
16.2	16.2	15.9	15.7	16.1	16.1	16	16.5	16.2	22.1	15.7
16.2	16.2	15.9	15.7	16.1	16.1	16.1	16.5	16.2	22.1	15.7
16.2	16.2	15.9	15.7	16.1	16.1	16.1	16.5	16.2	22.1	15.7
16.2	16.2	15.9	15.7	16.1	16.1	16.1	16.5	16.2	22.1	15.7
16.2	16.2	15.9	15.6	16.1	16.1	16.1	16.5	16.2	22.1	15.7
16.2	16.2	15.9	15.7	16.1	16.1	16.1	16.5	16.2	22.1	15.7
16.2	16.2	15.9	15.7	16.1	16.1	16.1	16.5	16.2	22.1	15.7
16.2	16.2	15.9	15.6	16.1	16.1	16.1	16.5	16.2	22.1	15.7
16.2	16.2	15.9	15.7	16.1	16.1	16.1	16.5	16.2	22.1	15.6
16.2	16.2	15.9	15.7	16.1	16.1	16.1	16.5	16.2	22.1	15.7
16.2	16.2	15.9	15.7	16.1	16.1	16.1	16.5	16.2	22.1	15.7
16.2	16.2	15.9	15.7	16.1	16.1	16.1	16.6	16.2	22.1	15.7
16.2	16.3	15.9	15.7	16.1	16.1	16.1	16.6	16.2	22.1	15.7
16.2	16.3	15.9	15.7	16.1	16.1	16.1	16.6	16.2	22.1	15.7
16.2	16.3	15.9	15.7	16.1	16.1	16.1	16.6	16.2	22.1	15.7
16.2	16.3	15.9	15.7	16.1	16.1	16.1	16.6	16.2	22.1	15.7
16.2	16.3	15.9	15.7	16.1	16.1	16.1	16.6	16.2	22.1	15.7
16.2	16.3	15.9	15.7	16.1	16.1	16.1	16.6	16.2	22.1	15.7
16.3	16.3	15.9	15.7	16.1	16.1	16.1	16.6	16.2	22.1	15.7
16.3	16.3	15.9	15.7	16.1	16.1	16.1	16.6	16.2	22.1	15.7
16.3	16.3	15.9	15.7	16.1	16.1	16.1	16.6	16.2	22.1	15.7
16.3	16.3	15.9	15.7	16.1	16.1	16.1	16.6	16.2	22.1	15.7
16.3	16.3	15.9	15.7	16.1	16.1	16.1	16.5	16.2	22.1	15.7
16.3	16.3	15.9	15.7	16.1	16.1	16.1	16.6	16.2	22.1	15.7
16.3	16.3	15.9	15.7	16.1	16.1	16	16.6	16.2	22.1	15.7
16.3	16.3	15.9	15.7	16.1	16.1	16.1	16.6	16.2	22.1	15.7
16.3	16.3	15.9	15.7	16.1	16.1	16.1	16.6	16.2	22.1	15.7
16.3	16.3	15.9	15.7	16.1	16.1	16.1	16.6	16.2	22.1	15.7
16.3	16.3	15.9	15.7	16.1	16.2	16.1	16.6	16.2	22.1	15.7
16.3	16.3	15.9	15.6	16.1	16.2	16.1	16.6	16.2	22.1	15.7
16.3	16.3	15.9	15.7	16.1	16.2	16.1	16.6	16.2	22.1	15.7
16.3	16.3	15.9	15.7	16.1	16.1	16.1	16.6	16.2	22.1	15.7
16.3	16.3	15.9	15.7	16.1	16.2	16.1	16.6	16.2	22.1	15.7
16.3	16.3	15.9	15.7	16.1	16.2	16.1	16.6	16.2	22.1	15.7
16.3	16.3	15.9	15.7	16.1	16.2	16.1	16.6	16.2	22.1	15.7
16.3	16.3	15.9	15.7	16.2	16.2	16.1	16.6	16.2	22.1	15.7
16.3	16.3	15.9	15.7	16.2	16.2	16.1	16.5	16.2	22.1	15.7
16.3	16.3	15.9	15.7	16.2	16.2	16.1	16.6	16.2	22.1	15.7
16.3	16.3	15.9	15.7	16.2	16.2	16.1	16.6	16.2	22.1	15.7
16.3	16.3	15.9	15.7	16.2	16.1	16.1	16.6	16.2	22.1	15.7
16.3	16.3	15.9	15.7	16.2	16.2	16.1	16.6	16.2	22.1	15.7
16.3	16.3	15.9	15.7	16.1	16.2	16.1	16.6	16.2	22.1	15.7
16.3	16.3	15.9	15.6	16.2	16.2	16.1	16.6	16.2	22.1	15.7
16.3	16.3	15.9	15.7	16.2	16.2	16.1	16.6	16.2	22.1	15.7
16.3	16.3	15.9	15.7	16.2	16.2	16.1	16.6	16.2	22.1	15.7
16.3	16.3	15.9	15.7	16.2	16.2	16.1	16.6	16.2	22.1	15.7
16.3	16.3	15.9	15.7	16.2	16.2	16.1	16.6	16.2	22.1	15.7
16.3	16.3	15.9	15.7	16.2	16.2	16.1	16.6	16.2	22.1	15.7
16.3	16.3	15.9	15.7	16.2	16.2	16.1	16.6	16.2	22.1	15.7
16.3	16.3	15.9	15.7	16.2	16.2	16.1	16.6	16.2	22.1	15.7
16.3	16.3	15.9	15.7	16.2	16.2	16.1	16.6	16.2	22.1	15.7
16.3	16.3	15.9	15.7	16.2	16.2	16.1	16.6	16.2	22.1	15.7
16.3	16.3	15.9	15.7	16.2	16.2	16.1	16.6	16.2	22.1	15.7
16.3	16.3	15.9	15.7	16.2	16.1	16.1	16.6	16.2	22.1	15.7
16.3	16.3	15.9	15.7	16.1	16.2	16.1	16.6	16.2	22.1	15.7
16.3	16.3	15.9	15.7	16.2	16.2	16.1	16.6	16.2	22.1	15.7
16.3	16.3	15.9	15.7	16.2	16.2	16.1	16.6	16.2	22.1	15.7
16.3	16.3	15.9	15.7	16.2	16.2	16.1	16.6	16.2	22.1	15.7
16.3	16.3	15.9	15.7	16.2	16.2	16.1	16.6	16.2	22.1	15.7
16.3	16.3	15.9	15.7	16.2	16.2	16.1	16.6	16.2	22.1	15.7
16.3	16.3	15.9	15.7	16.2	16.2	16.1	16.6	16.2	22.1	15.7
16.3	16.3	15.9	15.7	16.2	16.2	16.1	16.6	16.2	22.1	15.7
16.3	16.3	15.9	15.7	16.2	16.2	16.1	16.6	16.2	22.1	15.7
16.3	16.3	15.9	15.7	16.2	16.2	16.1	16.6	16.2	22.1	15.7
16.3	16.3	15.9	15.7	16.2	16.2	16.1	16.6	16.2	22.1	15.7
16.3	16.3	15.9	15.7	16.2	16.2	16.1	16.6	16.2	22.1	15.7
16.3	16.3	15.9	15.7	16.2	16.1	16.1	16.6	16.2	22.1	15.7
16.3	16.3	16	15.7	16.2	16.2	16.1	16.6	16.2	22.1	15.7
16.3	16.3	15.9	15.7	16.2	16.2	16.1	16.6	16.2	22.1	15.7
16.3	16.3	16	15.7	16.2	16.2	16.1	16.6	16.2	22.1	15.7
16.3	16.3	16	15.7	16.2	16.2	16.1	16.6	16.2	22.1	15.7
16.3	16.3	16	15.7	16.2	16.2	16.1	16.6	16.2	22.1	15.7
16.3	16.3	16	15.7	16.2	16.2	16.1	16.6	16.2	22.1	15.7
16.3	16.3	16	15.7	16.2	16.2	16.1	16.6	16.2	22.1	15.7
16.3	16.3	16	15.7	16.2	16.2	16.1	16.6	16.2	22.1	15.7
16.3	16.3	16	15.7	16.2	16.2	16.1	16.6	16.2	22.1	15.7
16.3	16.3	16	15.7	16.2	16.2	16.1	16.6	16.2	22.1	15.7
16.3	16.3	16	15.7	16.2	16.2	16.1	16.6	16.2	22.1	15.7
16.3	16.3	16	15.7	16.2	16.2	16.1	16.6	16.2	22.1	15.7
16.3	16.3	16	15.7	16.2	16.1	16.1	16.6	16.2	22.1	15.7
16.3	16.3	16	15.7	16.2	16.2	16.1	16.6	16.2	22.1	15.7
16.3	16.3	16	15.7	16.2	16.2	16.1	16.6	16.2	22.1	15.7
16.3	16.3	16	15.7	16.2	16.2	16.1	16.6	16.2	22.1	15.7
16.3	16.3	16	15.7	16.2	16.2	16.1	16.6	16.2	22.1	15.7
16.3	16.3	16	15.7	16.2	16.2	16.1	16.6	16.2	22.1	15.7
16.3	16.3	16	15.7	16.2	16.2	16.1	16.6	16.2	22.1	15.7
16.3	16.3	16	15.7	16.2	16.2	16.1	16.6	16.2	22.1	15.7
16.3	16.3	16	15.7	16.2	16.2	16.1	16.6	16.2	22.1	15.7
16.3	16.3	16	15.7	16.2	16.2	16.1	16.6	16.2	22.1	15.7
16.3	16.3	16	15.7	16.2	16.2	16.1	16.6	16.2	22.1	15.7
16.3	16.3	16	15.7	16.2	16.2	16.1	16.6	16.2	22.1	15.7
16.3	16.3	16	15.7	16.2	16.1	16.1	16.6	16.2	22.1	15.7
16.3	16.3	16	15.7	16.2	16.2	16.1	16.6	16.2	22.1	15.7
16.3	16.3	16	15.7	16.2	16.2	16.1	16.7	16.2	22.1	15.7
16.3	16.3	16	15.6	16.2	16.2	16.1	16.7	16.2	22.1	15.7
