# Supplementary material for: Modeling of thermal errors for dual-spindle turning-milling compound machine tools based on hybrid networks
Source: Sci Rep. 2025 Dec 30;15:45697. doi: 10.1038/s41598-025-27599-1 (PMC12753745; doi:10.1038/s41598-025-27599-1)
Supplement: Supplementary file 1 — Supplementary Material 1 [file 41598_2025_27599_MOESM1_ESM.zip › code/1 K-MEANS/5000t.xlsx]

## Sheet: Sheet1
10.3	10.8	10.4	10.1	10.4	10.6	10.6	10.6	10.3	11.2	12.6
10.3	10.8	10.4	10.1	10.4	10.6	10.6	10.6	10.3	11.2	12.6
10.3	10.8	10.4	10.1	10.4	10.6	10.6	10.6	10.3	11.2	12.6
10.3	10.8	10.4	10.1	10.4	10.6	10.6	10.5	10.3	11.2	12.6
10.3	10.8	10.5	10.1	10.4	10.6	10.6	10.6	10.3	11.2	12.6
10.3	10.8	10.5	10.1	10.4	10.6	10.6	10.5	10.3	11.2	12.6
10.3	10.8	10.5	10.1	10.4	10.6	10.6	10.5	10.4	11.3	12.5
10.3	10.8	10.5	10.1	10.4	10.6	10.6	10.5	10.4	11.3	12.5
10.3	10.8	10.5	10.1	10.4	10.6	10.6	10.5	10.4	11.3	12.5
10.3	10.8	10.5	10.1	10.4	10.6	10.6	10.5	10.4	11.3	12.5
10.3	10.8	10.5	10.1	10.4	10.6	10.5	10.5	10.4	11.3	12.5
10.3	10.8	10.6	10.1	10.4	10.6	10.5	10.5	10.4	11.3	12.5
10.3	10.8	10.6	10.1	10.4	10.6	10.5	10.5	10.4	11.3	12.5
10.3	10.8	10.6	10.1	10.4	10.6	10.5	10.5	10.5	11.3	12.5
10.3	10.8	10.6	10.1	10.4	10.6	10.5	10.5	10.5	11.3	12.5
10.3	10.8	10.6	10.2	10.4	10.6	10.5	10.5	10.5	11.4	12.5
10.3	10.9	10.6	10.2	10.4	10.6	10.5	10.5	10.5	11.4	12.5
10.3	10.9	10.6	10.1	10.4	10.6	10.5	10.5	10.5	11.4	12.5
10.4	10.9	10.6	10.2	10.4	10.6	10.5	10.5	10.5	11.4	12.4
10.4	10.9	10.6	10.2	10.4	10.6	10.5	10.5	10.5	11.4	12.4
10.4	10.9	10.6	10.2	10.4	10.6	10.5	10.5	10.5	11.5	12.4
10.4	10.9	10.7	10.2	10.4	10.6	10.5	10.5	10.5	11.5	12.4
10.4	10.9	10.7	10.2	10.4	10.6	10.5	10.5	10.6	11.5	12.4
10.4	10.9	10.7	10.2	10.4	10.6	10.5	10.5	10.6	11.5	12.4
10.4	10.9	10.7	10.2	10.4	10.6	10.5	10.5	10.6	11.5	12.4
10.4	10.9	10.7	10.2	10.4	10.6	10.5	10.5	10.6	11.6	12.4
10.4	10.9	10.7	10.2	10.4	10.6	10.5	10.5	10.6	11.6	12.4
10.4	10.9	10.7	10.2	10.4	10.6	10.5	10.5	10.6	11.6	12.4
10.4	11	10.7	10.2	10.4	10.6	10.5	10.5	10.6	11.6	12.4
10.4	11	10.7	10.2	10.4	10.6	10.5	10.5	10.6	11.6	12.4
10.4	11	10.7	10.2	10.4	10.6	10.5	10.5	10.6	11.7	12.4
10.4	11	10.7	10.2	10.4	10.6	10.5	10.5	10.6	11.7	12.4
10.4	11	10.7	10.2	10.4	10.6	10.5	10.5	10.6	11.7	12.4
10.4	11	10.7	10.2	10.4	10.6	10.5	10.5	10.6	11.7	12.4
10.4	11	10.7	10.2	10.4	10.7	10.4	10.5	10.6	11.7	12.3
10.5	11	10.8	10.2	10.4	10.6	10.5	10.5	10.6	11.8	12.3
10.5	11	10.8	10.2	10.4	10.7	10.5	10.5	10.7	11.8	12.3
10.5	11.1	10.8	10.2	10.4	10.7	10.5	10.5	10.7	11.8	12.3
10.5	11.1	10.8	10.2	10.4	10.7	10.5	10.5	10.7	11.8	12.3
10.5	11.1	10.8	10.2	10.4	10.7	10.5	10.5	10.7	11.9	12.3
10.5	11.1	10.8	10.2	10.4	10.7	10.4	10.5	10.7	11.9	12.3
10.5	11.1	10.8	10.2	10.4	10.7	10.5	10.5	10.7	11.9	12.3
10.5	11.1	10.8	10.2	10.4	10.7	10.5	10.5	10.7	11.9	12.3
10.5	11.1	10.8	10.2	10.5	10.7	10.5	10.5	10.7	11.9	12.3
10.5	11.2	10.8	10.3	10.5	10.7	10.5	10.5	10.7	12	12.3
10.5	11.2	10.8	10.3	10.5	10.7	10.5	10.5	10.7	12	12.3
10.5	11.2	10.9	10.3	10.4	10.7	10.4	10.5	10.7	12	12.3
10.5	11.2	10.9	10.3	10.5	10.7	10.5	10.5	10.7	12.1	12.3
10.6	11.2	10.9	10.3	10.5	10.7	10.4	10.5	10.8	12.1	12.3
10.5	11.2	10.9	10.3	10.5	10.7	10.4	10.5	10.8	12.1	12.3
10.6	11.2	10.9	10.3	10.5	10.7	10.4	10.5	10.8	12.1	12.3
10.6	11.2	10.9	10.3	10.5	10.7	10.4	10.5	10.8	12.2	12.3
10.6	11.2	10.9	10.3	10.5	10.7	10.4	10.5	10.8	12.2	12.3
10.6	11.2	10.9	10.3	10.5	10.7	10.4	10.5	10.8	12.2	12.3
10.6	11.3	10.9	10.3	10.5	10.7	10.4	10.5	10.8	12.2	12.3
10.6	11.3	11	10.3	10.5	10.7	10.4	10.5	10.8	12.3	12.3
10.6	11.3	11	10.3	10.5	10.7	10.5	10.5	10.8	12.3	12.3
10.6	11.3	11	10.3	10.4	10.7	10.5	10.5	10.8	12.3	12.2
10.6	11.3	11	10.3	10.5	10.7	10.5	10.5	10.8	12.3	12.2
10.6	11.3	11	10.3	10.5	10.7	10.4	10.5	10.8	12.4	12.2
10.6	11.3	11	10.3	10.5	10.7	10.4	10.5	10.8	12.4	12.2
10.6	11.3	11	10.3	10.5	10.7	10.5	10.5	10.8	12.4	12.2
10.7	11.3	11	10.3	10.5	10.7	10.4	10.5	10.9	12.4	12.2
10.7	11.3	11	10.3	10.5	10.7	10.5	10.5	10.9	12.5	12.2
10.7	11.3	11	10.3	10.5	10.7	10.5	10.6	10.9	12.5	12.2
10.7	11.4	11	10.3	10.5	10.7	10.4	10.5	10.9	12.5	12.2
10.7	11.4	11.1	10.3	10.5	10.7	10.4	10.6	10.9	12.6	12.2
10.7	11.4	11.1	10.4	10.5	10.7	10.4	10.6	10.9	12.6	12.2
10.7	11.4	11.1	10.4	10.5	10.7	10.5	10.6	10.9	12.6	12.2
10.7	11.4	11.1	10.4	10.5	10.7	10.5	10.6	10.9	12.6	12.2
10.7	11.4	11.1	10.4	10.5	10.7	10.5	10.6	10.9	12.7	12.2
10.7	11.4	11.1	10.4	10.5	10.7	10.5	10.6	10.9	12.7	12.2
10.7	11.4	11.1	10.4	10.5	10.7	10.5	10.6	10.9	12.7	12.2
10.7	11.4	11.1	10.4	10.5	10.7	10.5	10.6	10.9	12.7	12.2
10.7	11.5	11.1	10.4	10.5	10.7	10.5	10.6	10.9	12.8	12.2
10.7	11.5	11.2	10.4	10.5	10.7	10.5	10.6	10.9	12.8	12.2
10.7	11.5	11.2	10.4	10.5	10.7	10.5	10.6	10.9	12.8	12.2
10.7	11.5	11.2	10.4	10.5	10.8	10.5	10.6	11	12.8	12.2
10.7	11.5	11.2	10.4	10.5	10.8	10.5	10.6	11	12.9	12.2
10.8	11.5	11.2	10.4	10.5	10.8	10.5	10.6	11	12.9	12.2
10.8	11.5	11.2	10.4	10.5	10.8	10.5	10.6	11	12.9	12.2
10.8	11.5	11.2	10.4	10.5	10.8	10.5	10.6	11	13	12.2
10.8	11.5	11.2	10.4	10.5	10.8	10.5	10.6	11	13	12.2
10.8	11.5	11.2	10.4	10.5	10.8	10.5	10.6	11	13	12.1
10.8	11.5	11.2	10.4	10.5	10.8	10.5	10.7	11	13	12.2
10.8	11.6	11.2	10.5	10.5	10.8	10.5	10.6	11	13	12.1
10.8	11.6	11.2	10.5	10.5	10.8	10.4	10.7	11	13.1	12.1
10.8	11.6	11.2	10.5	10.5	10.8	10.5	10.7	11	13.1	12.1
10.8	11.6	11.3	10.5	10.5	10.8	10.5	10.7	11	13.1	12.1
10.8	11.6	11.3	10.5	10.5	10.8	10.5	10.7	11	13.1	12.1
10.8	11.6	11.3	10.5	10.5	10.8	10.5	10.7	11	13.2	12.1
10.8	11.6	11.3	10.5	10.5	10.8	10.5	10.7	11	13.2	12.1
10.9	11.6	11.3	10.5	10.5	10.8	10.5	10.7	11	13.2	12.1
10.9	11.6	11.3	10.5	10.5	10.8	10.5	10.7	11.1	13.2	12.1
10.9	11.6	11.3	10.5	10.6	10.8	10.5	10.7	11.1	13.3	12.1
10.9	11.6	11.3	10.5	10.6	10.8	10.5	10.7	11.1	13.3	12.1
10.9	11.6	11.3	10.5	10.6	10.8	10.5	10.7	11.1	13.3	12.1
10.9	11.6	11.3	10.5	10.6	10.8	10.5	10.7	11.1	13.3	12.1
10.9	11.6	11.3	10.5	10.5	10.8	10.5	10.7	11.1	13.4	12.1
10.9	11.7	11.4	10.5	10.6	10.8	10.5	10.7	11.1	13.4	12.1
10.9	11.7	11.4	10.5	10.6	10.8	10.5	10.7	11.1	13.4	12.1
10.9	11.7	11.4	10.6	10.6	10.8	10.5	10.7	11.1	13.4	12.1
10.9	11.7	11.4	10.5	10.6	10.8	10.5	10.7	11.1	13.4	12.1
10.9	11.7	11.4	10.6	10.6	10.8	10.5	10.7	11.1	13.4	12.1
10.9	11.7	11.4	10.6	10.6	10.8	10.5	10.7	11.1	13.5	12.1
11	11.7	11.4	10.6	10.6	10.9	10.5	10.7	11.2	13.5	12.1
11	11.7	11.4	10.6	10.6	10.9	10.5	10.8	11.2	13.5	12.1
11	11.7	11.4	10.6	10.6	10.9	10.5	10.8	11.2	13.5	12.1
11	11.8	11.4	10.6	10.6	10.9	10.5	10.8	11.2	13.6	12.1
11	11.8	11.4	10.6	10.6	10.9	10.6	10.8	11.2	13.6	12.1
11	11.8	11.5	10.6	10.6	10.9	10.6	10.8	11.2	13.6	12.1
11	11.8	11.5	10.6	10.6	10.9	10.6	10.8	11.2	13.6	12.1
11	11.8	11.5	10.6	10.6	10.9	10.6	10.8	11.2	13.6	12.1
11	11.8	11.5	10.6	10.6	10.9	10.6	10.8	11.2	13.7	12.1
11.1	11.8	11.4	10.6	10.6	10.9	10.6	10.8	11.2	13.7	12.1
11.1	11.8	11.5	10.6	10.6	10.9	10.6	10.8	11.2	13.7	12.1
11.1	11.8	11.5	10.7	10.6	10.9	10.6	10.8	11.2	13.7	12.1
11.1	11.9	11.5	10.7	10.6	10.9	10.6	10.8	11.2	13.8	12
11.1	11.9	11.5	10.7	10.6	10.9	10.6	10.8	11.2	13.8	12
11.1	11.9	11.5	10.7	10.7	10.9	10.5	10.8	11.2	13.8	12
11.1	11.9	11.5	10.7	10.7	10.9	10.6	10.9	11.2	13.8	12
11.1	11.9	11.6	10.7	10.6	10.9	10.6	10.9	11.2	13.8	12
11.1	11.9	11.6	10.7	10.7	10.9	10.6	10.9	11.3	13.9	12
11.1	11.9	11.6	10.7	10.7	10.9	10.6	10.9	11.3	13.9	12
11.2	11.9	11.6	10.7	10.7	11	10.6	10.9	11.3	13.9	12
11.2	11.9	11.6	10.7	10.7	11	10.6	10.9	11.3	13.9	12
11.2	11.9	11.6	10.7	10.7	11	10.6	10.9	11.3	14	12
11.2	11.9	11.6	10.7	10.7	11	10.6	10.9	11.3	14	12
11.2	12	11.6	10.7	10.7	11	10.6	10.9	11.3	14	12
11.2	12	11.6	10.7	10.7	11	10.6	10.9	11.3	14	12
11.2	12	11.6	10.7	10.7	11	10.6	10.9	11.3	14	12
11.2	12	11.6	10.7	10.7	11	10.6	10.9	11.3	14.1	12
11.2	12	11.6	10.7	10.7	11	10.6	10.9	11.3	14.1	12
11.2	12	11.6	10.7	10.7	11	10.6	10.9	11.3	14.1	12
11.2	12	11.6	10.7	10.7	11	10.6	10.9	11.3	14.1	12
11.2	12	11.6	10.8	10.7	11	10.6	11	11.3	14.1	12
11.3	12.1	11.6	10.8	10.7	11	10.7	11	11.3	14.1	12
11.3	12.1	11.6	10.8	10.7	11	10.7	11	11.3	14.2	12
11.3	12.1	11.7	10.8	10.7	11	10.7	11	11.3	14.2	12
11.3	12.1	11.7	10.8	10.7	11	10.7	11	11.3	14.2	12
11.3	12.1	11.7	10.8	10.7	11	10.7	11	11.3	14.2	12
11.3	12.1	11.7	10.8	10.7	11	10.6	11	11.3	14.2	12
11.3	12.1	11.7	10.8	10.7	11	10.7	11	11.3	14.3	12
11.3	12.1	11.7	10.8	10.7	11.1	10.7	11	11.3	14.3	12
11.3	12.1	11.7	10.8	10.7	11.1	10.7	11	11.3	14.3	12
11.3	12.1	11.7	10.8	10.7	11.1	10.7	11	11.3	14.3	12
11.3	12.1	11.7	10.8	10.7	11.1	10.7	11	11.3	14.3	12
11.3	12.1	11.7	10.8	10.7	11.1	10.7	11.1	11.4	14.3	12
11.3	12.2	11.7	10.8	10.8	11.1	10.7	11.1	11.4	14.4	12
11.4	12.2	11.7	10.8	10.8	11.1	10.7	11.1	11.4	14.4	12
11.4	12.2	11.7	10.8	10.8	11.1	10.7	11	11.4	14.4	12
11.4	12.2	11.7	10.8	10.8	11.1	10.7	11.1	11.4	14.4	12
11.4	12.2	11.7	10.9	10.8	11.1	10.7	11.1	11.4	14.4	12
11.4	12.2	11.8	10.9	10.8	11.1	10.7	11.1	11.4	14.4	12
11.4	12.2	11.8	10.9	10.7	11.1	10.7	11.1	11.4	14.5	12
11.4	12.2	11.8	10.9	10.8	11.1	10.7	11.1	11.4	14.5	12
11.4	12.2	11.8	10.8	10.8	11.1	10.7	11.1	11.4	14.5	12
11.4	12.2	11.8	10.9	10.8	11.1	10.7	11.2	11.4	14.5	12
11.4	12.2	11.8	10.9	10.8	11.2	10.7	11.2	11.4	14.5	12
11.4	12.3	11.8	10.9	10.8	11.2	10.7	11.2	11.4	14.5	12
11.4	12.3	11.8	10.9	10.8	11.2	10.7	11.2	11.4	14.6	12
11.4	12.3	11.8	10.9	10.8	11.2	10.7	11.2	11.4	14.6	12
11.5	12.3	11.8	10.9	10.8	11.2	10.7	11.2	11.4	14.6	12
11.5	12.3	11.8	10.9	10.8	11.2	10.7	11.2	11.4	14.6	12
11.5	12.3	11.8	10.9	10.8	11.2	10.7	11.2	11.4	14.6	12
11.5	12.3	11.8	10.9	10.8	11.2	10.7	11.2	11.4	14.6	12
11.5	12.3	11.9	11	10.8	11.2	10.7	11.2	11.4	14.7	12
11.5	12.3	11.9	10.9	10.8	11.2	10.7	11.2	11.4	14.7	12
11.5	12.3	11.9	11	10.9	11.2	10.8	11.2	11.4	14.7	12
11.5	12.3	11.9	11	10.9	11.2	10.8	11.2	11.4	14.7	11.9
11.5	12.3	11.9	11	10.9	11.2	10.8	11.2	11.5	14.7	12
11.5	12.4	11.9	11	10.9	11.2	10.8	11.3	11.5	14.7	11.9
11.5	12.4	11.9	11	10.9	11.2	10.8	11.2	11.5	14.8	11.9
11.6	12.4	11.9	11	10.9	11.2	10.8	11.3	11.5	14.8	11.9
11.6	12.4	11.9	11	10.9	11.2	10.7	11.3	11.5	14.8	11.9
11.6	12.4	11.9	11	10.9	11.2	10.8	11.3	11.5	14.8	11.9
11.6	12.4	11.9	11	10.9	11.2	10.8	11.3	11.5	14.8	11.9
11.6	12.4	11.9	11	10.9	11.2	10.8	11.3	11.5	14.8	11.9
11.6	12.4	11.9	11	10.9	11.2	10.8	11.3	11.5	14.8	11.9
11.6	12.4	11.9	11	10.9	11.3	10.8	11.3	11.5	14.9	11.9
11.6	12.4	12	11.1	10.9	11.3	10.8	11.3	11.5	14.9	11.9
11.6	12.4	12	11.1	10.9	11.3	10.8	11.3	11.5	14.9	11.9
11.6	12.5	12	11.1	10.9	11.3	10.8	11.3	11.5	14.9	11.9
11.6	12.5	12	11.1	10.9	11.3	10.8	11.3	11.5	14.9	11.9
11.6	12.5	12	11.1	10.9	11.3	10.8	11.3	11.5	14.9	11.9
11.6	12.5	12	11.1	10.9	11.3	10.8	11.4	11.5	15	11.9
11.6	12.5	12	11.1	10.9	11.3	10.8	11.4	11.5	15	11.9
11.6	12.5	12	11.1	11	11.3	10.8	11.4	11.5	15	11.9
11.6	12.5	12	11.1	10.9	11.3	10.8	11.4	11.5	15	11.9
11.7	12.5	12.1	11.1	11	11.3	10.9	11.4	11.5	15	11.9
11.7	12.5	12.1	11.1	11	11.3	10.9	11.4	11.5	15	11.9
11.7	12.5	12.1	11.2	11	11.3	10.9	11.4	11.5	15.1	11.9
11.7	12.5	12.1	11.2	11	11.3	10.9	11.4	11.6	15.1	11.9
11.7	12.5	12.1	11.2	11	11.3	10.9	11.4	11.6	15.1	11.9
11.7	12.5	12.1	11.2	11	11.3	10.9	11.4	11.6	15.1	11.9
11.7	12.5	12.1	11.2	11	11.3	10.9	11.4	11.6	15.1	11.9
11.7	12.6	12.1	11.2	11	11.3	10.9	11.4	11.6	15.1	11.9
11.7	12.6	12.1	11.2	11	11.3	10.9	11.4	11.6	15.1	11.9
11.7	12.6	12.1	11.2	11	11.3	10.9	11.4	11.6	15.2	11.9
11.7	12.6	12.1	11.2	11	11.3	10.9	11.5	11.6	15.2	11.9
11.8	12.6	12.1	11.2	11	11.3	10.9	11.5	11.6	15.2	11.9
11.8	12.6	12.1	11.2	11	11.4	10.9	11.5	11.6	15.2	11.9
11.8	12.6	12.2	11.2	11	11.4	10.9	11.5	11.6	15.2	11.9
11.8	12.6	12.2	11.2	11	11.4	10.9	11.5	11.6	15.2	11.9
11.8	12.6	12.2	11.2	11.1	11.4	10.9	11.5	11.6	15.3	11.9
11.8	12.6	12.2	11.2	11.1	11.4	10.9	11.5	11.6	15.3	11.9
11.8	12.7	12.2	11.3	11.1	11.4	10.9	11.5	11.6	15.3	11.9
11.8	12.7	12.2	11.3	11.1	11.4	10.9	11.5	11.6	15.3	11.9
11.8	12.7	12.2	11.3	11.1	11.4	10.9	11.5	11.6	15.3	11.9
11.8	12.7	12.2	11.3	11.1	11.4	10.9	11.5	11.6	15.3	11.9
11.8	12.7	12.2	11.3	11.1	11.4	11	11.5	11.6	15.3	11.9
11.8	12.7	12.2	11.3	11.1	11.4	11	11.5	11.6	15.4	11.9
11.8	12.7	12.2	11.3	11.1	11.4	11	11.5	11.6	15.4	11.9
11.9	12.7	12.2	11.3	11	11.4	11	11.6	11.6	15.4	11.9
11.9	12.7	12.3	11.3	11.1	11.4	11	11.6	11.6	15.4	11.9
11.9	12.7	12.3	11.3	11.1	11.4	11	11.6	11.6	15.4	11.9
11.9	12.7	12.2	11.3	11.2	11.4	11	11.6	11.6	15.4	11.9
11.9	12.8	12.3	11.3	11.2	11.4	11	11.6	11.6	15.5	11.9
11.9	12.8	12.3	11.3	11.2	11.4	11	11.6	11.7	15.5	11.9
11.9	12.8	12.3	11.3	11.2	11.4	11	11.6	11.7	15.5	11.9
11.9	12.8	12.3	11.4	11.2	11.4	11	11.6	11.7	15.5	11.9
11.9	12.8	12.3	11.4	11.2	11.5	11	11.6	11.7	15.5	11.9
11.9	12.8	12.3	11.4	11.2	11.5	10.9	11.6	11.7	15.5	11.9
12	12.8	12.3	11.4	11.2	11.4	11	11.6	11.7	15.5	11.9
12	12.8	12.3	11.4	11.2	11.5	11	11.6	11.7	15.5	11.9
12	12.9	12.4	11.4	11.2	11.5	11	11.6	11.7	15.6	11.9
12	12.9	12.4	11.4	11.2	11.5	11	11.6	11.7	15.6	11.9
12	12.9	12.4	11.4	11.2	11.5	11	11.6	11.7	15.6	11.9
12	12.9	12.4	11.4	11.2	11.5	11.1	11.6	11.7	15.6	11.9
12	12.9	12.4	11.4	11.2	11.5	11.1	11.6	11.7	15.6	11.9
12	12.9	12.4	11.4	11.2	11.5	11.1	11.7	11.7	15.6	11.9
12	12.9	12.4	11.4	11.2	11.5	11.1	11.7	11.7	15.7	11.9
12.1	12.9	12.4	11.4	11.2	11.5	11.1	11.7	11.7	15.7	11.9
12.1	12.9	12.4	11.5	11.3	11.5	11.1	11.7	11.7	15.7	11.9
12.1	13	12.4	11.5	11.3	11.5	11.1	11.7	11.7	15.7	11.9
12.1	13	12.4	11.5	11.3	11.5	11.1	11.7	11.7	15.7	11.9
12.1	13	12.4	11.5	11.3	11.5	11.1	11.7	11.7	15.8	11.9
12.1	13	12.4	11.4	11.3	11.5	11.1	11.7	11.7	15.8	11.9
12.1	13	12.4	11.5	11.3	11.5	11.1	11.7	11.8	15.8	11.9
12.1	13	12.5	11.5	11.3	11.6	11.1	11.7	11.7	15.8	11.9
12.1	13	12.5	11.5	11.3	11.6	11.1	11.7	11.7	15.8	11.9
12.1	13	12.5	11.5	11.3	11.6	11.1	11.7	11.7	15.8	11.9
12.1	13	12.5	11.5	11.3	11.6	11.2	11.7	11.8	15.8	11.9
12.1	13	12.5	11.5	11.3	11.6	11.2	11.7	11.8	15.9	11.9
12.2	13	12.5	11.5	11.3	11.6	11.1	11.8	11.8	15.8	11.9
12.2	13	12.5	11.5	11.3	11.6	11.2	11.8	11.8	15.9	11.9
12.2	13	12.5	11.5	11.3	11.6	11.2	11.8	11.8	15.9	11.9
12.2	13	12.5	11.5	11.3	11.6	11.2	11.8	11.8	15.9	11.9
12.2	13.1	12.5	11.5	11.3	11.6	11.2	11.8	11.8	15.9	11.9
12.2	13	12.5	11.6	11.3	11.6	11.2	11.8	11.8	15.9	11.9
12.2	13.1	12.5	11.6	11.4	11.6	11.2	11.8	11.8	15.9	11.9
12.2	13.1	12.5	11.6	11.4	11.6	11.2	11.8	11.8	16	11.9
12.2	13.1	12.5	11.6	11.4	11.6	11.2	11.8	11.8	16	11.9
12.2	13.1	12.5	11.6	11.4	11.6	11.2	11.8	11.8	16	11.9
12.2	13.1	12.5	11.6	11.4	11.6	11.2	11.8	11.8	16	11.9
12.2	13.1	12.5	11.6	11.4	11.6	11.2	11.8	11.8	16	11.9
12.2	13.1	12.5	11.6	11.4	11.6	11.2	11.8	11.8	16	11.9
12.3	13.1	12.5	11.6	11.4	11.6	11.2	11.9	11.8	16	11.9
12.3	13.1	12.5	11.6	11.4	11.6	11.2	11.9	11.8	16.1	11.9
12.3	13.1	12.6	11.6	11.4	11.6	11.2	11.9	11.8	16.1	11.9
12.3	13.2	12.6	11.6	11.4	11.6	11.2	11.9	11.8	16.1	11.9
12.3	13.2	12.6	11.6	11.4	11.6	11.3	11.9	11.8	16.1	11.9
12.3	13.2	12.6	11.6	11.4	11.6	11.3	11.9	11.8	16.1	11.9
12.3	13.2	12.6	11.6	11.4	11.6	11.3	11.9	11.8	16.1	11.9
12.3	13.2	12.6	11.6	11.4	11.7	11.3	11.9	11.9	16.2	11.9
12.3	13.2	12.6	11.6	11.4	11.7	11.3	11.9	11.9	16.2	11.9
12.3	13.2	12.6	11.7	11.5	11.7	11.3	11.9	11.9	16.2	11.9
12.3	13.2	12.6	11.7	11.5	11.7	11.3	11.9	11.9	16.2	11.9
12.3	13.2	12.6	11.7	11.5	11.7	11.3	11.9	11.9	16.2	11.9
12.4	13.2	12.6	11.7	11.4	11.7	11.3	11.9	11.9	16.2	11.9
12.4	13.2	12.6	11.7	11.5	11.7	11.3	11.9	11.9	16.2	11.9
12.4	13.2	12.6	11.7	11.5	11.7	11.3	11.9	11.9	16.2	11.8
12.4	13.3	12.6	11.7	11.5	11.7	11.3	12	11.9	16.2	11.8
12.4	13.3	12.6	11.7	11.5	11.7	11.3	12	11.9	16.2	11.8
12.4	13.3	12.7	11.7	11.5	11.7	11.3	12	11.9	16.2	11.8
12.4	13.3	12.7	11.7	11.5	11.7	11.3	12	11.9	16.3	11.8
12.4	13.3	12.7	11.7	11.5	11.7	11.3	12	11.9	16.3	11.8
12.4	13.3	12.7	11.7	11.5	11.7	11.3	12	11.9	16.3	11.8
12.4	13.3	12.7	11.7	11.5	11.7	11.3	12	11.9	16.3	11.8
12.4	13.3	12.7	11.8	11.5	11.7	11.3	12	11.9	16.3	11.8
12.4	13.3	12.7	11.8	11.5	11.7	11.3	12	11.9	16.3	11.8
12.5	13.3	12.7	11.8	11.6	11.7	11.4	12	11.9	16.3	11.8
12.5	13.3	12.7	11.8	11.6	11.8	11.4	12.1	11.9	16.3	11.8
12.5	13.3	12.7	11.8	11.6	11.8	11.4	12.1	11.9	16.4	11.8
12.5	13.3	12.7	11.8	11.6	11.8	11.4	12.1	11.9	16.4	11.8
12.5	13.3	12.7	11.8	11.6	11.8	11.4	12.1	11.9	16.4	11.8
12.5	13.4	12.7	11.8	11.6	11.8	11.4	12.1	11.9	16.4	11.8
12.5	13.4	12.8	11.8	11.6	11.8	11.4	12.1	11.9	16.4	11.8
12.5	13.4	12.8	11.8	11.6	11.8	11.4	12.1	11.9	16.4	11.8
12.5	13.4	12.8	11.8	11.6	11.8	11.4	12.1	11.9	16.4	11.8
12.5	13.4	12.8	11.8	11.6	11.8	11.4	12.1	11.9	16.4	11.8
12.5	13.4	12.8	11.8	11.6	11.8	11.4	12.1	11.9	16.4	11.8
12.5	13.4	12.8	11.9	11.6	11.8	11.4	12.1	11.9	16.5	11.8
12.5	13.4	12.8	11.9	11.6	11.8	11.4	12.1	11.9	16.5	11.8
12.5	13.4	12.8	11.9	11.6	11.8	11.4	12.1	11.9	16.5	11.8
12.6	13.4	12.8	11.9	11.6	11.8	11.4	12.1	12	16.5	11.8
12.6	13.4	12.8	11.9	11.6	11.8	11.4	12.2	12	16.5	11.8
12.6	13.4	12.8	11.9	11.6	11.8	11.4	12.2	12	16.5	11.8
12.6	13.4	12.8	11.9	11.6	11.8	11.4	12.2	12	16.5	11.8
12.6	13.4	12.8	11.9	11.7	11.8	11.5	12.2	12	16.5	11.8
12.6	13.4	12.9	11.9	11.7	11.9	11.5	12.2	12	16.5	11.8
12.6	13.4	12.9	11.9	11.7	11.9	11.5	12.2	12	16.6	11.8
12.6	13.4	12.9	11.9	11.7	11.8	11.5	12.2	12	16.6	11.8
12.6	13.5	12.9	11.9	11.6	11.9	11.5	12.2	12	16.6	11.8
12.6	13.5	12.9	11.9	11.7	11.9	11.5	12.2	12	16.6	11.8
12.6	13.5	12.9	11.9	11.7	11.9	11.5	12.2	12	16.6	11.8
12.6	13.5	12.9	12	11.7	11.9	11.5	12.2	12	16.6	11.8
12.6	13.5	12.9	12	11.7	11.9	11.5	12.2	12	16.6	11.8
12.6	13.5	12.9	12	11.7	11.9	11.5	12.2	12	16.7	11.8
12.7	13.5	12.9	12	11.7	11.9	11.5	12.2	12	16.7	11.8
12.7	13.5	13	12	11.7	11.9	11.5	12.3	12	16.7	11.8
12.7	13.5	13	12	11.7	11.9	11.5	12.3	12	16.7	11.8
12.7	13.5	13	12	11.7	11.9	11.5	12.3	12	16.7	11.8
12.7	13.5	13	12	11.7	11.9	11.5	12.3	12	16.7	11.8
12.7	13.5	13	12	11.7	11.9	11.5	12.3	12	16.7	11.8
12.7	13.5	13	12	11.8	11.9	11.5	12.3	12	16.7	11.8
12.7	13.5	13	12	11.8	11.9	11.5	12.3	12	16.8	11.8
12.7	13.6	12.9	12.1	11.8	11.9	11.6	12.3	12	16.8	11.8
12.7	13.6	13	12.1	11.8	12	11.6	12.3	12	16.8	11.8
12.7	13.6	13	12.1	11.8	12	11.6	12.3	12	16.8	11.8
12.7	13.6	13	12.1	11.8	12	11.6	12.3	12	16.8	11.8
12.8	13.6	13	12.1	11.8	12	11.6	12.3	12	16.8	11.8
12.8	13.6	13	12.1	11.8	12	11.6	12.3	12	16.8	11.8
12.8	13.6	13	12.1	11.8	11.9	11.6	12.3	12	16.8	11.8
12.8	13.6	13	12.1	11.7	12	11.6	12.3	12	16.8	11.8
12.8	13.6	13	12.1	11.8	12	11.6	12.4	12	16.8	11.8
12.8	13.6	13	12.1	11.8	12	11.6	12.4	12	16.8	11.8
12.8	13.6	13.1	12.1	11.8	12	11.6	12.4	12	16.8	11.8
12.8	13.6	13.1	12.1	11.8	12	11.6	12.4	12	16.8	11.8
12.8	13.6	13.1	12.1	11.9	12	11.6	12.4	12	16.9	11.8
12.8	13.6	13.1	12.1	11.9	12	11.6	12.4	12	16.9	11.8
12.8	13.6	13.1	12.2	11.9	12	11.6	12.4	12	16.9	11.8
12.8	13.6	13.1	12.2	11.9	12.1	11.6	12.4	12	16.9	11.8
12.9	13.7	13.1	12.2	11.9	12.1	11.6	12.4	12.1	16.9	11.8
12.9	13.7	13.1	12.2	11.9	12.1	11.6	12.4	12.1	16.9	11.8
12.9	13.7	13.1	12.2	11.9	12.1	11.6	12.4	12.1	16.9	11.8
12.9	13.7	13.1	12.2	11.9	12.1	11.6	12.4	12.1	16.9	11.8
12.9	13.7	13.1	12.2	11.9	12.1	11.6	12.4	12.1	16.9	11.8
12.9	13.7	13.1	12.2	11.9	12.1	11.6	12.5	12.1	16.9	11.8
12.9	13.7	13.1	12.2	11.9	12.1	11.7	12.5	12.1	16.9	11.8
12.9	13.7	13.1	12.2	11.9	12.1	11.7	12.4	12.1	16.9	11.8
12.9	13.7	13.1	12.2	11.9	12.1	11.7	12.5	12.1	17	11.8
12.9	13.7	13.1	12.2	11.9	12.1	11.7	12.5	12.1	17	11.8
12.9	13.7	13.1	12.2	11.9	12.1	11.7	12.5	12.1	17	11.8
13	13.7	13.1	12.2	11.9	12.1	11.7	12.5	12.1	17	11.8
13	13.7	13.1	12.2	11.9	12.1	11.7	12.5	12.1	17	11.8
13	13.7	13.1	12.2	12	12.1	11.7	12.5	12.1	17	11.8
13	13.7	13.1	12.2	12	12.1	11.7	12.5	12.1	17	11.8
13	13.7	13.1	12.2	12	12.1	11.7	12.5	12.1	17	11.8
13	13.8	13.2	12.3	12	12.1	11.7	12.5	12.1	17	11.8
13	13.8	13.2	12.3	12	12.1	11.7	12.5	12.1	17	11.8
13	13.8	13.2	12.3	12	12.1	11.7	12.5	12.1	17.1	11.8
13	13.8	13.2	12.3	12	12.1	11.7	12.5	12.1	17.1	11.8
13	13.8	13.2	12.3	12	12.1	11.7	12.5	12.1	17.1	11.8
13	13.8	13.2	12.3	12	12.1	11.7	12.5	12.1	17.1	11.8
13	13.8	13.2	12.3	12	12.2	11.7	12.5	12.1	17.1	11.8
13	13.8	13.2	12.3	12	12.2	11.7	12.5	12.1	17.1	11.8
13	13.8	13.2	12.3	12	12.2	11.7	12.5	12.1	17.1	11.8
13	13.8	13.2	12.3	12	12.2	11.8	12.6	12.1	17.1	11.8
13	13.8	13.2	12.3	12	12.2	11.8	12.6	12.1	17.1	11.8
13.1	13.8	13.2	12.3	12.1	12.2	11.8	12.6	12.1	17.1	11.8
13	13.9	13.2	12.3	12.1	12.2	11.8	12.5	12.1	17.1	11.8
13.1	13.9	13.2	12.3	12.1	12.2	11.8	12.6	12.1	17.2	11.8
13.1	13.9	13.2	12.3	12.1	12.2	11.8	12.6	12.1	17.2	11.8
13.1	13.9	13.2	12.3	12.1	12.1	11.8	12.6	12.1	17.2	11.8
13.1	13.9	13.2	12.4	12.1	12.2	11.8	12.6	12.1	17.2	11.8
13.1	13.9	13.2	12.4	12.1	12.2	11.8	12.6	12.1	17.2	11.8
13.1	13.9	13.2	12.3	12.1	12.2	11.8	12.6	12.1	17.2	11.8
13.1	13.9	13.3	12.4	12.1	12.2	11.8	12.6	12.2	17.2	11.8
13.1	13.9	13.3	12.4	12.1	12.2	11.8	12.6	12.2	17.2	11.8
13.1	13.9	13.3	12.4	12.1	12.2	11.8	12.6	12.2	17.2	11.8
13.1	14	13.3	12.4	12.1	12.2	11.8	12.6	12.2	17.2	11.8
13.1	14	13.3	12.4	12.1	12.2	11.8	12.6	12.2	17.2	11.8
13.1	14	13.3	12.4	12.1	12.2	11.8	12.7	12.2	17.2	11.8
13.2	14	13.3	12.4	12.1	12.2	11.8	12.7	12.2	17.3	11.8
13.2	14	13.3	12.4	12.1	12.2	11.8	12.7	12.2	17.3	11.8
13.2	14	13.3	12.4	12.1	12.3	11.8	12.7	12.2	17.3	11.8
13.2	14	13.3	12.4	12.2	12.2	11.8	12.7	12.2	17.3	11.8
13.2	14	13.3	12.4	12.2	12.3	11.8	12.7	12.2	17.3	11.8
13.2	14	13.3	12.4	12.2	12.3	11.9	12.7	12.2	17.3	11.8
13.2	14	13.3	12.5	12.2	12.3	11.9	12.7	12.2	17.3	11.8
13.2	14	13.3	12.5	12.2	12.3	11.9	12.7	12.2	17.3	11.8
13.2	14	13.3	12.5	12.2	12.3	11.9	12.7	12.2	17.3	11.8
13.2	14	13.3	12.5	12.2	12.3	11.9	12.7	12.2	17.3	11.8
13.2	14	13.3	12.5	12.2	12.3	11.8	12.7	12.2	17.3	11.8
13.2	14	13.4	12.5	12.2	12.3	11.9	12.7	12.2	17.3	11.8
13.2	14.1	13.4	12.5	12.2	12.2	11.9	12.7	12.2	17.4	11.8
13.2	14.1	13.4	12.5	12.2	12.3	11.9	12.7	12.2	17.4	11.8
13.3	14.1	13.4	12.5	12.2	12.3	11.9	12.7	12.2	17.4	11.8
13.3	14.1	13.4	12.4	12.2	12.3	11.9	12.8	12.2	17.4	11.8
13.3	14.1	13.4	12.5	12.2	12.3	11.9	12.8	12.2	17.4	11.8
13.3	14.1	13.4	12.5	12.2	12.3	11.9	12.8	12.2	17.4	11.8
13.3	14.1	13.4	12.5	12.2	12.3	11.9	12.8	12.2	17.4	11.8
13.3	14.1	13.4	12.5	12.2	12.3	11.9	12.8	12.2	17.4	11.8
13.3	14.1	13.4	12.5	12.2	12.3	11.9	12.7	12.2	17.4	11.8
13.3	14.1	13.4	12.5	12.3	12.3	11.9	12.8	12.2	17.4	11.8
13.3	14.1	13.4	12.5	12.3	12.3	11.9	12.8	12.2	17.4	11.8
13.3	14.1	13.4	12.5	12.3	12.3	11.9	12.8	12.2	17.4	11.8
13.3	14.1	13.4	12.5	12.3	12.3	11.9	12.8	12.2	17.5	11.8
13.3	14.1	13.4	12.5	12.3	12.4	12	12.8	12.2	17.5	11.8
13.3	14.1	13.4	12.5	12.3	12.4	12	12.8	12.2	17.5	11.8
13.3	14.1	13.4	12.6	12.3	12.4	12	12.8	12.2	17.5	11.8
13.4	14.1	13.4	12.6	12.3	12.4	12	12.8	12.3	17.5	11.8
13.4	14.1	13.4	12.6	12.3	12.3	12	12.9	12.2	17.5	11.8
13.4	14.2	13.4	12.6	12.3	12.4	12	12.9	12.3	17.5	11.8
13.4	14.2	13.4	12.6	12.3	12.4	12	12.9	12.3	17.5	11.8
13.4	14.2	13.4	12.6	12.3	12.4	12	12.8	12.3	17.5	11.8
13.4	14.2	13.4	12.6	12.3	12.4	12	12.9	12.3	17.5	11.8
13.4	14.2	13.4	12.6	12.3	12.4	12	12.9	12.3	17.5	11.8
13.4	14.2	13.5	12.6	12.3	12.4	12	12.9	12.3	17.5	11.8
13.4	14.2	13.4	12.6	12.3	12.4	12	12.9	12.3	17.5	11.8
13.4	14.2	13.5	12.6	12.3	12.4	12	12.9	12.3	17.5	11.8
13.4	14.2	13.4	12.6	12.3	12.4	12	12.9	12.3	17.5	11.8
13.4	14.2	13.5	12.6	12.3	12.4	12	12.9	12.3	17.5	11.8
13.4	14.2	13.5	12.6	12.4	12.4	12	12.9	12.3	17.5	11.8
13.4	14.2	13.5	12.6	12.4	12.4	12	13	12.3	17.5	11.8
13.4	14.2	13.5	12.6	12.4	12.4	12.1	12.9	12.3	17.6	11.8
13.4	14.2	13.5	12.6	12.4	12.4	12.1	13	12.3	17.6	11.8
13.4	14.3	13.5	12.7	12.4	12.4	12	13	12.3	17.6	11.8
13.5	14.3	13.5	12.7	12.4	12.4	12.1	13	12.3	17.6	11.8
13.5	14.3	13.5	12.7	12.4	12.4	12.1	13	12.3	17.6	11.8
13.5	14.3	13.5	12.7	12.4	12.4	12.1	13	12.3	17.6	11.8
13.5	14.3	13.5	12.7	12.4	12.4	12.1	13	12.3	17.6	11.8
13.5	14.3	13.5	12.7	12.4	12.4	12.1	13	12.3	17.6	11.8
13.5	14.3	13.5	12.7	12.4	12.4	12.1	13	12.3	17.6	11.8
13.5	14.3	13.5	12.7	12.4	12.4	12.1	13	12.3	17.6	11.8
13.5	14.3	13.5	12.7	12.4	12.5	12.1	13	12.3	17.6	11.8
13.5	14.3	13.6	12.7	12.4	12.5	12	13	12.3	17.6	11.9
13.5	14.3	13.6	12.7	12.4	12.4	12.1	13	12.3	17.7	11.9
13.5	14.3	13.6	12.7	12.4	12.5	12.1	13	12.3	17.7	11.9
13.5	14.3	13.6	12.7	12.4	12.5	12.1	13	12.3	17.7	11.9
13.5	14.3	13.6	12.7	12.4	12.5	12.1	13.1	12.3	17.7	11.9
13.6	14.3	13.6	12.7	12.5	12.5	12.1	13.1	12.3	17.7	11.9
13.6	14.3	13.6	12.8	12.5	12.5	12.1	13.1	12.3	17.7	11.9
13.6	14.3	13.6	12.8	12.5	12.5	12.1	13.1	12.3	17.7	11.9
13.6	14.3	13.6	12.8	12.5	12.5	12.2	13.1	12.3	17.7	11.9
13.6	14.3	13.6	12.8	12.5	12.5	12.2	13.1	12.3	17.7	11.9
13.6	14.3	13.6	12.8	12.5	12.5	12.2	13	12.3	17.7	11.9
13.6	14.4	13.6	12.8	12.5	12.5	12.2	13.1	12.3	17.7	11.9
13.6	14.4	13.6	12.8	12.5	12.5	12.2	13.1	12.3	17.7	11.9
13.6	14.4	13.6	12.8	12.5	12.5	12.2	13.1	12.3	17.7	11.9
13.6	14.4	13.6	12.8	12.5	12.5	12.2	13.1	12.3	17.7	11.9
13.6	14.4	13.6	12.8	12.5	12.5	12.2	13.1	12.3	17.7	11.9
13.6	14.4	13.6	12.8	12.5	12.5	12.2	13.1	12.3	17.7	12
13.6	14.4	13.6	12.8	12.5	12.5	12.2	13.1	12.3	17.7	12
13.6	14.4	13.7	12.8	12.5	12.5	12.2	13.1	12.3	17.7	12
13.6	14.4	13.7	12.8	12.5	12.5	12.2	13.1	12.3	17.7	12
13.6	14.4	13.7	12.9	12.5	12.5	12.2	13.1	12.3	17.7	12
13.7	14.4	13.7	12.9	12.5	12.5	12.2	13.2	12.3	17.7	12
13.7	14.4	13.7	12.9	12.5	12.5	12.2	13.2	12.3	17.7	12
13.7	14.4	13.7	12.9	12.5	12.5	12.2	13.2	12.3	17.7	12
13.7	14.4	13.7	12.9	12.6	12.5	12.2	13.2	12.3	17.7	12
13.7	14.4	13.7	12.9	12.6	12.6	12.2	13.2	12.3	17.8	12
13.7	14.4	13.7	12.9	12.6	12.6	12.2	13.2	12.3	17.8	12
13.7	14.4	13.7	12.9	12.6	12.5	12.2	13.2	12.3	17.8	12
13.7	14.5	13.7	12.9	12.6	12.6	12.3	13.2	12.4	17.8	12
13.7	14.5	13.7	12.9	12.6	12.6	12.3	13.2	12.4	17.8	12
13.7	14.5	13.7	12.9	12.6	12.6	12.3	13.2	12.4	17.8	12
13.7	14.5	13.7	13	12.6	12.6	12.3	13.2	12.4	17.8	12
13.7	14.5	13.7	13	12.6	12.6	12.2	13.2	12.4	17.8	12
13.7	14.5	13.7	13	12.6	12.6	12.3	13.2	12.4	17.8	12.1
13.7	14.5	13.7	13	12.6	12.6	12.3	13.2	12.4	17.8	12.1
13.8	14.5	13.8	13	12.5	12.6	12.3	13.2	12.4	17.8	12.1
13.8	14.5	13.8	13	12.6	12.6	12.3	13.2	12.4	17.8	12.1
13.8	14.5	13.8	13	12.6	12.6	12.3	13.3	12.4	17.8	12.1
13.8	14.5	13.7	13	12.6	12.6	12.3	13.3	12.4	17.8	12.1
13.8	14.5	13.8	13	12.6	12.6	12.3	13.3	12.4	17.8	12.1
13.8	14.5	13.8	13	12.6	12.6	12.3	13.3	12.4	17.8	12.1
13.8	14.5	13.8	13	12.7	12.6	12.3	13.3	12.4	17.9	12.1
13.8	14.5	13.8	13	12.7	12.6	12.3	13.3	12.4	17.9	12.1
13.8	14.5	13.8	13	12.7	12.6	12.3	13.3	12.4	17.9	12.1
13.8	14.6	13.8	13	12.7	12.6	12.3	13.3	12.4	17.9	12.1
13.8	14.6	13.8	13	12.7	12.6	12.3	13.3	12.4	17.9	12.1
13.8	14.6	13.8	13	12.7	12.7	12.3	13.3	12.4	17.9	12.1
13.8	14.6	13.8	13	12.7	12.7	12.3	13.3	12.4	17.9	12.1
13.9	14.6	13.8	13.1	12.7	12.7	12.3	13.3	12.4	17.9	12.1
13.9	14.6	13.8	13.1	12.7	12.7	12.3	13.3	12.4	17.9	12.1
13.9	14.6	13.8	13.1	12.7	12.7	12.4	13.3	12.4	17.9	12.1
13.9	14.6	13.8	13.1	12.7	12.7	12.4	13.3	12.4	17.9	12.1
13.9	14.6	13.9	13.1	12.7	12.7	12.4	13.3	12.4	17.9	12.2
13.9	14.6	13.9	13.1	12.7	12.7	12.4	13.3	12.4	17.9	12.2
13.9	14.6	13.9	13.1	12.7	12.7	12.3	13.4	12.4	17.9	12.2
13.9	14.6	13.9	13.1	12.7	12.7	12.4	13.4	12.4	17.9	12.2
13.9	14.6	13.9	13.1	12.8	12.7	12.4	13.4	12.4	17.9	12.2
13.9	14.6	13.9	13.1	12.8	12.7	12.4	13.4	12.4	17.9	12.2
13.9	14.6	13.9	13.1	12.8	12.7	12.4	13.4	12.4	17.9	12.2
14	14.6	13.9	13.1	12.8	12.7	12.4	13.4	12.4	17.9	12.2
14	14.6	13.9	13.1	12.8	12.7	12.4	13.4	12.4	17.9	12.2
14	14.6	13.9	13.1	12.8	12.7	12.4	13.4	12.4	17.9	12.2
14	14.6	13.9	13.1	12.8	12.7	12.4	13.4	12.4	17.9	12.2
14	14.6	13.9	13.2	12.8	12.7	12.4	13.4	12.4	17.9	12.2
14	14.7	13.9	13.2	12.8	12.7	12.4	13.4	12.4	18	12.2
14	14.7	13.9	13.2	12.8	12.7	12.4	13.4	12.4	18	12.2
14	14.7	13.9	13.2	12.8	12.7	12.4	13.4	12.4	18	12.2
14	14.7	13.9	13.1	12.8	12.8	12.4	13.4	12.5	18	12.3
14	14.7	13.9	13.2	12.8	12.8	12.5	13.4	12.5	18	12.3
14	14.7	13.9	13.2	12.8	12.8	12.5	13.4	12.5	18	12.3
14	14.7	13.9	13.2	12.8	12.8	12.5	13.4	12.5	18	12.3
14	14.7	13.9	13.2	12.8	12.8	12.5	13.4	12.5	18	12.3
14	14.7	13.9	13.2	12.8	12.8	12.5	13.4	12.5	18	12.3
14	14.7	13.9	13.2	12.9	12.8	12.5	13.4	12.5	18	12.3
14	14.7	13.9	13.2	12.9	12.8	12.5	13.4	12.5	18	12.3
14	14.7	13.9	13.2	12.9	12.8	12.4	13.4	12.5	18	12.3
14	14.7	13.9	13.2	12.9	12.8	12.5	13.5	12.5	18	12.3
14	14.7	13.9	13.2	12.9	12.8	12.5	13.5	12.5	18	12.3
14	14.7	13.9	13.2	12.9	12.8	12.5	13.5	12.5	18	12.3
14	14.7	13.9	13.2	12.9	12.8	12.5	13.5	12.5	18	12.3
14	14.7	13.9	13.2	12.9	12.8	12.5	13.5	12.5	18	12.3
14	14.7	13.9	13.2	12.9	12.8	12.5	13.5	12.5	18	12.3
14	14.7	13.9	13.2	12.9	12.8	12.5	13.5	12.5	18	12.3
14	14.7	13.9	13.2	12.9	12.8	12.5	13.5	12.5	18.1	12.3
14.1	14.7	13.9	13.2	12.9	12.8	12.5	13.5	12.5	18.1	12.3
14.1	14.7	13.9	13.3	12.9	12.8	12.5	13.5	12.5	18.1	12.4
14.1	14.7	14	13.3	12.9	12.8	12.5	13.5	12.5	18.1	12.4
14.1	14.7	13.9	13.3	12.9	12.8	12.5	13.5	12.5	18.1	12.4
14.1	14.7	14	13.3	13	12.8	12.5	13.5	12.5	18.1	12.4
14.1	14.8	14	13.3	12.9	12.8	12.5	13.5	12.5	18.1	12.4
14.1	14.8	14	13.3	13	12.8	12.5	13.5	12.5	18.1	12.4
14.1	14.8	14	13.3	13	12.8	12.5	13.5	12.5	18.1	12.4
14.1	14.8	14	13.3	13	12.9	12.5	13.5	12.5	18.1	12.4
14.1	14.8	14	13.3	13	12.9	12.5	13.6	12.5	18.1	12.4
14.1	14.8	14	13.3	13	12.9	12.5	13.6	12.5	18.1	12.4
14.1	14.8	14	13.3	13	12.9	12.5	13.6	12.5	18.1	12.4
14.1	14.8	14	13.3	13	12.9	12.6	13.6	12.5	18.1	12.4
14.1	14.8	14	13.3	13	12.9	12.5	13.6	12.5	18.1	12.4
14.1	14.8	14	13.3	13	12.9	12.6	13.6	12.5	18.1	12.4
14.1	14.8	14	13.3	13	12.9	12.6	13.6	12.5	18.1	12.4
14.1	14.8	14	13.3	13	12.9	12.6	13.6	12.5	18.1	12.5
14.2	14.8	14	13.3	13	12.9	12.6	13.6	12.5	18.1	12.5
14.2	14.8	14	13.3	13	12.9	12.6	13.6	12.5	18.1	12.5
14.2	14.8	14	13.4	13	12.9	12.6	13.6	12.5	18.1	12.5
14.2	14.8	14	13.4	13	12.9	12.6	13.6	12.5	18.1	12.5
14.2	14.9	14	13.4	13.1	12.9	12.6	13.6	12.5	18.1	12.5
14.2	14.9	14	13.4	13.1	12.9	12.6	13.6	12.5	18.1	12.5
14.2	14.9	14	13.4	13.1	13	12.6	13.6	12.5	18.1	12.5
14.2	14.9	14.1	13.4	13.1	13	12.6	13.6	12.5	18.1	12.5
14.2	14.9	14.1	13.4	13.1	13	12.6	13.6	12.5	18.1	12.5
14.2	14.9	14.1	13.4	13.1	12.9	12.6	13.6	12.5	18.1	12.5
14.2	14.9	14.1	13.4	13	13	12.6	13.7	12.5	18.1	12.5
14.2	14.9	14.1	13.4	13.1	13	12.6	13.7	12.5	18.1	12.5
14.2	14.9	14.1	13.4	13.1	13	12.6	13.7	12.5	18.1	12.6
14.2	14.9	14.1	13.4	13.1	13	12.6	13.7	12.5	18.1	12.6
14.3	14.9	14.1	13.4	13.1	13	12.6	13.7	12.6	18.1	12.6
14.3	14.9	14.1	13.4	13.1	13	12.6	13.7	12.5	18.2	12.6
14.3	14.9	14.1	13.4	13.1	13	12.6	13.7	12.6	18.2	12.6
14.3	14.9	14.1	13.4	13.1	13	12.7	13.7	12.6	18.2	12.6
14.3	14.9	14.1	13.4	13.1	13	12.7	13.7	12.6	18.2	12.6
14.3	14.9	14.1	13.4	13.1	13	12.7	13.7	12.6	18.2	12.6
14.3	14.9	14.1	13.4	13.1	13	12.7	13.7	12.6	18.2	12.6
14.3	15	14.1	13.4	13.1	13	12.7	13.7	12.6	18.2	12.6
14.3	15	14.1	13.5	13.1	13	12.7	13.7	12.6	18.2	12.6
14.3	15	14.1	13.5	13.1	13	12.7	13.7	12.6	18.2	12.6
14.3	15	14.1	13.5	13.2	13	12.7	13.7	12.6	18.2	12.6
14.3	15	14.1	13.5	13.2	13	12.7	13.7	12.6	18.2	12.6
14.3	15	14.1	13.5	13.2	13	12.7	13.7	12.6	18.2	12.6
14.3	15	14.1	13.5	13.2	13	12.7	13.7	12.6	18.2	12.6
14.3	15	14.1	13.5	13.2	13	12.7	13.7	12.6	18.2	12.7
14.3	15	14.1	13.5	13.2	13.1	12.7	13.7	12.6	18.2	12.7
14.3	15	14.1	13.5	13.2	13.1	12.7	13.8	12.6	18.2	12.7
14.3	15	14.1	13.5	13.2	13	12.7	13.8	12.6	18.2	12.7
14.3	15	14.1	13.5	13.2	13.1	12.7	13.8	12.6	18.2	12.7
14.3	15	14.1	13.5	13.2	13.1	12.7	13.8	12.6	18.2	12.7
14.3	15	14.2	13.5	13.2	13.1	12.7	13.8	12.6	18.2	12.7
14.3	15	14.2	13.5	13.2	13.1	12.7	13.8	12.6	18.2	12.7
14.3	15	14.2	13.5	13.2	13.1	12.7	13.8	12.6	18.2	12.7
14.3	15	14.2	13.5	13.2	13.1	12.7	13.8	12.6	18.2	12.7
14.3	15	14.2	13.5	13.2	13.1	12.7	13.8	12.6	18.2	12.7
14.3	15	14.2	13.5	13.2	13.1	12.7	13.7	12.6	18.2	12.7
14.3	15	14.2	13.5	13.2	13.1	12.7	13.8	12.6	18.2	12.7
14.4	15	14.2	13.5	13.2	13.1	12.7	13.8	12.6	18.3	12.7
14.4	15	14.2	13.5	13.2	13	12.8	13.8	12.6	18.3	12.7
14.4	15.1	14.2	13.5	13.2	13.1	12.8	13.8	12.6	18.3	12.7
14.4	15.1	14.2	13.5	13.2	13.1	12.8	13.8	12.6	18.3	12.7
14.4	15.1	14.2	13.5	13.2	13.1	12.8	13.8	12.6	18.3	12.7
14.4	15.1	14.2	13.5	13.2	13.1	12.8	13.8	12.6	18.3	12.7
14.4	15.1	14.2	13.5	13.2	13.1	12.8	13.8	12.6	18.3	12.7
14.4	15.1	14.2	13.6	13.3	13.1	12.8	13.9	12.6	18.3	12.7
14.4	15.1	14.2	13.6	13.3	13.1	12.8	13.9	12.6	18.3	12.7
14.4	15.1	14.2	13.6	13.3	13.1	12.8	13.8	12.6	18.3	12.7
14.4	15.1	14.2	13.6	13.3	13.1	12.8	13.9	12.6	18.3	12.7
14.4	15.1	14.2	13.6	13.3	13.1	12.8	13.9	12.6	18.3	12.7
14.4	15.1	14.2	13.6	13.3	13.1	12.8	13.9	12.6	18.3	12.7
14.4	15.1	14.2	13.6	13.3	13.1	12.8	13.9	12.6	18.3	12.7
14.5	15.1	14.2	13.6	13.3	13.1	12.8	13.9	12.6	18.3	12.7
14.5	15.1	14.2	13.5	13.3	13.1	12.8	13.9	12.6	18.3	12.7
14.5	15.1	14.3	13.6	13.3	13.1	12.8	13.9	12.6	18.3	12.7
14.5	15.1	14.3	13.6	13.3	13.1	12.8	13.9	12.6	18.3	12.7
14.5	15.2	14.3	13.6	13.3	13.1	12.8	13.9	12.6	18.3	12.7
14.5	15.2	14.3	13.6	13.3	13.2	12.9	13.9	12.6	18.3	12.7
14.5	15.2	14.3	13.6	13.3	13.2	12.9	13.9	12.6	18.3	12.7
14.5	15.2	14.3	13.6	13.3	13.2	12.8	13.9	12.6	18.3	12.7
14.5	15.2	14.3	13.6	13.3	13.1	12.9	14	12.6	18.3	12.7
14.5	15.2	14.3	13.7	13.3	13.2	12.9	14	12.7	18.3	12.7
14.5	15.2	14.3	13.7	13.3	13.2	12.9	14	12.7	18.3	12.7
14.5	15.2	14.3	13.7	13.3	13.2	12.9	14	12.7	18.3	12.7
14.5	15.2	14.3	13.7	13.4	13.2	12.9	14	12.7	18.3	12.7
14.6	15.2	14.3	13.7	13.4	13.2	12.9	14	12.7	18.3	12.7
14.6	15.2	14.3	13.7	13.4	13.2	12.9	14	12.7	18.3	12.7
14.6	15.2	14.3	13.7	13.4	13.2	12.9	14	12.7	18.3	12.7
14.6	15.2	14.3	13.7	13.4	13.2	12.9	14	12.7	18.3	12.7
14.6	15.2	14.3	13.7	13.4	13.2	12.9	14	12.7	18.3	12.7
14.6	15.2	14.3	13.7	13.4	13.2	12.9	14	12.7	18.3	12.7
14.6	15.2	14.3	13.7	13.4	13.1	12.9	14	12.7	18.3	12.7
14.6	15.2	14.3	13.7	13.4	13.2	13	14	12.7	18.3	12.7
14.6	15.2	14.3	13.7	13.4	13.2	13	14	12.7	18.3	12.7
14.6	15.2	14.3	13.8	13.4	13.2	13	14	12.7	18.3	12.7
14.6	15.2	14.3	13.8	13.4	13.2	13	14	12.7	18.3	12.7
14.6	15.2	14.4	13.8	13.4	13.2	13	14	12.7	18.3	12.7
14.6	15.2	14.4	13.8	13.4	13.2	13	14	12.7	18.3	12.7
14.6	15.2	14.4	13.8	13.4	13.2	13	14	12.7	18.3	12.7
14.6	15.2	14.4	13.8	13.4	13.2	13	14	12.7	18.4	12.7
14.6	15.3	14.4	13.8	13.4	13.2	13	14	12.7	18.4	12.7
14.7	15.3	14.4	13.8	13.4	13.2	13	14.1	12.7	18.4	12.7
14.7	15.3	14.4	13.8	13.4	13.2	13	14.1	12.7	18.4	12.7
14.7	15.3	14.4	13.8	13.4	13.3	13	14.1	12.7	18.4	12.7
14.7	15.3	14.4	13.8	13.4	13.3	13	14.1	12.7	18.4	12.7
14.7	15.3	14.4	13.8	13.4	13.3	13	14.1	12.7	18.4	12.7
14.7	15.3	14.4	13.8	13.4	13.3	13	14.1	12.7	18.4	12.7
14.7	15.3	14.4	13.8	13.5	13.3	13	14.1	12.7	18.4	12.7
14.7	15.3	14.4	13.8	13.5	13.3	13	14.1	12.7	18.4	12.7
14.7	15.3	14.4	13.8	13.5	13.3	13	14.1	12.7	18.4	12.7
14.7	15.3	14.4	13.8	13.5	13.3	13	14.1	12.7	18.4	12.7
14.7	15.3	14.4	13.8	13.5	13.3	13	14.1	12.7	18.4	12.7
14.7	15.3	14.4	13.8	13.5	13.3	13	14.1	12.7	18.4	12.7
14.7	15.3	14.4	13.8	13.5	13.3	13	14.1	12.7	18.4	12.7
14.7	15.3	14.4	13.8	13.5	13.3	13	14.1	12.7	18.4	12.7
14.7	15.3	14.4	13.8	13.5	13.3	13	14.1	12.7	18.4	12.8
14.7	15.3	14.4	13.8	13.5	13.3	13	14.1	12.7	18.4	12.8
14.7	15.3	14.4	13.8	13.5	13.3	13.1	14.1	12.7	18.4	12.8
14.7	15.3	14.4	13.8	13.5	13.3	13.1	14.1	12.7	18.4	12.8
14.7	15.3	14.4	13.9	13.5	13.3	13.1	14.1	12.7	18.4	12.8
14.7	15.3	14.4	13.9	13.5	13.3	13.1	14.1	12.7	18.4	12.8
14.7	15.3	14.4	13.9	13.5	13.3	13.1	14.1	12.7	18.4	12.8
14.7	15.3	14.4	13.9	13.5	13.3	13.1	14.2	12.7	18.4	12.8
14.7	15.3	14.4	13.8	13.5	13.3	13.1	14.1	12.7	18.4	12.8
14.7	15.3	14.4	13.9	13.5	13.3	13.1	14.2	12.7	18.4	12.8
14.7	15.3	14.4	13.9	13.5	13.3	13.1	14.2	12.7	18.4	12.8
14.7	15.3	14.4	13.9	13.5	13.3	13.1	14.2	12.7	18.4	12.8
14.7	15.3	14.4	13.9	13.5	13.3	13.1	14.2	12.7	18.4	12.8
14.7	15.3	14.4	13.9	13.5	13.3	13.1	14.2	12.7	18.4	12.8
14.7	15.3	14.4	13.9	13.6	13.3	13.1	14.2	12.7	18.4	12.8
14.7	15.3	14.4	13.9	13.6	13.4	13.1	14.2	12.7	18.4	12.8
14.7	15.3	14.4	13.9	13.6	13.4	13.1	14.2	12.7	18.4	12.8
14.8	15.3	14.4	13.9	13.6	13.4	13.1	14.2	12.8	18.4	12.8
14.8	15.3	14.4	13.9	13.6	13.4	13.1	14.2	12.8	18.5	12.8
14.8	15.3	14.4	13.9	13.6	13.4	13.1	14.2	12.8	18.4	12.8
14.8	15.3	14.4	13.9	13.6	13.4	13.1	14.2	12.8	18.4	12.8
14.8	15.3	14.4	13.9	13.6	13.4	13.1	14.2	12.8	18.4	12.8
14.8	15.3	14.4	13.9	13.6	13.4	13.1	14.2	12.8	18.5	12.8
14.8	15.3	14.4	13.9	13.6	13.4	13.1	14.2	12.8	18.5	12.8
14.8	15.3	14.4	13.9	13.6	13.4	13.1	14.2	12.8	18.5	12.8
14.8	15.3	14.4	13.9	13.6	13.4	13.1	14.2	12.8	18.5	12.8
14.8	15.3	14.5	14	13.6	13.4	13.1	14.3	12.8	18.4	12.8
14.8	15.3	14.5	14	13.6	13.4	13.1	14.3	12.8	18.5	12.8
14.8	15.3	14.5	14	13.6	13.4	13.2	14.3	12.8	18.5	12.8
14.8	15.3	14.5	13.9	13.6	13.4	13.2	14.3	12.8	18.5	12.8
14.8	15.3	14.5	14	13.6	13.4	13.2	14.3	12.8	18.5	12.8
14.8	15.3	14.5	14	13.6	13.4	13.2	14.3	12.8	18.5	12.8
14.8	15.3	14.5	14	13.6	13.4	13.2	14.3	12.8	18.5	12.8
14.8	15.3	14.5	14	13.6	13.4	13.2	14.3	12.8	18.5	12.8
14.8	15.3	14.5	14	13.6	13.4	13.2	14.3	12.8	18.5	12.8
14.8	15.4	14.5	14	13.6	13.4	13.2	14.3	12.8	18.5	12.8
14.8	15.4	14.5	14	13.7	13.4	13.2	14.3	12.8	18.5	12.8
14.8	15.4	14.5	14	13.7	13.4	13.2	14.3	12.8	18.5	12.8
14.9	15.4	14.5	14	13.7	13.4	13.2	14.3	12.8	18.5	12.8
14.9	15.4	14.5	14	13.7	13.4	13.2	14.3	12.8	18.5	12.8
14.9	15.4	14.5	14	13.7	13.4	13.2	14.3	12.8	18.5	12.8
14.9	15.4	14.5	14	13.7	13.4	13.2	14.3	12.8	18.5	12.8
14.9	15.4	14.5	14	13.7	13.4	13.2	14.3	12.8	18.5	12.8
14.9	15.4	14.5	14	13.7	13.4	13.2	14.3	12.8	18.5	12.8
14.9	15.4	14.5	14	13.6	13.4	13.2	14.3	12.8	18.5	12.8
14.9	15.4	14.5	14	13.7	13.4	13.2	14.3	12.8	18.5	12.8
14.9	15.4	14.5	14	13.7	13.4	13.2	14.3	12.8	18.5	12.9
14.9	15.4	14.4	14	13.7	13.4	13.2	14.3	12.8	18.5	12.8
14.9	15.4	14.5	14	13.7	13.4	13.2	14.3	12.8	18.5	12.9
14.9	15.4	14.5	14	13.7	13.4	13.2	14.3	12.8	18.5	12.8
14.9	15.4	14.5	14	13.7	13.4	13.2	14.3	12.8	18.5	12.9
14.9	15.4	14.5	14	13.7	13.4	13.2	14.3	12.8	18.5	12.9
14.9	15.4	14.5	14	13.7	13.5	13.2	14.3	12.8	18.5	12.9
14.9	15.4	14.5	14	13.7	13.4	13.2	14.3	12.8	18.5	12.9
14.9	15.4	14.5	14	13.7	13.5	13.2	14.4	12.8	18.5	12.9
14.9	15.4	14.5	14.1	13.7	13.4	13.3	14.4	12.8	18.5	12.9
14.9	15.4	14.5	14.1	13.7	13.5	13.3	14.4	12.8	18.5	12.9
14.9	15.4	14.5	14.1	13.7	13.5	13.3	14.4	12.8	18.5	12.9
14.9	15.4	14.5	14	13.7	13.5	13.3	14.4	12.8	18.5	12.9
14.9	15.4	14.5	14.1	13.7	13.5	13.2	14.4	12.8	18.5	12.9
14.9	15.4	14.5	14.1	13.7	13.5	13.3	14.4	12.8	18.5	12.9
14.9	15.4	14.5	14.1	13.8	13.5	13.3	14.4	12.8	18.6	12.9
14.9	15.4	14.5	14.1	13.8	13.5	13.3	14.4	12.8	18.5	12.9
14.9	15.4	14.5	14.1	13.8	13.5	13.3	14.4	12.8	18.6	12.9
14.9	15.4	14.5	14.1	13.8	13.5	13.3	14.4	12.8	18.6	12.9
14.9	15.4	14.5	14.1	13.8	13.5	13.3	14.4	12.8	18.6	12.9
14.9	15.4	14.5	14.1	13.8	13.5	13.3	14.4	12.8	18.6	12.9
15	15.4	14.5	14.1	13.8	13.5	13.3	14.4	12.8	18.6	12.9
15	15.4	14.5	14.1	13.7	13.5	13.3	14.4	12.8	18.6	12.9
15	15.4	14.5	14.1	13.8	13.5	13.3	14.4	12.8	18.6	12.9
15	15.4	14.5	14.1	13.8	13.5	13.3	14.4	12.8	18.6	12.9
15	15.4	14.5	14.1	13.8	13.5	13.3	14.4	12.8	18.6	12.9
15	15.4	14.5	14.1	13.8	13.5	13.3	14.4	12.8	18.6	12.9
15	15.4	14.5	14.1	13.8	13.5	13.3	14.4	12.8	18.6	12.9
15	15.4	14.5	14.1	13.8	13.5	13.3	14.4	12.8	18.6	12.8
15	15.4	14.5	14.1	13.8	13.5	13.3	14.5	12.8	18.6	12.9
15	15.4	14.5	14.1	13.8	13.5	13.3	14.4	12.8	18.6	12.9
15	15.4	14.5	14.1	13.8	13.5	13.3	14.5	12.8	18.6	12.9
15	15.4	14.5	14.1	13.8	13.5	13.3	14.5	12.8	18.6	12.9
15	15.4	14.5	14.1	13.8	13.5	13.3	14.5	12.8	18.6	12.9
15	15.4	14.5	14.1	13.8	13.5	13.3	14.5	12.8	18.6	12.9
15	15.4	14.5	14.1	13.8	13.5	13.3	14.5	12.8	18.6	12.9
15	15.4	14.5	14.1	13.8	13.5	13.3	14.5	12.8	18.6	12.9
15	15.4	14.5	14.1	13.8	13.5	13.3	14.5	12.8	18.6	12.9
15	15.4	14.5	14.1	13.8	13.5	13.3	14.5	12.8	18.6	12.9
15	15.4	14.5	14.1	13.8	13.6	13.3	14.5	12.8	18.6	12.9
15	15.4	14.5	14.1	13.8	13.5	13.4	14.5	12.8	18.6	12.9
15	15.4	14.5	14.1	13.8	13.6	13.4	14.5	12.8	18.6	12.9
15	15.4	14.5	14.1	13.8	13.6	13.3	14.5	12.8	18.6	12.9
15	15.4	14.5	14.1	13.8	13.6	13.4	14.5	12.8	18.6	12.9
15	15.4	14.5	14.1	13.9	13.6	13.4	14.5	12.8	18.6	12.9
15	15.4	14.5	14.1	13.8	13.6	13.4	14.5	12.9	18.6	12.9
15	15.4	14.5	14.1	13.9	13.6	13.4	14.5	12.9	18.6	12.9
15	15.4	14.5	14.2	13.9	13.6	13.4	14.5	12.9	18.6	12.9
15	15.4	14.5	14.2	13.9	13.6	13.4	14.5	12.9	18.6	12.9
15	15.4	14.5	14.2	13.9	13.6	13.4	14.5	12.9	18.6	12.9
15	15.4	14.6	14.2	13.9	13.6	13.4	14.5	12.9	18.6	12.9
15	15.4	14.5	14.2	13.9	13.6	13.4	14.5	12.9	18.6	12.9
15	15.4	14.5	14.2	13.9	13.6	13.4	14.5	12.9	18.6	12.9
15	15.4	14.5	14.1	13.9	13.6	13.4	14.5	12.9	18.6	12.9
15	15.4	14.6	14.2	13.9	13.6	13.4	14.6	12.9	18.6	12.9
15.1	15.4	14.6	14.2	13.9	13.6	13.4	14.6	12.9	18.6	12.9
15.1	15.4	14.6	14.2	13.8	13.6	13.4	14.6	12.9	18.6	12.9
15.1	15.4	14.5	14.2	13.9	13.6	13.4	14.6	12.9	18.6	12.9
15.1	15.4	14.6	14.2	13.9	13.6	13.4	14.6	12.9	18.6	12.9
15.1	15.4	14.6	14.2	13.9	13.6	13.4	14.6	12.9	18.6	12.9
15.1	15.5	14.6	14.2	13.9	13.6	13.4	14.6	12.9	18.6	12.9
15.1	15.5	14.6	14.2	13.9	13.6	13.4	14.6	12.9	18.6	13
15.1	15.5	14.6	14.2	13.9	13.6	13.4	14.6	12.9	18.6	12.9
15.1	15.5	14.5	14.2	13.9	13.6	13.4	14.6	12.9	18.6	12.9
15.1	15.5	14.6	14.2	13.9	13.6	13.4	14.6	12.9	18.6	12.9
15.1	15.5	14.6	14.2	14	13.6	13.4	14.6	12.9	18.6	12.9
15.1	15.5	14.6	14.2	14	13.6	13.4	14.6	12.9	18.6	12.9
15.1	15.5	14.6	14.1	14	13.6	13.4	14.6	12.9	18.6	12.9
15.1	15.5	14.6	14.2	14	13.6	13.4	14.6	12.9	18.6	12.9
15.1	15.5	14.6	14.2	14	13.6	13.4	14.6	12.9	18.6	12.9
15.1	15.5	14.6	14.2	14	13.6	13.4	14.6	12.9	18.6	12.9
15.1	15.5	14.6	14.2	14	13.6	13.4	14.6	12.9	18.6	12.9
15.1	15.5	14.6	14.2	14	13.6	13.4	14.6	12.9	18.6	12.9
15.1	15.5	14.6	14.2	14	13.6	13.4	14.6	12.9	18.6	12.9
15.1	15.5	14.6	14.2	14	13.6	13.4	14.6	12.9	18.6	12.9
15.1	15.5	14.6	14.2	14	13.6	13.4	14.6	12.9	18.6	12.9
15.1	15.5	14.6	14.2	13.9	13.6	13.4	14.6	12.9	18.6	13
15.1	15.5	14.6	14.2	14	13.6	13.4	14.7	12.9	18.6	13
15.1	15.5	14.6	14.3	14	13.6	13.4	14.7	12.9	18.6	13
15.1	15.5	14.6	14.3	14	13.7	13.4	14.7	12.9	18.7	13
15.1	15.5	14.6	14.3	14	13.7	13.4	14.7	12.9	18.7	13
15.2	15.5	14.6	14.3	14	13.7	13.4	14.7	12.9	18.7	13
15.2	15.5	14.6	14.3	14	13.7	13.4	14.6	12.9	18.7	13
15.2	15.5	14.6	14.3	14	13.7	13.4	14.7	12.9	18.7	13
15.2	15.5	14.6	14.3	14	13.6	13.5	14.7	12.9	18.7	13
15.2	15.5	14.6	14.3	14	13.7	13.5	14.7	12.9	18.7	13
15.2	15.6	14.6	14.3	14	13.7	13.5	14.7	12.9	18.7	13
15.2	15.6	14.6	14.3	14	13.7	13.5	14.7	12.9	18.7	13
15.2	15.6	14.6	14.3	14	13.7	13.5	14.7	12.9	18.7	13
15.2	15.6	14.6	14.3	14	13.7	13.5	14.7	12.9	18.7	13
15.2	15.6	14.6	14.3	14	13.7	13.5	14.7	12.9	18.7	13
15.2	15.6	14.6	14.3	14	13.7	13.5	14.7	12.9	18.7	13
15.2	15.6	14.6	14.3	14	13.7	13.5	14.7	12.9	18.7	13
15.2	15.6	14.7	14.3	14	13.7	13.5	14.7	12.9	18.7	13
15.2	15.6	14.7	14.3	14	13.7	13.5	14.7	12.9	18.7	13
15.2	15.6	14.7	14.3	14	13.7	13.5	14.7	12.9	18.7	13
15.2	15.6	14.7	14.3	14.1	13.7	13.5	14.7	12.9	18.7	13
15.2	15.6	14.7	14.3	14.1	13.7	13.5	14.7	13	18.7	13
15.2	15.6	14.7	14.3	14.1	13.7	13.5	14.7	12.9	18.7	13
15.2	15.6	14.7	14.3	14.1	13.7	13.5	14.7	13	18.7	13
15.2	15.6	14.7	14.3	14.1	13.7	13.5	14.7	13	18.7	13
15.2	15.6	14.7	14.3	14.1	13.7	13.5	14.7	13	18.7	13
15.2	15.6	14.7	14.3	14.1	13.7	13.5	14.8	13	18.7	13
15.2	15.6	14.7	14.3	14.1	13.7	13.5	14.7	13	18.7	13
15.2	15.6	14.7	14.3	14.1	13.7	13.5	14.8	13	18.7	13
15.2	15.6	14.7	14.3	14.1	13.7	13.5	14.8	13	18.7	13
15.2	15.6	14.7	14.4	14.1	13.7	13.5	14.8	13	18.7	13
15.2	15.6	14.7	14.4	14.1	13.7	13.5	14.8	13	18.7	13
15.2	15.6	14.7	14.4	14.1	13.7	13.5	14.8	13	18.7	13
15.2	15.6	14.7	14.4	14.1	13.8	13.5	14.8	13	18.7	13
15.2	15.6	14.7	14.4	14.1	13.8	13.5	14.8	13	18.7	13
15.3	15.6	14.7	14.4	14.1	13.8	13.5	14.8	13	18.7	13
15.3	15.6	14.7	14.4	14.1	13.8	13.5	14.8	13	18.7	13
15.3	15.6	14.7	14.4	14.1	13.8	13.6	14.8	13	18.7	13
15.3	15.6	14.7	14.4	14.1	13.8	13.5	14.8	13	18.7	13
15.3	15.6	14.7	14.4	14.1	13.8	13.5	14.8	13	18.7	13
15.3	15.6	14.7	14.4	14.1	13.8	13.6	14.8	13	18.7	13
15.3	15.6	14.7	14.4	14.1	13.8	13.6	14.8	13	18.7	13
15.3	15.6	14.7	14.4	14.1	13.8	13.6	14.8	13	18.7	13
15.3	15.6	14.7	14.4	14.1	13.8	13.6	14.8	13	18.7	13
15.3	15.7	14.7	14.4	14.2	13.8	13.6	14.8	13	18.7	13
15.3	15.7	14.7	14.4	14.2	13.8	13.6	14.8	13	18.7	13
15.3	15.7	14.7	14.4	14.2	13.8	13.6	14.8	13	18.7	13
15.3	15.7	14.7	14.4	14.2	13.8	13.6	14.9	13	18.7	12.9
15.3	15.7	14.7	14.4	14.2	13.8	13.5	14.9	13	18.7	13
15.3	15.7	14.7	14.4	14.2	13.8	13.6	14.9	13	18.7	13
15.3	15.7	14.8	14.5	14.2	13.8	13.6	14.9	13	18.7	13
15.3	15.7	14.7	14.5	14.2	13.8	13.6	14.9	13	18.7	13
15.4	15.7	14.8	14.4	14.2	13.8	13.6	14.9	13	18.7	13
15.3	15.7	14.8	14.4	14.2	13.8	13.6	14.9	13	18.7	13
15.4	15.7	14.8	14.4	14.2	13.8	13.6	14.9	13	18.7	13
15.4	15.7	14.8	14.5	14.2	13.8	13.6	14.9	13	18.7	13
15.4	15.7	14.8	14.5	14.2	13.8	13.6	14.9	13	18.7	13
15.4	15.7	14.7	14.5	14.2	13.8	13.6	14.9	13	18.7	13
15.4	15.7	14.8	14.5	14.2	13.8	13.6	14.9	13	18.7	13
15.4	15.7	14.8	14.5	14.2	13.8	13.6	14.9	13	18.7	13
15.4	15.7	14.8	14.5	14.2	13.8	13.6	14.9	13	18.7	13
15.4	15.7	14.7	14.5	14.2	13.8	13.6	14.9	13	18.7	13
15.4	15.7	14.8	14.5	14.2	13.8	13.6	14.9	13	18.7	13
15.4	15.7	14.8	14.5	14.2	13.8	13.6	14.9	13	18.7	13
15.4	15.7	14.8	14.5	14.2	13.8	13.6	14.9	13	18.7	13
15.4	15.7	14.8	14.5	14.2	13.8	13.6	14.9	13	18.7	13
15.4	15.7	14.8	14.5	14.2	13.8	13.6	14.9	13	18.7	13
15.4	15.7	14.8	14.5	14.2	13.8	13.6	14.8	13	18.7	13
15.4	15.7	14.8	14.5	14.2	13.9	13.6	14.9	13	18.7	13
15.4	15.7	14.8	14.5	14.2	13.9	13.6	14.9	13	18.7	13
15.4	15.7	14.8	14.5	14.2	13.8	13.7	14.9	13	18.7	13
15.4	15.7	14.8	14.5	14.2	13.9	13.7	14.9	13	18.7	13
15.4	15.8	14.8	14.5	14.2	13.9	13.7	14.9	13	18.7	13
15.4	15.8	14.8	14.4	14.2	13.9	13.7	14.9	13	18.7	13
15.4	15.7	14.7	14.5	14.3	13.9	13.7	14.9	13	18.7	13
15.4	15.8	14.8	14.5	14.3	13.9	13.7	14.9	13	18.7	13
15.4	15.8	14.8	14.5	14.3	13.9	13.7	15	13	18.7	13
15.4	15.8	14.8	14.5	14.3	13.9	13.7	15	13	18.7	13
15.4	15.8	14.8	14.5	14.3	13.9	13.7	15	13	18.7	13
15.4	15.8	14.8	14.5	14.3	13.9	13.7	15	13	18.7	13
15.4	15.8	14.8	14.5	14.3	13.9	13.6	15	13	18.7	13
15.4	15.8	14.8	14.5	14.3	13.8	13.7	15	13	18.7	13
15.4	15.8	14.8	14.5	14.2	13.9	13.7	15	13	18.7	13
15.4	15.8	14.8	14.5	14.3	13.9	13.7	15	13	18.7	13
15.4	15.8	14.8	14.5	14.3	13.9	13.7	15	13	18.7	13
15.4	15.8	14.8	14.5	14.3	13.9	13.7	15	13	18.8	13
15.4	15.8	14.8	14.5	14.3	13.9	13.7	15	13	18.7	13
15.4	15.8	14.8	14.6	14.3	13.9	13.7	15	13	18.8	13
15.4	15.8	14.8	14.6	14.3	13.9	13.7	14.9	13	18.8	13
15.4	15.8	14.8	14.6	14.3	13.9	13.7	15	13	18.8	13
15.4	15.8	14.8	14.6	14.3	13.9	13.7	15	13	18.8	13
15.4	15.8	14.8	14.6	14.3	13.9	13.7	15	13	18.8	13
15.4	15.8	14.8	14.6	14.3	13.9	13.7	15	13	18.8	13
15.4	15.8	14.8	14.6	14.3	13.9	13.7	15	13	18.8	13
15.4	15.8	14.8	14.6	14.3	13.9	13.7	15	13	18.8	13
15.4	15.8	14.9	14.6	14.3	13.9	13.7	15	13	18.8	13
15.5	15.8	14.8	14.6	14.3	13.9	13.7	15	13	18.8	13
15.5	15.8	14.8	14.6	14.3	13.9	13.7	15	13	18.8	13
15.5	15.8	14.9	14.6	14.3	13.9	13.7	15	13	18.8	13
15.5	15.8	14.9	14.6	14.3	13.9	13.7	15	13	18.8	13
15.5	15.8	14.9	14.6	14.3	13.9	13.7	15	13	18.8	13
15.5	15.8	14.9	14.6	14.3	13.9	13.7	15	13	18.8	13
15.5	15.8	14.9	14.6	14.3	14	13.7	15	13	18.8	13
15.5	15.8	14.9	14.6	14.3	14	13.7	15	13	18.8	13
15.5	15.8	14.9	14.5	14.3	14	13.7	15	13	18.8	13
15.5	15.8	14.9	14.6	14.3	14	13.7	15	13	18.8	13
15.5	15.8	14.9	14.6	14.3	14	13.7	15.1	13.1	18.8	13
15.5	15.8	14.9	14.6	14.3	14	13.7	15.1	13.1	18.8	13
15.5	15.8	14.9	14.6	14.3	14	13.7	15.1	13.1	18.8	13
15.5	15.8	14.9	14.6	14.3	14	13.7	15.1	13.1	18.8	13
15.5	15.8	14.9	14.6	14.3	14	13.7	15.1	13.1	18.8	13
15.5	15.8	14.9	14.6	14.3	14	13.7	15.1	13.1	18.8	13
15.5	15.8	14.9	14.6	14.3	14	13.8	15.1	13.1	18.8	13
15.5	15.8	14.9	14.6	14.3	14	13.8	15.1	13.1	18.8	13
15.5	15.8	14.9	14.6	14.3	14	13.8	15.1	13.1	18.8	13
15.5	15.8	14.9	14.6	14.4	14	13.8	15.1	13.1	18.8	13
15.5	15.8	14.9	14.6	14.4	14	13.8	15.1	13.1	18.8	13
15.5	15.8	14.9	14.6	14.4	14	13.8	15.1	13.1	18.8	13
15.5	15.8	14.9	14.6	14.4	14	13.8	15.1	13.1	18.8	13
15.5	15.8	14.9	14.6	14.4	14	13.8	15.1	13.1	18.8	13
15.5	15.8	14.9	14.6	14.4	14	13.8	15.1	13.1	18.8	13
15.5	15.8	14.9	14.6	14.4	13.9	13.8	15.1	13.1	18.8	12.9
15.5	15.8	14.9	14.6	14.3	14	13.8	15.1	13.1	18.8	13
15.5	15.8	14.9	14.6	14.4	14	13.8	15.1	13.1	18.8	13
15.5	15.8	14.9	14.6	14.4	14	13.8	15.1	13.1	18.8	13
15.5	15.8	14.9	14.6	14.4	14	13.8	15.1	13.1	18.8	13
15.5	15.8	14.9	14.6	14.4	14	13.8	15.1	13.1	18.8	13
15.5	15.8	14.9	14.6	14.4	14	13.8	15.1	13.1	18.8	13
15.5	15.8	14.9	14.6	14.4	14	13.8	15.1	13.1	18.8	13
15.5	15.8	14.9	14.6	14.4	14	13.8	15.1	13.1	18.8	13
15.5	15.8	14.9	14.6	14.4	14	13.8	15.1	13.1	18.8	13
15.5	15.8	14.9	14.6	14.4	14	13.8	15.1	13.1	18.8	13
15.5	15.8	14.9	14.6	14.4	14	13.8	15.1	13.1	18.8	13
15.5	15.9	14.9	14.7	14.4	14	13.8	15.1	13.1	18.8	13
15.5	15.9	14.9	14.7	14.4	14	13.8	15.1	13.1	18.8	13
15.6	15.9	14.9	14.7	14.4	14	13.8	15.2	13.1	18.8	13
15.6	15.9	14.9	14.7	14.4	14	13.8	15.2	13.1	18.8	13
15.6	15.9	14.9	14.7	14.4	14	13.8	15.2	13.1	18.8	13
15.6	15.9	14.9	14.7	14.4	14	13.8	15.2	13.1	18.8	13
15.6	15.9	14.9	14.7	14.4	14	13.8	15.2	13.1	18.8	13
15.6	15.9	14.9	14.7	14.4	14	13.8	15.2	13.1	18.8	13
15.6	15.9	14.9	14.7	14.4	14	13.8	15.2	13.1	18.8	13
15.6	15.9	14.9	14.7	14.4	14	13.8	15.2	13.1	18.8	13
15.6	15.9	14.9	14.7	14.4	14	13.8	15.2	13.1	18.8	13
15.6	15.9	14.9	14.7	14.4	14	13.8	15.2	13.1	18.8	13
15.6	15.9	14.9	14.7	14.4	14	13.8	15.2	13.1	18.8	13
15.6	15.9	14.9	14.7	14.4	14	13.8	15.2	13.1	18.8	13
15.6	15.9	14.9	14.7	14.4	14	13.8	15.2	13.1	18.9	13
15.6	15.9	14.9	14.7	14.4	14	13.8	15.1	13.1	18.9	13
15.6	15.9	14.9	14.7	14.5	14	13.8	15.2	13.1	18.9	13
15.6	15.9	15	14.7	14.5	14	13.8	15.2	13.1	18.9	13
15.6	15.9	15	14.7	14.5	14	13.9	15.2	13.1	18.9	13
15.6	15.9	15	14.7	14.4	14.1	13.9	15.2	13.1	18.9	13
15.6	15.9	15	14.8	14.5	14.1	13.9	15.2	13.1	18.9	13
15.6	15.9	15	14.8	14.5	14.1	13.9	15.2	13.1	18.9	13
15.6	15.9	15	14.8	14.5	14.1	13.9	15.2	13.1	18.9	13
15.6	15.9	15	14.8	14.5	14.1	13.9	15.2	13.1	18.9	13
15.6	16	15	14.8	14.5	14.1	13.9	15.2	13.1	18.9	13
15.6	16	15	14.8	14.5	14.1	13.9	15.2	13.1	18.9	13
15.6	16	15	14.8	14.5	14.1	13.9	15.2	13.1	18.9	13
15.6	16	15	14.8	14.5	14.1	13.9	15.2	13.1	18.9	13
15.6	16	15	14.8	14.5	14.1	13.9	15.2	13.1	18.9	13
15.6	16	15	14.8	14.5	14.1	13.9	15.2	13.1	18.9	13
15.7	16	15	14.8	14.4	14.1	13.9	15.2	13.1	18.9	13
15.7	16	15	14.7	14.5	14.1	13.9	15.2	13.1	18.9	13
15.7	16	15	14.8	14.5	14.1	13.9	15.2	13.1	18.9	13
15.7	16	15	14.8	14.5	14.1	13.9	15.2	13.1	18.9	13
15.7	16	15	14.8	14.5	14.1	13.9	15.2	13.1	18.9	13
15.7	16	15	14.8	14.5	14.1	13.9	15.2	13.1	18.9	13
15.7	16	15	14.8	14.5	14.1	13.9	15.2	13.1	18.9	13
15.7	16	15	14.8	14.5	14.1	13.9	15.2	13.1	18.9	13
15.7	16	15	14.8	14.5	14.1	14	15.2	13.1	18.9	13
15.7	16	15	14.8	14.5	14.1	13.9	15.2	13.1	18.9	13
15.7	16	15	14.8	14.5	14.1	14	15.2	13.1	18.9	13
15.7	16	15	14.8	14.5	14.1	14	15.2	13.1	18.9	13
15.7	16	15	14.8	14.5	14.1	14	15.3	13.1	18.9	13
15.7	16	15	14.8	14.5	14.1	14	15.3	13.1	18.9	13
15.7	16	15	14.9	14.5	14.1	14	15.3	13.1	18.9	13
15.7	16	15	14.9	14.6	14.1	14	15.3	13.2	18.9	13
15.7	16	15	14.9	14.6	14.1	14	15.3	13.1	18.9	13
15.7	16	15	14.9	14.6	14.1	14	15.3	13.1	18.9	13
15.7	16	15	14.9	14.6	14.1	13.9	15.3	13.1	18.9	13
15.7	16	15	14.9	14.6	14.1	14	15.3	13.2	18.9	13
15.7	16	15	14.9	14.6	14.1	14	15.3	13.2	18.9	13
15.7	16	15	14.9	14.6	14.1	14	15.3	13.2	18.9	13
15.7	16	15	14.8	14.6	14.1	14	15.3	13.2	18.9	13
15.7	16	15	14.9	14.6	14.2	14	15.3	13.2	18.9	13
15.8	16	15	14.9	14.6	14.1	14	15.3	13.2	18.9	13
15.8	16	15	14.9	14.6	14.2	14	15.3	13.2	18.9	13
15.8	16	15	14.9	14.6	14.2	14	15.3	13.2	18.9	13
15.8	16	15	14.9	14.6	14.2	14	15.2	13.2	18.9	13
15.8	16	15	14.9	14.6	14.2	14	15.3	13.2	18.9	13
15.8	16	15	14.9	14.6	14.1	14	15.3	13.2	18.9	13
15.8	16.1	15	14.9	14.6	14.2	14	15.3	13.2	18.9	13
15.8	16.1	15	14.9	14.6	14.2	14	15.3	13.2	18.9	13
15.8	16.1	15	14.9	14.6	14.2	14	15.3	13.2	18.9	13
15.8	16.1	15	14.9	14.6	14.2	14	15.3	13.2	18.9	13
15.8	16.1	15	14.9	14.6	14.2	14	15.3	13.2	18.9	13
15.8	16.1	15	14.9	14.6	14.2	14	15.3	13.2	18.9	13
15.8	16.1	15	14.9	14.6	14.2	14	15.3	13.2	18.9	13
15.8	16.1	15	14.9	14.6	14.2	14	15.3	13.2	18.9	13
15.8	16.1	15	14.9	14.6	14.2	14	15.3	13.2	18.9	13
15.8	16.1	15	14.9	14.6	14.2	14	15.3	13.2	18.9	13
15.8	16.1	15	14.9	14.6	14.2	14	15.3	13.2	18.9	13
15.8	16.1	15	14.9	14.6	14.1	14	15.3	13.2	18.9	13
15.8	16.1	15.1	14.9	14.6	14.2	14.1	15.3	13.2	18.9	13
15.8	16.1	15.1	14.9	14.6	14.2	14.1	15.3	13.2	18.9	13
15.8	16.1	15.1	15	14.6	14.2	14.1	15.4	13.2	18.9	13
15.8	16.1	15.1	15	14.6	14.2	14.1	15.4	13.2	18.9	13
15.8	16.1	15.1	15	14.6	14.2	14.1	15.4	13.2	18.9	13
15.8	16.1	15.1	15	14.6	14.2	14.1	15.4	13.2	18.9	13
15.8	16.1	15.1	15	14.7	14.2	14.1	15.4	13.2	18.9	13
15.8	16.1	15.1	15	14.7	14.2	14.1	15.4	13.2	19	13
15.8	16.1	15.1	15	14.7	14.2	14.1	15.4	13.2	19	13
15.8	16.1	15.1	15	14.7	14.2	14	15.4	13.2	19	13
15.8	16.1	15.1	15	14.7	14.2	14.1	15.4	13.2	19	13
15.8	16.1	15.1	15	14.7	14.2	14.1	15.4	13.2	19	13
15.8	16.1	15.1	15	14.7	14.2	14.1	15.4	13.2	19	13
15.8	16.1	15.1	15	14.7	14.2	14.1	15.4	13.2	19	13
15.8	16.1	15.1	15	14.7	14.2	14.1	15.4	13.2	18.9	13
15.9	16.1	15.1	15	14.7	14.2	14.1	15.4	13.2	19	13
15.9	16.1	15.1	15	14.7	14.2	14.1	15.4	13.2	18.9	13
15.9	16.1	15.1	15	14.7	14.2	14.1	15.4	13.2	19	13
15.9	16.1	15.1	15	14.7	14.2	14.1	15.4	13.2	19	13
15.9	16.1	15.1	15	14.7	14.3	14.1	15.4	13.2	19	13
15.9	16.1	15.1	15	14.7	14.3	14.1	15.4	13.2	19	13
15.9	16.1	15.1	15	14.7	14.3	14.1	15.4	13.2	19	13
15.9	16.1	15.1	15	14.7	14.3	14.1	15.4	13.2	19	13
15.9	16.1	15.1	15	14.7	14.2	14.1	15.4	13.2	19	13
15.9	16.1	15.1	15	14.7	14.3	14.1	15.4	13.2	19	13
15.9	16.1	15.1	15	14.7	14.3	14.1	15.4	13.2	19	13
15.9	16.1	15.1	15	14.7	14.3	14.1	15.4	13.2	19	13
15.9	16.1	15.1	15	14.7	14.3	14.1	15.4	13.2	19	13
15.9	16.1	15.1	15	14.7	14.3	14.1	15.4	13.2	19	13
15.9	16.1	15.1	15	14.7	14.3	14.1	15.4	13.2	19	13
15.9	16.1	15.1	15.1	14.7	14.3	14.1	15.4	13.2	19	13
15.9	16.1	15.1	15.1	14.7	14.3	14.1	15.4	13.2	19	13
15.9	16.2	15.1	15	14.7	14.3	14.1	15.4	13.2	19	13
15.9	16.1	15.1	15.1	14.7	14.3	14.1	15.4	13.2	19	13
15.9	16.2	15.1	15	14.7	14.2	14.1	15.4	13.2	19	13
15.9	16.2	15.1	15	14.7	14.3	14.1	15.4	13.2	19	13
15.9	16.2	15.1	15.1	14.7	14.3	14.1	15.4	13.2	19	13
15.9	16.2	15.1	15	14.7	14.3	14.1	15.4	13.2	19	13
15.9	16.2	15.1	15	14.7	14.3	14.1	15.4	13.2	19	13
15.9	16.1	15.1	15	14.7	14.3	14.1	15.5	13.2	19	13
15.9	16.1	15.1	15.1	14.7	14.3	14.1	15.5	13.2	19	13
16	16.1	15.1	15.1	14.8	14.3	14.1	15.4	13.2	19	13
16	16.2	15.1	15.1	14.8	14.3	14.1	15.5	13.2	19	13
16	16.1	15.1	15.1	14.8	14.3	14.1	15.5	13.2	19	13
16	16.2	15.1	15.1	14.8	14.3	14.1	15.5	13.2	19	13
16	16.2	15.2	15.1	14.8	14.3	14.1	15.5	13.3	19	13
16	16.2	15.2	15.1	14.8	14.3	14.2	15.5	13.2	19	13
16	16.2	15.2	15.1	14.8	14.3	14.2	15.5	13.3	19	13
16	16.2	15.2	15.1	14.8	14.3	14.2	15.5	13.3	19	13
16	16.2	15.2	15.1	14.8	14.3	14.2	15.5	13.2	19	13
16	16.2	15.2	15.1	14.8	14.3	14.2	15.5	13.3	19	13
16	16.2	15.2	15.1	14.8	14.3	14.2	15.5	13.3	19	13
16	16.2	15.2	15.1	14.8	14.3	14.2	15.4	13.3	19	13
16	16.2	15.2	15.1	14.8	14.3	14.2	15.5	13.3	19	13
16	16.2	15.2	15.1	14.8	14.3	14.2	15.5	13.3	19	13
16	16.2	15.2	15.1	14.8	14.3	14.2	15.5	13.3	19	13
16	16.2	15.2	15.1	14.8	14.3	14.2	15.5	13.3	19	13
16	16.2	15.2	15.1	14.8	14.3	14.2	15.5	13.3	19	13
16	16.2	15.2	15.2	14.8	14.3	14.2	15.5	13.3	19	13
16.1	16.2	15.2	15.2	14.8	14.3	14.2	15.5	13.3	19	13
16.1	16.2	15.2	15.2	14.8	14.3	14.2	15.5	13.3	19	13
16.1	16.2	15.2	15.2	14.8	14.3	14.2	15.5	13.3	19	13
16.1	16.2	15.2	15.2	14.8	14.3	14.2	15.5	13.3	19	13
16.1	16.2	15.2	15.2	14.8	14.3	14.2	15.5	13.3	19	13
16.1	16.2	15.2	15.2	14.8	14.3	14.1	15.5	13.3	19	13
16.1	16.2	15.2	15.2	14.9	14.3	14.2	15.5	13.3	19	13
16.1	16.2	15.2	15.2	14.9	14.3	14.2	15.5	13.3	19	13
16.1	16.2	15.2	15.2	14.9	14.3	14.2	15.5	13.3	19	13
16.1	16.3	15.2	15.1	14.9	14.3	14.2	15.5	13.3	19	13
16.1	16.3	15.2	15.2	14.9	14.4	14.2	15.6	13.3	19	13
16.1	16.3	15.2	15.2	14.9	14.4	14.2	15.5	13.3	19	13
16.1	16.3	15.2	15.2	14.9	14.4	14.2	15.6	13.3	19	13
16.1	16.3	15.2	15.2	14.9	14.4	14.2	15.6	13.3	19	13
16.1	16.3	15.2	15.2	14.9	14.4	14.2	15.6	13.3	19	13
16.1	16.3	15.2	15.2	14.9	14.4	14.2	15.5	13.3	19	13
16.1	16.3	15.2	15.2	14.9	14.4	14.2	15.6	13.3	19	13
16.1	16.3	15.2	15.2	14.9	14.4	14.2	15.6	13.3	19	13
16.1	16.3	15.2	15.2	14.9	14.4	14.3	15.6	13.3	19	13
16.1	16.3	15.2	15.2	14.9	14.4	14.3	15.6	13.3	19	13
16.1	16.3	15.2	15.2	14.9	14.4	14.3	15.6	13.3	19	13
16.1	16.3	15.2	15.2	14.9	14.4	14.3	15.6	13.3	19	13
16.1	16.3	15.2	15.2	14.9	14.4	14.3	15.6	13.3	19	13
16.1	16.3	15.2	15.2	14.9	14.4	14.3	15.6	13.3	19	13
16.1	16.3	15.2	15.2	14.9	14.4	14.3	15.6	13.3	19	13
16.1	16.3	15.2	15.2	14.9	14.4	14.3	15.6	13.3	19	13
16.1	16.3	15.2	15.2	14.9	14.4	14.2	15.6	13.3	19	12.9
16.1	16.3	15.2	15.2	14.9	14.4	14.3	15.6	13.3	19	13
16.1	16.3	15.2	15.2	14.9	14.4	14.3	15.6	13.3	19	13
16.1	16.3	15.2	15.2	14.9	14.4	14.3	15.6	13.3	19	13
16.1	16.3	15.2	15.2	14.9	14.4	14.3	15.6	13.3	19	13
16.1	16.3	15.2	15.2	14.9	14.4	14.3	15.6	13.3	19	13
16.1	16.3	15.2	15.2	14.9	14.4	14.3	15.6	13.3	19	13
16.1	16.3	15.2	15.2	14.9	14.4	14.3	15.6	13.3	19	13
16.1	16.3	15.2	15.2	14.9	14.4	14.3	15.6	13.3	19	13
16.1	16.3	15.2	15.2	14.9	14.4	14.3	15.6	13.3	19	13
16.1	16.3	15.2	15.2	14.9	14.4	14.2	15.6	13.3	19	13
16.1	16.3	15.2	15.2	14.9	14.4	14.3	15.6	13.3	19	13
16.1	16.3	15.2	15.2	14.9	14.4	14.3	15.6	13.4	19	13
16.1	16.3	15.3	15.2	14.9	14.4	14.3	15.6	13.4	19.1	13
16.1	16.3	15.3	15.2	14.9	14.4	14.3	15.6	13.4	19.1	13
16.1	16.3	15.3	15.2	14.9	14.4	14.3	15.6	13.4	19.1	13
16.1	16.3	15.3	15.2	14.9	14.4	14.3	15.6	13.4	19.1	13
16.1	16.3	15.3	15.2	14.9	14.4	14.3	15.6	13.4	19.1	13
16.1	16.4	15.3	15.2	14.9	14.4	14.3	15.6	13.4	19.1	13
16.1	16.4	15.3	15.3	14.9	14.4	14.3	15.6	13.4	19.1	13
16.1	16.4	15.3	15.3	14.9	14.4	14.3	15.6	13.4	19.1	13
16.1	16.4	15.3	15.3	15	14.4	14.3	15.6	13.4	19.1	13
16.1	16.4	15.3	15.3	15	14.3	14.3	15.6	13.4	19.1	13
16.1	16.4	15.3	15.3	14.9	14.4	14.3	15.6	13.4	19	13
16.1	16.4	15.3	15.3	14.9	14.4	14.3	15.6	13.4	19.1	13
16.1	16.4	15.3	15.3	15	14.4	14.3	15.6	13.4	19	13
16.1	16.4	15.3	15.3	15	14.4	14.3	15.6	13.4	19	13
16.1	16.4	15.3	15.3	15	14.4	14.3	15.7	13.4	19.1	13
16.1	16.4	15.3	15.3	15	14.4	14.3	15.7	13.4	19	13
16.1	16.4	15.3	15.3	15	14.4	14.3	15.7	13.4	19.1	13
16.1	16.4	15.3	15.3	15	14.4	14.3	15.7	13.4	19.1	13
16.1	16.4	15.3	15.3	15	14.4	14.3	15.7	13.4	19.1	13
16.1	16.4	15.3	15.3	14.9	14.4	14.3	15.7	13.4	19.1	13
16.1	16.4	15.3	15.3	15	14.4	14.3	15.7	13.4	19	13
16.1	16.4	15.3	15.3	15	14.4	14.3	15.7	13.4	19.1	13
16.1	16.4	15.3	15.3	15	14.4	14.3	15.7	13.4	19.1	13
16.1	16.4	15.3	15.3	15	14.4	14.3	15.7	13.4	19.1	13
16.1	16.4	15.3	15.2	15	14.4	14.3	15.7	13.4	19.1	13
16.1	16.4	15.3	15.3	15	14.4	14.4	15.7	13.4	19.1	13
16.1	16.4	15.3	15.3	15	14.4	14.4	15.7	13.4	19.1	13.1
16.1	16.4	15.3	15.3	15	14.4	14.3	15.7	13.4	19.1	13
16.1	16.4	15.3	15.3	15	14.4	14.4	15.7	13.4	19.1	13
16.1	16.4	15.3	15.3	15	14.4	14.3	15.7	13.4	19.1	13
16.1	16.4	15.3	15.3	15	14.4	14.4	15.7	13.4	19.1	13.1
16.1	16.4	15.3	15.3	15	14.4	14.4	15.7	13.4	19.1	13
16.1	16.4	15.3	15.3	15	14.4	14.3	15.7	13.4	19.1	13
16.1	16.4	15.3	15.3	15	14.4	14.4	15.7	13.4	19.1	13
16.1	16.4	15.3	15.3	15	14.4	14.4	15.7	13.4	19.1	13
16.1	16.4	15.3	15.3	14.9	14.5	14.4	15.7	13.4	19.1	13
16.1	16.4	15.3	15.3	15	14.5	14.4	15.7	13.3	19.1	13
16.1	16.4	15.3	15.3	15	14.4	14.4	15.7	13.3	19.1	13
16.2	16.4	15.3	15.3	15	14.5	14.4	15.7	13.3	19.1	13
16.1	16.4	15.3	15.3	15	14.5	14.4	15.7	13.3	19.1	13
16.1	16.4	15.3	15.3	15	14.5	14.4	15.7	13.3	19.1	13
16.2	16.4	15.3	15.3	15	14.5	14.4	15.7	13.3	19.1	13
16.2	16.4	15.3	15.3	15	14.5	14.4	15.8	13.3	19.1	13
16.2	16.4	15.3	15.3	15	14.5	14.4	15.8	13.3	19.1	13
16.2	16.4	15.3	15.3	15	14.5	14.4	15.8	13.3	19.1	13
16.2	16.4	15.3	15.3	15	14.4	14.4	15.8	13.3	19.1	13
16.2	16.4	15.3	15.3	15	14.5	14.4	15.8	13.3	19.1	13
16.2	16.4	15.3	15.3	15	14.5	14.4	15.8	13.3	19.1	13
16.2	16.4	15.3	15.3	15	14.5	14.4	15.8	13.3	19.1	13
16.2	16.4	15.3	15.3	15	14.5	14.4	15.8	13.3	19.1	13
16.2	16.4	15.3	15.3	15	14.5	14.4	15.8	13.3	19.1	13
16.2	16.4	15.3	15.3	15	14.5	14.4	15.8	13.3	19.1	13
16.2	16.4	15.3	15.3	15	14.5	14.4	15.8	13.3	19.1	13
16.2	16.4	15.3	15.3	15	14.5	14.4	15.8	13.4	19.1	13
16.2	16.4	15.3	15.3	15	14.5	14.4	15.8	13.4	19.1	13
16.2	16.4	15.3	15.3	15	14.5	14.4	15.8	13.4	19.1	13.1
16.2	16.4	15.3	15.3	15	14.5	14.4	15.8	13.4	19.1	13
16.2	16.4	15.3	15.3	15	14.5	14.4	15.8	13.4	19.1	13
16.2	16.4	15.3	15.3	15.1	14.5	14.4	15.8	13.4	19.1	13
16.2	16.4	15.3	15.3	15.1	14.5	14.4	15.8	13.4	19.1	13
16.2	16.4	15.3	15.3	15.1	14.5	14.4	15.8	13.4	19.1	13
16.2	16.4	15.3	15.3	15.1	14.5	14.4	15.8	13.4	19.1	13
16.2	16.4	15.3	15.4	15.1	14.5	14.4	15.8	13.4	19.1	13
16.2	16.4	15.3	15.4	15.1	14.5	14.4	15.8	13.4	19.1	13
16.2	16.4	15.3	15.4	15	14.5	14.4	15.8	13.4	19.1	13
16.2	16.4	15.3	15.4	15.1	14.5	14.4	15.8	13.4	19.1	13
16.2	16.4	15.3	15.4	15.1	14.5	14.4	15.8	13.4	19.1	13
16.2	16.4	15.3	15.3	15.1	14.5	14.4	15.8	13.4	19.1	13
16.2	16.4	15.3	15.3	15.1	14.4	14.4	15.8	13.4	19.1	13
16.2	16.4	15.3	15.3	15.1	14.5	14.4	15.8	13.4	19.1	13
16.2	16.4	15.3	15.3	15.1	14.5	14.4	15.8	13.4	19.1	13
16.2	16.4	15.3	15.3	15.1	14.5	14.4	15.8	13.4	19.1	13
16.2	16.4	15.3	15.3	15.1	14.5	14.4	15.8	13.4	19.1	13
16.2	16.4	15.3	15.3	15.1	14.5	14.4	15.8	13.4	19.1	13
16.2	16.4	15.3	15.3	15.1	14.5	14.4	15.8	13.4	19.1	13
16.2	16.4	15.3	15.3	15.1	14.5	14.4	15.8	13.4	19.1	13
16.2	16.4	15.3	15.3	15.1	14.5	14.4	15.8	13.4	19.1	13
16.2	16.4	15.3	15.3	15.1	14.5	14.4	15.8	13.4	19.1	13
16.2	16.4	15.3	15.3	15.1	14.5	14.4	15.8	13.4	19.1	13
16.2	16.4	15.3	15.3	15.1	14.5	14.4	15.8	13.4	19.1	13
16.2	16.4	15.3	15.3	15.1	14.5	14.4	15.8	13.4	19.1	13
16.2	16.4	15.3	15.3	15	14.5	14.4	15.8	13.4	19.1	13
16.2	16.4	15.3	15.3	15.1	14.5	14.4	15.8	13.4	19.1	13
16.2	16.4	15.3	15.3	15.1	14.5	14.4	15.8	13.4	19.1	13
16.2	16.4	15.3	15.3	15.1	14.5	14.4	15.8	13.4	19.1	13
16.2	16.4	15.3	15.3	15.1	14.5	14.4	15.8	13.4	19.1	13
16.2	16.4	15.3	15.3	15.1	14.5	14.4	15.9	13.4	19.1	13
16.2	16.4	15.3	15.3	15.1	14.5	14.4	15.9	13.4	19.1	13
16.3	16.4	15.3	15.3	15.1	14.5	14.4	15.9	13.4	19.1	13
16.3	16.4	15.3	15.3	15.1	14.5	14.4	15.9	13.4	19.1	13
16.3	16.4	15.3	15.3	15.1	14.5	14.4	15.9	13.4	19.1	13
16.3	16.4	15.3	15.3	15.1	14.5	14.4	15.9	13.4	19.1	13
16.3	16.4	15.3	15.3	15.1	14.5	14.4	15.9	13.4	19.1	13
16.3	16.4	15.3	15.3	15.1	14.5	14.4	15.9	13.4	19.1	13
16.3	16.4	15.3	15.3	15.1	14.5	14.4	15.9	13.4	19.1	13
16.3	16.4	15.3	15.3	15.1	14.5	14.4	15.9	13.4	19.1	13
16.3	16.4	15.3	15.3	15.1	14.5	14.4	15.9	13.4	19.1	13
16.3	16.4	15.4	15.3	15.1	14.6	14.4	15.9	13.4	19.1	13
16.3	16.4	15.4	15.3	15.1	14.6	14.4	15.9	13.4	19.1	13
16.3	16.4	15.4	15.3	15.2	14.5	14.4	15.9	13.4	19.1	13
16.3	16.4	15.4	15.3	15.2	14.6	14.3	15.9	13.4	19.1	13
16.3	16.5	15.4	15.3	15.2	14.5	14.4	15.9	13.4	19.1	13
16.3	16.4	15.4	15.3	15.2	14.6	14.4	15.9	13.4	19.1	13
16.3	16.5	15.4	15.3	15.2	14.6	14.4	15.9	13.4	19.1	12.9
16.3	16.5	15.4	15.4	15.2	14.6	14.4	15.9	13.4	19.1	12.9
16.3	16.5	15.4	15.4	15.2	14.6	14.4	15.9	13.4	19.1	12.9
16.3	16.5	15.4	15.4	15.2	14.6	14.4	15.9	13.4	19.1	12.9
16.3	16.5	15.4	15.4	15.2	14.6	14.4	15.9	13.4	19.1	12.9
16.3	16.5	15.4	15.4	15.2	14.6	14.4	15.9	13.4	19.1	12.9
16.3	16.5	15.4	15.4	15.2	14.6	14.4	15.9	13.4	19.1	13
16.3	16.5	15.4	15.4	15.2	14.6	14.4	15.9	13.4	19.1	12.9
16.3	16.5	15.4	15.4	15.2	14.6	14.4	15.9	13.4	19.1	13
16.3	16.5	15.4	15.4	15.2	14.6	14.4	15.9	13.4	19.1	12.9
16.4	16.5	15.4	15.4	15.2	14.6	14.4	15.9	13.4	19.1	13
16.4	16.5	15.4	15.4	15.1	14.6	14.4	15.9	13.4	19.1	12.9
16.4	16.5	15.4	15.4	15.2	14.6	14.4	15.9	13.4	19.1	12.9
16.4	16.5	15.4	15.4	15.2	14.6	14.4	15.9	13.4	19.1	12.9
16.4	16.5	15.4	15.4	15.2	14.6	14.4	15.9	13.4	19.1	12.9
16.4	16.5	15.4	15.4	15.2	14.6	14.4	15.9	13.4	19.1	12.9
16.4	16.5	15.4	15.4	15.2	14.6	14.4	15.9	13.4	19.1	12.9
16.4	16.5	15.4	15.4	15.2	14.6	14.4	15.9	13.4	19.1	12.9
16.4	16.5	15.4	15.4	15.2	14.6	14.4	15.9	13.4	19.1	12.9
16.4	16.5	15.4	15.4	15.2	14.6	14.4	15.9	13.4	19.1	12.9
16.4	16.5	15.4	15.4	15.2	14.6	14.4	15.9	13.4	19.1	12.9
16.4	16.6	15.4	15.4	15.2	14.6	14.4	15.9	13.4	19.1	12.9
16.4	16.6	15.4	15.4	15.2	14.6	14.4	15.9	13.4	19.1	12.9
16.4	16.6	15.4	15.4	15.2	14.6	14.4	16	13.4	19.1	12.9
16.4	16.6	15.4	15.4	15.2	14.6	14.4	15.9	13.4	19.1	13
16.4	16.6	15.4	15.4	15.2	14.6	14.5	16	13.4	19.1	12.9
16.4	16.6	15.4	15.5	15.2	14.6	14.5	16	13.4	19.1	12.9
16.4	16.6	15.4	15.4	15.2	14.6	14.5	16	13.4	19.1	12.9
16.4	16.6	15.5	15.5	15.2	14.6	14.5	16	13.4	19.1	12.9
16.4	16.6	15.5	15.5	15.2	14.6	14.5	16	13.4	19.1	13
16.4	16.6	15.5	15.5	15.2	14.6	14.5	16	13.4	19.1	12.9
16.4	16.6	15.5	15.5	15.2	14.6	14.5	16	13.4	19.1	13
16.4	16.6	15.5	15.4	15.2	14.6	14.5	16	13.4	19.1	13
16.4	16.6	15.5	15.5	15.2	14.6	14.5	16	13.4	19.1	13
16.4	16.6	15.5	15.5	15.2	14.6	14.5	16	13.4	19.1	12.9
16.4	16.6	15.5	15.5	15.2	14.6	14.5	16	13.4	19.1	13
16.4	16.6	15.5	15.5	15.2	14.6	14.5	16	13.4	19.1	13
16.4	16.6	15.5	15.5	15.2	14.6	14.5	15.9	13.4	19.1	13
16.4	16.6	15.5	15.5	15.2	14.6	14.5	16	13.4	19.1	13
16.4	16.6	15.5	15.5	15.2	14.6	14.5	16	13.4	19.1	13
16.4	16.6	15.5	15.5	15.2	14.6	14.5	16	13.4	19.1	13
16.4	16.6	15.5	15.5	15.2	14.6	14.5	16	13.4	19.1	13
16.4	16.7	15.5	15.5	15.2	14.6	14.5	16	13.4	19.1	13
16.4	16.7	15.5	15.5	15.2	14.6	14.5	16	13.4	19.1	13
16.4	16.7	15.5	15.5	15.2	14.6	14.5	16	13.4	19.1	13
16.5	16.7	15.5	15.5	15.2	14.6	14.5	16	13.4	19.1	13
16.5	16.7	15.5	15.5	15.2	14.6	14.5	16	13.4	19.1	13
16.5	16.7	15.5	15.5	15.2	14.6	14.5	16	13.4	19.1	13
16.5	16.7	15.5	15.5	15.2	14.6	14.5	16	13.4	19.1	13
16.5	16.7	15.5	15.5	15.2	14.6	14.5	16	13.5	19.1	13
16.5	16.7	15.5	15.5	15.2	14.6	14.5	16	13.5	19.1	13
16.5	16.7	15.5	15.5	15.3	14.6	14.5	16	13.5	19.1	13
16.5	16.7	15.6	15.5	15.3	14.7	14.5	16	13.5	19.1	13
16.5	16.7	15.6	15.5	15.3	14.7	14.5	16	13.5	19.1	13
16.5	16.7	15.6	15.5	15.3	14.7	14.5	16	13.4	19.1	13
16.5	16.7	15.6	15.5	15.3	14.7	14.5	16	13.4	19.1	13
16.5	16.7	15.6	15.5	15.3	14.7	14.5	16	13.4	19.1	13
16.5	16.7	15.6	15.5	15.3	14.7	14.5	16	13.4	19.1	13
16.5	16.7	15.6	15.5	15.3	14.7	14.5	16	13.4	19.1	13
16.5	16.7	15.6	15.5	15.3	14.7	14.5	16	13.4	19.1	13
16.5	16.7	15.6	15.5	15.3	14.7	14.5	16	13.5	19.1	13
16.5	16.7	15.6	15.5	15.3	14.7	14.5	16	13.5	19.1	13
16.5	16.7	15.6	15.5	15.3	14.7	14.5	16	13.5	19.1	13
16.5	16.7	15.6	15.5	15.3	14.7	14.5	16	13.5	19.1	13
16.5	16.7	15.6	15.5	15.3	14.7	14.5	16.1	13.5	19.1	13
16.5	16.7	15.6	15.5	15.3	14.7	14.5	16.1	13.5	19.1	13
16.5	16.7	15.6	15.6	15.3	14.7	14.5	16.1	13.5	19.1	13
16.6	16.8	15.6	15.6	15.3	14.7	14.5	16	13.5	19.1	13
16.6	16.8	15.6	15.6	15.3	14.7	14.5	16.1	13.5	19.1	13
16.6	16.8	15.6	15.6	15.3	14.7	14.5	16.1	13.5	19.1	13
16.6	16.8	15.6	15.6	15.3	14.7	14.5	16.1	13.5	19.1	13
16.6	16.8	15.6	15.6	15.3	14.7	14.6	16.1	13.5	19.1	13
16.6	16.8	15.6	15.6	15.3	14.7	14.6	16.1	13.5	19.1	13
16.6	16.8	15.6	15.6	15.3	14.7	14.6	16.1	13.5	19.1	13
16.6	16.8	15.6	15.6	15.3	14.7	14.6	16.1	13.5	19.1	13
16.6	16.8	15.6	15.6	15.3	14.7	14.6	16.1	13.5	19.1	13
16.6	16.8	15.6	15.6	15.3	14.7	14.6	16.1	13.5	19.1	13
16.6	16.8	15.6	15.6	15.3	14.7	14.6	16.1	13.5	19.1	13
16.6	16.8	15.6	15.6	15.3	14.7	14.6	16.1	13.5	19.1	13
16.6	16.8	15.6	15.6	15.3	14.7	14.5	16.1	13.5	19.1	13
16.6	16.8	15.6	15.6	15.3	14.7	14.6	16.1	13.5	19.1	13
16.6	16.8	15.6	15.6	15.3	14.7	14.6	16.1	13.5	19.1	13
16.6	16.8	15.6	15.6	15.3	14.7	14.6	16.1	13.5	19.1	13
16.6	16.8	15.7	15.6	15.3	14.7	14.6	16.1	13.5	19.1	13
16.6	16.8	15.7	15.6	15.3	14.7	14.6	16.1	13.5	19.1	13
16.6	16.8	15.7	15.6	15.3	14.7	14.6	16.1	13.5	19.1	13
16.6	16.8	15.7	15.6	15.3	14.7	14.6	16.1	13.5	19.1	13
16.6	16.8	15.7	15.6	15.3	14.7	14.6	16.1	13.5	19.1	13
16.6	16.8	15.7	15.7	15.3	14.7	14.6	16.1	13.5	19.1	13
16.6	16.8	15.7	15.6	15.3	14.7	14.6	16.1	13.5	19.1	13
16.6	16.8	15.7	15.7	15.4	14.7	14.6	16.1	13.5	19.1	13
16.6	16.8	15.7	15.6	15.4	14.7	14.6	16.1	13.5	19.1	13
16.6	16.8	15.7	15.6	15.4	14.7	14.6	16.1	13.5	19.1	13
16.6	16.8	15.7	15.7	15.4	14.7	14.6	16.1	13.5	19.1	13
16.6	16.8	15.6	15.7	15.4	14.7	14.6	16.1	13.5	19.1	13
16.6	16.8	15.6	15.7	15.4	14.7	14.6	16.1	13.5	19.1	13
16.6	16.8	15.6	15.7	15.4	14.7	14.6	16.1	13.5	19.1	13
16.6	16.8	15.6	15.7	15.4	14.7	14.6	16.1	13.5	19.1	13
16.6	16.8	15.6	15.7	15.4	14.7	14.6	16.1	13.5	19.1	13
16.6	16.8	15.6	15.7	15.4	14.7	14.6	16.1	13.5	19.1	13
16.6	16.8	15.6	15.7	15.4	14.7	14.6	16.1	13.5	19.1	13
16.6	16.8	15.6	15.7	15.4	14.7	14.6	16.1	13.5	19.1	13
16.6	16.8	15.6	15.7	15.4	14.7	14.6	16.1	13.5	19.1	13
16.6	16.8	15.6	15.7	15.4	14.7	14.6	16.1	13.5	19.1	13
16.6	16.8	15.6	15.7	15.4	14.7	14.6	16.1	13.5	19.1	13
16.6	16.8	15.6	15.7	15.4	14.7	14.6	16.1	13.5	19.1	13
16.7	16.8	15.7	15.7	15.4	14.7	14.6	16.1	13.5	19.1	13
16.6	16.8	15.7	15.7	15.4	14.7	14.6	16.1	13.5	19.1	13
16.7	16.8	15.7	15.7	15.4	14.7	14.6	16.1	13.5	19.1	13
16.7	16.8	15.7	15.7	15.4	14.7	14.6	16.1	13.5	19.1	13
16.7	16.8	15.7	15.7	15.4	14.7	14.6	16.1	13.5	19.1	13
16.7	16.8	15.7	15.7	15.4	14.7	14.6	16.1	13.5	19.1	13
16.7	16.8	15.7	15.7	15.4	14.7	14.6	16.1	13.5	19.1	13
16.7	16.8	15.7	15.7	15.4	14.7	14.6	16.1	13.5	19.1	13
16.7	16.8	15.7	15.7	15.4	14.7	14.6	16.1	13.5	19.1	13
16.7	16.8	15.7	15.7	15.4	14.7	14.6	16.1	13.5	19.1	13
16.7	16.8	15.7	15.7	15.4	14.7	14.6	16.1	13.5	19.1	13
16.7	16.8	15.7	15.7	15.4	14.7	14.6	16.1	13.5	19.1	13
16.7	16.8	15.7	15.7	15.4	14.7	14.6	16.1	13.5	19.1	13
16.7	16.8	15.7	15.7	15.4	14.8	14.6	16.1	13.5	19.1	13
16.7	16.8	15.7	15.7	15.4	14.8	14.6	16.1	13.5	19.1	13
16.7	16.8	15.7	15.7	15.4	14.8	14.6	16.1	13.5	19.1	13
16.7	16.8	15.7	15.7	15.4	14.7	14.6	16.1	13.5	19.1	13
16.7	16.8	15.7	15.7	15.4	14.8	14.6	16.1	13.5	19.1	13
16.7	16.8	15.7	15.7	15.4	14.8	14.7	16.1	13.5	19.1	13
16.7	16.8	15.7	15.7	15.4	14.8	14.7	16.1	13.5	19.1	13
16.7	16.8	15.7	15.7	15.4	14.8	14.7	16.2	13.5	19.1	13
16.7	16.8	15.7	15.7	15.4	14.8	14.7	16.2	13.5	19.1	13
16.7	16.8	15.7	15.7	15.4	14.8	14.7	16.2	13.5	19.1	13
16.7	16.8	15.7	15.7	15.4	14.8	14.7	16.2	13.5	19.1	13
16.7	16.8	15.7	15.7	15.4	14.8	14.7	16.1	13.5	19.1	13
16.7	16.9	15.7	15.7	15.4	14.8	14.7	16.2	13.5	19.1	13
16.7	16.9	15.7	15.7	15.4	14.8	14.7	16.2	13.5	19.1	13
16.7	16.9	15.7	15.7	15.4	14.8	14.7	16.2	13.5	19.1	13
16.7	16.9	15.7	15.8	15.4	14.8	14.7	16.2	13.5	19.1	13
16.7	16.9	15.7	15.8	15.4	14.8	14.7	16.2	13.5	19.1	13
16.7	16.9	15.7	15.8	15.4	14.8	14.7	16.2	13.5	19.1	13
16.7	16.9	15.7	15.8	15.4	14.8	14.7	16.2	13.5	19.1	13
16.7	16.9	15.7	15.8	15.4	14.8	14.7	16.2	13.5	19.1	13
16.7	16.9	15.7	15.8	15.4	14.8	14.7	16.2	13.5	19.1	13
16.7	16.9	15.7	15.8	15.4	14.8	14.7	16.2	13.5	19.1	13
16.7	16.9	15.7	15.8	15.4	14.8	14.7	16.2	13.5	19.1	13
16.7	16.9	15.7	15.8	15.4	14.8	14.7	16.2	13.5	19.1	13
16.7	16.9	15.7	15.8	15.4	14.7	14.7	16.2	13.5	19.1	13
16.7	16.9	15.7	15.8	15.4	14.8	14.7	16.2	13.5	19.1	13
16.7	16.9	15.7	15.8	15.4	14.8	14.7	16.2	13.5	19.1	13
16.7	16.9	15.7	15.8	15.4	14.8	14.7	16.2	13.5	19.1	13
16.7	16.9	15.7	15.8	15.4	14.8	14.7	16.2	13.5	19.1	13
16.7	16.9	15.7	15.8	15.4	14.8	14.7	16.2	13.5	19.1	13
16.7	16.9	15.7	15.8	15.4	14.8	14.7	16.2	13.5	19.1	13
16.7	16.9	15.7	15.8	15.4	14.8	14.7	16.2	13.5	19.1	13
16.7	16.9	15.7	15.8	15.4	14.8	14.7	16.1	13.5	19.1	13
16.7	16.9	15.7	15.8	15.4	14.8	14.7	16.2	13.5	19.1	13
16.7	16.9	15.7	15.8	15.4	14.8	14.7	16.2	13.5	19.1	13
16.7	16.9	15.7	15.8	15.5	14.7	14.7	16.2	13.5	19.2	13
16.7	16.9	15.7	15.8	15.5	14.8	14.7	16.2	13.5	19.1	13
16.7	16.9	15.7	15.8	15.5	14.8	14.7	16.2	13.5	19.1	13
16.8	16.9	15.8	15.8	15.5	14.8	14.7	16.2	13.5	19.1	13
16.8	16.9	15.7	15.8	15.5	14.8	14.7	16.2	13.5	19.1	13
16.8	16.9	15.8	15.8	15.5	14.8	14.7	16.2	13.5	19.1	13
16.8	16.9	15.8	15.8	15.5	14.8	14.7	16.2	13.5	19.2	12.9
16.8	16.9	15.8	15.8	15.5	14.8	14.7	16.2	13.5	19.1	12.9
16.8	16.9	15.8	15.8	15.5	14.8	14.7	16.2	13.5	19.1	12.9
16.8	16.9	15.8	15.8	15.5	14.8	14.7	16.2	13.5	19.2	12.9
16.8	16.9	15.8	15.8	15.5	14.8	14.7	16.2	13.5	19.1	12.9
16.8	16.9	15.8	15.8	15.5	14.8	14.7	16.2	13.5	19.2	12.9
16.8	16.9	15.8	15.8	15.4	14.8	14.7	16.2	13.5	19.2	12.9
16.8	16.9	15.8	15.8	15.5	14.8	14.7	16.2	13.5	19.2	12.9
16.8	16.9	15.8	15.8	15.5	14.8	14.7	16.2	13.5	19.2	12.9
16.8	16.9	15.8	15.8	15.5	14.8	14.7	16.2	13.5	19.2	12.9
16.8	16.9	15.8	15.8	15.5	14.8	14.7	16.2	13.5	19.2	12.9
16.8	16.9	15.8	15.8	15.5	14.8	14.7	16.2	13.5	19.2	12.9
16.8	16.9	15.8	15.8	15.5	14.8	14.7	16.2	13.5	19.2	12.9
16.8	16.9	15.8	15.8	15.5	14.8	14.7	16.3	13.5	19.2	12.9
16.8	16.9	15.8	15.8	15.5	14.8	14.7	16.3	13.5	19.2	12.9
16.8	16.9	15.8	15.8	15.5	14.8	14.7	16.3	13.5	19.2	12.9
16.8	16.9	15.8	15.8	15.5	14.9	14.7	16.3	13.5	19.2	12.9
16.8	16.9	15.8	15.8	15.5	14.9	14.8	16.3	13.5	19.2	13
16.8	16.9	15.8	15.7	15.5	14.9	14.7	16.3	13.5	19.2	12.9
16.8	16.9	15.8	15.8	15.5	14.9	14.8	16.3	13.5	19.2	12.9
16.8	16.9	15.8	15.8	15.5	14.9	14.7	16.3	13.5	19.2	12.9
16.8	16.9	15.8	15.8	15.5	14.9	14.8	16.3	13.5	19.2	12.9
16.8	16.9	15.8	15.8	15.5	14.9	14.8	16.3	13.5	19.2	12.9
16.8	16.9	15.8	15.8	15.5	14.9	14.8	16.3	13.5	19.2	12.9
16.8	16.9	15.8	15.8	15.5	14.9	14.8	16.2	13.5	19.2	12.9
16.8	16.9	15.8	15.8	15.5	14.9	14.8	16.3	13.5	19.2	12.9
16.8	16.9	15.8	15.8	15.5	14.9	14.8	16.3	13.5	19.2	12.9
16.8	16.9	15.8	15.8	15.5	14.8	14.8	16.3	13.5	19.2	12.9
16.8	16.9	15.8	15.8	15.5	14.9	14.8	16.3	13.6	19.2	12.9
16.8	16.9	15.8	15.8	15.5	14.9	14.8	16.3	13.6	19.2	12.9
16.8	16.9	15.8	15.8	15.5	14.9	14.8	16.3	13.6	19.2	12.9
16.8	16.9	15.8	15.8	15.5	14.9	14.8	16.3	13.6	19.2	13
16.8	16.9	15.8	15.8	15.5	14.9	14.8	16.3	13.6	19.2	12.9
16.8	16.9	15.8	15.8	15.5	14.9	14.8	16.3	13.5	19.2	13
16.8	16.9	15.8	15.8	15.5	14.9	14.8	16.3	13.5	19.2	12.9
16.8	16.9	15.8	15.8	15.5	14.9	14.8	16.3	13.5	19.2	13
16.8	16.9	15.8	15.8	15.5	14.9	14.8	16.3	13.5	19.2	13
16.8	16.9	15.8	15.8	15.5	14.9	14.7	16.3	13.5	19.2	13
16.8	16.9	15.8	15.8	15.5	14.9	14.8	16.3	13.5	19.2	13
16.8	16.9	15.8	15.8	15.5	14.9	14.8	16.3	13.5	19.2	13
16.8	16.9	15.8	15.8	15.5	14.9	14.8	16.3	13.5	19.2	13
16.8	16.9	15.8	15.8	15.5	14.9	14.8	16.3	13.5	19.2	13
16.8	16.9	15.7	15.8	15.5	14.9	14.8	16.3	13.5	19.2	13
16.8	16.9	15.8	15.8	15.5	14.9	14.8	16.3	13.5	19.2	13
16.8	16.9	15.8	15.8	15.5	14.9	14.8	16.3	13.6	19.2	13
16.8	16.9	15.7	15.8	15.5	14.9	14.8	16.3	13.5	19.2	13
16.8	16.9	15.8	15.8	15.5	14.9	14.8	16.3	13.5	19.2	13
16.8	16.9	15.8	15.8	15.5	14.9	14.8	16.3	13.5	19.2	12.9
16.8	16.9	15.8	15.8	15.5	14.9	14.7	16.3	13.5	19.2	12.9
16.8	16.9	15.8	15.8	15.5	14.9	14.8	16.3	13.5	19.2	12.9
16.8	16.9	15.8	15.8	15.5	14.9	14.8	16.3	13.5	19.2	12.9
16.8	16.9	15.8	15.8	15.5	14.9	14.8	16.3	13.5	19.2	12.9
16.8	16.9	15.8	15.7	15.5	14.9	14.8	16.3	13.5	19.2	12.9
16.8	16.9	15.8	15.8	15.5	14.9	14.8	16.3	13.5	19.2	12.9
16.8	16.9	15.8	15.8	15.5	14.9	14.8	16.3	13.5	19.2	12.9
16.8	16.9	15.8	15.8	15.5	14.9	14.8	16.4	13.5	19.2	12.9
16.8	16.9	15.8	15.8	15.5	14.9	14.8	16.4	13.5	19.2	13
16.8	16.9	15.8	15.8	15.6	14.9	14.8	16.4	13.5	19.2	12.9
16.8	16.9	15.8	15.8	15.6	14.9	14.8	16.4	13.5	19.2	12.9
16.8	16.9	15.8	15.8	15.6	14.9	14.8	16.4	13.5	19.2	12.9
16.8	16.9	15.8	15.8	15.6	14.9	14.8	16.4	13.5	19.2	12.9
16.8	16.9	15.8	15.8	15.6	14.8	14.8	16.4	13.5	19.2	12.9
16.8	16.9	15.8	15.8	15.6	14.9	14.8	16.4	13.5	19.2	12.9
16.8	16.9	15.8	15.8	15.6	14.9	14.8	16.4	13.5	19.2	12.9
16.8	16.9	15.8	15.8	15.6	14.9	14.9	16.4	13.5	19.2	12.9
16.8	16.9	15.8	15.8	15.6	14.9	14.8	16.4	13.5	19.2	12.9
16.8	16.9	15.8	15.8	15.6	14.9	14.9	16.4	13.5	19.2	12.9
16.8	16.9	15.8	15.8	15.6	14.9	14.9	16.4	13.5	19.2	12.9
16.8	16.9	15.8	15.8	15.6	14.9	14.9	16.4	13.5	19.2	12.9
16.8	16.9	15.8	15.8	15.6	14.9	14.8	16.4	13.5	19.2	12.9
16.8	16.9	15.8	15.8	15.6	14.9	14.8	16.4	13.5	19.2	12.9
16.8	16.9	15.8	15.8	15.6	14.9	14.9	16.4	13.5	19.2	12.9
16.8	16.9	15.8	15.8	15.6	14.9	14.8	16.4	13.5	19.2	12.9
16.8	16.9	15.8	15.8	15.6	14.9	14.9	16.4	13.5	19.2	12.9
16.8	16.9	15.8	15.8	15.6	14.9	14.9	16.4	13.5	19.2	12.9
16.8	16.9	15.8	15.8	15.6	14.9	14.9	16.4	13.5	19.2	12.9
16.8	16.9	15.8	15.8	15.6	14.9	14.9	16.4	13.5	19.2	12.9
16.8	16.9	15.8	15.8	15.6	14.9	14.9	16.4	13.5	19.2	12.9
16.8	16.9	15.8	15.8	15.6	14.9	14.9	16.4	13.5	19.2	12.9
16.8	16.9	15.8	15.9	15.6	14.9	14.9	16.4	13.5	19.2	12.9
16.8	16.9	15.8	15.9	15.6	14.9	14.9	16.4	13.6	19.2	12.9
16.8	16.9	15.8	15.9	15.6	14.9	14.9	16.4	13.5	19.2	12.9
16.8	16.9	15.8	15.9	15.6	14.9	14.9	16.4	13.5	19.2	12.9
16.8	16.9	15.8	15.9	15.6	14.9	14.9	16.4	13.5	19.2	12.9
16.8	16.9	15.8	15.9	15.6	14.9	14.9	16.4	13.5	19.2	12.9
16.8	16.9	15.8	15.9	15.6	14.9	14.9	16.4	13.5	19.2	12.9
16.8	16.9	15.8	15.9	15.6	14.9	14.9	16.4	13.5	19.2	12.9
16.8	16.9	15.8	15.9	15.6	14.9	14.9	16.4	13.5	19.2	12.9
16.8	16.9	15.8	15.9	15.6	14.9	14.9	16.4	13.5	19.2	12.9
16.8	16.9	15.8	15.9	15.6	14.9	14.9	16.3	13.5	19.2	12.9
16.8	16.9	15.8	15.9	15.6	14.9	14.8	16.4	13.5	19.2	12.9
16.8	16.9	15.8	15.9	15.6	14.9	14.9	16.4	13.5	19.2	12.9
16.8	16.9	15.8	15.9	15.6	14.9	14.9	16.4	13.5	19.2	12.9
16.8	16.9	15.8	15.8	15.6	14.9	14.9	16.4	13.5	19.2	12.9
16.8	16.9	15.8	15.8	15.6	14.9	14.9	16.4	13.5	19.2	12.9
16.8	16.9	15.7	15.8	15.6	14.9	14.9	16.4	13.5	19.2	12.9
16.8	16.9	15.8	15.8	15.6	14.9	14.9	16.4	13.5	19.2	12.9
16.8	16.9	15.8	15.8	15.6	14.9	14.9	16.4	13.5	19.2	12.9
16.8	16.9	15.8	15.8	15.6	14.9	14.9	16.4	13.5	19.2	12.9
16.8	16.9	15.8	15.8	15.6	14.9	14.9	16.4	13.5	19.2	12.9
16.8	16.9	15.8	15.8	15.6	14.9	14.9	16.4	13.5	19.2	12.9
16.8	16.9	15.8	15.8	15.6	14.9	14.8	16.4	13.5	19.2	12.9
16.8	16.9	15.8	15.8	15.6	14.9	14.9	16.4	13.5	19.2	12.9
16.8	16.9	15.8	15.8	15.6	14.9	14.9	16.4	13.5	19.2	12.9
16.8	16.9	15.8	15.8	15.6	14.9	14.9	16.4	13.5	19.2	12.9
16.8	16.9	15.8	15.8	15.6	15	14.9	16.4	13.6	19.2	13
16.8	16.9	15.8	15.8	15.6	15	14.9	16.4	13.6	19.2	12.9
16.8	16.9	15.8	15.8	15.6	15	14.9	16.4	13.6	19.2	13
16.8	16.9	15.8	15.8	15.6	15	14.9	16.4	13.6	19.2	13
16.8	16.9	15.8	15.8	15.6	15	14.9	16.4	13.6	19.2	13
16.8	16.9	15.8	15.8	15.6	15	14.9	16.4	13.6	19.2	13
16.8	16.9	15.8	15.8	15.6	15	14.9	16.4	13.6	19.2	13
16.9	16.9	15.8	15.8	15.6	15	14.9	16.4	13.6	19.2	13
16.9	16.9	15.8	15.8	15.6	14.9	14.9	16.4	13.5	19.2	13
16.9	16.9	15.8	15.8	15.6	15	14.9	16.4	13.5	19.2	13
16.9	16.9	15.8	15.8	15.6	15	14.9	16.4	13.5	19.2	13
16.9	16.9	15.8	15.8	15.6	15	14.9	16.4	13.5	19.2	13
16.9	16.9	15.8	15.9	15.6	15	14.9	16.4	13.5	19.2	13
16.9	16.9	15.8	15.9	15.6	15	14.9	16.4	13.5	19.2	12.9
16.9	16.9	15.8	15.9	15.6	15	14.9	16.4	13.5	19.2	12.9
16.9	16.9	15.8	15.8	15.6	15	14.9	16.5	13.5	19.2	12.9
16.9	16.9	15.8	15.8	15.6	15	14.9	16.4	13.5	19.2	13
16.9	16.9	15.8	15.8	15.6	15	14.9	16.5	13.5	19.2	12.9
16.9	16.9	15.8	15.9	15.6	15	14.9	16.5	13.5	19.2	13
16.9	16.9	15.8	15.9	15.6	14.9	14.9	16.5	13.5	19.2	12.9
16.9	16.9	15.8	15.9	15.6	15	14.9	16.5	13.6	19.2	13
16.9	16.9	15.8	15.9	15.7	15	14.9	16.5	13.5	19.2	13
16.9	16.9	15.8	15.9	15.7	15	14.9	16.5	13.5	19.2	13
16.9	16.9	15.8	15.9	15.7	15	14.9	16.5	13.6	19.2	13
16.9	16.9	15.8	15.9	15.7	15	14.9	16.5	13.6	19.2	13
16.9	16.9	15.8	15.9	15.7	15	14.9	16.5	13.6	19.2	13
16.9	16.9	15.8	15.9	15.7	15	14.9	16.4	13.6	19.2	13
16.9	16.9	15.8	15.9	15.7	15	14.9	16.5	13.6	19.2	13
16.9	16.9	15.8	15.9	15.7	15	14.9	16.5	13.6	19.2	12.9
16.9	16.9	15.8	15.9	15.7	15	14.9	16.5	13.6	19.2	12.9
16.9	16.9	15.8	15.9	15.7	15	14.9	16.5	13.6	19.2	12.9
16.9	16.9	15.8	15.9	15.7	15	14.9	16.5	13.6	19.2	12.9
16.9	16.9	15.8	15.9	15.7	15	14.9	16.5	13.6	19.2	13
16.9	16.9	15.8	15.9	15.7	15	14.9	16.5	13.6	19.2	12.9
16.9	16.9	15.8	15.9	15.7	15	14.9	16.5	13.6	19.2	13
16.9	16.9	15.8	15.9	15.7	15	14.9	16.5	13.6	19.2	12.9
16.9	16.9	15.8	15.9	15.7	15	14.9	16.5	13.6	19.2	12.9
16.9	16.9	15.8	15.9	15.7	15	14.9	16.5	13.6	19.2	12.9
16.9	16.9	15.8	15.9	15.7	15	14.9	16.4	13.6	19.2	12.9
16.9	16.9	15.8	15.9	15.7	15	14.8	16.5	13.6	19.2	12.9
16.9	16.9	15.8	15.9	15.7	15	14.9	16.5	13.6	19.2	12.9
16.9	16.9	15.8	15.9	15.7	15	14.9	16.5	13.6	19.2	12.9
16.9	16.9	15.8	15.9	15.6	15	14.9	16.5	13.6	19.2	12.9
16.9	16.9	15.8	15.9	15.7	15	14.9	16.5	13.6	19.2	12.9
16.9	16.9	15.8	15.9	15.7	15	14.9	16.5	13.6	19.2	12.9
16.9	16.9	15.8	15.9	15.7	15	14.9	16.5	13.6	19.2	12.9
16.9	16.9	15.8	15.9	15.7	15	14.9	16.5	13.6	19.2	12.9
16.9	16.9	15.8	15.9	15.7	15	14.9	16.5	13.6	19.2	12.9
16.9	16.9	15.8	15.9	15.7	15	14.9	16.5	13.6	19.2	12.9
16.9	16.9	15.8	15.9	15.7	15	14.9	16.5	13.6	19.2	12.9
16.9	16.9	15.8	15.9	15.7	15	14.9	16.5	13.6	19.2	12.9
16.9	16.9	15.8	15.9	15.7	15	14.9	16.5	13.6	19.2	12.9
16.9	16.9	15.8	15.9	15.7	15	14.9	16.5	13.6	19.2	12.9
16.9	16.9	15.8	15.9	15.7	15	14.9	16.5	13.6	19.2	12.9
16.9	16.9	15.8	15.9	15.7	15	14.9	16.5	13.6	19.2	12.9
16.9	16.9	15.8	15.9	15.7	15	14.9	16.5	13.6	19.2	12.9
16.9	16.9	15.8	15.9	15.7	15	14.9	16.5	13.6	19.2	12.9
16.9	16.9	15.8	15.9	15.7	15	14.9	16.5	13.6	19.2	12.9
16.9	16.9	15.8	15.9	15.7	15	14.9	16.5	13.6	19.2	12.9
16.9	16.9	15.8	15.9	15.7	15	14.9	16.5	13.6	19.2	12.9
16.9	16.9	15.8	15.9	15.7	15	14.9	16.5	13.6	19.2	12.9
16.9	16.9	15.8	15.9	15.7	15	14.9	16.5	13.6	19.2	12.9
16.9	16.9	15.8	15.9	15.7	15	14.9	16.5	13.6	19.2	12.9
16.9	16.9	15.8	15.9	15.7	15	14.9	16.5	13.6	19.2	12.9
16.9	16.9	15.8	15.9	15.7	15	14.9	16.5	13.6	19.2	12.9
16.9	16.9	15.8	15.9	15.6	15	14.9	16.5	13.6	19.2	12.9
16.9	16.9	15.8	15.9	15.7	15	14.9	16.5	13.6	19.2	12.9
16.9	16.9	15.8	15.9	15.7	15	14.9	16.5	13.6	19.2	12.9
16.9	16.9	15.8	15.9	15.7	15	14.9	16.5	13.6	19.2	12.9
16.9	16.9	15.8	15.9	15.7	15	14.9	16.5	13.6	19.2	12.9
16.9	16.9	15.8	15.9	15.7	15	14.9	16.5	13.6	19.2	12.9
16.9	16.9	15.8	15.9	15.7	15	14.9	16.5	13.6	19.2	12.9
16.9	16.9	15.8	15.9	15.7	15	14.9	16.5	13.6	19.2	12.9
16.9	16.9	15.8	15.9	15.7	15	14.9	16.5	13.6	19.2	12.9
16.9	16.9	15.8	15.9	15.7	15	14.9	16.5	13.6	19.2	12.9
16.9	16.9	15.8	15.9	15.7	15	14.9	16.5	13.6	19.2	12.9
16.9	16.9	15.8	15.9	15.7	15	14.9	16.5	13.6	19.2	12.9
16.9	16.9	15.8	15.9	15.7	15	14.9	16.5	13.6	19.2	12.9
16.9	16.9	15.8	15.9	15.7	15	14.9	16.5	13.6	19.2	12.9
16.9	16.9	15.8	15.9	15.7	15	14.9	16.5	13.6	19.2	12.9
16.9	16.9	15.8	15.9	15.8	15	14.9	16.5	13.6	19.2	12.9
16.9	16.9	15.8	15.9	15.8	15	14.9	16.5	13.6	19.2	12.9
16.9	16.9	15.8	15.9	15.8	15	14.9	16.5	13.6	19.2	12.9
17	16.9	15.8	15.9	15.8	15	14.9	16.5	13.6	19.2	12.9
17	16.9	15.8	15.9	15.8	15	14.9	16.5	13.6	19.2	12.9
17	16.9	15.8	15.9	15.8	15	14.9	16.5	13.6	19.2	12.9
17	16.9	15.8	15.9	15.8	15	14.9	16.6	13.6	19.2	12.9
17	16.9	15.8	15.9	15.8	15	14.9	16.6	13.6	19.2	12.9
17	16.9	15.8	15.9	15.8	15	14.9	16.6	13.6	19.2	12.9
16.9	16.9	15.8	15.9	15.8	15	14.9	16.6	13.6	19.2	12.9
17	16.9	15.8	15.9	15.8	15	14.9	16.6	13.6	19.2	13
17	16.9	15.8	15.9	15.8	15	14.9	16.6	13.6	19.2	12.9
16.9	16.9	15.8	15.9	15.8	15	14.9	16.6	13.6	19.2	13
16.9	16.9	15.8	15.9	15.8	15	14.9	16.6	13.6	19.2	12.9
16.9	16.9	15.8	15.9	15.8	15	14.9	16.5	13.6	19.2	13
17	16.9	15.8	15.9	15.8	15	14.9	16.6	13.6	19.2	13
17	16.9	15.8	15.9	15.8	15	14.9	16.6	13.6	19.2	13
17	17	15.8	15.9	15.8	15	14.9	16.6	13.6	19.2	13
17	17	15.8	16	15.8	15	14.9	16.6	13.6	19.2	13
17	17	15.8	15.9	15.8	15.1	14.9	16.6	13.6	19.2	13
17	17	15.8	16	15.8	15.1	14.9	16.6	13.6	19.2	13
17	17	15.8	16	15.8	15.1	14.9	16.6	13.6	19.2	13
17	17	15.8	16	15.8	15.1	15	16.6	13.6	19.2	12.9
17	17	15.8	16	15.8	15.1	15	16.6	13.6	19.2	13
17	17	15.8	16	15.8	15.1	15	16.6	13.6	19.2	13
17	17	15.8	16	15.8	15.1	15	16.5	13.6	19.2	13
17	17	15.8	16	15.8	15.1	15	16.6	13.6	19.2	13
17	17	15.8	16	15.8	15.1	14.9	16.6	13.6	19.2	13
17	17	15.8	16	15.8	15	15	16.6	13.6	19.2	13
17	17	15.8	16	15.8	15.1	15	16.6	13.6	19.2	13
17	17	15.8	16	15.8	15.1	15	16.6	13.6	19.2	13
17	17	15.8	16	15.8	15.1	15	16.6	13.6	19.2	13
17	17	15.8	16	15.8	15.1	15	16.6	13.6	19.2	13
17	17	15.8	16	15.8	15.1	15	16.6	13.6	19.2	13
17	17	15.8	16	15.8	15.1	15	16.6	13.6	19.2	13
17	17	15.8	16	15.8	15.1	15	16.6	13.6	19.2	13
17	17	15.8	15.9	15.8	15.1	15	16.5	13.6	19.2	13
17	17	15.9	15.9	15.8	15.1	14.9	16.6	13.6	19.2	13
17	16.9	15.9	15.9	15.8	15	15	16.6	13.6	19.2	13
17	17	15.9	15.9	15.8	15.1	15	16.6	13.6	19.2	13
17	17	15.9	15.9	15.8	15.1	15	16.6	13.6	19.2	13
17	17	15.9	15.9	15.8	15.1	15	16.6	13.6	19.2	13
17	17	15.9	16	15.8	15.1	15	16.6	13.6	19.2	13
17	17	15.9	16	15.8	15.1	15	16.6	13.6	19.2	13
17	17	15.9	16	15.8	15.1	15	16.6	13.6	19.2	13
17	17	15.9	16	15.8	15.1	15	16.6	13.6	19.2	13
17	17	15.9	16	15.8	15.1	15	16.6	13.6	19.2	13
17	17	15.9	16	15.8	15.1	15	16.6	13.6	19.2	13
17	17	15.9	16	15.8	15	15	16.6	13.6	19.2	13
17	17	15.9	16	15.8	15.1	15	16.6	13.6	19.2	13
17	17	15.9	16	15.8	15.1	15	16.6	13.6	19.2	13
17	17	15.9	16	15.8	15.1	15	16.6	13.6	19.2	13
17	17	15.9	16	15.8	15.1	15	16.6	13.6	19.2	13
17	17	15.9	16	15.8	15.1	15	16.6	13.6	19.2	13
17	17	15.9	16	15.8	15.1	15	16.6	13.6	19.2	13
17	17	15.9	16	15.8	15.1	15	16.6	13.6	19.2	13
17	17	15.9	16	15.8	15.1	15	16.6	13.6	19.2	13
17	17	15.9	16	15.8	15.1	15	16.6	13.6	19.2	13
17	17	15.9	16	15.8	15.1	15	16.6	13.6	19.2	13
17	17	15.9	16	15.8	15.1	15	16.6	13.6	19.2	13
17	17	15.9	16	15.8	15.1	15	16.7	13.6	19.2	13
17	17	15.9	16	15.8	15.1	15	16.7	13.6	19.2	13
17	17	15.9	16	15.8	15.1	15	16.7	13.6	19.2	13
17	17	15.9	16	15.8	15.1	15	16.7	13.6	19.2	13
17	17	15.9	16	15.8	15.1	15	16.7	13.6	19.2	13
17	17	15.9	16	15.8	15.1	15	16.7	13.6	19.2	13
17	17	15.9	16	15.8	15.1	15	16.7	13.6	19.2	13
17	17	15.9	16	15.8	15.1	15	16.7	13.6	19.2	13
17	17	15.9	16.1	15.8	15.1	15	16.7	13.6	19.2	13
17	17	15.9	16.1	15.9	15.1	15	16.7	13.6	19.2	13
17	17	15.9	16	15.9	15.1	15.1	16.7	13.6	19.2	13
17	17	15.8	16.1	15.9	15.1	15.1	16.7	13.6	19.2	13
17	17	15.9	16.1	15.9	15.1	15.1	16.7	13.6	19.2	13
17	17	15.9	16.1	15.9	15.1	15.1	16.7	13.6	19.2	13
17	17	15.9	16.1	15.9	15.1	15.1	16.7	13.6	19.2	13
17	17	15.9	16.1	15.9	15.1	15.1	16.7	13.6	19.2	13
17	17	15.9	16.1	15.9	15.1	15.1	16.7	13.6	19.2	13
17	17	15.9	16.1	15.9	15.1	15.1	16.7	13.7	19.2	13
17	17	15.9	16.1	15.9	15.1	15.1	16.7	13.6	19.2	13
17	17	15.9	16.1	15.9	15.1	15.1	16.7	13.7	19.2	13
17	17	15.9	16.1	15.9	15.1	15.1	16.7	13.7	19.2	13
17	17	15.9	16.1	15.9	15.1	15.1	16.7	13.7	19.2	13
17.1	17	15.9	16.1	15.9	15.1	15.1	16.7	13.7	19.2	13
17.1	17	15.9	16.1	15.9	15.1	15.1	16.7	13.7	19.2	13
17.1	17	15.9	16.1	15.9	15.1	15.1	16.7	13.7	19.2	13
17.1	17	15.9	16.1	15.9	15.1	15.1	16.7	13.7	19.2	13
17.1	17	15.9	16.1	15.9	15.1	15.1	16.7	13.7	19.2	13
17.1	17	15.9	16.1	15.9	15.1	15.1	16.7	13.7	19.2	13
17.1	17	15.9	16.1	15.9	15.1	15.1	16.7	13.7	19.2	13
17.1	17	15.9	16.1	15.9	15.1	15.1	16.7	13.7	19.2	13
17.1	17	15.9	16.1	15.9	15.1	15.1	16.7	13.7	19.2	13
17.1	17	15.9	16.1	15.9	15.1	15.1	16.7	13.7	19.2	13
17.1	17	15.9	16.1	15.9	15.1	15.1	16.7	13.7	19.2	13
17.1	17	15.9	16.1	15.9	15.1	15.1	16.7	13.7	19.2	13
17.1	17	15.9	16.1	15.9	15.1	15.1	16.7	13.7	19.2	13
17.1	17	15.9	16.1	15.9	15.1	15.1	16.7	13.7	19.2	13
17.1	17	15.9	16.1	15.9	15.1	15	16.7	13.7	19.2	13
17.1	17	15.9	16.1	15.9	15.1	15.1	16.7	13.7	19.2	13
17.1	17	15.9	16.1	15.9	15.1	15.1	16.7	13.7	19.2	13
17.1	17	15.9	16.1	15.9	15.1	15.1	16.7	13.7	19.2	13
17.1	17	15.9	16.1	15.9	15.1	15.1	16.7	13.7	19.2	13
17	17	15.9	16.1	15.9	15.1	15.1	16.7	13.7	19.2	13
17.1	17	15.9	16.1	15.9	15.1	15.1	16.7	13.7	19.2	13
17.1	17	15.9	16.1	15.9	15.1	15.1	16.7	13.7	19.2	13
17.1	17	15.9	16.1	15.9	15.1	15.1	16.7	13.7	19.2	13
17.1	17	15.9	16.1	15.9	15.2	15.1	16.7	13.7	19.2	13
17.1	17.1	15.9	16.1	15.9	15.2	15.1	16.7	13.7	19.2	13
17.1	17.1	15.9	16.1	15.9	15.2	15.1	16.7	13.7	19.2	13
17.1	17.1	15.9	16.1	15.9	15.2	15.1	16.7	13.7	19.2	13
17.1	17.1	15.9	16.1	15.9	15.2	15.1	16.7	13.7	19.2	13
17.1	17.1	15.9	16.1	15.9	15.2	15.1	16.7	13.7	19.2	13
17.1	17.1	15.9	16.1	15.9	15.2	15.1	16.7	13.7	19.2	13
17.1	17.1	15.9	16.1	15.9	15.2	15.1	16.7	13.7	19.2	13
17.1	17.1	15.9	16.1	15.9	15.2	15.1	16.7	13.7	19.2	13
17.1	17.1	15.9	16.1	15.9	15.2	15.1	16.7	13.7	19.2	13
17.1	17.1	15.9	16.1	15.9	15.2	15.1	16.7	13.7	19.2	13
17.1	17.1	15.9	16.1	15.9	15.2	15.1	16.7	13.7	19.2	13
17.1	17.1	15.9	16.1	15.9	15.2	15.1	16.7	13.7	19.2	13
17.1	17.1	15.9	16.1	15.9	15.2	15.1	16.7	13.7	19.2	13
17.1	17.1	15.9	16.1	15.9	15.2	15.1	16.7	13.7	19.2	13
17.1	17.1	15.9	16.1	15.9	15.2	15.1	16.7	13.7	19.2	13
17.1	17.1	15.9	16.1	15.8	15.2	15.1	16.7	13.7	19.2	13
17.1	17.1	15.9	16.1	15.9	15.2	15.1	16.7	13.7	19.2	13
17.1	17.1	15.9	16.1	15.9	15.2	15.1	16.7	13.7	19.2	13
17.1	17.1	15.9	16.1	15.9	15.2	15.1	16.7	13.7	19.2	13
17.1	17.1	15.9	16.2	15.9	15.2	15.1	16.7	13.7	19.2	13
17.1	17.1	15.9	16.2	15.9	15.2	15.1	16.7	13.7	19.2	13
17.1	17.1	15.9	16.1	15.9	15.2	15.1	16.7	13.7	19.2	13
17.1	17.1	15.9	16.2	15.9	15.2	15.1	16.7	13.7	19.2	13
17.1	17.1	15.9	16.2	15.9	15.2	15.1	16.7	13.7	19.2	13.1
17.1	17.1	15.9	16.2	15.9	15.1	15.1	16.7	13.7	19.2	13
17.1	17.1	15.9	16.2	15.9	15.2	15.1	16.8	13.7	19.2	13
17.1	17.1	15.9	16.2	15.9	15.2	15.1	16.8	13.7	19.2	13
17.1	17.1	15.9	16.2	15.9	15.2	15.1	16.8	13.7	19.2	13.1
17.1	17.1	15.9	16.2	15.9	15.2	15.2	16.8	13.7	19.2	13.1
17.1	17.1	15.9	16.2	15.9	15.2	15.2	16.8	13.7	19.2	13.1
17.1	17.1	15.9	16.2	15.9	15.2	15.2	16.8	13.7	19.2	13.1
17.1	17.1	15.9	16.2	15.9	15.2	15.2	16.8	13.7	19.2	13
17.1	17.1	15.9	16.2	15.9	15.2	15.2	16.8	13.7	19.2	13
17.1	17.1	15.9	16.2	15.9	15.2	15.2	16.8	13.7	19.2	13
17.1	17.1	16	16.2	15.9	15.2	15.1	16.8	13.7	19.2	13
17.1	17.1	16	16.2	15.9	15.2	15.2	16.8	13.7	19.2	13
17.1	17.1	16	16.2	15.9	15.2	15.2	16.8	13.7	19.2	13
17.1	17.1	16	16.2	15.9	15.2	15.2	16.8	13.7	19.2	13.1
17.1	17.1	16	16.2	15.9	15.2	15.2	16.8	13.7	19.2	13.1
17.1	17.1	16	16.2	15.9	15.2	15.2	16.8	13.7	19.2	13.1
17.1	17.1	16	16.2	15.9	15.2	15.2	16.8	13.7	19.2	13.1
17.1	17.1	16	16.2	15.9	15.2	15.2	16.8	13.7	19.2	13.1
17.1	17.1	16	16.2	15.9	15.2	15.2	16.8	13.7	19.2	13.1
17.1	17.1	16	16.2	15.9	15.2	15.2	16.8	13.7	19.2	13.1
17.1	17.1	16	16.2	15.9	15.2	15.2	16.8	13.7	19.2	13.1
17.1	17.1	16	16.2	15.9	15.2	15.2	16.8	13.7	19.2	13.1
17.1	17.1	16	16.1	15.9	15.2	15.2	16.8	13.7	19.2	13.1
17.1	17.1	16	16.1	15.9	15.2	15.2	16.8	13.7	19.2	13.1
17.1	17.1	16	16.1	15.9	15.2	15.2	16.8	13.7	19.2	13.1
17.1	17.1	16	16.1	15.9	15.2	15.2	16.8	13.7	19.2	13.1
17.1	17.1	16	16.1	15.9	15.2	15.2	16.8	13.7	19.2	13.1
17.1	17.1	16	16.1	15.9	15.2	15.2	16.8	13.7	19.2	13.1
17.1	17.1	16	16.1	15.9	15.2	15.2	16.8	13.7	19.2	13.1
17.1	17.1	16	16.1	15.9	15.2	15.2	16.8	13.7	19.2	13.1
17.1	17.1	16	16.1	15.9	15.2	15.2	16.8	13.7	19.2	13.1
17.1	17.2	16	16.1	15.9	15.2	15.2	16.8	13.7	19.2	13.1
17.1	17.2	16	16.2	15.9	15.2	15.2	16.8	13.7	19.2	13.1
17.1	17.2	16	16.2	15.9	15.2	15.2	16.8	13.7	19.2	13.1
17.1	17.2	16	16.1	15.9	15.2	15.2	16.8	13.7	19.2	13.1
17.1	17.1	16	16.1	15.9	15.2	15.2	16.8	13.7	19.2	13.1
17.1	17.1	16	16.1	15.9	15.2	15.2	16.8	13.7	19.2	13.1
17.1	17.1	16	16.1	15.9	15.2	15.2	16.8	13.7	19.2	13.1
17.1	17.1	16	16.1	15.9	15.2	15.2	16.8	13.7	19.2	13.1
17.1	17.1	16	16.1	15.9	15.2	15.2	16.8	13.7	19.2	13.1
17.1	17.1	16	16.1	15.9	15.2	15.2	16.8	13.7	19.2	13.1
17.1	17.1	16	16.1	15.9	15.2	15.2	16.8	13.7	19.2	13.1
17.1	17.1	16	16.1	15.9	15.2	15.2	16.8	13.7	19.2	13.1
17.1	17.1	16	16.1	16	15.2	15.2	16.8	13.7	19.2	13.1
17.1	17.1	16	16.1	16	15.2	15.2	16.8	13.7	19.2	13.1
17.1	17.1	16	16.1	16	15.2	15.2	16.8	13.7	19.2	13.1
17.1	17.1	16	16.1	15.9	15.2	15.2	16.8	13.7	19.2	13.1
17.1	17.1	16	16.1	16	15.2	15.2	16.8	13.7	19.2	13.1
17.1	17.1	16	16.1	16	15.2	15.2	16.8	13.7	19.2	13.1
17.1	17.1	16	16.1	16	15.2	15.2	16.7	13.7	19.2	13.1
17.2	17.1	16	16.1	16	15.2	15.2	16.8	13.7	19.2	13.1
17.2	17.2	16	16.1	16	15.2	15.2	16.8	13.7	19.2	13.1
17.2	17.2	16	16.2	16	15.2	15.2	16.8	13.7	19.2	13.1
17.2	17.2	16	16.2	16	15.2	15.2	16.8	13.7	19.2	13.1
17.2	17.2	16	16.2	15.9	15.2	15.2	16.8	13.7	19.2	13.1
17.2	17.2	16	16.2	16	15.2	15.2	16.8	13.7	19.2	13.1
17.2	17.2	16	16.2	16	15.2	15.2	16.8	13.7	19.2	13.1
17.2	17.2	16	16.2	16	15.2	15.2	16.8	13.7	19.2	13.1
17.2	17.2	16	16.2	16	15.2	15.2	16.8	13.7	19.2	13.1
17.2	17.2	16	16.2	16	15.2	15.2	16.8	13.7	19.2	13.1
17.2	17.2	16	16.2	16	15.2	15.2	16.8	13.7	19.2	13.1
17.2	17.2	16	16.2	16	15.2	15.2	16.8	13.7	19.2	13
17.2	17.2	16	16.2	16	15.2	15.2	16.8	13.7	19.2	13.1
17.2	17.2	16	16.2	16	15.2	15.2	16.8	13.7	19.2	13.1
17.2	17.1	16	16.2	16	15.2	15.2	16.8	13.7	19.2	13.1
17.2	17.2	16	16.2	16	15.2	15.2	16.8	13.7	19.2	13.1
17.2	17.2	16	16.2	15.9	15.2	15.2	16.8	13.7	19.2	13.1
17.2	17.1	16	16.1	16	15.2	15.2	16.8	13.7	19.2	13.1
17.2	17.2	16	16.1	16	15.2	15.2	16.8	13.7	19.2	13.1
17.2	17.2	16	16.1	16	15.2	15.2	16.8	13.7	19.2	13.1
17.2	17.1	16	16.2	16	15.2	15.2	16.8	13.7	19.2	13.1
17.2	17.2	16	16.2	16	15.2	15.2	16.8	13.7	19.2	13.1
17.2	17.2	16	16.2	16	15.2	15.2	16.8	13.7	19.2	13.1
17.2	17.2	16	16.2	16	15.2	15.2	16.8	13.7	19.2	13.1
17.2	17.2	16	16.1	16	15.2	15.2	16.8	13.7	19.2	13.1
17.2	17.2	16	16.2	16	15.2	15.1	16.8	13.7	19.2	13.1
17.2	17.2	16	16.2	16	15.2	15.2	16.8	13.7	19.2	13.1
17.2	17.2	16	16.2	16	15.2	15.2	16.8	13.7	19.2	13.1
17.2	17.2	16	16.2	16	15.2	15.2	16.8	13.7	19.2	13.1
17.2	17.2	16	16.2	16	15.2	15.2	16.8	13.7	19.2	13.1
17.2	17.2	16	16.2	16	15.2	15.2	16.8	13.7	19.2	13.1
17.2	17.2	16	16.2	16	15.2	15.2	16.8	13.7	19.2	13.1
17.2	17.2	16	16.2	16	15.2	15.2	16.8	13.7	19.2	13.1
17.2	17.2	16	16.2	16	15.2	15.2	16.8	13.7	19.2	13.1
17.2	17.2	16	16.2	16	15.2	15.2	16.8	13.7	19.2	13.1
17.2	17.2	16	16.2	16	15.2	15.2	16.9	13.7	19.2	13.1
17.2	17.2	16	16.2	16	15.2	15.2	16.9	13.7	19.2	13.1
17.2	17.2	16	16.2	16	15.2	15.2	16.9	13.7	19.2	13.1
17.2	17.2	16	16.2	16	15.2	15.2	16.9	13.7	19.2	13.1
17.2	17.2	16	16.2	16	15.2	15.2	16.9	13.7	19.2	13.1
17.2	17.2	16	16.2	16	15.2	15.2	16.9	13.7	19.2	13.1
17.2	17.2	16	16.2	16	15.2	15.2	16.9	13.7	19.2	13.1
17.2	17.2	16	16.2	16	15.2	15.2	16.9	13.7	19.2	13.1
17.2	17.2	16	16.2	16	15.2	15.2	16.9	13.7	19.2	13.1
17.2	17.2	16	16.2	16	15.2	15.2	16.8	13.7	19.2	13.1
17.2	17.2	16	16.2	16	15.2	15.2	16.9	13.7	19.2	13.1
17.2	17.2	16	16.2	16	15.2	15.2	16.9	13.7	19.2	13.1
17.2	17.2	16	16.2	16	15.2	15.2	16.9	13.7	19.3	13.1
17.2	17.2	16	16.2	16	15.2	15.2	16.9	13.7	19.2	13.1
17.2	17.2	16	16.2	16	15.2	15.2	16.9	13.7	19.2	13.1
17.2	17.2	16	16.2	16	15.2	15.2	16.9	13.7	19.2	13.1
17.2	17.2	16	16.2	16	15.2	15.2	16.9	13.7	19.2	13.1
17.2	17.2	16	16.2	16	15.2	15.2	16.9	13.7	19.2	13.1
17.2	17.2	16	16.2	16	15.2	15.2	16.9	13.7	19.2	13.1
17.2	17.2	16	16.2	16	15.2	15.2	16.9	13.7	19.2	13.1
17.2	17.2	16	16.2	16	15.2	15.2	16.9	13.7	19.2	13.1
17.2	17.2	16	16.2	16	15.2	15.2	16.9	13.7	19.3	13.1
17.2	17.2	16	16.2	16	15.2	15.2	16.9	13.7	19.2	13.1
17.2	17.2	16.1	16.2	16	15.2	15.2	16.9	13.7	19.2	13.1
17.2	17.2	16	16.2	16	15.2	15.2	16.9	13.7	19.3	13.1
17.2	17.3	16	16.3	16	15.2	15.2	16.9	13.7	19.2	13.1
17.2	17.2	16	16.3	16	15.2	15.2	16.9	13.7	19.3	13.1
17.2	17.3	16	16.3	16	15.3	15.2	16.9	13.7	19.2	13.1
17.2	17.2	16	16.3	16	15.3	15.2	16.9	13.7	19.3	13.1
17.2	17.3	16	16.3	16	15.3	15.2	16.9	13.7	19.2	13.1
17.3	17.2	16	16.3	16	15.3	15.2	16.9	13.7	19.3	13.1
17.3	17.2	16	16.3	16	15.2	15.2	16.9	13.7	19.3	13.1
17.2	17.2	16	16.3	16	15.3	15.2	16.9	13.7	19.3	13.1
17.2	17.2	16	16.2	16	15.2	15.2	16.9	13.7	19.3	13.1
17.3	17.2	16	16.2	16	15.2	15.2	16.9	13.7	19.3	13.1
17.3	17.2	16	16.2	16	15.2	15.2	16.9	13.7	19.3	13.1
17.3	17.2	16	16.2	16	15.2	15.2	16.9	13.7	19.3	13.1
17.3	17.2	16.1	16.2	16	15.2	15.2	16.9	13.7	19.3	13.1
17.3	17.2	16	16.2	16	15.2	15.2	16.9	13.7	19.2	13.2
17.3	17.2	16	16.2	16	15.2	15.2	16.9	13.7	19.2	13.2
17.3	17.2	16	16.2	16	15.2	15.2	16.9	13.7	19.3	13.2
17.2	17.2	16	16.2	16.1	15.2	15.2	16.9	13.8	19.3	13.2
17.3	17.2	16.1	16.2	16	15.2	15.2	16.9	13.8	19.3	13.2
17.3	17.2	16.1	16.2	16.1	15.2	15.2	16.9	13.7	19.3	13.2
17.3	17.2	16.1	16.2	16.1	15.2	15.2	16.9	13.7	19.2	13.2
17.3	17.2	16.1	16.2	16.1	15.2	15.2	16.9	13.7	19.2	13.2
17.3	17.3	16.1	16.2	16.1	15.2	15.2	16.9	13.7	19.2	13.2
17.3	17.3	16.1	16.3	16.1	15.2	15.2	16.9	13.8	19.2	13.2
17.3	17.3	16.1	16.3	16.1	15.2	15.2	16.9	13.7	19.2	13.2
17.3	17.3	16.1	16.2	16.1	15.2	15.2	16.9	13.7	19.2	13.2
17.3	17.3	16.1	16.2	16.1	15.2	15.2	16.9	13.7	19.3	13.2
17.3	17.3	16.1	16.2	16	15.2	15.2	16.9	13.7	19.2	13.2
17.3	17.3	16	16.2	16.1	15.2	15.2	16.9	13.7	19.2	13.2
17.3	17.3	16	16.2	16.1	15.2	15.2	16.9	13.7	19.2	13.2
17.3	17.2	16.1	16.2	16.1	15.2	15.2	16.9	13.7	19.2	13.2
17.3	17.2	16	16.2	16.1	15.2	15.2	16.9	13.7	19.3	13.2
17.3	17.2	16.1	16.2	16.1	15.2	15.2	16.9	13.8	19.2	13.2
17.3	17.2	16.1	16.2	16.1	15.2	15.2	16.9	13.8	19.3	13.2
17.3	17.2	16	16.2	16.1	15.2	15.2	16.9	13.8	19.2	13.2
17.3	17.2	16.1	16.2	16.1	15.2	15.2	16.9	13.8	19.2	13.2
17.3	17.2	16	16.2	16	15.2	15.2	16.9	13.8	19.2	13.3
17.3	17.2	16.1	16.2	16.1	15.2	15.2	16.9	13.8	19.2	13.3
17.3	17.2	16.1	16.2	16.1	15.2	15.2	16.9	13.8	19.3	13.3
17.3	17.2	16.1	16.2	16.1	15.2	15.2	16.9	13.8	19.2	13.3
17.3	17.2	16.1	16.2	16.1	15.2	15.2	16.9	13.8	19.2	13.3
17.3	17.2	16.1	16.2	16.1	15.2	15.2	16.9	13.8	19.2	13.3
17.3	17.2	16.1	16.2	16.1	15.2	15.2	16.9	13.8	19.2	13.3
17.3	17.2	16.1	16.2	16.1	15.2	15.2	16.9	13.8	19.2	13.3
17.3	17.2	16.1	16.2	16.1	15.2	15.2	16.9	13.8	19.2	13.3
17.3	17.2	16.1	16.2	16.1	15.2	15.2	16.9	13.8	19.2	13.3
17.3	17.2	16.1	16.2	16.1	15.2	15.2	16.9	13.8	19.2	13.3
17.3	17.2	16.1	16.2	16.1	15.2	15.2	16.9	13.8	19.2	13.3
17.3	17.2	16.1	16.2	16.1	15.2	15.2	16.9	13.8	19.2	13.3
17.3	17.2	16.1	16.2	16.1	15.2	15.2	16.9	13.8	19.2	13.3
17.3	17.2	16.1	16.2	16.1	15.2	15.2	16.9	13.8	19.2	13.3
17.3	17.2	16.1	16.2	16.1	15.2	15.2	16.9	13.8	19.2	13.3
17.3	17.2	16.1	16.2	16.1	15.2	15.2	16.9	13.8	19.2	13.3
17.3	17.2	16.1	16.2	16.1	15.2	15.2	16.9	13.8	19.2	13.3
17.3	17.2	16.1	16.2	16.1	15.2	15.2	16.9	13.8	19.2	13.3
17.3	17.2	16.1	16.2	16.1	15.2	15.2	16.9	13.8	19.2	13.3
17.3	17.2	16.1	16.2	16.1	15.2	15.2	16.9	13.8	19.2	13.3
17.3	17.2	16.1	16.2	16.1	15.2	15.2	16.9	13.8	19.2	13.3
17.3	17.3	16.1	16.2	16.1	15.3	15.2	16.9	13.8	19.2	13.3
17.3	17.2	16.1	16.2	16.1	15.3	15.2	16.9	13.8	19.2	13.3
17.3	17.3	16.1	16.2	16.1	15.3	15.2	16.9	13.8	19.2	13.3
17.3	17.3	16.1	16.2	16.1	15.3	15.2	16.9	13.8	19.2	13.3
17.3	17.3	16.1	16.2	16.1	15.3	15.2	16.9	13.8	19.2	13.3
17.3	17.3	16.1	16.3	16.1	15.3	15.2	16.9	13.8	19.2	13.3
17.3	17.3	16.1	16.3	16.1	15.3	15.2	16.9	13.8	19.2	13.3
17.3	17.3	16.1	16.3	16.1	15.3	15.2	16.9	13.8	19.2	13.3
17.3	17.3	16.1	16.2	16	15.3	15.2	16.9	13.8	19.2	13.3
17.3	17.3	16.1	16.2	16.1	15.3	15.2	16.9	13.8	19.2	13.3
17.3	17.3	16.1	16.2	16.1	15.2	15.2	16.9	13.8	19.2	13.3
17.3	17.3	16.1	16.2	16.1	15.2	15.2	16.9	13.7	19.2	13.3
17.3	17.3	16.1	16.2	16.1	15.3	15.2	16.9	13.7	19.2	13.3
17.3	17.3	16.1	16.2	16.1	15.3	15.2	17	13.7	19.2	13.3
17.3	17.3	16.1	16.3	16.1	15.3	15.3	16.9	13.7	19.2	13.3
17.3	17.3	16.1	16.3	16.1	15.3	15.2	16.9	13.7	19.2	13.3
17.3	17.3	16.1	16.3	16.1	15.2	15.3	16.9	13.7	19.2	13.3
17.3	17.3	16.1	16.2	16.1	15.3	15.3	16.9	13.7	19.2	13.3
17.3	17.3	16.1	16.3	16.1	15.3	15.2	17	13.7	19.2	13.3
17.3	17.3	16.1	16.3	16.1	15.3	15.3	17	13.7	19.2	13.4
17.3	17.3	16.1	16.3	16.1	15.3	15.3	17	13.8	19.2	13.3
17.3	17.3	16.1	16.3	16.1	15.3	15.3	17	13.8	19.2	13.4
17.3	17.3	16.1	16.3	16.1	15.3	15.3	17	13.8	19.2	13.3
17.3	17.3	16.1	16.3	16.1	15.3	15.3	17	13.8	19.2	13.4
17.3	17.3	16.1	16.3	16.1	15.3	15.3	17	13.8	19.2	13.3
17.3	17.3	16.1	16.3	16.1	15.3	15.3	17	13.8	19.2	13.4
17.3	17.3	16.1	16.3	16.1	15.2	15.3	17	13.8	19.2	13.4
17.3	17.3	16.1	16.3	16.1	15.3	15.3	17	13.8	19.3	13.4
17.3	17.3	16.1	16.3	16.1	15.3	15.3	17	13.8	19.2	13.4
17.3	17.3	16.1	16.3	16.1	15.3	15.3	17	13.8	19.3	13.4
17.3	17.3	16.1	16.3	16.1	15.3	15.3	17	13.8	19.2	13.4
17.3	17.3	16.1	16.3	16.1	15.3	15.3	17	13.8	19.2	13.4
17.3	17.3	16.1	16.3	16.1	15.3	15.3	17	13.8	19.2	13.4
17.3	17.3	16.1	16.3	16.1	15.3	15.3	17	13.8	19.2	13.4
17.3	17.3	16.1	16.3	16.1	15.3	15.3	16.9	13.8	19.3	13.4
17.3	17.3	16.1	16.3	16.1	15.3	15.3	17	13.8	19.3	13.4
17.3	17.3	16.1	16.3	16.1	15.3	15.3	17	13.8	19.3	13.4
17.3	17.3	16.1	16.3	16.1	15.3	15.3	17	13.8	19.3	13.4
17.3	17.3	16.1	16.3	16.1	15.3	15.3	17	13.8	19.3	13.4
17.3	17.3	16.1	16.3	16.1	15.3	15.3	17	13.8	19.2	13.4
17.3	17.3	16.1	16.3	16.1	15.3	15.3	17	13.8	19.2	13.4
17.3	17.3	16.1	16.3	16.1	15.3	15.3	17	13.8	19.2	13.4
17.3	17.3	16.1	16.3	16.1	15.3	15.3	17	13.8	19.2	13.4
17.3	17.3	16.1	16.3	16.1	15.3	15.3	17	13.8	19.2	13.4
17.3	17.3	16.1	16.3	16.1	15.3	15.3	17	13.8	19.2	13.4
17.3	17.3	16.1	16.3	16.1	15.3	15.3	17	13.8	19.3	13.4
17.3	17.3	16.1	16.3	16.1	15.3	15.3	17	13.8	19.2	13.4
17.4	17.3	16.1	16.3	16.1	15.3	15.3	17	13.8	19.2	13.4
17.4	17.3	16.1	16.3	16.1	15.3	15.3	17	13.8	19.2	13.4
17.3	17.3	16.1	16.3	16.1	15.3	15.3	17	13.8	19.2	13.4
17.4	17.3	16.1	16.3	16.1	15.2	15.3	17	13.8	19.2	13.4
17.4	17.3	16.1	16.3	16.1	15.3	15.3	17	13.8	19.3	13.4
17.3	17.3	16.1	16.3	16.1	15.3	15.3	17	13.8	19.3	13.4
17.3	17.3	16.1	16.3	16.1	15.3	15.3	17	13.8	19.2	13.4
17.3	17.3	16.1	16.3	16.1	15.3	15.3	17	13.8	19.3	13.4
17.4	17.3	16.1	16.3	16.1	15.3	15.3	17	13.8	19.3	13.4
17.4	17.3	16.1	16.3	16.1	15.3	15.3	17	13.8	19.3	13.4
17.4	17.3	16.1	16.3	16.1	15.3	15.3	17	13.8	19.3	13.4
17.4	17.3	16.1	16.3	16.1	15.3	15.3	17	13.8	19.2	13.4
17.4	17.3	16.1	16.3	16.1	15.3	15.3	16.9	13.8	19.3	13.4
17.4	17.3	16.1	16.3	16.1	15.3	15.3	17	13.8	19.3	13.4
17.4	17.3	16.1	16.3	16.1	15.3	15.3	17	13.8	19.3	13.4
17.4	17.3	16.1	16.3	16.1	15.3	15.3	17	13.8	19.3	13.4
17.4	17.3	16.1	16.3	16.1	15.3	15.3	17	13.8	19.3	13.4
17.4	17.3	16.1	16.3	16.1	15.3	15.3	17	13.8	19.3	13.4
17.4	17.3	16.1	16.3	16.1	15.3	15.3	17	13.8	19.3	13.4
17.4	17.3	16.1	16.3	16.1	15.3	15.3	17	13.8	19.3	13.4
17.4	17.3	16.1	16.3	16.1	15.3	15.3	17	13.8	19.3	13.4
17.4	17.3	16.1	16.3	16.1	15.3	15.3	17	13.8	19.2	13.4
17.4	17.3	16.1	16.3	16.1	15.3	15.3	17	13.8	19.3	13.4
17.4	17.3	16.1	16.3	16.1	15.3	15.3	17	13.8	19.2	13.4
17.4	17.3	16.1	16.3	16.1	15.3	15.3	17	13.8	19.2	13.4
17.4	17.3	16.1	16.3	16.1	15.3	15.3	17	13.8	19.3	13.4
17.4	17.3	16.1	16.3	16.1	15.3	15.3	17	13.8	19.2	13.4
17.4	17.3	16.1	16.3	16.1	15.3	15.3	17	13.8	19.2	13.4
17.4	17.3	16.1	16.3	16.1	15.3	15.3	17	13.8	19.2	13.4
17.4	17.3	16.1	16.3	16.1	15.3	15.3	17	13.8	19.2	13.4
17.4	17.3	16.1	16.3	16.1	15.3	15.3	17	13.8	19.2	13.4
17.4	17.3	16.1	16.3	16.1	15.3	15.3	17	13.8	19.2	13.4
17.4	17.3	16.1	16.3	16.1	15.3	15.3	17	13.8	19.2	13.4
17.4	17.3	16.1	16.3	16.1	15.3	15.3	17	13.8	19.2	13.4
17.4	17.3	16.1	16.3	16.1	15.3	15.3	17	13.8	19.2	13.4
17.4	17.3	16.1	16.3	16.1	15.3	15.3	17	13.8	19.2	13.4
17.4	17.3	16.1	16.3	16.1	15.3	15.3	17	13.8	19.2	13.4
17.4	17.3	16.1	16.3	16.1	15.3	15.3	17	13.8	19.2	13.4
17.4	17.3	16.1	16.3	16.2	15.3	15.3	17	13.8	19.2	13.4
17.4	17.3	16.1	16.3	16.2	15.3	15.3	17	13.8	19.2	13.4
17.4	17.3	16.1	16.2	16.2	15.3	15.3	17	13.8	19.2	13.4
17.4	17.3	16.1	16.3	16.2	15.3	15.3	17	13.8	19.2	13.4
17.4	17.3	16.1	16.3	16.2	15.3	15.3	17	13.8	19.2	13.4
17.4	17.3	16.1	16.3	16.2	15.3	15.3	17	13.8	19.2	13.4
17.4	17.3	16.1	16.3	16.2	15.3	15.3	17	13.8	19.2	13.4
17.4	17.3	16.1	16.3	16.2	15.3	15.3	17	13.8	19.2	13.4
17.4	17.3	16.1	16.3	16.2	15.3	15.3	17	13.8	19.2	13.4
17.4	17.3	16.1	16.3	16.2	15.3	15.3	17	13.8	19.2	13.4
17.4	17.3	16.1	16.3	16.2	15.3	15.3	17	13.8	19.2	13.4
17.4	17.3	16.1	16.3	16.2	15.3	15.3	17	13.8	19.2	13.4
17.4	17.3	16.1	16.2	16.2	15.3	15.3	17	13.8	19.2	13.4
17.4	17.3	16.1	16.3	16.2	15.3	15.3	17	13.8	19.2	13.4
17.4	17.3	16.1	16.3	16.2	15.3	15.3	17	13.8	19.2	13.4
17.4	17.3	16.1	16.3	16.2	15.3	15.3	17	13.8	19.2	13.4
17.4	17.3	16.1	16.3	16.2	15.3	15.3	17	13.8	19.2	13.4
17.4	17.3	16.1	16.3	16.2	15.3	15.3	17	13.8	19.2	13.4
17.4	17.3	16.2	16.3	16.2	15.3	15.3	17	13.8	19.2	13.4
17.4	17.3	16.2	16.3	16.2	15.3	15.3	17	13.8	19.2	13.4
17.4	17.3	16.2	16.3	16.2	15.3	15.3	17	13.8	19.2	13.4
17.4	17.3	16.2	16.3	16.2	15.3	15.3	17	13.8	19.2	13.4
17.4	17.3	16.2	16.3	16.2	15.3	15.3	17	13.8	19.2	13.4
17.4	17.3	16.2	16.3	16.2	15.3	15.3	17	13.8	19.2	13.4
17.4	17.3	16.2	16.3	16.2	15.3	15.3	17	13.8	19.3	13.4
17.4	17.3	16.2	16.3	16.2	15.3	15.3	17	13.8	19.3	13.4
17.4	17.3	16.2	16.3	16.2	15.3	15.3	17	13.8	19.2	13.4
17.4	17.3	16.2	16.3	16.2	15.4	15.3	17	13.8	19.3	13.4
17.4	17.3	16.2	16.3	16.2	15.4	15.3	17	13.8	19.2	13.4
17.4	17.3	16.2	16.3	16.2	15.4	15.3	17	13.8	19.2	13.4
17.4	17.3	16.2	16.3	16.2	15.4	15.3	17	13.8	19.2	13.4
17.4	17.3	16.2	16.3	16.2	15.4	15.3	17	13.8	19.2	13.4
17.4	17.3	16.2	16.3	16.2	15.4	15.3	17	13.8	19.2	13.4
17.4	17.3	16.2	16.3	16.2	15.4	15.3	17	13.8	19.2	13.4
17.4	17.3	16.2	16.3	16.2	15.4	15.3	17	13.8	19.2	13.4
17.4	17.4	16.2	16.3	16.2	15.4	15.3	17	13.8	19.2	13.4
17.4	17.4	16.2	16.3	16.2	15.4	15.3	17	13.8	19.2	13.4
17.4	17.4	16.2	16.3	16.2	15.4	15.3	17	13.8	19.2	13.4
17.4	17.4	16.2	16.3	16.2	15.4	15.2	17	13.8	19.2	13.4
17.4	17.4	16.2	16.3	16.2	15.4	15.3	17	13.8	19.2	13.4
17.4	17.4	16.2	16.3	16.2	15.4	15.3	17	13.8	19.2	13.4
17.4	17.4	16.2	16.3	16.2	15.4	15.3	17	13.8	19.2	13.4
17.4	17.4	16.2	16.3	16.2	15.4	15.3	17	13.8	19.2	13.4
17.4	17.4	16.2	16.4	16.2	15.4	15.3	17	13.8	19.2	13.4
17.4	17.4	16.2	16.4	16.2	15.4	15.3	17	13.8	19.2	13.4
17.4	17.4	16.2	16.4	16.2	15.4	15.3	17	13.8	19.2	13.4
17.4	17.4	16.2	16.4	16.2	15.4	15.3	17	13.8	19.2	13.4
17.4	17.4	16.2	16.4	16.2	15.4	15.3	17	13.8	19.2	13.4
17.4	17.4	16.2	16.4	16.2	15.4	15.3	17	13.8	19.2	13.4
17.4	17.4	16.2	16.4	16.2	15.4	15.3	17.1	13.8	19.2	13.4
17.4	17.4	16.2	16.4	16.2	15.4	15.3	17	13.8	19.2	13.4
17.4	17.4	16.2	16.3	16.2	15.4	15.3	17	13.8	19.2	13.4
17.4	17.4	16.2	16.4	16.2	15.4	15.3	17.1	13.8	19.2	13.4
17.4	17.4	16.2	16.4	16.2	15.4	15.3	17	13.8	19.2	13.4
17.4	17.4	16.2	16.4	16.2	15.4	15.3	17.1	13.8	19.2	13.4
17.4	17.4	16.2	16.4	16.2	15.4	15.3	17.1	13.8	19.2	13.4
17.4	17.4	16.2	16.4	16.2	15.4	15.3	17.1	13.8	19.2	13.4
17.4	17.4	16.2	16.4	16.2	15.4	15.3	17.1	13.8	19.2	13.4
17.4	17.4	16.2	16.4	16.2	15.4	15.3	17.1	13.8	19.2	13.4
17.4	17.4	16.2	16.4	16.2	15.3	15.3	17.1	13.8	19.2	13.4
17.5	17.4	16.2	16.4	16.2	15.4	15.3	17.1	13.8	19.2	13.4
17.4	17.4	16.2	16.4	16.2	15.4	15.3	17.1	13.8	19.2	13.4
17.5	17.4	16.2	16.4	16.2	15.4	15.3	17.1	13.8	19.2	13.4
17.5	17.4	16.2	16.4	16.2	15.4	15.3	17.1	13.8	19.2	13.4
17.5	17.4	16.2	16.4	16.2	15.4	15.3	17.1	13.8	19.2	13.4
17.5	17.4	16.2	16.4	16.2	15.4	15.3	17.1	13.8	19.2	13.4
17.5	17.4	16.2	16.4	16.2	15.4	15.3	17.1	13.8	19.3	13.4
17.5	17.4	16.2	16.4	16.2	15.4	15.3	17.1	13.8	19.2	13.4
17.5	17.4	16.2	16.4	16.2	15.4	15.3	17	13.8	19.2	13.4
17.5	17.4	16.2	16.4	16.2	15.4	15.3	17.1	13.8	19.2	13.4
17.5	17.4	16.2	16.4	16.2	15.4	15.3	17.1	13.8	19.2	13.4
17.5	17.4	16.2	16.4	16.2	15.4	15.3	17.1	13.8	19.2	13.4
17.5	17.4	16.2	16.4	16.2	15.4	15.3	17.1	13.8	19.2	13.4
17.5	17.4	16.2	16.4	16.2	15.4	15.3	17.1	13.8	19.2	13.4
17.5	17.4	16.2	16.4	16.2	15.4	15.3	17.1	13.8	19.2	13.4
17.5	17.4	16.2	16.4	16.2	15.4	15.3	17.1	13.8	19.2	13.4
17.5	17.4	16.2	16.4	16.2	15.4	15.3	17.1	13.8	19.2	13.4
17.5	17.4	16.2	16.4	16.2	15.4	15.3	17.1	13.8	19.2	13.4
17.5	17.4	16.2	16.4	16.2	15.4	15.3	17.1	13.9	19.2	13.4
17.5	17.4	16.2	16.4	16.2	15.4	15.3	17	13.8	19.3	13.4
17.5	17.4	16.2	16.4	16.2	15.4	15.3	17.1	13.8	19.2	13.4
17.5	17.4	16.2	16.4	16.2	15.4	15.3	17.1	13.8	19.3	13.4
17.5	17.4	16.2	16.4	16.2	15.4	15.3	17.1	13.8	19.3	13.4
17.5	17.4	16.2	16.4	16.2	15.4	15.3	17.1	13.8	19.3	13.4
17.5	17.4	16.2	16.4	16.2	15.4	15.3	17.1	13.8	19.3	13.4
17.5	17.4	16.2	16.4	16.2	15.4	15.3	17.1	13.8	19.3	13.4
17.5	17.4	16.2	16.4	16.2	15.4	15.3	17.1	13.8	19.3	13.4
17.5	17.4	16.2	16.4	16.2	15.4	15.3	17.1	13.8	19.3	13.4
17.5	17.4	16.2	16.4	16.2	15.4	15.3	17.1	13.8	19.3	13.4
17.5	17.4	16.2	16.4	16.2	15.4	15.3	17	13.8	19.3	13.4
17.5	17.4	16.2	16.4	16.2	15.4	15.3	17.1	13.8	19.3	13.4
17.5	17.4	16.2	16.4	16.2	15.4	15.3	17.1	13.8	19.3	13.4
17.5	17.4	16.2	16.4	16.2	15.4	15.3	17.1	13.8	19.3	13.4
17.5	17.4	16.2	16.4	16.2	15.4	15.4	17.1	13.8	19.3	13.4
17.5	17.4	16.2	16.4	16.2	15.4	15.4	17.1	13.8	19.3	13.4
17.5	17.4	16.2	16.4	16.2	15.4	15.4	17.1	13.8	19.3	13.4
17.5	17.4	16.2	16.4	16.2	15.4	15.4	17.1	13.8	19.3	13.4
17.5	17.4	16.2	16.4	16.2	15.4	15.4	17.1	13.8	19.3	13.4
17.5	17.4	16.2	16.4	16.2	15.4	15.4	17.1	13.8	19.3	13.4
17.5	17.4	16.2	16.4	16.2	15.4	15.3	17	13.8	19.3	13.4
17.5	17.4	16.2	16.4	16.2	15.4	15.3	17.1	13.8	19.3	13.4
17.5	17.4	16.2	16.4	16.2	15.4	15.4	17.1	13.8	19.3	13.4
17.5	17.4	16.2	16.4	16.2	15.4	15.4	17.1	13.8	19.3	13.4
17.5	17.4	16.2	16.4	16.2	15.4	15.4	17.1	13.8	19.3	13.4
17.5	17.4	16.2	16.4	16.2	15.4	15.3	17.1	13.8	19.3	13.4
17.5	17.4	16.2	16.4	16.2	15.4	15.4	17.1	13.8	19.3	13.4
17.5	17.4	16.2	16.4	16.2	15.4	15.4	17.1	13.8	19.3	13.4
17.5	17.4	16.2	16.4	16.2	15.4	15.4	17.1	13.8	19.3	13.4
17.5	17.4	16.2	16.4	16.2	15.4	15.3	17.1	13.8	19.3	13.4
17.5	17.4	16.2	16.4	16.2	15.4	15.3	17.1	13.8	19.3	13.4
17.5	17.4	16.2	16.4	16.3	15.4	15.4	17.1	13.8	19.3	13.4
17.5	17.4	16.2	16.4	16.2	15.4	15.4	17.1	13.8	19.3	13.4
17.5	17.4	16.2	16.4	16.2	15.4	15.4	17.1	13.8	19.3	13.4
17.5	17.4	16.2	16.4	16.2	15.4	15.4	17.1	13.8	19.3	13.4
17.5	17.4	16.2	16.4	16.2	15.4	15.4	17.1	13.8	19.3	13.4
17.5	17.4	16.2	16.4	16.2	15.4	15.4	17.1	13.8	19.3	13.4
17.5	17.4	16.2	16.4	16.2	15.4	15.4	17.1	13.8	19.3	13.4
17.5	17.4	16.2	16.4	16.2	15.4	15.4	17.1	13.8	19.3	13.4
17.5	17.4	16.2	16.4	16.2	15.4	15.4	17.1	13.8	19.3	13.4
