# Supplementary material for: Modeling of thermal errors for dual-spindle turning-milling compound machine tools based on hybrid networks
Source: Sci Rep. 2025 Dec 30;15:45697. doi: 10.1038/s41598-025-27599-1 (PMC12753745; doi:10.1038/s41598-025-27599-1)
Supplement: Supplementary file 1 — Supplementary Material 1 [file 41598_2025_27599_MOESM1_ESM.zip › code/1 K-MEANS/8000 left t.xlsx]

## Sheet: Sheet1
9.7	9.9	9.6	9.5	9.6	9.6	9.7	9.7	9	9.5	8.7
9.7	9.9	9.6	9.5	9.6	9.6	9.6	9.7	9	9.5	8.7
9.7	9.9	9.6	9.5	9.6	9.6	9.7	9.7	9	9.5	8.7
9.7	9.9	9.6	9.5	9.6	9.6	9.7	9.7	9	9.6	8.7
9.7	9.9	9.6	9.5	9.6	9.6	9.7	9.7	9	9.6	8.7
9.6	9.9	9.6	9.4	9.6	9.6	9.7	9.7	9	9.6	8.7
9.6	9.9	9.5	9.4	9.6	9.6	9.7	9.7	9	9.6	8.7
9.6	9.9	9.6	9.4	9.6	9.6	9.7	9.7	9	9.6	8.7
9.6	9.9	9.6	9.4	9.6	9.6	9.7	9.7	9	9.6	8.7
9.6	9.9	9.6	9.4	9.6	9.6	9.7	9.7	9	9.7	8.7
9.6	9.9	9.6	9.4	9.6	9.6	9.7	9.7	9.1	9.7	8.7
9.6	9.9	9.6	9.4	9.6	9.6	9.7	9.7	9.1	9.7	8.7
9.6	9.9	9.6	9.4	9.6	9.6	9.7	9.7	9.1	9.7	8.7
9.6	9.9	9.6	9.4	9.6	9.6	9.6	9.7	9.1	9.8	8.7
9.6	9.9	9.6	9.4	9.6	9.6	9.7	9.7	9.1	9.8	8.7
9.7	9.9	9.6	9.4	9.6	9.5	9.7	9.7	9.1	9.8	8.7
9.7	9.9	9.6	9.4	9.6	9.6	9.6	9.8	9.1	9.8	8.7
9.7	9.9	9.6	9.4	9.5	9.6	9.7	9.8	9.1	9.9	8.7
9.7	10	9.7	9.4	9.6	9.6	9.7	9.8	9.1	9.9	8.7
9.7	10	9.7	9.4	9.6	9.6	9.7	9.8	9.1	9.9	8.7
9.7	10	9.7	9.4	9.6	9.6	9.7	9.8	9.2	9.9	8.7
9.7	10	9.7	9.5	9.6	9.6	9.7	9.8	9.2	10	8.7
9.7	10	9.8	9.5	9.6	9.6	9.7	9.8	9.2	10	8.8
9.7	10	9.8	9.5	9.6	9.6	9.7	9.8	9.2	10	8.7
9.7	10.1	9.8	9.5	9.6	9.7	9.7	9.8	9.2	10	8.8
9.7	10.1	9.8	9.5	9.6	9.7	9.7	9.8	9.2	10.1	8.7
9.8	10.1	9.9	9.5	9.6	9.7	9.7	9.8	9.2	10.1	8.8
9.8	10.2	9.9	9.5	9.6	9.7	9.6	9.8	9.2	10.2	8.8
9.8	10.2	9.9	9.5	9.6	9.7	9.7	9.8	9.2	10.2	8.8
9.8	10.2	10	9.5	9.6	9.7	9.7	9.8	9.3	10.2	8.8
9.8	10.2	10	9.5	9.5	9.7	9.7	9.8	9.3	10.3	8.8
9.8	10.3	10	9.5	9.6	9.7	9.7	9.9	9.3	10.3	8.8
9.8	10.3	10.1	9.5	9.6	9.7	9.7	9.9	9.3	10.3	8.8
9.9	10.3	10.1	9.6	9.6	9.8	9.7	9.9	9.3	10.4	8.8
9.9	10.3	10.2	9.6	9.6	9.8	9.7	9.9	9.3	10.4	8.8
9.9	10.4	10.2	9.6	9.6	9.8	9.7	9.9	9.3	10.4	8.8
9.9	10.4	10.2	9.6	9.6	9.8	9.7	9.9	9.3	10.4	8.8
9.9	10.4	10.3	9.6	9.6	9.8	9.7	9.9	9.3	10.5	8.8
9.9	10.4	10.3	9.6	9.6	9.8	9.7	9.9	9.3	10.5	8.8
10	10.5	10.4	9.6	9.6	9.8	9.7	9.9	9.3	10.5	8.8
10	10.5	10.4	9.6	9.6	9.9	9.7	10	9.4	10.6	8.8
10	10.5	10.4	9.7	9.6	9.9	9.7	10	9.4	10.6	8.8
10	10.6	10.5	9.7	9.6	9.9	9.7	10	9.4	10.6	8.8
10	10.6	10.5	9.7	9.6	9.9	9.7	10	9.4	10.7	8.8
10.1	10.6	10.6	9.7	9.6	9.9	9.7	10	9.4	10.7	8.8
10.1	10.7	10.6	9.7	9.6	10	9.8	10	9.4	10.7	8.8
10.1	10.7	10.7	9.7	9.6	10	9.8	10	9.4	10.8	8.8
10.2	10.7	10.7	9.7	9.6	10	9.8	10	9.4	10.8	8.8
10.2	10.7	10.7	9.8	9.6	10	9.8	10.1	9.4	10.9	8.8
10.2	10.8	10.7	9.8	9.6	10	9.8	10.1	9.4	10.9	8.8
10.2	10.8	10.8	9.8	9.6	10.1	9.8	10.1	9.4	10.9	8.8
10.3	10.8	10.8	9.8	9.6	10.1	9.8	10.1	9.5	11	8.8
10.3	10.8	10.9	9.8	9.6	10.1	9.8	10.1	9.5	11	8.8
10.3	10.9	10.9	9.8	9.6	10.1	9.8	10.1	9.5	11	8.8
10.3	10.9	11	9.8	9.6	10.2	9.8	10.2	9.5	11.1	8.8
10.4	10.9	11	9.9	9.6	10.2	9.8	10.2	9.5	11.1	8.8
10.4	11	11.1	9.9	9.6	10.2	9.8	10.2	9.5	11.2	8.8
10.4	11	11.1	9.9	9.6	10.2	9.8	10.2	9.5	11.2	8.8
10.4	11	11.1	9.9	9.6	10.2	9.8	10.2	9.5	11.3	8.8
10.4	11.1	11.2	9.9	9.7	10.3	9.9	10.2	9.5	11.3	8.8
10.5	11.1	11.2	9.9	9.7	10.3	9.9	10.2	9.5	11.3	8.8
10.5	11.2	11.3	10	9.7	10.3	9.9	10.2	9.5	11.4	8.8
10.5	11.2	11.3	10	9.7	10.3	9.9	10.3	9.6	11.4	8.8
10.5	11.2	11.4	10	9.7	10.4	9.8	10.3	9.6	11.4	8.8
10.6	11.3	11.4	10	9.7	10.4	9.9	10.3	9.6	11.5	8.8
10.6	11.3	11.4	10	9.7	10.4	9.9	10.3	9.6	11.5	8.8
10.6	11.3	11.5	10.1	9.6	10.4	9.9	10.3	9.6	11.5	8.8
10.7	11.4	11.5	10.1	9.7	10.5	9.9	10.3	9.6	11.6	8.8
10.7	11.4	11.6	10.1	9.7	10.5	9.9	10.4	9.6	11.6	8.8
10.7	11.4	11.6	10.1	9.7	10.5	10	10.4	9.6	11.7	8.8
10.7	11.4	11.6	10.2	9.7	10.5	10	10.4	9.6	11.7	8.8
10.7	11.5	11.7	10.2	9.7	10.6	10	10.4	9.6	11.7	8.8
10.8	11.5	11.7	10.2	9.7	10.6	10	10.4	9.7	11.8	8.8
10.8	11.5	11.7	10.2	9.8	10.6	10	10.4	9.7	11.8	8.8
10.8	11.6	11.8	10.2	9.8	10.6	10	10.4	9.7	11.9	8.8
10.8	11.6	11.8	10.3	9.8	10.7	10	10.5	9.7	11.9	8.8
10.9	11.6	11.9	10.3	9.8	10.7	10	10.5	9.7	11.9	8.8
10.9	11.7	11.9	10.3	9.7	10.7	10.1	10.5	9.7	12	8.8
10.9	11.7	12	10.3	9.8	10.7	10.1	10.5	9.7	12	8.8
11	11.7	12	10.3	9.8	10.7	10.1	10.5	9.7	12.1	8.8
11	11.7	12.1	10.4	9.8	10.7	10.1	10.5	9.7	12.1	8.8
11	11.8	12.1	10.4	9.8	10.8	10.1	10.6	9.7	12.1	8.8
11	11.8	12.1	10.4	9.8	10.8	10.1	10.6	9.7	12.2	8.8
11.1	11.8	12.2	10.4	9.8	10.8	10.2	10.6	9.8	12.2	8.8
11.1	11.9	12.2	10.5	9.8	10.8	10.2	10.5	9.8	12.3	8.8
11.1	11.9	12.3	10.5	9.8	10.9	10.2	10.6	9.8	12.3	8.8
11.2	11.9	12.3	10.5	9.9	10.9	10.2	10.6	9.8	12.3	8.8
11.2	12	12.3	10.5	9.9	10.9	10.2	10.7	9.8	12.4	8.8
11.2	12	12.4	10.5	9.9	10.9	10.2	10.7	9.8	12.4	8.8
11.3	12.1	12.4	10.6	9.9	11	10.2	10.7	9.8	12.4	8.8
11.3	12.1	12.5	10.6	9.9	11	10.3	10.7	9.8	12.5	8.8
11.3	12.1	12.5	10.6	9.9	11	10.3	10.7	9.8	12.6	8.8
11.4	12.2	12.5	10.6	9.9	11	10.3	10.7	9.8	12.6	8.8
11.4	12.2	12.5	10.7	9.9	11.1	10.3	10.7	9.8	12.6	8.8
11.4	12.2	12.6	10.7	10	11.1	10.3	10.7	9.9	12.7	8.8
11.4	12.3	12.6	10.7	10	11.1	10.3	10.8	9.9	12.7	8.8
11.5	12.3	12.7	10.7	10	11.2	10.3	10.8	9.9	12.7	8.8
11.5	12.3	12.7	10.7	10	11.2	10.3	10.8	9.9	12.8	8.8
11.5	12.3	12.7	10.7	10	11.2	10.4	10.8	9.9	12.8	8.8
11.5	12.4	12.8	10.8	10	11.2	10.4	10.8	9.9	12.9	8.8
11.6	12.4	12.8	10.8	10	11.2	10.4	10.9	9.9	12.9	8.8
11.6	12.4	12.8	10.8	10	11.3	10.4	10.9	9.9	13	8.8
11.6	12.5	12.9	10.8	10	11.3	10.4	10.9	9.9	13	8.8
11.6	12.5	12.9	10.8	10.1	11.3	10.4	10.9	9.9	13.1	8.8
11.6	12.5	13	10.9	10.1	11.3	10.5	10.9	9.9	13.1	8.8
11.7	12.5	13	10.9	10.1	11.4	10.5	10.9	9.9	13.1	8.8
11.7	12.6	13	10.9	10.1	11.4	10.5	11	9.9	13.2	8.8
11.7	12.6	13.1	10.9	10.1	11.4	10.5	10.9	9.9	13.2	8.8
11.7	12.6	13.1	11	10.1	11.4	10.5	11	9.9	13.2	8.8
11.8	12.6	13.1	11	10.2	11.5	10.5	11	10	13.3	8.8
11.8	12.7	13.2	11	10.2	11.4	10.6	11	10	13.3	8.8
11.8	12.7	13.2	11	10.1	11.5	10.6	11.1	10	13.4	8.8
11.9	12.7	13.3	11.1	10.2	11.5	10.6	11.1	10	13.4	8.8
11.9	12.8	13.3	11.1	10.2	11.5	10.6	11.1	10	13.4	8.8
11.9	12.8	13.3	11.1	10.2	11.6	10.6	11.1	10	13.5	8.7
11.9	12.8	13.4	11.2	10.2	11.6	10.6	11.2	10	13.5	8.8
12	12.8	13.4	11.2	10.3	11.6	10.6	11.2	10	13.5	8.8
12	12.9	13.4	11.2	10.3	11.6	10.7	11.2	10	13.6	8.8
12.1	12.9	13.4	11.2	10.3	11.6	10.7	11.2	10	13.6	8.8
12.1	13	13.5	11.3	10.3	11.6	10.7	11.2	10.1	13.7	8.8
12.1	13	13.5	11.3	10.3	11.7	10.7	11.3	10.1	13.7	8.8
12.1	13	13.5	11.3	10.3	11.6	10.7	11.3	10.1	13.7	8.8
12.2	13	13.6	11.3	10.3	11.7	10.7	11.3	10.1	13.8	8.8
12.2	13.1	13.6	11.3	10.4	11.7	10.7	11.3	10.1	13.8	8.8
12.2	13.1	13.6	11.4	10.4	11.8	10.8	11.3	10.1	13.9	8.8
12.3	13.1	13.6	11.4	10.4	11.8	10.8	11.3	10.1	13.9	8.8
12.3	13.1	13.7	11.4	10.4	11.8	10.8	11.4	10.1	14	8.8
12.3	13.2	13.7	11.4	10.4	11.8	10.8	11.4	10.2	14	8.8
12.3	13.2	13.7	11.5	10.4	11.8	10.8	11.4	10.2	14.1	8.8
12.4	13.2	13.8	11.5	10.5	11.9	10.8	11.3	10.2	14.1	8.8
12.4	13.3	13.8	11.5	10.5	11.9	10.9	11.4	10.2	14.1	8.8
12.4	13.3	13.8	11.5	10.5	11.9	10.9	11.5	10.2	14.2	8.8
12.4	13.3	13.9	11.6	10.5	11.9	10.9	11.5	10.2	14.2	8.8
12.5	13.3	13.9	11.6	10.5	12	10.9	11.5	10.2	14.2	8.8
12.5	13.4	13.9	11.6	10.5	12	10.9	11.5	10.2	14.3	8.8
12.5	13.4	14	11.6	10.5	12	10.9	11.5	10.2	14.3	8.8
12.5	13.4	14	11.6	10.6	12	11	11.6	10.2	14.4	8.8
12.6	13.4	14	11.6	10.6	12.1	11	11.6	10.2	14.4	8.8
12.6	13.4	14.1	11.7	10.6	12.1	11	11.6	10.2	14.4	8.8
12.6	13.5	14.1	11.7	10.6	12.1	11	11.6	10.2	14.5	8.7
12.6	13.5	14.1	11.7	10.6	12.1	11	11.6	10.3	14.5	8.8
12.7	13.5	14.1	11.7	10.6	12.2	11.1	11.6	10.3	14.5	8.8
12.7	13.5	14.2	11.8	10.7	12.2	11.1	11.6	10.3	14.6	8.8
12.7	13.6	14.2	11.8	10.7	12.2	11.1	11.7	10.3	14.6	8.8
12.7	13.6	14.2	11.8	10.7	12.2	11.1	11.7	10.3	14.7	8.8
12.8	13.6	14.2	11.8	10.7	12.2	11.1	11.7	10.3	14.7	8.8
12.8	13.6	14.3	11.9	10.7	12.3	11.2	11.7	10.3	14.7	8.8
12.8	13.6	14.3	11.9	10.7	12.3	11.2	11.7	10.3	14.7	8.8
12.9	13.7	14.3	11.9	10.7	12.3	11.2	11.8	10.3	14.8	8.8
12.9	13.7	14.3	11.9	10.7	12.3	11.2	11.8	10.3	14.8	8.8
13	13.7	14.4	11.9	10.8	12.3	11.2	11.8	10.3	14.9	8.8
13	13.7	14.4	12	10.8	12.4	11.3	11.8	10.3	14.9	8.8
13	13.8	14.4	12	10.8	12.4	11.2	11.8	10.4	15	8.8
13	13.8	14.4	12	10.8	12.4	11.3	11.9	10.4	15	8.8
13.1	13.8	14.5	12.1	10.8	12.4	11.3	11.9	10.4	15	8.8
13.1	13.8	14.5	12.1	10.9	12.4	11.3	11.9	10.4	15.1	8.8
13.1	13.9	14.5	12.1	10.9	12.5	11.3	11.9	10.4	15.1	8.8
13.1	13.9	14.5	12.1	10.9	12.5	11.4	11.9	10.4	15.1	8.8
13.2	13.9	14.6	12.1	10.9	12.5	11.4	11.9	10.4	15.2	8.8
13.2	13.9	14.6	12.2	10.9	12.5	11.4	12	10.4	15.2	8.8
13.2	14	14.6	12.2	10.9	12.5	11.4	12	10.4	15.3	8.8
13.2	14	14.6	12.2	10.9	12.5	11.4	12	10.4	15.3	8.8
13.3	14	14.7	12.2	11	12.6	11.4	12	10.4	15.3	8.8
13.3	14	14.7	12.3	11	12.6	11.5	12.1	10.4	15.4	8.8
13.3	14	14.7	12.3	11	12.6	11.4	12.1	10.5	15.4	8.8
13.4	14.1	14.7	12.3	11	12.6	11.5	12.1	10.5	15.4	8.8
13.4	14.1	14.8	12.3	11	12.6	11.5	12.1	10.5	15.5	8.8
13.4	14.1	14.8	12.3	11	12.7	11.5	12.1	10.5	15.5	8.8
13.4	14.1	14.8	12.4	11.1	12.7	11.5	12.2	10.5	15.5	8.8
13.4	14.1	14.9	12.4	11.1	12.7	11.6	12.2	10.5	15.5	8.8
13.5	14.2	14.9	12.4	11.1	12.7	11.6	12.2	10.5	15.6	8.8
13.5	14.2	14.9	12.4	11.2	12.7	11.6	12.2	10.5	15.6	8.8
13.5	14.2	14.9	12.4	11.2	12.8	11.6	12.2	10.5	15.7	8.8
13.5	14.2	15	12.5	11.2	12.8	11.6	12.3	10.5	15.7	8.8
13.5	14.3	15	12.5	11.2	12.8	11.6	12.3	10.5	15.8	8.8
13.6	14.3	15	12.5	11.2	12.8	11.6	12.3	10.5	15.8	8.8
13.6	14.3	15	12.5	11.2	12.9	11.7	12.3	10.5	15.8	8.8
13.6	14.3	15	12.5	11.3	12.9	11.7	12.3	10.6	15.9	8.8
13.6	14.3	15.1	12.6	11.2	12.9	11.7	12.3	10.6	15.9	8.8
13.7	14.3	15.1	12.6	11.3	12.9	11.7	12.4	10.6	15.9	8.8
13.7	14.4	15.1	12.6	11.3	12.9	11.7	12.4	10.6	15.9	8.8
13.7	14.4	15.1	12.6	11.3	13	11.8	12.4	10.6	16	8.8
13.7	14.4	15.2	12.7	11.3	13	11.8	12.4	10.6	16	8.8
13.8	14.4	15.2	12.7	11.4	13	11.8	12.4	10.6	16.1	8.8
13.8	14.4	15.2	12.7	11.4	13	11.8	12.5	10.6	16.1	8.8
13.8	14.5	15.2	12.7	11.4	13	11.8	12.5	10.6	16.1	8.8
13.8	14.5	15.2	12.7	11.4	13.1	11.8	12.5	10.6	16.2	8.8
13.8	14.5	15.2	12.8	11.4	13.1	11.9	12.5	10.6	16.2	8.8
13.9	14.5	15.3	12.8	11.5	13.1	11.9	12.5	10.6	16.2	8.8
13.9	14.5	15.3	12.8	11.4	13.1	11.9	12.5	10.6	16.2	8.8
14	14.6	15.3	12.8	11.5	13.1	11.9	12.5	10.6	16.3	8.8
14	14.6	15.3	12.9	11.5	13.1	11.9	12.6	10.6	16.3	8.8
14	14.6	15.4	12.9	11.5	13.2	11.9	12.6	10.6	16.3	8.8
14	14.6	15.4	12.9	11.5	13.2	12	12.6	10.6	16.4	8.8
14	14.6	15.4	13	11.6	13.2	12	12.6	10.6	16.4	8.8
14.1	14.7	15.4	13	11.6	13.2	12	12.6	10.7	16.4	8.8
14.1	14.7	15.4	13	11.6	13.2	12	12.7	10.7	16.5	8.8
14.1	14.7	15.5	13	11.6	13.3	12	12.7	10.7	16.5	8.8
14.1	14.7	15.5	13	11.6	13.3	12.1	12.7	10.7	16.5	8.8
14.2	14.7	15.5	13.1	11.6	13.2	12.1	12.7	10.7	16.6	8.8
14.2	14.7	15.5	13.1	11.6	13.3	12.1	12.7	10.7	16.6	8.8
14.2	14.8	15.5	13.1	11.7	13.3	12.1	12.7	10.7	16.7	8.8
14.2	14.8	15.6	13.1	11.7	13.3	12.1	12.8	10.7	16.7	8.8
14.3	14.8	15.5	13.1	11.7	13.4	12.1	12.8	10.7	16.7	8.8
14.3	14.8	15.6	13.1	11.7	13.4	12.2	12.8	10.7	16.8	8.8
14.3	14.9	15.6	13.2	11.7	13.4	12.2	12.8	10.7	16.8	8.8
14.3	14.9	15.6	13.2	11.7	13.4	12.2	12.8	10.8	16.8	8.8
14.3	14.9	15.7	13.2	11.8	13.4	12.2	12.8	10.8	16.9	8.8
14.4	14.9	15.7	13.2	11.8	13.4	12.2	12.9	10.8	16.9	8.8
14.4	14.9	15.7	13.3	11.8	13.4	12.2	12.9	10.8	16.9	8.8
14.4	14.9	15.7	13.3	11.8	13.4	12.3	12.9	10.8	16.9	8.8
14.4	15	15.8	13.3	11.8	13.5	12.3	13	10.8	17	8.8
14.4	15	15.8	13.3	11.9	13.5	12.3	13	10.8	17	8.8
14.5	15	15.8	13.3	11.9	13.5	12.3	13	10.8	17	8.8
14.5	15	15.8	13.3	11.9	13.5	12.3	13	10.8	17.1	8.8
14.5	15	15.8	13.4	11.9	13.5	12.3	13	10.8	17.1	8.8
14.5	15	15.9	13.4	11.9	13.5	12.4	13	10.8	17.1	8.8
14.6	15.1	15.9	13.4	11.9	13.6	12.4	13.1	10.8	17.2	8.8
14.6	15.1	15.9	13.4	12	13.6	12.4	13.1	10.8	17.2	8.8
14.6	15.1	15.9	13.4	12	13.6	12.4	13.1	10.8	17.2	8.8
14.6	15.1	15.9	13.4	12	13.6	12.4	13.1	10.9	17.2	8.8
14.6	15.1	15.9	13.5	12	13.6	12.5	13.1	10.9	17.3	8.8
14.7	15.1	16	13.5	12	13.6	12.5	13.2	10.9	17.3	8.8
14.7	15.1	16	13.5	12.1	13.7	12.5	13.2	10.9	17.3	8.8
14.7	15.2	16	13.5	12.1	13.7	12.5	13.2	10.9	17.4	8.8
14.7	15.2	16	13.6	12.1	13.7	12.5	13.2	10.9	17.4	8.8
14.7	15.2	16	13.6	12.1	13.7	12.5	13.2	10.9	17.4	8.8
14.8	15.2	16	13.6	12.1	13.7	12.5	13.2	10.9	17.4	8.9
14.8	15.2	16.1	13.6	12.1	13.7	12.5	13.2	10.9	17.5	8.9
14.8	15.2	16.1	13.6	12.2	13.8	12.6	13.3	10.9	17.5	8.9
14.8	15.2	16.1	13.7	12.2	13.8	12.6	13.3	10.9	17.5	8.9
14.9	15.3	16.1	13.7	12.2	13.8	12.6	13.3	10.9	17.6	8.9
14.9	15.3	16.1	13.7	12.2	13.8	12.6	13.3	10.9	17.6	8.9
14.9	15.3	16.1	13.7	12.2	13.8	12.6	13.3	10.9	17.7	8.9
14.9	15.3	16.2	13.7	12.3	13.9	12.6	13.4	11	17.7	8.9
15	15.3	16.2	13.8	12.3	13.9	12.7	13.4	11	17.7	8.9
15	15.4	16.2	13.8	12.3	13.9	12.7	13.4	11	17.7	8.9
15	15.4	16.2	13.8	12.3	13.9	12.7	13.4	11	17.8	8.9
15	15.4	16.2	13.8	12.3	13.9	12.7	13.4	11	17.8	8.9
15	15.4	16.2	13.9	12.3	14	12.7	13.4	11	17.8	8.9
15.1	15.4	16.3	13.9	12.4	14	12.7	13.4	11	17.8	8.9
15.1	15.5	16.3	13.9	12.4	14	12.8	13.5	11	17.9	8.9
15.1	15.5	16.3	13.9	12.4	14	12.8	13.5	11	17.9	8.9
15.1	15.5	16.3	14	12.4	14	12.8	13.5	11	17.9	8.9
15.1	15.5	16.3	14	12.4	14	12.8	13.5	11	18	8.8
15.1	15.5	16.3	14	12.4	14.1	12.9	13.5	11	18	8.9
15.2	15.5	16.4	14	12.5	14.1	12.9	13.6	11	18	8.9
15.2	15.5	16.4	14	12.5	14.1	12.9	13.6	11	18	8.9
15.2	15.6	16.4	14.1	12.5	14.1	12.9	13.6	11.1	18.1	8.9
15.2	15.6	16.4	14.1	12.5	14.1	12.9	13.6	11.1	18.1	8.9
15.2	15.6	16.4	14.1	12.5	14.1	13	13.6	11.1	18.1	8.9
15.2	15.6	16.4	14.1	12.5	14.2	13	13.6	11.1	18.2	8.9
15.2	15.6	16.5	14.1	12.5	14.2	13	13.7	11.1	18.2	8.9
15.3	15.6	16.5	14.2	12.5	14.2	13	13.7	11.1	18.2	8.9
15.3	15.7	16.5	14.2	12.6	14.2	13	13.7	11.1	18.2	8.9
15.3	15.7	16.5	14.2	12.6	14.2	13	13.7	11.1	18.3	8.9
15.3	15.7	16.5	14.2	12.6	14.2	13.1	13.7	11.1	18.3	8.9
15.4	15.7	16.5	14.2	12.6	14.3	13.1	13.7	11.1	18.3	8.9
15.4	15.7	16.6	14.2	12.6	14.3	13.1	13.8	11.1	18.3	8.9
15.4	15.7	16.6	14.2	12.6	14.3	13.1	13.8	11.2	18.4	8.9
15.4	15.8	16.6	14.3	12.7	14.3	13.1	13.8	11.2	18.4	8.9
15.4	15.8	16.6	14.3	12.7	14.3	13.1	13.8	11.2	18.4	8.9
15.5	15.8	16.6	14.3	12.7	14.3	13.2	13.8	11.2	18.4	8.9
15.5	15.8	16.7	14.3	12.7	14.3	13.2	13.8	11.2	18.5	8.9
15.5	15.8	16.7	14.3	12.7	14.4	13.2	13.8	11.2	18.5	8.9
15.5	15.8	16.7	14.3	12.7	14.4	13.2	13.9	11.2	18.6	8.9
15.5	15.8	16.7	14.4	12.8	14.4	13.2	13.9	11.2	18.6	8.9
15.6	15.9	16.7	14.4	12.8	14.4	13.2	13.9	11.2	18.6	8.9
15.6	15.9	16.7	14.4	12.8	14.4	13.3	14	11.2	18.6	8.9
15.6	15.9	16.7	14.4	12.8	14.4	13.3	14	11.2	18.7	8.9
15.6	15.9	16.7	14.4	12.8	14.5	13.3	14	11.2	18.7	8.9
15.6	15.9	16.8	14.5	12.9	14.5	13.3	14	11.2	18.7	8.9
15.6	15.9	16.8	14.5	12.9	14.5	13.3	14	11.2	18.8	8.9
15.7	15.9	16.8	14.5	12.9	14.5	13.3	14	11.2	18.8	8.9
15.7	15.9	16.8	14.5	12.9	14.5	13.4	14.1	11.2	18.8	8.9
15.7	16	16.8	14.5	13	14.5	13.4	14.1	11.3	18.8	8.9
15.7	16	16.8	14.6	13	14.6	13.4	14.1	11.3	18.9	8.9
15.8	16	16.8	14.6	13	14.6	13.4	14.1	11.3	18.9	8.9
15.8	16	16.9	14.6	13	14.6	13.4	14.1	11.3	18.9	8.9
15.8	16	16.9	14.6	13	14.6	13.4	14.1	11.3	18.9	8.9
15.8	16	16.9	14.6	13	14.6	13.4	14.2	11.3	19	8.9
15.8	16	16.9	14.6	13	14.7	13.4	14.2	11.3	19	8.9
15.9	16	16.9	14.6	13.1	14.7	13.5	14.2	11.3	19	8.9
15.9	16	16.9	14.7	13.1	14.7	13.5	14.2	11.3	19	8.9
15.9	16.1	16.9	14.7	13.1	14.7	13.5	14.2	11.3	19.1	8.9
15.9	16.1	17	14.7	13.1	14.7	13.5	14.2	11.3	19.1	8.9
15.9	16.1	17	14.7	13.1	14.7	13.5	14.3	11.3	19.1	8.9
16	16.1	17	14.7	13.1	14.7	13.5	14.3	11.3	19.1	8.9
16	16.1	17	14.7	13.1	14.8	13.5	14.3	11.3	19.1	8.9
16	16.1	17	14.7	13.2	14.8	13.6	14.3	11.3	19.2	8.9
16	16.1	17	14.8	13.2	14.8	13.6	14.3	11.3	19.2	8.9
16	16.1	17	14.8	13.2	14.8	13.6	14.3	11.3	19.2	8.9
16.1	16.1	17	14.8	13.2	14.8	13.6	14.3	11.3	19.2	8.9
16.1	16.1	17	14.9	13.2	14.9	13.6	14.4	11.3	19.3	8.9
16.1	16.1	17.1	14.9	13.2	14.9	13.6	14.4	11.3	19.3	8.9
16.1	16.2	17.1	14.9	13.3	14.9	13.6	14.4	11.3	19.3	8.9
16.1	16.2	17.1	14.9	13.3	14.8	13.7	14.4	11.3	19.3	8.9
16.1	16.2	17.1	14.9	13.3	14.9	13.7	14.4	11.3	19.4	8.9
16.1	16.2	17.1	14.9	13.3	14.9	13.7	14.4	11.4	19.4	8.9
16.2	16.2	17.1	15	13.3	14.9	13.7	14.5	11.4	19.4	8.9
16.2	16.2	17.1	14.9	13.3	15	13.7	14.5	11.4	19.5	8.9
16.2	16.2	17.1	15	13.4	15	13.8	14.5	11.4	19.5	8.9
16.2	16.3	17.2	15	13.4	15	13.8	14.5	11.4	19.5	8.9
16.2	16.3	17.2	15	13.4	15	13.8	14.5	11.4	19.5	8.9
16.2	16.3	17.2	15	13.4	15	13.8	14.5	11.4	19.6	8.9
16.2	16.3	17.2	15.1	13.4	15	13.8	14.5	11.4	19.6	8.9
16.3	16.3	17.2	15.1	13.4	15	13.8	14.6	11.4	19.6	8.9
16.3	16.3	17.2	15.1	13.4	15.1	13.8	14.6	11.4	19.6	8.9
16.3	16.3	17.2	15.1	13.4	15	13.9	14.6	11.4	19.7	8.9
16.3	16.3	17.2	15.1	13.5	15.1	13.9	14.6	11.4	19.7	8.9
16.3	16.4	17.3	15.2	13.5	15.1	13.9	14.6	11.4	19.7	8.9
16.4	16.4	17.3	15.2	13.5	15.1	13.9	14.7	11.4	19.7	8.9
16.4	16.4	17.3	15.2	13.5	15.1	13.9	14.7	11.4	19.8	8.9
16.4	16.4	17.3	15.2	13.5	15.1	14	14.7	11.4	19.8	8.9
16.4	16.4	17.3	15.2	13.5	15.2	14	14.7	11.5	19.8	8.9
16.4	16.4	17.3	15.2	13.6	15.2	14	14.7	11.5	19.8	8.9
16.4	16.4	17.3	15.2	13.6	15.2	14	14.7	11.5	19.8	8.9
16.4	16.4	17.3	15.2	13.6	15.2	14	14.8	11.5	19.9	8.9
16.5	16.5	17.3	15.3	13.6	15.2	14	14.8	11.5	19.9	8.9
16.5	16.5	17.4	15.3	13.6	15.2	14.1	14.8	11.5	19.9	8.9
16.5	16.5	17.4	15.3	13.6	15.2	14.1	14.8	11.5	19.9	8.9
16.5	16.5	17.4	15.3	13.6	15.2	14.1	14.9	11.5	20	8.9
16.5	16.5	17.4	15.3	13.7	15.3	14.1	14.9	11.5	20	8.9
16.6	16.5	17.4	15.3	13.7	15.3	14.1	14.9	11.5	20	8.9
16.6	16.5	17.4	15.3	13.7	15.3	14.1	14.9	11.5	20	8.9
16.6	16.5	17.4	15.4	13.7	15.3	14.1	14.9	11.5	20.1	8.9
16.6	16.5	17.4	15.4	13.7	15.3	14.2	14.9	11.5	20.1	8.9
16.6	16.6	17.4	15.4	13.7	15.3	14.2	15	11.5	20.1	8.9
16.7	16.6	17.5	15.4	13.7	15.3	14.2	15	11.5	20.1	8.9
16.7	16.6	17.5	15.4	13.8	15.4	14.2	15	11.6	20.1	8.9
16.7	16.6	17.5	15.5	13.8	15.4	14.2	15	11.6	20.2	8.9
16.7	16.6	17.5	15.5	13.8	15.4	14.2	15	11.6	20.2	8.9
16.7	16.7	17.5	15.5	13.8	15.4	14.3	15	11.6	20.2	8.9
16.7	16.7	17.5	15.5	13.8	15.4	14.3	15	11.6	20.2	8.9
16.8	16.7	17.5	15.5	13.8	15.4	14.3	15.1	11.6	20.3	8.9
16.8	16.7	17.5	15.5	13.9	15.4	14.3	15.1	11.6	20.3	8.9
16.8	16.7	17.5	15.6	13.9	15.5	14.3	15.1	11.6	20.3	8.9
16.8	16.7	17.6	15.6	13.9	15.4	14.3	15.1	11.6	20.3	8.9
16.8	16.7	17.6	15.6	13.9	15.5	14.3	15.1	11.6	20.4	8.9
16.8	16.7	17.6	15.6	13.9	15.5	14.3	15.1	11.6	20.4	8.9
16.9	16.8	17.6	15.6	14	15.5	14.3	15.2	11.6	20.4	8.9
16.9	16.8	17.6	15.6	14	15.5	14.4	15.2	11.6	20.4	8.9
16.9	16.8	17.6	15.6	14	15.5	14.4	15.2	11.6	20.4	8.9
16.9	16.8	17.7	15.7	14	15.6	14.4	15.2	11.6	20.4	8.9
16.9	16.8	17.7	15.7	14	15.6	14.4	15.1	11.6	20.5	8.9
16.9	16.8	17.7	15.7	14	15.6	14.4	15.2	11.6	20.5	8.9
17	16.8	17.7	15.7	14.1	15.6	14.4	15.2	11.7	20.5	8.9
17	16.8	17.7	15.8	14.1	15.6	14.4	15.2	11.7	20.5	8.9
17	16.8	17.7	15.8	14.1	15.6	14.5	15.3	11.7	20.5	8.9
17	16.9	17.7	15.8	14.1	15.6	14.5	15.3	11.7	20.6	8.9
17	16.9	17.7	15.8	14.1	15.6	14.5	15.3	11.7	20.6	8.9
17	16.9	17.8	15.8	14.1	15.7	14.5	15.3	11.7	20.6	8.9
17	16.9	17.8	15.8	14.1	15.7	14.5	15.3	11.7	20.6	8.9
17.1	16.9	17.8	15.8	14.1	15.7	14.6	15.3	11.7	20.7	8.9
17.1	16.9	17.8	15.9	14.2	15.7	14.6	15.3	11.7	20.7	8.9
17.1	16.9	17.8	15.9	14.2	15.7	14.6	15.4	11.7	20.7	8.9
17.1	16.9	17.8	15.9	14.2	15.8	14.6	15.4	11.7	20.7	8.9
17.1	16.9	17.8	15.9	14.2	15.7	14.6	15.4	11.7	20.7	8.9
17.1	17	17.8	15.9	14.2	15.8	14.6	15.4	11.7	20.8	8.9
17.1	17	17.8	15.9	14.2	15.8	14.6	15.4	11.7	20.8	8.9
17.2	17	17.8	15.9	14.3	15.8	14.6	15.4	11.7	20.8	8.9
17.2	17	17.9	16	14.3	15.8	14.7	15.4	11.8	20.8	8.9
17.2	17	17.9	16	14.3	15.8	14.7	15.5	11.8	20.8	8.9
17.2	17	17.9	16	14.3	15.9	14.7	15.5	11.8	20.9	8.9
17.2	17	17.9	16	14.3	15.9	14.7	15.5	11.8	20.9	8.9
17.3	17	17.9	16	14.3	15.9	14.7	15.5	11.8	20.9	8.9
17.3	17	17.9	16	14.3	15.9	14.7	15.5	11.8	20.9	8.9
17.3	17	17.9	16	14.3	15.9	14.7	15.5	11.8	20.9	8.9
17.3	17	17.9	16.1	14.3	15.9	14.8	15.5	11.8	21	8.9
17.3	17	17.9	16.1	14.3	15.9	14.8	15.6	11.8	21	8.9
17.3	17	18	16.1	14.4	16	14.8	15.6	11.8	21	8.9
17.4	17.1	18	16.1	14.4	16	14.8	15.6	11.8	21	8.9
17.4	17.1	18	16.1	14.4	16	14.8	15.6	11.8	21	8.9
17.4	17.1	18	16.1	14.4	16	14.9	15.6	11.8	21.1	8.9
17.4	17.1	18	16.1	14.4	16	14.9	15.6	11.8	21.1	8.9
17.4	17.1	18	16.1	14.4	16	14.9	15.7	11.8	21.1	8.9
17.4	17.1	18	16.2	14.4	16	14.9	15.6	11.8	21.1	8.9
17.4	17.1	18.1	16.2	14.5	16.1	14.9	15.7	11.8	21.2	8.9
17.5	17.1	18.1	16.2	14.5	16.1	14.9	15.7	11.8	21.2	8.9
17.5	17.1	18.1	16.2	14.5	16.1	14.9	15.7	11.9	21.2	8.9
17.5	17.2	18.1	16.2	14.5	16.1	15	15.8	11.9	21.2	8.9
17.5	17.2	18.1	16.2	14.5	16.1	15	15.8	11.9	21.2	8.9
17.5	17.2	18.1	16.3	14.5	16.1	15	15.8	11.9	21.2	8.9
17.5	17.2	18.1	16.3	14.6	16.1	15	15.8	11.9	21.2	8.9
17.5	17.2	18.2	16.3	14.6	16.1	15	15.8	11.9	21.3	8.9
17.6	17.2	18.2	16.3	14.6	16.1	15	15.8	11.9	21.3	8.9
17.6	17.2	18.2	16.3	14.6	16.1	15.1	15.8	11.9	21.3	8.9
17.6	17.3	18.2	16.4	14.6	16.2	15.1	15.9	11.9	21.4	8.9
17.6	17.3	18.2	16.4	14.6	16.2	15.1	15.9	11.9	21.4	8.9
17.6	17.3	18.2	16.4	14.6	16.2	15.1	15.9	11.9	21.4	8.9
17.7	17.3	18.2	16.4	14.6	16.1	15.1	15.9	11.9	21.4	8.9
17.7	17.3	18.2	16.4	14.7	16.2	15.1	15.9	11.9	21.4	9
17.7	17.3	18.2	16.4	14.7	16.2	15.1	15.9	11.9	21.5	9
17.7	17.3	18.2	16.5	14.7	16.2	15.1	15.9	11.9	21.5	9
17.7	17.3	18.3	16.5	14.7	16.2	15.2	16	11.9	21.5	9
17.7	17.4	18.3	16.5	14.7	16.2	15.2	16	11.9	21.5	9
17.8	17.4	18.3	16.5	14.7	16.3	15.2	16	11.9	21.6	9
17.8	17.4	18.3	16.5	14.7	16.3	15.2	16	11.9	21.6	9
17.8	17.4	18.3	16.5	14.8	16.3	15.2	15.9	11.9	21.6	9
17.8	17.4	18.3	16.5	14.8	16.3	15.2	16	11.9	21.6	9
17.8	17.4	18.3	16.6	14.8	16.3	15.2	16	12	21.6	9
17.8	17.4	18.3	16.6	14.8	16.3	15.2	16	12	21.7	9
17.9	17.4	18.4	16.6	14.7	16.3	15.2	16.1	12	21.7	9
17.9	17.4	18.4	16.6	14.8	16.4	15.2	16.1	12	21.7	8.9
17.9	17.5	18.4	16.6	14.9	16.4	15.3	16.1	12	21.7	9
17.9	17.5	18.4	16.7	14.9	16.4	15.3	16.1	12	21.7	9
17.9	17.5	18.4	16.7	14.9	16.4	15.3	16.1	12	21.8	9
17.9	17.5	18.4	16.7	14.9	16.4	15.3	16.1	12	21.8	9
17.9	17.5	18.4	16.7	14.9	16.4	15.3	16.1	12	21.8	9
17.9	17.5	18.4	16.7	14.9	16.4	15.3	16.1	12	21.8	9
17.9	17.5	18.4	16.7	15	16.4	15.3	16.1	12	21.8	9
18	17.5	18.5	16.8	15	16.4	15.3	16.1	12	21.8	9
18	17.6	18.5	16.8	14.9	16.5	15.4	16.2	12	21.9	9
18	17.6	18.5	16.8	15	16.5	15.4	16.2	12	21.9	9
18	17.6	18.5	16.8	15	16.5	15.4	16.2	12	21.9	9
18	17.6	18.5	16.8	15	16.5	15.4	16.2	12	21.9	9
18	17.6	18.6	16.8	15	16.5	15.4	16.2	12	21.9	9
18.1	17.7	18.6	16.8	15.1	16.5	15.4	16.2	12	21.9	9
18.1	17.7	18.6	16.9	15.1	16.5	15.4	16.2	12	21.9	9
18.1	17.7	18.6	16.9	15.1	16.5	15.4	16.3	12.1	22	9
18.1	17.7	18.6	16.9	15.1	16.5	15.4	16.3	12.1	22	9
18.1	17.7	18.6	16.9	15.1	16.5	15.5	16.3	12.1	22	9
18.2	17.7	18.6	16.9	15.1	16.6	15.5	16.3	12.1	22	9
18.2	17.7	18.6	16.9	15.1	16.6	15.5	16.3	12.1	22	9
18.2	17.7	18.6	16.9	15.1	16.6	15.5	16.3	12.1	22	9
18.2	17.7	18.7	17	15.2	16.6	15.5	16.3	12.1	22	9
18.2	17.8	18.7	17	15.2	16.6	15.5	16.4	12.1	22.1	9
18.2	17.8	18.7	17	15.2	16.6	15.5	16.4	12.1	22.1	9
18.2	17.8	18.7	17	15.2	16.6	15.5	16.4	12.1	22.1	9
18.3	17.8	18.7	17	15.2	16.6	15.6	16.4	12.1	22.1	9
18.3	17.8	18.7	17	15.2	16.7	15.6	16.4	12.1	22.1	9
18.3	17.8	18.7	17	15.2	16.7	15.6	16.4	12.1	22.2	9
18.3	17.8	18.8	17	15.2	16.7	15.6	16.4	12.1	22.2	9
18.3	17.8	18.8	17	15.2	16.7	15.6	16.5	12.1	22.2	9
18.3	17.8	18.8	17.1	15.3	16.7	15.6	16.5	12.1	22.2	9
18.3	17.9	18.8	17.1	15.3	16.7	15.6	16.5	12.1	22.3	9
18.4	17.9	18.8	17.1	15.3	16.7	15.7	16.5	12.1	22.3	9
18.4	17.9	18.8	17.1	15.3	16.7	15.7	16.5	12.1	22.3	9
18.4	17.9	18.8	17.1	15.3	16.7	15.7	16.4	12.1	22.3	9
18.4	17.9	18.8	17.1	15.3	16.7	15.6	16.5	12.2	22.3	9
18.4	17.9	18.8	17.1	15.3	16.7	15.7	16.5	12.2	22.3	9
18.4	17.9	18.8	17.1	15.4	16.7	15.7	16.5	12.2	22.3	9
18.4	17.9	18.8	17.2	15.4	16.8	15.7	16.6	12.2	22.4	9
18.4	17.9	18.8	17.2	15.4	16.8	15.8	16.6	12.2	22.4	9
18.4	17.9	18.8	17.2	15.4	16.8	15.8	16.6	12.2	22.4	9
18.5	17.9	18.8	17.2	15.4	16.8	15.8	16.6	12.2	22.4	9
18.5	17.9	18.9	17.2	15.4	16.8	15.8	16.6	12.2	22.4	9
18.5	18	18.9	17.2	15.4	16.8	15.8	16.7	12.2	22.4	9
18.5	18	18.9	17.3	15.4	16.8	15.8	16.6	12.2	22.5	9
18.5	18	18.9	17.3	15.5	16.8	15.8	16.7	12.2	22.5	9
18.5	18.1	18.9	17.4	15.5	16.9	15.8	16.7	12.2	22.5	9
18.5	18.1	18.9	17.4	15.5	16.9	15.8	16.7	12.2	22.5	9
18.6	18.2	19	17.5	15.5	16.9	15.8	16.7	12.2	22.5	9
18.6	18.2	19	17.5	15.5	16.9	15.9	16.7	12.2	22.6	9
18.6	18.2	19	17.6	15.5	16.9	15.9	16.7	12.2	22.6	9
18.6	18.3	19	17.6	15.5	16.9	15.9	16.8	12.2	22.6	9
18.6	18.3	19	17.7	15.5	16.9	15.9	16.8	12.3	22.6	9
18.6	18.3	19	17.7	15.5	16.9	15.9	16.8	12.3	22.6	9
18.6	18.3	19	17.7	15.5	16.9	15.9	16.8	12.3	22.6	9
18.6	18.4	19	17.8	15.6	16.9	15.8	16.8	12.3	22.6	9
18.6	18.4	19	17.8	15.6	16.9	15.9	16.8	12.3	22.6	9
18.6	18.4	19	17.8	15.6	17	15.9	16.8	12.3	22.7	9
18.6	18.4	19	17.8	15.6	17	15.9	16.8	12.3	22.7	9
18.7	18.5	19.1	17.9	15.6	17	15.9	16.9	12.3	22.7	9
18.7	18.5	19.1	17.9	15.6	17	15.9	16.9	12.3	22.7	9
18.7	18.5	19.1	17.9	15.6	17	15.9	16.9	12.3	22.7	9
18.7	18.5	19.1	17.9	15.6	17	15.9	16.9	12.3	22.7	9
18.7	18.6	19.1	18	15.6	17	15.9	16.9	12.3	22.7	9
18.7	18.6	19.1	18	15.6	17	16	16.9	12.3	22.8	9
18.7	18.6	19.1	18	15.6	17	16	16.9	12.3	22.8	9
18.7	18.6	19.1	18.1	15.7	17	16	16.9	12.3	22.8	9
18.7	18.7	19.1	18.1	15.6	17	16	17	12.3	22.8	9
18.7	18.7	19.1	18.1	15.7	17	16	17	12.3	22.8	9
18.7	18.7	19.1	18.2	15.7	17	16	17	12.3	22.8	9
18.7	18.7	19.1	18.2	15.7	17	16	17	12.3	22.8	9
18.8	18.7	19.2	18.2	15.7	17.1	16	17	12.3	22.9	9
18.8	18.7	19.2	18.2	15.7	17.1	16	17	12.3	22.9	9
18.8	18.7	19.2	18.3	15.7	17.1	16	17	12.3	22.9	9
18.8	18.8	19.2	18.3	15.8	17.1	16	17	12.3	22.9	9
18.8	18.8	19.2	18.3	15.8	17.1	16.1	17	12.3	22.9	9.1
18.8	18.8	19.2	18.3	15.8	17.1	16.1	17	12.3	22.9	9
18.8	18.8	19.2	18.3	15.8	17.1	16.1	17	12.4	22.9	9
18.8	18.8	19.2	18.3	15.8	17.1	16.1	17.1	12.4	23	9.1
18.8	18.8	19.2	18.4	15.8	17.1	16.1	17.1	12.4	23	9.1
18.8	18.8	19.2	18.4	15.8	17.1	16.1	17.1	12.4	23	9
18.8	18.8	19.2	18.4	15.8	17.1	16.1	17.1	12.4	23	9.1
18.9	18.8	19.2	18.4	15.8	17.2	16.1	17.1	12.4	23	9
18.9	18.8	19.2	18.4	15.8	17.2	16.1	17.1	12.4	23	9
18.9	18.8	19.2	18.4	15.9	17.2	16.1	17.1	12.4	23	9
18.9	18.9	19.2	18.5	15.9	17.2	16.1	17.1	12.4	23.1	9
18.9	18.9	19.3	18.5	15.9	17.2	16.1	17.1	12.4	23.1	9.1
18.9	18.9	19.3	18.5	15.9	17.1	16.1	17.2	12.4	23.1	9
18.9	18.9	19.3	18.5	15.9	17.2	16.1	17.2	12.4	23.2	9.1
18.9	18.9	19.3	18.5	15.9	17.2	16.2	17.2	12.4	23.2	9
18.9	18.9	19.3	18.6	15.9	17.2	16.2	17.2	12.4	23.2	9
18.9	18.9	19.3	18.6	15.9	17.2	16.2	17.2	12.4	23.2	9
19	18.9	19.3	18.6	15.9	17.2	16.2	17.2	12.4	23.2	9
19	18.9	19.3	18.6	15.9	17.2	16.2	17.2	12.4	23.2	9
19	19	19.3	18.6	16	17.2	16.2	17.2	12.4	23.2	9
19	19	19.3	18.7	16	17.3	16.2	17.2	12.4	23.2	9.1
19	19	19.3	18.7	16	17.3	16.2	17.2	12.4	23.2	9
19	19	19.3	18.7	16	17.3	16.2	17.3	12.4	23.3	9.1
19	19	19.3	18.7	16	17.3	16.2	17.3	12.4	23.3	9
19	19	19.3	18.7	16	17.3	16.2	17.3	12.4	23.3	9.1
19	19	19.3	18.7	16	17.3	16.3	17.3	12.5	23.3	9.1
19	19	19.3	18.7	16	17.3	16.3	17.3	12.5	23.3	9.1
19	19	19.4	18.7	16	17.3	16.3	17.3	12.5	23.3	9.1
19.1	19	19.4	18.7	16	17.3	16.3	17.3	12.5	23.3	9.1
19.1	19	19.4	18.8	16	17.4	16.3	17.3	12.5	23.3	9.1
19.1	19.1	19.4	18.8	16.1	17.4	16.3	17.4	12.5	23.3	9.1
19.1	19.1	19.4	18.8	16.1	17.4	16.3	17.4	12.5	23.4	9.1
19.1	19.1	19.4	18.8	16.1	17.4	16.3	17.3	12.5	23.4	9.1
19.1	19.1	19.4	18.8	16.1	17.4	16.3	17.4	12.5	23.4	9.1
19.1	19.1	19.4	18.8	16.1	17.4	16.4	17.4	12.5	23.4	9.1
19.2	19.1	19.4	18.8	16.1	17.4	16.4	17.4	12.5	23.4	9.1
19.2	19.1	19.5	18.8	16.1	17.4	16.4	17.4	12.5	23.4	9.1
19.2	19.1	19.5	18.9	16.1	17.4	16.4	17.4	12.5	23.4	9.1
19.2	19.1	19.5	18.9	16.1	17.4	16.4	17.4	12.5	23.4	9.1
19.2	19.2	19.5	18.9	16.1	17.4	16.4	17.5	12.5	23.4	9.1
19.2	19.2	19.5	18.9	16.1	17.5	16.4	17.5	12.5	23.5	9.1
19.2	19.2	19.5	18.9	16.1	17.5	16.4	17.5	12.6	23.5	9.1
19.2	19.2	19.5	18.9	16.1	17.5	16.4	17.5	12.6	23.5	9.1
19.2	19.2	19.5	19	16.2	17.5	16.4	17.4	12.6	23.5	9.1
19.2	19.2	19.5	19	16.2	17.5	16.4	17.5	12.6	23.5	9.1
19.2	19.2	19.5	19	16.2	17.5	16.5	17.5	12.6	23.5	9.1
19.3	19.2	19.5	19	16.2	17.4	16.5	17.5	12.6	23.6	9.1
19.3	19.2	19.5	19	16.2	17.5	16.5	17.5	12.6	23.6	9.1
19.3	19.2	19.5	19	16.2	17.5	16.5	17.5	12.6	23.6	9.1
19.3	19.3	19.5	19	16.2	17.5	16.5	17.6	12.6	23.6	9.1
19.3	19.3	19.5	19.1	16.2	17.5	16.5	17.6	12.6	23.6	9.1
19.3	19.3	19.6	19.1	16.2	17.5	16.5	17.6	12.6	23.6	9.1
19.3	19.3	19.6	19.1	16.3	17.5	16.5	17.6	12.6	23.6	9.1
19.3	19.3	19.6	19.1	16.3	17.5	16.5	17.6	12.6	23.7	9.1
19.4	19.3	19.6	19.1	16.3	17.6	16.5	17.6	12.6	23.7	9.1
19.4	19.3	19.6	19.1	16.3	17.6	16.5	17.6	12.6	23.7	9.1
19.4	19.3	19.6	19.1	16.3	17.6	16.5	17.7	12.6	23.7	9.1
19.4	19.3	19.6	19.1	16.3	17.6	16.6	17.7	12.6	23.7	9.1
19.4	19.3	19.6	19.2	16.3	17.6	16.6	17.7	12.6	23.7	9.1
19.5	19.3	19.6	19.2	16.3	17.6	16.6	17.7	12.6	23.7	9.1
19.5	19.3	19.6	19.2	16.4	17.6	16.6	17.7	12.6	23.8	9.1
19.5	19.4	19.6	19.2	16.4	17.6	16.6	17.7	12.6	23.8	9.1
19.5	19.4	19.6	19.2	16.4	17.6	16.6	17.7	12.6	23.8	9.1
19.5	19.4	19.7	19.2	16.4	17.6	16.6	17.7	12.6	23.8	9.1
19.5	19.4	19.7	19.2	16.4	17.7	16.6	17.7	12.6	23.8	9.1
19.5	19.4	19.7	19.3	16.4	17.7	16.6	17.8	12.6	23.8	9.1
19.5	19.4	19.7	19.3	16.4	17.7	16.7	17.8	12.6	23.8	9.1
19.6	19.4	19.7	19.3	16.4	17.7	16.7	17.8	12.6	23.8	9.1
19.6	19.4	19.7	19.3	16.4	17.7	16.7	17.8	12.6	23.8	9.1
19.6	19.5	19.7	19.3	16.4	17.7	16.7	17.8	12.6	23.8	9.1
19.6	19.5	19.7	19.3	16.5	17.7	16.7	17.8	12.6	23.9	9.1
19.6	19.5	19.7	19.3	16.5	17.7	16.7	17.8	12.6	23.9	9.1
19.6	19.5	19.7	19.4	16.5	17.7	16.7	17.8	12.6	23.9	9.1
19.6	19.5	19.7	19.4	16.5	17.7	16.7	17.8	12.7	23.9	9.1
19.6	19.5	19.7	19.4	16.5	17.8	16.7	17.8	12.7	23.9	9.1
19.6	19.5	19.7	19.4	16.5	17.7	16.7	17.9	12.7	23.9	9.1
19.6	19.5	19.8	19.4	16.4	17.8	16.7	17.9	12.7	23.9	9.1
19.6	19.5	19.8	19.4	16.5	17.8	16.7	17.9	12.7	23.9	9.1
19.7	19.5	19.8	19.4	16.5	17.8	16.7	17.9	12.7	23.9	9.1
19.7	19.5	19.8	19.5	16.5	17.8	16.8	17.9	12.7	23.9	9.1
19.7	19.5	19.8	19.5	16.5	17.8	16.8	17.9	12.7	24	9.1
19.7	19.6	19.8	19.5	16.5	17.8	16.8	17.9	12.7	24	9.1
19.7	19.6	19.8	19.5	16.6	17.8	16.8	17.9	12.7	24	9.1
19.7	19.6	19.8	19.5	16.6	17.8	16.8	17.9	12.7	24	9.1
19.7	19.6	19.8	19.5	16.6	17.8	16.8	17.9	12.7	24	9.1
19.7	19.6	19.8	19.5	16.6	17.8	16.8	17.9	12.7	24	9.1
19.7	19.6	19.8	19.5	16.5	17.8	16.8	17.9	12.7	24	9.1
19.7	19.6	19.8	19.5	16.6	17.9	16.8	17.9	12.7	24	9.1
19.7	19.6	19.8	19.6	16.6	17.9	16.8	18	12.7	24.1	9.1
19.7	19.6	19.8	19.6	16.6	17.9	16.9	18	12.7	24.1	9.1
19.8	19.6	19.8	19.6	16.7	17.9	16.9	18	12.7	24.1	9.1
19.8	19.6	19.8	19.6	16.7	17.9	16.9	18	12.7	24.1	9.1
19.8	19.6	19.8	19.6	16.7	17.9	16.9	18	12.7	24.1	9.1
19.8	19.7	19.8	19.6	16.7	17.9	16.9	18	12.7	24.1	9.1
19.8	19.7	19.8	19.6	16.7	17.9	16.9	18	12.7	24.1	9.1
19.8	19.7	19.8	19.6	16.6	17.9	16.9	18	12.7	24.1	9.1
19.8	19.7	19.8	19.7	16.7	17.9	16.9	18	12.7	24.1	9.1
19.8	19.7	19.9	19.7	16.7	17.9	16.9	18	12.7	24.1	9.1
19.8	19.7	19.9	19.7	16.7	17.9	16.9	18.1	12.7	24.2	9.1
19.8	19.7	19.9	19.7	16.7	17.9	16.9	18.1	12.7	24.2	9.1
19.8	19.7	19.9	19.7	16.7	18	17	18.1	12.7	24.2	9.1
19.8	19.7	19.9	19.7	16.8	18	17	18	12.7	24.2	9.1
19.8	19.7	19.9	19.7	16.8	18	17	18.1	12.7	24.2	9.1
19.8	19.7	19.9	19.7	16.8	18	17	18.1	12.7	24.2	9.1
19.8	19.7	19.9	19.7	16.8	18	17	18.1	12.7	24.2	9.1
19.9	19.7	19.9	19.8	16.8	18	17	18.1	12.7	24.2	9.1
19.9	19.7	19.9	19.8	16.8	18	17	18.1	12.7	24.2	9.1
19.9	19.8	19.9	19.8	16.8	18	17	18.2	12.7	24.2	9.1
19.9	19.8	19.9	19.8	16.8	18	17	18.2	12.8	24.3	9.1
19.9	19.8	19.9	19.8	16.8	18	17	18.2	12.8	24.3	9.1
19.9	19.8	20	19.8	16.8	18	17	18.2	12.8	24.3	9.1
19.9	19.8	20	19.8	16.8	18.1	17	18.2	12.8	24.3	9.1
20	19.8	20	19.8	16.8	18.1	17	18.2	12.8	24.3	9.1
20	19.8	20	19.8	16.9	18.1	17	18.2	12.8	24.3	9.1
20	19.8	20	19.8	16.9	18.1	17.1	18.2	12.8	24.3	9.1
20	19.8	20	19.8	16.9	18.1	17.1	18.2	12.8	24.3	9.1
20	19.8	19.9	19.8	16.9	18.1	17.1	18.2	12.8	24.3	9.1
20	19.8	20	19.8	16.9	18.1	17.1	18.3	12.8	24.3	9.1
20	19.8	20	19.8	16.9	18.1	17.1	18.3	12.8	24.4	9.1
20	19.8	20	19.8	16.9	18.1	17.1	18.3	12.8	24.4	9.1
20	19.8	20	19.9	16.9	18.1	17.1	18.3	12.8	24.4	9.1
20	19.8	20	19.9	16.9	18.1	17.1	18.3	12.8	24.4	9.1
20	19.8	20	19.9	16.9	18.1	17.1	18.3	12.8	24.4	9.1
20	19.8	20	19.9	16.9	18.1	17.1	18.3	12.8	24.4	9.1
20.1	19.8	20	19.9	17	18.2	17.1	18.3	12.8	24.4	9.1
20.1	19.8	20	19.9	17	18.2	17.2	18.3	12.8	24.4	9.1
20.1	19.8	20	19.9	17	18.2	17.2	18.3	12.8	24.4	9.1
20.1	19.8	20	19.9	17	18.2	17.2	18.3	12.8	24.5	9.1
20.1	19.8	20	19.9	17	18.2	17.2	18.4	12.8	24.5	9.1
20.1	19.8	20	19.9	17	18.2	17.2	18.3	12.8	24.5	9.1
20.1	19.8	20	20	17	18.2	17.2	18.4	12.8	24.5	9.1
20.1	19.8	20	20	17	18.2	17.2	18.4	12.8	24.5	9.1
20.1	19.9	20	20	17	18.2	17.2	18.4	12.9	24.5	9.1
20.1	19.9	20	20	17	18.2	17.2	18.4	12.9	24.6	9.1
20.2	19.9	20.1	20	17	18.2	17.2	18.4	12.9	24.6	9.1
20.2	19.9	20.1	20	17	18.3	17.2	18.4	12.9	24.6	9.1
20.2	19.9	20.1	20	17	18.3	17.2	18.4	12.9	24.6	9.1
20.2	19.9	20.1	20	17	18.3	17.3	18.5	12.9	24.6	9.1
20.2	19.9	20.1	20	17.1	18.3	17.3	18.5	12.9	24.6	9.1
20.2	19.9	20.1	20.1	17.1	18.3	17.3	18.5	12.9	24.6	9.1
20.2	19.9	20.1	20.1	17.1	18.3	17.3	18.5	12.9	24.6	9.1
20.2	19.9	20.1	20.1	17.1	18.2	17.3	18.5	12.9	24.6	9.1
20.2	19.9	20.1	20.1	17.1	18.3	17.3	18.5	12.9	24.6	9.1
20.2	19.9	20.1	20.1	17.1	18.3	17.3	18.5	12.9	24.6	9.1
20.2	19.9	20.1	20.1	17.1	18.3	17.3	18.5	12.9	24.6	9.1
20.2	19.9	20.1	20.1	17.1	18.4	17.3	18.6	12.9	24.6	9.1
20.2	19.9	20.1	20.1	17.1	18.4	17.3	18.6	12.9	24.6	9.1
20.2	19.9	20.1	20.1	17.1	18.4	17.3	18.6	12.9	24.7	9.1
20.2	20	20.1	20.1	17.1	18.4	17.3	18.6	12.9	24.7	9.1
20.3	20	20.1	20.1	17.1	18.4	17.3	18.6	12.9	24.7	9.1
20.3	20	20.1	20.1	17.1	18.4	17.4	18.6	13	24.7	9.1
20.3	20	20.1	20.2	17.1	18.4	17.4	18.6	13	24.7	9.1
20.3	20	20.1	20.2	17.2	18.4	17.4	18.6	13	24.7	9.1
20.3	20	20.1	20.2	17.2	18.4	17.4	18.6	13	24.7	9.1
20.3	20	20.1	20.2	17.2	18.4	17.4	18.6	13	24.7	9.1
20.3	20	20.1	20.2	17.2	18.4	17.4	18.6	13	24.7	9.1
20.3	20	20.1	20.2	17.2	18.4	17.4	18.7	13	24.7	9.1
20.3	20	20.2	20.2	17.2	18.4	17.4	18.7	13	24.7	9.1
20.3	20	20.2	20.2	17.2	18.4	17.5	18.7	13	24.8	9.1
20.3	20	20.2	20.2	17.2	18.5	17.4	18.7	13	24.8	9.1
20.3	20	20.2	20.2	17.2	18.4	17.5	18.7	13	24.8	9.1
20.3	20	20.2	20.2	17.2	18.5	17.5	18.7	13	24.8	9.1
20.3	20	20.2	20.2	17.2	18.5	17.5	18.7	13	24.8	9.1
20.3	20	20.2	20.2	17.2	18.5	17.5	18.7	13	24.8	9.1
20.4	20	20.2	20.3	17.2	18.5	17.5	18.7	13	24.8	9.1
20.4	20	20.2	20.3	17.2	18.5	17.5	18.7	13	24.9	9.1
20.4	20	20.2	20.3	17.2	18.5	17.5	18.7	13	24.8	9.2
20.4	20	20.2	20.3	17.3	18.5	17.5	18.8	13	24.9	9.1
20.4	20	20.2	20.3	17.3	18.5	17.5	18.7	13	24.9	9.1
20.4	20	20.2	20.3	17.3	18.5	17.5	18.8	13	24.9	9.1
20.4	20	20.2	20.3	17.3	18.5	17.5	18.8	13	24.9	9.1
20.4	20	20.2	20.3	17.3	18.6	17.5	18.8	13	24.9	9.2
20.4	20	20.2	20.4	17.3	18.5	17.6	18.8	13	24.9	9.2
20.4	20	20.2	20.4	17.3	18.6	17.6	18.8	13	24.9	9.2
20.4	20	20.2	20.4	17.3	18.5	17.6	18.8	13	24.9	9.2
20.5	20	20.2	20.4	17.3	18.6	17.6	18.8	13	24.9	9.2
20.5	20	20.2	20.4	17.3	18.6	17.6	18.8	13	24.9	9.2
20.5	20	20.2	20.4	17.4	18.6	17.6	18.8	13	25	9.2
20.5	20	20.2	20.4	17.4	18.6	17.6	18.8	13	25	9.2
20.5	20	20.3	20.4	17.4	18.6	17.6	18.8	13	25	9.2
20.5	20.1	20.3	20.4	17.4	18.6	17.6	18.8	13	25	9.2
20.5	20.1	20.3	20.4	17.4	18.6	17.6	18.8	13	25	9.2
20.5	20.1	20.3	20.4	17.4	18.6	17.6	18.8	13.1	25	9.2
20.5	20.1	20.3	20.4	17.3	18.6	17.7	18.8	13	25	9.2
20.5	20.1	20.3	20.4	17.4	18.6	17.7	18.9	13.1	25	9.2
20.5	20.1	20.3	20.5	17.4	18.6	17.7	18.9	13.1	25	9.2
20.6	20.1	20.3	20.5	17.4	18.6	17.7	18.9	13.1	25.1	9.2
20.6	20.1	20.3	20.5	17.4	18.6	17.7	18.9	13.1	25.1	9.2
20.6	20.1	20.3	20.5	17.4	18.7	17.7	18.9	13.1	25.1	9.2
20.6	20.1	20.3	20.5	17.4	18.7	17.7	18.9	13.1	25.1	9.2
20.6	20.1	20.3	20.5	17.4	18.7	17.7	18.8	13.1	25.1	9.2
20.6	20.1	20.3	20.5	17.5	18.7	17.7	18.9	13.1	25.1	9.2
20.6	20.1	20.3	20.5	17.5	18.7	17.7	18.9	13.1	25.1	9.1
20.6	20.1	20.3	20.5	17.5	18.7	17.7	18.9	13.1	25.1	9.2
20.6	20.1	20.4	20.5	17.5	18.7	17.7	18.9	13.1	25.1	9.2
20.6	20.1	20.3	20.5	17.5	18.7	17.7	18.9	13.1	25.1	9.2
20.6	20.1	20.3	20.5	17.5	18.7	17.8	18.9	13.1	25.1	9.2
20.7	20.1	20.4	20.6	17.5	18.7	17.8	19	13.1	25.1	9.2
20.7	20.2	20.4	20.6	17.5	18.7	17.8	19	13.1	25.1	9.2
20.7	20.2	20.4	20.6	17.5	18.7	17.8	19	13.1	25.2	9.2
20.7	20.2	20.4	20.6	17.5	18.7	17.8	19	13.1	25.2	9.2
20.7	20.2	20.4	20.6	17.5	18.7	17.8	19	13.1	25.2	9.2
20.7	20.2	20.4	20.6	17.5	18.7	17.8	19	13.1	25.2	9.2
20.7	20.2	20.4	20.6	17.6	18.7	17.8	19	13.1	25.2	9.2
20.7	20.2	20.4	20.6	17.6	18.8	17.8	19	13.1	25.2	9.2
20.7	20.2	20.4	20.6	17.6	18.8	17.8	19	13.1	25.2	9.2
20.7	20.2	20.4	20.6	17.6	18.8	17.8	19	13.1	25.2	9.2
20.7	20.2	20.4	20.7	17.6	18.8	17.8	19	13.1	25.2	9.2
20.7	20.2	20.4	20.7	17.6	18.8	17.9	19	13.1	25.2	9.2
20.7	20.2	20.4	20.7	17.6	18.8	17.9	19	13.1	25.2	9.2
20.7	20.2	20.4	20.7	17.6	18.8	17.9	19.1	13.1	25.2	9.2
20.7	20.2	20.4	20.7	17.6	18.8	17.9	19	13.1	25.2	9.2
20.7	20.2	20.4	20.7	17.6	18.8	17.9	19.1	13.1	25.3	9.2
20.7	20.3	20.4	20.7	17.6	18.8	17.8	19.1	13.1	25.3	9.1
20.7	20.3	20.4	20.7	17.6	18.8	17.9	19.1	13.1	25.3	9.2
20.7	20.3	20.4	20.7	17.6	18.8	17.9	19.1	13.1	25.3	9.2
20.7	20.3	20.4	20.7	17.7	18.8	17.9	19.1	13.1	25.3	9.2
20.8	20.3	20.5	20.7	17.7	18.8	17.9	19.1	13.1	25.3	9.2
20.8	20.3	20.4	20.7	17.7	18.8	17.9	19.1	13.2	25.3	9.2
20.8	20.3	20.5	20.7	17.7	18.8	17.9	19.1	13.2	25.3	9.2
20.8	20.3	20.5	20.7	17.7	18.8	17.9	19.1	13.2	25.3	9.2
20.8	20.3	20.5	20.7	17.7	18.8	17.9	19.1	13.2	25.3	9.2
20.8	20.3	20.5	20.8	17.7	18.9	17.9	19.2	13.2	25.3	9.2
20.8	20.3	20.5	20.8	17.7	18.9	17.9	19.1	13.2	25.3	9.2
20.8	20.3	20.5	20.8	17.7	18.9	17.9	19.2	13.2	25.3	9.2
20.8	20.3	20.5	20.8	17.7	18.9	17.9	19.2	13.2	25.3	9.2
20.8	20.3	20.5	20.8	17.7	18.9	17.9	19.2	13.2	25.4	9.2
20.8	20.3	20.5	20.8	17.7	18.9	17.9	19.2	13.2	25.4	9.2
20.8	20.3	20.5	20.8	17.7	18.9	18	19.2	13.2	25.4	9.2
20.8	20.3	20.5	20.8	17.7	18.9	18	19.2	13.2	25.4	9.2
20.9	20.3	20.5	20.8	17.7	18.9	18	19.2	13.2	25.4	9.2
20.9	20.3	20.5	20.8	17.7	18.9	18	19.2	13.2	25.4	9.2
20.9	20.3	20.5	20.8	17.7	18.9	18	19.2	13.2	25.4	9.2
20.9	20.3	20.5	20.8	17.7	18.9	18	19.2	13.2	25.4	9.2
20.9	20.4	20.5	20.8	17.7	18.9	18	19.2	13.2	25.4	9.2
20.9	20.4	20.5	20.8	17.8	18.9	17.9	19.2	13.2	25.4	9.2
20.9	20.4	20.6	20.9	17.8	18.9	18	19.2	13.2	25.4	9.2
20.9	20.4	20.6	20.9	17.7	18.9	18	19.3	13.2	25.4	9.2
20.9	20.4	20.6	20.9	17.8	18.9	18	19.3	13.2	25.4	9.2
20.9	20.4	20.6	20.9	17.8	18.9	18	19.3	13.2	25.5	9.2
20.9	20.4	20.6	20.9	17.8	19	18	19.3	13.2	25.5	9.2
20.9	20.4	20.6	20.9	17.8	19	18	19.3	13.2	25.5	9.2
20.9	20.4	20.6	20.9	17.8	19	18	19.3	13.2	25.5	9.2
20.9	20.4	20.6	20.9	17.8	19	18	19.3	13.3	25.5	9.2
20.9	20.4	20.6	20.9	17.8	19	18	19.3	13.3	25.5	9.2
20.9	20.4	20.6	20.9	17.8	19	18	19.3	13.3	25.5	9.2
20.9	20.4	20.6	20.9	17.8	19	18.1	19.3	13.3	25.5	9.2
21	20.5	20.6	20.9	17.8	19	18.1	19.3	13.3	25.5	9.2
21	20.5	20.6	20.9	17.9	19	18.1	19.3	13.3	25.5	9.2
21	20.5	20.6	21	17.9	19	18.1	19.3	13.3	25.5	9.2
21	20.5	20.6	21	17.9	19	18.1	19.4	13.3	25.5	9.2
21	20.5	20.6	21	17.9	19	18.1	19.4	13.3	25.5	9.2
21	20.5	20.6	21	17.9	19	18.1	19.4	13.3	25.5	9.2
21	20.5	20.6	21	17.9	19	18.1	19.4	13.3	25.5	9.2
21	20.5	20.7	21	17.9	19	18.1	19.4	13.3	25.5	9.2
21	20.5	20.7	21	17.9	19	18.1	19.4	13.3	25.6	9.2
21	20.5	20.7	21	17.9	19	18.1	19.4	13.3	25.6	9.2
21	20.5	20.7	21	17.9	19	18.1	19.4	13.3	25.6	9.2
21	20.5	20.7	21	17.9	19.1	18.2	19.4	13.3	25.6	9.2
21	20.5	20.7	21	17.9	19.1	18.2	19.4	13.3	25.6	9.2
21	20.5	20.7	21	17.9	19.1	18.2	19.4	13.3	25.6	9.2
21	20.5	20.7	21	17.9	19.1	18.2	19.4	13.3	25.6	9.2
21	20.5	20.7	21	17.9	19.1	18.2	19.5	13.3	25.6	9.1
21	20.5	20.7	21.1	17.9	19.1	18.2	19.4	13.3	25.6	9.2
21	20.5	20.7	21.1	17.9	19.1	18.2	19.5	13.3	25.6	9.2
21	20.6	20.7	21.1	17.9	19.1	18.1	19.5	13.3	25.6	9.2
21	20.6	20.7	21.1	17.9	19.1	18.2	19.5	13.3	25.6	9.2
21.1	20.6	20.7	21.1	18	19.1	18.2	19.5	13.3	25.6	9.2
21.1	20.6	20.7	21.1	18	19.1	18.2	19.5	13.3	25.7	9.2
21.1	20.6	20.7	21.1	18	19.1	18.2	19.5	13.3	25.7	9.2
21.1	20.6	20.7	21.1	18	19.1	18.2	19.5	13.3	25.7	9.2
21.1	20.6	20.7	21.1	18	19.1	18.2	19.5	13.3	25.7	9.2
21.1	20.6	20.7	21.1	18	19.1	18.2	19.5	13.3	25.7	9.2
21.1	20.6	20.7	21.1	18	19.1	18.2	19.5	13.3	25.7	9.2
21.1	20.6	20.7	21.1	18	19.1	18.2	19.5	13.3	25.7	9.2
21.1	20.6	20.7	21.1	18	19.1	18.2	19.5	13.3	25.7	9.2
21.1	20.6	20.7	21.1	18	19.1	18.2	19.5	13.3	25.7	9.2
21.1	20.6	20.8	21.1	18	19.1	18.2	19.5	13.3	25.7	9.2
21.1	20.6	20.8	21.2	18	19.2	18.3	19.5	13.3	25.8	9.2
21.2	20.6	20.8	21.2	18	19.2	18.3	19.6	13.3	25.8	9.2
21.2	20.6	20.8	21.2	18	19.2	18.3	19.6	13.3	25.8	9.2
21.2	20.6	20.8	21.2	18	19.2	18.3	19.6	13.3	25.8	9.2
21.2	20.6	20.8	21.2	18.1	19.2	18.3	19.6	13.3	25.8	9.2
21.2	20.6	20.8	21.2	18.1	19.2	18.3	19.6	13.3	25.8	9.2
21.2	20.6	20.8	21.2	18.1	19.2	18.3	19.5	13.3	25.8	9.2
21.2	20.6	20.8	21.2	18.1	19.2	18.2	19.6	13.3	25.8	9.2
21.2	20.6	20.8	21.2	18.1	19.2	18.3	19.6	13.3	25.8	9.2
21.2	20.6	20.8	21.2	18.1	19.2	18.3	19.6	13.3	25.8	9.2
21.2	20.7	20.8	21.2	18.1	19.2	18.3	19.6	13.3	25.8	9.2
21.2	20.7	20.8	21.2	18.1	19.2	18.3	19.6	13.3	25.8	9.2
21.2	20.7	20.8	21.2	18.1	19.2	18.3	19.6	13.3	25.8	9.2
21.2	20.7	20.8	21.2	18.1	19.2	18.3	19.6	13.3	25.8	9.2
21.2	20.7	20.8	21.2	18.1	19.2	18.3	19.6	13.3	25.8	9.2
21.2	20.7	20.9	21.3	18.1	19.2	18.3	19.6	13.3	25.8	9.2
21.2	20.7	20.9	21.3	18.1	19.2	18.3	19.7	13.3	25.8	9.2
21.3	20.7	20.9	21.3	18.1	19.2	18.4	19.7	13.3	25.8	9.2
21.3	20.7	20.9	21.3	18.2	19.3	18.4	19.7	13.3	25.9	9.2
21.3	20.7	20.9	21.3	18.1	19.3	18.4	19.7	13.3	25.9	9.2
21.3	20.7	20.9	21.3	18.2	19.3	18.4	19.7	13.3	25.9	9.2
21.3	20.7	20.9	21.3	18.2	19.3	18.4	19.7	13.4	25.9	9.2
21.3	20.7	20.9	21.3	18.2	19.3	18.4	19.7	13.4	25.9	9.2
21.3	20.7	20.9	21.3	18.2	19.3	18.4	19.7	13.4	25.9	9.2
21.3	20.7	20.9	21.3	18.2	19.3	18.4	19.7	13.4	25.9	9.2
21.3	20.7	20.9	21.3	18.2	19.3	18.4	19.7	13.4	25.9	9.2
21.4	20.7	20.9	21.3	18.2	19.3	18.4	19.7	13.4	25.9	9.2
21.4	20.7	20.9	21.3	18.2	19.3	18.4	19.7	13.4	25.9	9.2
21.4	20.7	20.9	21.3	18.2	19.3	18.4	19.7	13.4	25.9	9.2
21.4	20.7	20.9	21.4	18.2	19.3	18.4	19.7	13.4	25.9	9.2
21.4	20.7	20.9	21.4	18.2	19.3	18.4	19.8	13.4	25.9	9.2
21.4	20.7	20.9	21.4	18.2	19.3	18.4	19.8	13.4	26	9.2
21.4	20.7	20.9	21.4	18.3	19.3	18.4	19.8	13.4	26	9.2
21.4	20.7	20.9	21.4	18.3	19.3	18.5	19.8	13.4	26	9.2
21.4	20.7	20.9	21.4	18.3	19.3	18.5	19.8	13.4	26	9.2
21.4	20.7	20.9	21.4	18.3	19.3	18.5	19.8	13.4	26	9.2
21.4	20.7	21	21.4	18.3	19.3	18.4	19.8	13.4	26	9.2
21.4	20.7	21	21.4	18.3	19.3	18.5	19.8	13.4	26	9.2
21.4	20.8	21	21.4	18.3	19.3	18.5	19.8	13.4	26	9.2
21.4	20.8	21	21.4	18.3	19.4	18.5	19.8	13.4	26	9.2
21.4	20.8	21	21.5	18.3	19.4	18.5	19.8	13.4	26	9.2
21.4	20.8	21	21.5	18.3	19.4	18.5	19.8	13.4	26	9.2
21.4	20.8	21	21.5	18.3	19.4	18.5	19.8	13.4	26	9.2
21.5	20.8	21	21.5	18.3	19.4	18.5	19.8	13.4	26	9.2
21.5	20.8	21	21.5	18.3	19.4	18.5	19.8	13.4	26	9.2
21.5	20.8	21	21.5	18.3	19.4	18.5	19.8	13.4	26	9.2
21.5	20.8	21	21.5	18.3	19.4	18.5	19.8	13.4	26	9.2
21.5	20.8	21	21.5	18.3	19.4	18.5	19.8	13.4	26.1	9.2
21.5	20.8	21	21.5	18.3	19.4	18.6	19.9	13.4	26.1	9.2
21.5	20.8	21	21.5	18.3	19.4	18.6	19.9	13.4	26.1	9.2
21.5	20.8	21	21.5	18.4	19.4	18.6	19.9	13.4	26.1	9.2
21.5	20.8	21	21.5	18.4	19.4	18.6	19.9	13.4	26.1	9.2
21.5	20.8	21	21.5	18.4	19.4	18.6	19.9	13.4	26.1	9.2
21.5	20.8	21	21.5	18.4	19.4	18.6	19.9	13.4	26.1	9.2
21.5	20.8	21	21.5	18.4	19.4	18.6	19.9	13.4	26.1	9.2
21.5	20.8	21	21.6	18.4	19.4	18.5	19.9	13.4	26.1	9.2
21.5	20.9	21	21.6	18.4	19.4	18.6	19.9	13.4	26.1	9.2
21.5	20.9	21	21.6	18.4	19.5	18.6	19.9	13.4	26.1	9.2
21.5	20.9	21	21.6	18.4	19.5	18.6	19.9	13.4	26.1	9.2
21.5	20.9	21	21.6	18.4	19.5	18.6	19.9	13.4	26.1	9.2
21.5	20.9	21	21.6	18.4	19.5	18.6	19.9	13.4	26.1	9.2
21.5	20.9	21.1	21.6	18.4	19.5	18.6	19.9	13.4	26.1	9.2
21.5	20.9	21.1	21.6	18.4	19.5	18.6	19.9	13.4	26.1	9.2
21.6	20.9	21.1	21.6	18.4	19.5	18.6	19.9	13.4	26.1	9.2
21.6	20.9	21.1	21.6	18.4	19.5	18.6	20	13.4	26.1	9.2
21.6	20.9	21.1	21.6	18.4	19.5	18.6	20	13.4	26.1	9.2
21.6	20.9	21.1	21.6	18.4	19.5	18.6	20	13.4	26.1	9.2
21.6	20.9	21.1	21.6	18.4	19.5	18.6	20	13.4	26.1	9.2
21.6	20.9	21.1	21.6	18.4	19.5	18.7	20	13.4	26.2	9.2
21.6	20.9	21.1	21.6	18.4	19.5	18.7	20	13.4	26.2	9.2
21.6	20.9	21.1	21.6	18.4	19.5	18.7	20	13.4	26.2	9.2
21.6	20.9	21.1	21.6	18.4	19.5	18.7	20	13.4	26.2	9.2
21.6	20.9	21.1	21.6	18.4	19.5	18.7	20	13.4	26.2	9.2
21.6	20.9	21.1	21.7	18.5	19.5	18.7	20	13.4	26.2	9.2
21.7	20.9	21.1	21.7	18.5	19.5	18.7	20	13.5	26.2	9.2
21.7	20.9	21.1	21.7	18.5	19.5	18.7	20	13.5	26.2	9.2
21.7	20.9	21.1	21.7	18.5	19.5	18.7	20	13.5	26.2	9.2
21.7	20.9	21.1	21.6	18.5	19.5	18.7	20	13.5	26.2	9.2
21.7	21	21.1	21.7	18.5	19.5	18.7	20	13.5	26.2	9.2
21.7	21	21.1	21.7	18.5	19.6	18.7	20	13.5	26.2	9.2
21.7	21	21.1	21.7	18.5	19.6	18.7	20.1	13.5	26.2	9.2
21.7	21	21.1	21.7	18.5	19.6	18.7	20.1	13.5	26.2	9.2
21.7	21	21.1	21.7	18.5	19.6	18.7	20	13.5	26.2	9.2
21.7	21	21.1	21.7	18.5	19.6	18.7	20.1	13.5	26.2	9.2
21.7	21	21.1	21.7	18.6	19.5	18.7	20.1	13.5	26.2	9.2
21.7	21	21.1	21.8	18.5	19.6	18.7	20.1	13.5	26.2	9.2
21.7	21	21.1	21.8	18.6	19.6	18.7	20.1	13.5	26.2	9.2
21.7	21	21.1	21.8	18.6	19.6	18.8	20.1	13.5	26.3	9.2
21.7	21	21.1	21.8	18.6	19.6	18.7	20.1	13.5	26.3	9.2
21.7	21	21.1	21.8	18.6	19.6	18.8	20.1	13.5	26.3	9.2
21.7	21	21.1	21.8	18.6	19.6	18.8	20.1	13.5	26.3	9.2
21.7	21	21.1	21.8	18.6	19.6	18.8	20	13.5	26.3	9.2
21.7	21	21.1	21.8	18.6	19.6	18.7	20.1	13.5	26.3	9.2
21.7	21	21.2	21.8	18.6	19.6	18.8	20.1	13.5	26.3	9.2
21.7	21	21.2	21.8	18.6	19.6	18.8	20.1	13.5	26.3	9.2
21.8	21	21.2	21.8	18.6	19.6	18.8	20.1	13.5	26.3	9.2
21.8	21	21.2	21.8	18.6	19.6	18.8	20.1	13.5	26.3	9.2
21.8	21	21.2	21.8	18.6	19.6	18.8	20.1	13.5	26.3	9.2
21.8	21	21.2	21.8	18.6	19.6	18.8	20.1	13.5	26.3	9.2
21.8	21	21.2	21.8	18.6	19.6	18.8	20.2	13.5	26.3	9.2
21.8	21	21.2	21.8	18.7	19.6	18.8	20.2	13.5	26.3	9.2
21.8	21	21.2	21.8	18.7	19.7	18.8	20.2	13.5	26.3	9.2
21.8	21	21.2	21.8	18.7	19.6	18.8	20.2	13.5	26.3	9.2
21.8	21	21.2	21.8	18.7	19.6	18.8	20.2	13.5	26.3	9.2
21.8	21	21.2	21.9	18.7	19.7	18.8	20.2	13.5	26.3	9.2
21.8	21	21.2	21.8	18.7	19.7	18.8	20.2	13.5	26.3	9.2
21.8	21	21.2	21.9	18.7	19.7	18.8	20.2	13.5	26.3	9.2
21.8	21	21.2	21.9	18.7	19.7	18.8	20.2	13.5	26.3	9.2
21.8	21	21.2	21.9	18.7	19.7	18.8	20.2	13.5	26.3	9.2
21.8	21.1	21.2	21.9	18.7	19.7	18.8	20.2	13.5	26.4	9.2
21.8	21	21.2	21.9	18.7	19.7	18.8	20.2	13.5	26.4	9.2
21.8	21.1	21.2	21.9	18.7	19.7	18.8	20.2	13.5	26.4	9.2
21.8	21.1	21.2	21.9	18.7	19.7	18.8	20.2	13.5	26.4	9.2
21.8	21.1	21.2	21.9	18.7	19.7	18.8	20.2	13.5	26.4	9.2
21.8	21.1	21.2	21.9	18.7	19.6	18.8	20.2	13.5	26.4	9.2
21.8	21.1	21.2	21.9	18.7	19.7	18.8	20.2	13.5	26.4	9.2
21.8	21.1	21.2	21.9	18.7	19.7	18.9	20.2	13.5	26.4	9.2
21.8	21.1	21.2	21.9	18.7	19.7	18.9	20.2	13.5	26.4	9.2
21.8	21.1	21.2	21.9	18.7	19.7	18.9	20.2	13.5	26.4	9.2
21.8	21.1	21.2	21.9	18.8	19.7	18.9	20.2	13.5	26.4	9.2
21.8	21.1	21.2	21.9	18.8	19.7	18.9	20.3	13.6	26.4	9.2
21.8	21.1	21.2	21.9	18.8	19.7	18.9	20.2	13.6	26.5	9.2
21.8	21.1	21.2	22	18.8	19.7	18.8	20.3	13.6	26.5	9.2
21.8	21.1	21.2	22	18.8	19.7	18.9	20.3	13.6	26.5	9.2
21.8	21.1	21.2	22	18.8	19.7	18.9	20.3	13.6	26.5	9.2
21.9	21.1	21.2	22	18.8	19.7	18.9	20.3	13.6	26.5	9.2
21.9	21.1	21.2	22	18.8	19.7	18.9	20.3	13.6	26.5	9.2
21.9	21.1	21.2	22	18.8	19.7	18.9	20.3	13.6	26.5	9.2
21.9	21.1	21.2	22	18.8	19.7	18.9	20.3	13.6	26.5	9.2
21.9	21.1	21.2	22	18.8	19.7	18.9	20.3	13.6	26.5	9.2
21.9	21.1	21.2	22	18.8	19.7	18.9	20.3	13.6	26.5	9.2
21.9	21.1	21.3	22	18.8	19.7	18.9	20.3	13.6	26.5	9.2
21.9	21.1	21.3	22	18.8	19.8	18.9	20.3	13.6	26.5	9.2
21.9	21.2	21.3	22	18.8	19.8	18.9	20.3	13.6	26.5	9.2
21.9	21.2	21.3	22	18.8	19.7	18.9	20.3	13.6	26.5	9.2
21.9	21.2	21.3	22.1	18.8	19.8	18.9	20.3	13.6	26.5	9.2
21.9	21.2	21.3	22	18.8	19.8	18.9	20.3	13.6	26.5	9.2
21.9	21.2	21.3	22.1	18.8	19.8	18.9	20.4	13.6	26.6	9.2
21.9	21.2	21.3	22.1	18.8	19.8	18.9	20.4	13.6	26.6	9.2
21.9	21.2	21.3	22.1	18.8	19.8	19	20.4	13.6	26.6	9.2
21.9	21.2	21.3	22.1	18.8	19.8	18.9	20.4	13.6	26.6	9.2
21.9	21.2	21.3	22.1	18.8	19.8	19	20.4	13.6	26.6	9.2
21.9	21.2	21.3	22.1	18.8	19.8	19	20.4	13.6	26.6	9.2
21.9	21.2	21.3	22.1	18.8	19.8	19	20.4	13.6	26.6	9.2
21.9	21.2	21.3	22.1	18.8	19.8	18.9	20.4	13.6	26.6	9.2
21.9	21.2	21.3	22.1	18.8	19.8	19	20.4	13.6	26.6	9.2
22	21.2	21.3	22.1	18.8	19.8	19	20.4	13.6	26.6	9.2
22	21.2	21.3	22.1	18.8	19.8	19	20.4	13.6	26.6	9.2
22	21.2	21.3	22.1	18.9	19.8	19	20.4	13.6	26.6	9.2
22	21.2	21.3	22.1	18.9	19.8	19	20.4	13.6	26.6	9.2
22	21.2	21.3	22.1	18.9	19.8	19	20.4	13.6	26.6	9.2
22	21.2	21.4	22.1	18.9	19.8	19	20.4	13.6	26.6	9.2
22	21.2	21.4	22.1	18.9	19.8	19	20.4	13.6	26.6	9.2
22	21.2	21.4	22.1	18.9	19.8	19	20.4	13.6	26.6	9.2
22	21.2	21.4	22.1	18.9	19.8	19	20.4	13.6	26.6	9.2
22	21.2	21.4	22.1	18.9	19.8	19	20.4	13.6	26.6	9.2
22	21.2	21.4	22.1	18.9	19.8	19	20.4	13.6	26.6	9.2
22	21.2	21.4	22.1	18.9	19.8	19	20.4	13.6	26.7	9.2
22	21.2	21.4	22.1	18.9	19.8	19	20.4	13.6	26.6	9.2
22	21.2	21.4	22.2	18.9	19.8	19	20.4	13.6	26.7	9.2
22	21.2	21.4	22.2	18.9	19.8	19	20.4	13.6	26.7	9.2
22	21.2	21.4	22.2	18.9	19.8	19	20.4	13.6	26.7	9.2
22	21.2	21.4	22.2	18.9	19.8	19	20.4	13.6	26.7	9.2
22	21.2	21.4	22.2	18.9	19.8	19	20.4	13.6	26.7	9.2
22	21.2	21.4	22.2	18.9	19.8	19	20.5	13.6	26.7	9.2
22	21.2	21.4	22.2	18.9	19.8	19	20.5	13.6	26.7	9.2
22	21.2	21.4	22.2	18.9	19.8	19	20.5	13.6	26.7	9.2
22	21.2	21.4	22.2	18.9	19.8	19	20.5	13.6	26.7	9.2
22	21.2	21.4	22.2	18.9	19.8	19	20.5	13.6	26.7	9.2
22	21.2	21.4	22.2	18.9	19.8	19	20.5	13.6	26.7	9.2
22	21.2	21.4	22.2	18.9	19.8	19	20.5	13.6	26.7	9.2
22	21.2	21.4	22.2	18.9	19.8	19	20.5	13.6	26.7	9.2
22	21.3	21.4	22.2	18.9	19.9	19.1	20.4	13.6	26.7	9.2
22	21.3	21.4	22.2	18.9	19.9	19	20.5	13.6	26.7	9.2
22	21.2	21.4	22.2	18.9	19.9	19.1	20.5	13.6	26.7	9.2
22	21.3	21.4	22.2	18.9	19.9	19.1	20.5	13.6	26.7	9.2
22	21.3	21.4	22.2	18.9	19.9	19.1	20.5	13.6	26.7	9.2
22	21.3	21.4	22.2	18.9	19.9	19.1	20.5	13.6	26.7	9.2
22.1	21.3	21.4	22.2	18.9	19.9	19.1	20.5	13.6	26.7	9.2
22	21.3	21.4	22.3	18.9	19.9	19.1	20.5	13.7	26.7	9.2
22.1	21.3	21.4	22.3	19	19.9	19.1	20.5	13.7	26.7	9.2
22	21.3	21.4	22.3	19	19.9	19.1	20.5	13.7	26.7	9.2
22	21.3	21.4	22.3	19	19.9	19.1	20.5	13.7	26.7	9.2
22	21.3	21.4	22.3	19	19.9	19.1	20.5	13.7	26.7	9.2
22.1	21.3	21.4	22.3	19	19.8	19.1	20.5	13.7	26.7	9.2
22.1	21.3	21.4	22.3	18.9	19.9	19.1	20.6	13.7	26.7	9.2
22.1	21.3	21.4	22.3	19	19.9	19.1	20.6	13.7	26.7	9.2
22.1	21.3	21.4	22.3	19	19.9	19.1	20.6	13.7	26.7	9.2
22.1	21.3	21.4	22.3	19	19.9	19.1	20.6	13.7	26.8	9.2
22.1	21.3	21.4	22.3	19	19.9	19.1	20.6	13.7	26.8	9.2
22.1	21.3	21.4	22.3	19	19.9	19.1	20.6	13.7	26.8	9.2
22.1	21.3	21.4	22.3	19	19.9	19.1	20.6	13.7	26.8	9.2
22.1	21.3	21.4	22.3	19	19.9	19.1	20.6	13.7	26.8	9.2
22.1	21.3	21.4	22.3	19	19.9	19.1	20.6	13.7	26.8	9.2
22.1	21.3	21.5	22.3	19	19.9	19.1	20.6	13.7	26.8	9.2
22.1	21.3	21.5	22.3	19	19.9	19.1	20.6	13.7	26.8	9.2
22.1	21.3	21.5	22.3	19	19.9	19.1	20.6	13.7	26.8	9.2
22.1	21.3	21.5	22.3	19	20	19.1	20.6	13.7	26.8	9.2
22.1	21.3	21.5	22.3	19	20	19.2	20.6	13.7	26.8	9.2
22.1	21.3	21.5	22.4	19	20	19.2	20.6	13.7	26.8	9.2
22.1	21.3	21.5	22.4	19	20	19.2	20.6	13.7	26.8	9.2
22.1	21.3	21.5	22.4	19	20	19.2	20.6	13.7	26.8	9.2
22.1	21.3	21.5	22.4	19.1	20	19.2	20.6	13.7	26.8	9.2
22.1	21.3	21.5	22.4	19.1	20	19.2	20.6	13.7	26.8	9.2
22.1	21.3	21.5	22.4	19.1	20	19.2	20.6	13.7	26.8	9.2
22.1	21.3	21.5	22.4	19	20	19.2	20.6	13.7	26.8	9.2
22.1	21.3	21.5	22.4	19.1	20	19.2	20.6	13.7	26.8	9.2
22.1	21.4	21.5	22.4	19.1	20	19.2	20.6	13.7	26.8	9.2
22.1	21.4	21.5	22.4	19.1	20	19.2	20.6	13.7	26.8	9.3
22.1	21.4	21.5	22.4	19.1	20	19.2	20.7	13.7	26.8	9.3
22.1	21.4	21.5	22.4	19.1	20	19.2	20.7	13.7	26.8	9.3
22.1	21.4	21.5	22.4	19.1	20	19.2	20.7	13.7	26.8	9.3
22.2	21.4	21.5	22.4	19.1	20	19.2	20.7	13.7	26.8	9.3
22.2	21.4	21.5	22.4	19.1	20	19.2	20.7	13.7	26.8	9.2
22.2	21.4	21.5	22.4	19.1	20	19.2	20.7	13.7	26.8	9.3
22.2	21.4	21.5	22.4	19.1	20	19.2	20.7	13.7	26.8	9.3
22.2	21.4	21.5	22.5	19.1	20	19.2	20.7	13.7	26.8	9.3
22.2	21.4	21.5	22.5	19.1	20	19.3	20.7	13.7	26.8	9.3
22.2	21.4	21.6	22.5	19.1	20	19.3	20.7	13.7	26.8	9.3
22.2	21.4	21.6	22.5	19.1	20	19.3	20.7	13.7	26.8	9.3
22.2	21.4	21.6	22.5	19.1	20	19.3	20.7	13.7	26.8	9.2
22.2	21.5	21.6	22.5	19.1	20	19.3	20.7	13.7	26.8	9.3
22.2	21.5	21.6	22.5	19.1	20	19.3	20.7	13.7	26.8	9.2
22.2	21.4	21.6	22.5	19.1	20	19.3	20.7	13.7	26.8	9.2
22.2	21.5	21.6	22.5	19.1	20	19.3	20.7	13.7	26.8	9.3
22.2	21.5	21.6	22.4	19.1	20.1	19.3	20.7	13.7	26.9	9.3
22.2	21.5	21.6	22.5	19.1	20	19.3	20.7	13.7	26.8	9.3
22.3	21.5	21.6	22.5	19.1	20.1	19.3	20.7	13.7	26.8	9.2
22.3	21.5	21.6	22.5	19.1	20.1	19.3	20.7	13.7	26.8	9.2
22.3	21.5	21.6	22.5	19.1	20.1	19.3	20.7	13.7	26.9	9.2
22.3	21.5	21.6	22.5	19.1	20.1	19.3	20.7	13.7	26.8	9.2
22.3	21.5	21.6	22.5	19.2	20.1	19.2	20.7	13.7	26.9	9.2
22.3	21.5	21.6	22.5	19.2	20	19.3	20.7	13.7	26.9	9.2
22.3	21.5	21.6	22.5	19.2	20.1	19.3	20.7	13.7	26.9	9.2
22.3	21.5	21.6	22.5	19.2	20.1	19.3	20.7	13.7	26.9	9.2
22.3	21.5	21.6	22.5	19.2	20.1	19.3	20.7	13.7	26.9	9.2
22.3	21.5	21.6	22.5	19.2	20.1	19.3	20.7	13.7	26.8	9.2
22.3	21.5	21.7	22.5	19.2	20.1	19.3	20.7	13.7	26.9	9.2
22.3	21.5	21.7	22.5	19.2	20.1	19.3	20.7	13.7	26.9	9.3
22.3	21.5	21.7	22.5	19.2	20.1	19.3	20.7	13.7	26.9	9.2
22.3	21.6	21.7	22.6	19.2	20.1	19.3	20.8	13.7	26.9	9.2
22.3	21.6	21.7	22.6	19.2	20.1	19.3	20.8	13.7	26.9	9.2
22.3	21.6	21.7	22.6	19.2	20.1	19.3	20.8	13.7	26.9	9.2
22.3	21.6	21.7	22.6	19.2	20.1	19.3	20.8	13.7	26.9	9.2
22.3	21.6	21.7	22.6	19.2	20.1	19.3	20.8	13.8	26.9	9.2
22.3	21.6	21.7	22.6	19.2	20.1	19.3	20.8	13.8	26.9	9.2
22.3	21.6	21.7	22.6	19.2	20.1	19.3	20.8	13.8	26.9	9.3
22.3	21.6	21.7	22.6	19.2	20.1	19.4	20.8	13.8	26.9	9.2
22.4	21.6	21.7	22.6	19.2	20.1	19.4	20.8	13.8	26.9	9.2
22.4	21.6	21.7	22.6	19.2	20.1	19.4	20.8	13.8	26.9	9.2
22.4	21.6	21.7	22.6	19.2	20.1	19.4	20.8	13.8	26.9	9.2
22.4	21.6	21.7	22.6	19.2	20.1	19.3	20.8	13.8	26.9	9.2
22.4	21.6	21.7	22.6	19.2	20.1	19.4	20.8	13.8	26.9	9.2
22.4	21.6	21.7	22.6	19.2	20.1	19.4	20.8	13.8	26.9	9.2
22.4	21.6	21.7	22.6	19.2	20.1	19.4	20.8	13.8	27	9.2
22.4	21.6	21.7	22.6	19.2	20.1	19.4	20.8	13.8	27	9.2
22.4	21.6	21.7	22.6	19.2	20.1	19.4	20.8	13.8	27	9.2
22.4	21.6	21.7	22.6	19.2	20.1	19.4	20.8	13.8	26.9	9.2
22.4	21.6	21.8	22.6	19.2	20.1	19.4	20.8	13.8	27	9.2
22.4	21.6	21.8	22.6	19.2	20.1	19.4	20.8	13.8	27	9.2
22.4	21.6	21.8	22.6	19.3	20.1	19.4	20.8	13.8	26.9	9.2
22.4	21.6	21.8	22.6	19.3	20.1	19.4	20.8	13.8	27	9.2
22.4	21.6	21.8	22.6	19.3	20.1	19.4	20.8	13.8	27	9.2
22.4	21.6	21.8	22.6	19.3	20.1	19.4	20.8	13.8	27	9.2
22.4	21.6	21.8	22.6	19.3	20.1	19.4	20.8	13.8	27	9.2
22.4	21.6	21.8	22.6	19.3	20.2	19.4	20.8	13.8	27	9.2
22.5	21.6	21.8	22.6	19.3	20.2	19.4	20.8	13.8	27	9.2
22.5	21.7	21.8	22.6	19.3	20.2	19.4	20.8	13.8	27	9.2
22.5	21.7	21.8	22.7	19.3	20.2	19.4	20.9	13.8	27	9.2
22.5	21.7	21.8	22.7	19.3	20.2	19.4	20.9	13.8	27	9.2
22.5	21.7	21.8	22.7	19.3	20.2	19.4	20.9	13.8	27	9.2
22.5	21.7	21.8	22.7	19.3	20.1	19.4	20.9	13.8	27	9.2
22.5	21.7	21.8	22.7	19.2	20.2	19.4	20.9	13.8	27	9.2
22.5	21.7	21.8	22.7	19.3	20.2	19.5	20.9	13.8	27	9.2
22.5	21.7	21.8	22.7	19.3	20.2	19.5	20.9	13.8	27	9.2
22.5	21.7	21.8	22.7	19.3	20.2	19.5	20.9	13.8	27	9.2
22.5	21.7	21.8	22.7	19.3	20.2	19.5	20.9	13.8	27	9.2
22.5	21.7	21.8	22.7	19.3	20.2	19.5	20.9	13.8	27	9.2
22.5	21.7	21.8	22.7	19.3	20.2	19.5	20.9	13.8	27	9.3
22.5	21.7	21.8	22.7	19.3	20.2	19.4	20.9	13.8	27	9.2
22.5	21.7	21.9	22.7	19.3	20.2	19.5	20.9	13.8	27	9.3
22.5	21.7	21.8	22.7	19.3	20.2	19.5	20.9	13.8	27	9.2
22.5	21.7	21.9	22.7	19.3	20.2	19.5	20.9	13.8	27	9.2
22.5	21.7	21.9	22.7	19.3	20.2	19.5	20.9	13.8	27	9.2
22.5	21.7	21.9	22.7	19.3	20.2	19.5	20.9	13.8	27	9.2
22.5	21.7	21.9	22.7	19.4	20.2	19.5	20.9	13.8	27.1	9.2
22.5	21.7	21.9	22.7	19.4	20.2	19.5	20.9	13.8	27.1	9.2
22.5	21.7	21.9	22.8	19.4	20.2	19.5	20.9	13.8	27.1	9.3
22.5	21.7	21.9	22.8	19.4	20.2	19.5	21	13.8	27.1	9.2
22.5	21.7	21.9	22.8	19.4	20.2	19.5	21	13.8	27.1	9.2
22.5	21.7	21.9	22.8	19.4	20.2	19.5	21	13.8	27.1	9.2
22.5	21.7	21.9	22.8	19.4	20.2	19.5	21	13.8	27.1	9.3
22.5	21.7	21.9	22.8	19.4	20.2	19.5	21	13.8	27.1	9.2
22.5	21.7	21.9	22.8	19.4	20.2	19.5	21	13.8	27.1	9.3
22.5	21.7	21.9	22.8	19.4	20.3	19.5	21	13.8	27.1	9.2
22.5	21.7	21.9	22.8	19.4	20.3	19.5	21	13.8	27.1	9.2
22.5	21.7	21.9	22.8	19.4	20.3	19.5	21	13.8	27.1	9.2
22.5	21.7	21.9	22.8	19.4	20.3	19.5	21	13.8	27.1	9.2
22.5	21.7	21.9	22.8	19.4	20.3	19.5	21	13.8	27.1	9.2
22.5	21.7	21.9	22.8	19.4	20.2	19.5	21	13.8	27.1	9.2
22.5	21.7	21.9	22.8	19.4	20.3	19.5	21	13.8	27.2	9.3
22.5	21.7	21.9	22.8	19.4	20.3	19.5	21	13.8	27.2	9.3
22.5	21.7	21.9	22.8	19.4	20.3	19.6	21	13.8	27.2	9.3
22.5	21.7	21.9	22.8	19.4	20.3	19.5	21	13.8	27.2	9.3
22.6	21.7	21.9	22.8	19.4	20.3	19.6	21	13.8	27.2	9.3
22.6	21.7	21.9	22.8	19.4	20.3	19.6	21	13.9	27.2	9.3
22.5	21.7	21.9	22.8	19.5	20.3	19.6	21	13.9	27.2	9.3
22.6	21.7	21.9	22.8	19.5	20.3	19.5	21	13.9	27.2	9.3
22.6	21.7	21.9	22.8	19.5	20.3	19.6	21	13.9	27.2	9.3
22.6	21.7	21.9	22.8	19.5	20.3	19.6	21	13.9	27.2	9.3
22.6	21.7	21.9	22.8	19.5	20.3	19.6	21	13.9	27.2	9.3
22.6	21.7	21.9	22.8	19.5	20.3	19.6	21	13.9	27.2	9.3
22.6	21.7	21.9	22.9	19.5	20.3	19.6	21	13.9	27.2	9.3
22.6	21.7	21.9	22.9	19.5	20.3	19.6	21	13.9	27.2	9.3
22.6	21.7	21.9	22.9	19.5	20.3	19.6	21	13.9	27.2	9.3
22.6	21.8	21.9	22.9	19.5	20.3	19.6	21	13.9	27.2	9.3
22.6	21.8	21.9	22.9	19.5	20.3	19.6	21	13.9	27.2	9.3
22.6	21.8	21.9	22.9	19.5	20.3	19.6	21	13.9	27.3	9.3
22.6	21.8	21.9	22.9	19.5	20.4	19.6	21	13.9	27.3	9.3
22.6	21.8	21.9	22.9	19.5	20.3	19.6	21.1	13.9	27.3	9.3
22.6	21.8	21.9	22.9	19.4	20.4	19.6	21.1	13.9	27.3	9.3
22.6	21.8	22	22.9	19.5	20.4	19.6	21.1	13.9	27.3	9.3
22.6	21.8	21.9	22.9	19.5	20.4	19.6	21.1	13.9	27.3	9.3
22.6	21.8	22	22.9	19.5	20.4	19.6	21.1	13.9	27.3	9.3
22.6	21.8	22	22.9	19.5	20.4	19.6	21.1	13.9	27.3	9.3
22.6	21.8	22	22.9	19.5	20.4	19.6	21.1	13.9	27.3	9.3
22.6	21.8	22	22.9	19.5	20.4	19.6	21.1	13.9	27.3	9.3
22.6	21.8	22	22.9	19.5	20.4	19.6	21.1	13.9	27.3	9.3
22.6	21.8	22	22.9	19.5	20.3	19.6	21.1	13.9	27.3	9.3
22.6	21.8	22	22.9	19.5	20.4	19.6	21.1	13.9	27.3	9.3
22.7	21.8	22	22.9	19.5	20.4	19.6	21.1	13.9	27.3	9.3
22.7	21.8	22	22.9	19.5	20.4	19.6	21.1	13.9	27.3	9.3
22.7	21.8	22	22.9	19.5	20.4	19.6	21.1	13.9	27.3	9.3
22.7	21.8	22	23	19.5	20.4	19.6	21.1	13.9	27.3	9.3
22.7	21.8	22	23	19.5	20.4	19.6	21.1	13.9	27.3	9.3
22.7	21.8	22	22.9	19.6	20.4	19.6	21.1	13.9	27.3	9.3
22.7	21.8	22	23	19.6	20.4	19.7	21.1	13.9	27.3	9.3
22.7	21.8	22	23	19.6	20.4	19.7	21.1	13.9	27.3	9.3
22.7	21.8	22	22.9	19.6	20.4	19.7	21.1	14	27.3	9.3
22.7	21.8	22	23	19.6	20.4	19.7	21.1	13.9	27.3	9.3
22.7	21.8	22	23	19.6	20.4	19.7	21.1	13.9	27.3	9.3
22.7	21.9	22	22.9	19.6	20.4	19.7	21.1	13.9	27.3	9.3
22.7	21.9	22	23	19.6	20.4	19.7	21.1	13.9	27.3	9.3
22.7	21.9	22	23	19.6	20.4	19.7	21.1	14	27.3	9.3
22.7	21.9	22	23	19.6	20.4	19.7	21.1	13.9	27.3	9.3
22.7	21.9	22	23	19.6	20.4	19.7	21.1	14	27.3	9.3
22.7	21.9	22	23	19.6	20.4	19.7	21.1	14	27.3	9.3
22.7	21.9	22	23	19.6	20.4	19.7	21.1	14	27.3	9.3
22.7	21.9	22	23	19.5	20.4	19.7	21.2	14	27.3	9.3
22.7	21.9	22	23	19.6	20.4	19.7	21.2	13.9	27.3	9.3
22.7	21.9	22	23	19.6	20.5	19.7	21.2	14	27.3	9.3
22.7	21.9	22	23	19.6	20.5	19.7	21.2	13.9	27.3	9.3
22.8	21.9	22	23	19.6	20.5	19.7	21.2	14	27.3	9.3
22.8	21.9	22	23	19.6	20.5	19.7	21.2	13.9	27.3	9.3
22.8	21.9	22	23	19.6	20.5	19.7	21.2	14	27.3	9.3
22.8	21.9	22	23	19.6	20.5	19.7	21.2	14	27.3	9.3
22.8	21.9	22	23	19.6	20.5	19.7	21.2	14	27.3	9.3
22.8	21.9	22.1	23	19.6	20.5	19.7	21.2	14	27.3	9.3
22.8	21.9	22.1	23	19.6	20.5	19.7	21.2	14	27.3	9.3
22.8	21.9	22.1	23	19.6	20.5	19.7	21.2	14	27.3	9.3
22.8	21.9	22	23	19.6	20.5	19.7	21.2	14	27.4	9.3
22.8	21.9	22.1	23	19.6	20.5	19.7	21.2	14	27.4	9.3
22.8	21.9	22.1	23	19.6	20.5	19.7	21.2	14	27.4	9.3
22.8	21.9	22.1	23	19.6	20.5	19.7	21.2	14	27.4	9.3
22.8	21.9	22.1	23	19.6	20.5	19.7	21.2	14	27.4	9.3
22.8	21.9	22.1	23.1	19.6	20.5	19.7	21.2	14	27.4	9.3
22.8	21.9	22.1	23.1	19.6	20.5	19.7	21.2	14	27.4	9.3
22.8	21.9	22.1	23.1	19.6	20.5	19.8	21.2	14	27.4	9.3
22.8	21.9	22.1	23.1	19.6	20.5	19.8	21.2	14	27.4	9.3
22.8	21.9	22.1	23.1	19.6	20.5	19.8	21.2	14	27.4	9.3
22.8	22	22.1	23.1	19.6	20.5	19.8	21.2	14	27.4	9.3
22.8	21.9	22.1	23.1	19.6	20.5	19.8	21.2	14	27.4	9.3
22.8	22	22.1	23.1	19.6	20.5	19.8	21.3	14	27.4	9.2
22.8	22	22.1	23.1	19.6	20.5	19.8	21.2	14	27.4	9.3
22.8	22	22.1	23.1	19.6	20.5	19.7	21.3	14	27.4	9.3
22.8	22	22.1	23.1	19.7	20.5	19.8	21.3	14	27.4	9.3
22.8	22	22.1	23.1	19.7	20.5	19.8	21.3	14	27.4	9.3
22.8	22	22.1	23.1	19.7	20.5	19.8	21.3	14	27.4	9.3
22.8	22	22.1	23.1	19.7	20.5	19.8	21.3	14	27.4	9.3
22.8	22	22.1	23.1	19.7	20.5	19.8	21.3	14	27.4	9.3
22.8	22	22.1	23.2	19.7	20.5	19.8	21.3	14	27.4	9.3
22.8	22	22.1	23.2	19.7	20.5	19.8	21.3	14	27.4	9.3
22.8	22	22.1	23.2	19.7	20.6	19.8	21.3	14	27.4	9.3
22.8	22	22.1	23.2	19.7	20.6	19.8	21.3	14	27.4	9.3
22.8	22	22.2	23.2	19.7	20.6	19.8	21.3	14	27.4	9.3
22.8	22	22.2	23.2	19.7	20.6	19.8	21.3	14	27.4	9.3
22.8	22	22.2	23.2	19.7	20.6	19.8	21.3	14	27.4	9.3
22.9	22	22.2	23.2	19.7	20.6	19.8	21.3	14	27.4	9.3
22.9	22	22.2	23.2	19.7	20.6	19.8	21.3	14	27.4	9.3
22.9	22	22.2	23.2	19.7	20.6	19.8	21.3	14	27.4	9.3
22.9	22	22.2	23.2	19.7	20.6	19.9	21.4	14	27.4	9.3
22.9	22	22.2	23.2	19.7	20.6	19.9	21.4	14	27.4	9.3
22.9	22	22.2	23.2	19.7	20.6	19.9	21.4	14	27.4	9.3
22.9	22	22.2	23.2	19.7	20.6	19.9	21.4	14	27.4	9.3
22.9	22	22.2	23.2	19.7	20.5	19.9	21.4	14	27.4	9.3
22.9	22	22.2	23.1	19.6	20.6	19.9	21.4	14	27.4	9.3
22.9	22	22.2	23	19.7	20.6	19.9	21.4	14	27.4	9.3
22.9	22	22.2	23.2	19.7	20.6	19.9	21.4	14	27.4	9.2
22.9	22	22.2	23.2	19.7	20.6	19.9	21.4	14	27.4	9.3
22.9	22	22.2	23.2	19.7	20.6	19.9	21.4	14	27.4	9.3
22.9	22	22.2	23.2	19.7	20.6	19.9	21.4	14	27.4	9.3
22.9	22	22.2	23.2	19.7	20.6	19.9	21.4	14	27.4	9.3
22.9	22	22.2	23.2	19.7	20.6	19.8	21.4	14	27.4	9.3
23	22	22.2	23.2	19.7	20.5	19.9	21.4	14	27.4	9.3
23	22	22.2	23.2	19.7	20.6	19.9	21.4	14	27.4	9.3
23	22	22.2	23.2	19.7	20.6	19.9	21.4	14	27.4	9.3
23	22	22.2	23.2	19.7	20.6	19.9	21.4	14	27.4	9.3
23	22	22.2	23.2	19.7	20.6	19.9	21.4	14	27.4	9.3
23	22	22.2	23.2	19.7	20.6	19.9	21.4	14	27.4	9.3
23	22	22.2	23.2	19.7	20.6	19.9	21.4	14	27.4	9.3
23	22	22.2	23.2	19.8	20.6	19.9	21.4	14	27.4	9.3
23	22	22.2	23.2	19.8	20.6	19.9	21.4	14	27.4	9.3
23	22	22.2	23.2	19.8	20.6	19.9	21.4	14	27.4	9.3
23	22	22.3	23.2	19.8	20.6	19.9	21.4	14	27.4	9.3
23	22.1	22.3	23.2	19.7	20.6	19.9	21.4	14	27.4	9.3
23	22.1	22.3	23.2	19.8	20.6	19.9	21.4	14	27.4	9.3
23	22.1	22.3	23.3	19.8	20.6	19.9	21.5	14	27.4	9.3
23	22.1	22.3	23.3	19.8	20.6	19.9	21.5	14	27.4	9.3
23	22.1	22.3	23.3	19.8	20.6	19.9	21.5	14	27.4	9.3
23	22.1	22.3	23.3	19.8	20.7	20	21.5	14	27.4	9.3
23	22.1	22.3	23.3	19.8	20.7	20	21.4	14	27.4	9.3
23	22.1	22.3	23.3	19.8	20.7	19.9	21.5	14.1	27.4	9.3
23	22.1	22.3	23.3	19.8	20.6	20	21.5	14.1	27.4	9.3
23	22.1	22.3	23.3	19.8	20.7	20	21.5	14.1	27.5	9.3
23	22.1	22.3	23.3	19.8	20.7	20	21.5	14.1	27.5	9.4
23	22.1	22.3	23.3	19.8	20.7	20	21.5	14.1	27.5	9.3
23	22.1	22.3	23.3	19.8	20.7	20	21.5	14.1	27.5	9.3
23	22.1	22.3	23.3	19.8	20.7	20	21.5	14.1	27.5	9.3
23	22.1	22.3	23.3	19.8	20.7	20	21.5	14.1	27.5	9.3
23	22.1	22.3	23.3	19.8	20.7	20	21.5	14.1	27.5	9.4
23	22.1	22.3	23.3	19.8	20.7	20	21.5	14.1	27.5	9.4
23	22.1	22.3	23.3	19.8	20.7	20	21.5	14.1	27.5	9.4
23	22.1	22.3	23.3	19.8	20.7	20	21.5	14.1	27.5	9.4
23	22.1	22.3	23.3	19.8	20.7	20	21.5	14.1	27.5	9.4
23	22.1	22.3	23.3	19.8	20.7	20	21.5	14.1	27.5	9.4
23	22.1	22.3	23.3	19.8	20.7	20	21.5	14.1	27.5	9.4
23	22.1	22.3	23.3	19.8	20.7	20	21.5	14.1	27.5	9.4
23.1	22.1	22.3	23.3	19.8	20.7	20	21.5	14.1	27.5	9.4
23.1	22.1	22.3	23.3	19.8	20.7	20	21.5	14.1	27.5	9.4
23.1	22.1	22.3	23.3	19.8	20.7	20	21.5	14.1	27.5	9.4
23.1	22.1	22.3	23.3	19.8	20.7	20	21.5	14.1	27.5	9.4
23.1	22.1	22.3	23.3	19.8	20.7	20	21.5	14.1	27.5	9.4
23.1	22.1	22.3	23.3	19.8	20.7	20	21.5	14.1	27.5	9.4
23.1	22.1	22.3	23.3	19.8	20.7	20	21.5	14.1	27.5	9.4
23.1	22.1	22.3	23.3	19.8	20.7	20.1	21.6	14.1	27.5	9.4
23.1	22.1	22.3	23.3	19.8	20.7	20.1	21.6	14.1	27.5	9.4
23.1	22.1	22.3	23.3	19.8	20.7	20.1	21.6	14.1	27.5	9.4
23.1	22.1	22.3	23.3	19.8	20.7	20.1	21.6	14.1	27.5	9.4
23.1	22.1	22.3	23.3	19.8	20.7	20.1	21.6	14.1	27.5	9.4
23.1	22.1	22.3	23.3	19.8	20.7	20	21.6	14.1	27.5	9.4
23.1	22.1	22.3	23.3	19.8	20.8	20.1	21.6	14.1	27.5	9.4
23.1	22.1	22.3	23.4	19.8	20.7	20.1	21.6	14.1	27.5	9.4
23.1	22.1	22.3	23.4	19.8	20.8	20.1	21.6	14.1	27.5	9.4
23.1	22.2	22.3	23.3	19.8	20.8	20.1	21.6	14.1	27.5	9.4
23.1	22.1	22.3	23.4	19.9	20.8	20.1	21.6	14.1	27.5	9.4
23.1	22.1	22.3	23.4	19.9	20.8	20.1	21.6	14.1	27.5	9.4
23.1	22.1	22.3	23.4	19.9	20.8	20.1	21.6	14.1	27.5	9.4
23.1	22.1	22.3	23.4	19.9	20.8	20.1	21.6	14.1	27.5	9.4
23.1	22.1	22.3	23.4	19.9	20.8	20.1	21.6	14.1	27.5	9.4
23.1	22.1	22.3	23.4	19.9	20.8	20.1	21.6	14.1	27.5	9.4
23.1	22.1	22.3	23.4	19.9	20.8	20.1	21.6	14.1	27.5	9.4
23.1	22.1	22.3	23.4	19.9	20.7	20.1	21.6	14.1	27.5	9.4
23.1	22.1	22.3	23.4	19.9	20.8	20.1	21.6	14.1	27.5	9.4
23.1	22.1	22.3	23.4	19.9	20.8	20.1	21.6	14.1	27.5	9.4
23.1	22.1	22.3	23.4	19.9	20.8	20.1	21.6	14.1	27.5	9.4
23.2	22.1	22.3	23.4	19.9	20.8	20.1	21.6	14.1	27.5	9.4
23.2	22.1	22.3	23.4	19.9	20.8	20.1	21.6	14.1	27.5	9.4
23.2	22.1	22.3	23.4	19.9	20.8	20.1	21.6	14.1	27.5	9.4
23.2	22.1	22.3	23.4	19.9	20.8	20.1	21.6	14.1	27.5	9.4
23.2	22.1	22.3	23.4	19.9	20.8	20.1	21.6	14.1	27.5	9.4
23.2	22.1	22.3	23.4	19.9	20.8	20.1	21.6	14.1	27.5	9.4
23.2	22.1	22.3	23.4	19.9	20.8	20.1	21.6	14.1	27.5	9.4
23.2	22.1	22.3	23.4	19.9	20.8	20.2	21.6	14.1	27.5	9.4
23.2	22.1	22.3	23.4	19.9	20.8	20.2	21.6	14.1	27.5	9.4
23.2	22.1	22.3	23.4	19.9	20.8	20.2	21.6	14.1	27.5	9.4
23.2	22.1	22.3	23.4	20	20.8	20.2	21.6	14.1	27.5	9.4
23.2	22.1	22.3	23.4	20	20.8	20.2	21.6	14.1	27.5	9.4
23.2	22.1	22.3	23.5	20	20.8	20.2	21.6	14.1	27.5	9.4
23.2	22.1	22.3	23.5	20	20.8	20.1	21.7	14.1	27.5	9.4
23.2	22.1	22.3	23.5	20	20.8	20.2	21.7	14.1	27.5	9.4
23.2	22.1	22.3	23.5	20	20.8	20.2	21.7	14.1	27.5	9.4
23.2	22.1	22.3	23.5	20	20.8	20.2	21.7	14.1	27.5	9.4
23.2	22.1	22.3	23.5	20	20.8	20.2	21.7	14.1	27.5	9.4
23.2	22.1	22.3	23.5	20	20.8	20.2	21.7	14.1	27.5	9.4
23.2	22.1	22.3	23.5	20	20.8	20.2	21.7	14.1	27.5	9.4
23.2	22.1	22.3	23.5	20	20.8	20.2	21.7	14.1	27.5	9.4
23.2	22.1	22.3	23.5	20	20.8	20.2	21.7	14.1	27.5	9.4
23.2	22.1	22.3	23.5	20	20.8	20.2	21.7	14.1	27.5	9.4
23.2	22.1	22.3	23.5	20	20.8	20.2	21.7	14.1	27.5	9.4
23.2	22.1	22.3	23.5	20	20.8	20.2	21.7	14.1	27.5	9.4
23.2	22.1	22.3	23.5	20	20.8	20.2	21.7	14.1	27.5	9.4
23.2	22.1	22.3	23.5	20	20.8	20.2	21.7	14.1	27.5	9.4
23.2	22.1	22.3	23.5	20	20.8	20.2	21.7	14.1	27.5	9.4
23.2	22.1	22.3	23.5	20	20.8	20.2	21.7	14.1	27.5	9.4
23.2	22.1	22.3	23.5	20	20.9	20.2	21.7	14.1	27.5	9.4
23.2	22.1	22.3	23.5	20	20.9	20.2	21.7	14.1	27.5	9.4
23.2	22.2	22.3	23.5	20	20.9	20.2	21.7	14.1	27.5	9.4
23.2	22.2	22.4	23.5	20	20.9	20.2	21.7	14.1	27.5	9.4
23.2	22.2	22.3	23.5	20	20.8	20.2	21.7	14.1	27.5	9.4
23.2	22.2	22.4	23.5	20	20.9	20.2	21.7	14.1	27.5	9.4
23.2	22.2	22.4	23.5	20	20.9	20.2	21.7	14.1	27.5	9.4
23.2	22.2	22.4	23.5	20	20.9	20.2	21.7	14.1	27.5	9.4
23.2	22.2	22.4	23.5	20	20.9	20.2	21.7	14.1	27.5	9.4
23.2	22.2	22.4	23.5	20	20.9	20.2	21.7	14.1	27.5	9.4
23.2	22.2	22.4	23.5	20	20.9	20.2	21.7	14.1	27.5	9.4
23.2	22.2	22.4	23.5	20	20.9	20.2	21.7	14.1	27.5	9.4
23.2	22.2	22.4	23.5	20	20.9	20.1	21.7	14.2	27.5	9.4
23.2	22.2	22.4	23.5	20	20.9	20.2	21.7	14.2	27.5	9.4
23.2	22.2	22.4	23.5	20	20.9	20.2	21.7	14.1	27.6	9.4
23.2	22.2	22.4	23.5	20	20.9	20.2	21.7	14.2	27.6	9.4
23.2	22.2	22.4	23.5	20	20.9	20.2	21.7	14.1	27.6	9.4
23.2	22.2	22.4	23.5	20.1	20.9	20.2	21.7	14.2	27.6	9.4
23.3	22.2	22.4	23.5	20.1	20.9	20.2	21.8	14.2	27.6	9.4
23.3	22.2	22.4	23.5	20.1	20.9	20.2	21.7	14.2	27.6	9.4
23.3	22.2	22.4	23.6	20.1	20.9	20.2	21.8	14.2	27.6	9.4
23.3	22.2	22.4	23.6	20.1	20.9	20.2	21.7	14.2	27.6	9.4
23.3	22.2	22.4	23.6	20.1	20.9	20.1	21.8	14.2	27.6	9.4
23.3	22.2	22.4	23.6	20.1	20.9	20.2	21.8	14.2	27.6	9.4
23.3	22.2	22.4	23.6	20.1	20.9	20.2	21.8	14.2	27.6	9.4
23.3	22.2	22.4	23.6	20.1	20.9	20.2	21.8	14.2	27.6	9.4
23.3	22.2	22.4	23.6	20.1	20.9	20.2	21.8	14.2	27.6	9.4
23.3	22.2	22.4	23.6	20.1	20.9	20.2	21.8	14.2	27.6	9.4
23.3	22.2	22.4	23.6	20.1	20.9	20.2	21.8	14.2	27.6	9.4
23.3	22.2	22.4	23.6	20.1	20.9	20.2	21.8	14.2	27.5	9.4
23.3	22.2	22.4	23.6	20.1	20.9	20.2	21.7	14.2	27.6	9.4
23.3	22.2	22.4	23.6	20.1	20.9	20.2	21.8	14.2	27.5	9.4
23.3	22.2	22.4	23.6	20.1	20.9	20.2	21.8	14.2	27.5	9.4
23.3	22.2	22.4	23.6	20.1	20.9	20.2	21.8	14.2	27.5	9.4
23.3	22.2	22.4	23.6	20.1	20.9	20.2	21.8	14.2	27.5	9.4
23.3	22.2	22.4	23.6	20.1	20.9	20.2	21.8	14.2	27.5	9.4
23.3	22.3	22.4	23.6	20.1	20.9	20.2	21.8	14.2	27.5	9.4
23.3	22.3	22.4	23.6	20.1	20.9	20.2	21.8	14.2	27.5	9.4
23.3	22.3	22.4	23.6	20.1	20.9	20.2	21.8	14.2	27.5	9.4
23.3	22.3	22.4	23.6	20.1	20.9	20.2	21.8	14.2	27.5	9.4
23.3	22.3	22.4	23.6	20.1	20.9	20.3	21.8	14.2	27.5	9.4
23.3	22.3	22.4	23.6	20.1	20.9	20.3	21.8	14.2	27.5	9.4
23.3	22.3	22.4	23.7	20.1	20.9	20.3	21.8	14.2	27.5	9.4
23.3	22.3	22.4	23.7	20.1	20.9	20.3	21.8	14.2	27.5	9.4
23.3	22.3	22.4	23.6	20.1	20.9	20.3	21.8	14.2	27.5	9.4
23.3	22.3	22.5	23.6	20.1	20.9	20.3	21.8	14.2	27.5	9.4
23.3	22.3	22.5	23.7	20.1	20.9	20.3	21.8	14.2	27.5	9.4
23.3	22.3	22.5	23.7	20.1	20.9	20.3	21.8	14.2	27.5	9.4
23.3	22.3	22.5	23.7	20.1	20.9	20.3	21.8	14.2	27.5	9.4
23.3	22.3	22.5	23.7	20.2	20.9	20.3	21.8	14.2	27.5	9.4
23.3	22.3	22.5	23.7	20.2	20.9	20.2	21.8	14.2	27.5	9.4
23.3	22.3	22.5	23.7	20.2	20.9	20.3	21.8	14.2	27.5	9.4
23.4	22.3	22.5	23.7	20.1	20.9	20.3	21.8	14.2	27.5	9.4
23.4	22.3	22.5	23.7	20.2	20.9	20.3	21.8	14.2	27.5	9.4
23.4	22.3	22.5	23.7	20.2	20.9	20.3	21.8	14.2	27.5	9.4
23.4	22.3	22.5	23.7	20.2	20.9	20.3	21.8	14.2	27.5	9.4
23.4	22.3	22.5	23.7	20.2	20.9	20.3	21.8	14.2	27.5	9.4
23.4	22.3	22.5	23.7	20.2	20.9	20.3	21.8	14.2	27.5	9.4
23.4	22.3	22.5	23.7	20.2	20.9	20.3	21.8	14.2	27.5	9.4
23.4	22.3	22.5	23.7	20.2	20.9	20.3	21.8	14.2	27.5	9.4
23.4	22.3	22.5	23.7	20.2	20.9	20.3	21.8	14.2	27.5	9.4
23.4	22.3	22.5	23.7	20.2	20.9	20.3	21.8	14.2	27.5	9.4
23.4	22.3	22.5	23.7	20.2	20.9	20.3	21.8	14.2	27.6	9.4
23.4	22.3	22.5	23.7	20.2	20.9	20.3	21.8	14.2	27.6	9.4
23.4	22.3	22.5	23.7	20.2	20.9	20.3	21.8	14.2	27.6	9.4
23.4	22.3	22.5	23.7	20.2	20.9	20.3	21.8	14.2	27.6	9.4
23.4	22.3	22.5	23.7	20.2	20.9	20.3	21.8	14.2	27.6	9.4
23.4	22.3	22.5	23.7	20.2	20.9	20.3	21.8	14.2	27.5	9.4
23.4	22.3	22.5	23.7	20.2	20.9	20.3	21.8	14.2	27.5	9.4
23.4	22.3	22.5	23.7	20.2	20.9	20.3	21.8	14.2	27.5	9.4
23.4	22.3	22.5	23.7	20.2	20.9	20.2	21.8	14.2	27.5	9.4
23.4	22.3	22.5	23.7	20.2	20.9	20.3	21.8	14.2	27.5	9.4
23.4	22.3	22.5	23.7	20.2	20.9	20.3	21.8	14.2	27.5	9.4
23.4	22.3	22.5	23.7	20.2	20.9	20.3	21.8	14.2	27.5	9.4
23.4	22.3	22.5	23.7	20.2	20.9	20.3	21.8	14.2	27.5	9.4
23.4	22.3	22.5	23.7	20.2	20.9	20.3	21.8	14.2	27.5	9.4
23.4	22.3	22.5	23.7	20.2	20.9	20.3	21.9	14.2	27.5	9.4
23.4	22.3	22.5	23.7	20.2	20.9	20.3	21.9	14.2	27.5	9.4
23.4	22.4	22.5	23.7	20.2	20.9	20.3	21.9	14.2	27.5	9.4
23.4	22.3	22.5	23.7	20.2	20.9	20.3	21.9	14.2	27.5	9.4
23.4	22.3	22.5	23.7	20.2	20.9	20.3	21.8	14.2	27.5	9.4
23.4	22.3	22.5	23.7	20.2	20.9	20.3	21.9	14.2	27.5	9.4
23.4	22.3	22.5	23.7	20.2	20.9	20.3	21.9	14.2	27.5	9.4
23.4	22.3	22.5	23.7	20.2	20.9	20.3	21.9	14.2	27.5	9.4
23.4	22.3	22.5	23.7	20.1	20.9	20.3	21.9	14.2	27.5	9.4
23.4	22.3	22.5	23.7	20.2	20.9	20.3	21.9	14.2	27.5	9.4
23.4	22.3	22.5	23.7	20.2	20.9	20.3	21.9	14.2	27.5	9.4
23.4	22.3	22.5	23.7	20.2	20.9	20.3	21.9	14.2	27.5	9.4
23.4	22.3	22.5	23.7	20.2	20.9	20.3	21.9	14.2	27.5	9.4
23.4	22.3	22.5	23.7	20.2	20.9	20.3	21.9	14.2	27.6	9.4
23.4	22.4	22.5	23.7	20.2	20.9	20.3	21.8	14.2	27.5	9.5
23.4	22.4	22.5	23.8	20.2	20.9	20.3	21.9	14.2	27.6	9.4
23.4	22.4	22.5	23.8	20.2	20.9	20.3	21.9	14.2	27.6	9.4
23.4	22.4	22.5	23.7	20.2	20.9	20.3	21.9	14.3	27.6	9.4
23.4	22.4	22.5	23.8	20.2	20.9	20.4	21.9	14.2	27.6	9.4
23.4	22.4	22.5	23.8	20.2	20.9	20.3	21.9	14.2	27.6	9.4
23.4	22.4	22.5	23.8	20.2	20.9	20.3	21.9	14.2	27.6	9.4
23.4	22.3	22.5	23.8	20.2	20.9	20.3	21.9	14.2	27.6	9.4
23.4	22.4	22.5	23.8	20.2	21	20.3	21.9	14.2	27.6	9.4
23.4	22.4	22.5	23.8	20.2	21	20.3	21.9	14.3	27.6	9.4
23.4	22.4	22.5	23.8	20.2	20.9	20.3	21.9	14.3	27.6	9.4
23.4	22.4	22.5	23.8	20.2	20.9	20.3	21.9	14.3	27.6	9.4
23.4	22.4	22.5	23.8	20.2	20.9	20.4	21.9	14.3	27.6	9.4
23.4	22.4	22.5	23.8	20.2	20.9	20.4	21.9	14.3	27.6	9.4
23.4	22.4	22.5	23.8	20.2	21	20.4	21.9	14.3	27.6	9.4
23.4	22.4	22.5	23.8	20.2	21	20.4	21.9	14.3	27.6	9.5
23.4	22.4	22.5	23.8	20.2	21	20.4	21.9	14.3	27.6	9.4
23.4	22.4	22.5	23.8	20.2	21	20.4	21.9	14.3	27.6	9.4
23.5	22.4	22.5	23.8	20.2	21	20.4	21.9	14.3	27.6	9.4
23.5	22.4	22.5	23.8	20.3	21	20.4	22	14.3	27.6	9.4
23.5	22.4	22.5	23.8	20.3	21	20.4	22	14.3	27.6	9.4
23.5	22.4	22.5	23.8	20.3	21	20.4	22	14.3	27.5	9.4
23.5	22.4	22.5	23.8	20.3	20.9	20.3	22	14.3	27.5	9.4
23.5	22.4	22.5	23.8	20.3	20.9	20.4	22	14.3	27.5	9.4
23.5	22.4	22.5	23.8	20.3	21	20.4	22	14.3	27.5	9.4
23.5	22.4	22.5	23.8	20.3	21	20.4	22	14.3	27.5	9.5
23.5	22.4	22.5	23.8	20.3	21	20.4	22	14.3	27.5	9.4
23.5	22.4	22.5	23.8	20.3	21	20.4	22	14.3	27.5	9.4
23.5	22.4	22.5	23.8	20.3	21	20.4	22	14.3	27.5	9.4
23.5	22.4	22.5	23.8	20.3	21	20.4	22	14.3	27.6	9.5
23.5	22.5	22.5	23.8	20.3	21	20.4	22	14.3	27.6	9.4
23.5	22.5	22.5	23.8	20.3	21	20.4	22	14.3	27.6	9.4
23.5	22.5	22.5	23.8	20.3	21	20.4	21.9	14.3	27.5	9.4
23.5	22.5	22.6	23.8	20.3	21	20.3	22	14.3	27.6	9.4
23.5	22.5	22.6	23.8	20.3	20.9	20.4	22	14.3	27.6	9.4
23.5	22.5	22.5	23.8	20.3	21	20.4	22	14.3	27.6	9.4
23.5	22.5	22.6	23.8	20.3	21	20.4	22	14.3	27.6	9.5
23.5	22.5	22.6	23.8	20.3	21	20.4	22	14.3	27.6	9.4
23.5	22.5	22.6	23.8	20.3	21	20.4	22	14.3	27.6	9.4
23.5	22.5	22.6	23.8	20.3	21	20.4	22	14.3	27.6	9.4
23.5	22.5	22.6	23.8	20.3	21	20.4	22	14.3	27.6	9.4
23.5	22.5	22.6	23.8	20.3	21	20.4	22	14.3	27.6	9.4
23.5	22.5	22.6	23.8	20.3	21	20.4	22	14.3	27.6	9.4
23.5	22.5	22.6	23.8	20.3	21	20.4	22	14.3	27.6	9.4
23.5	22.5	22.6	23.8	20.3	21	20.4	22	14.3	27.6	9.4
23.5	22.5	22.6	23.8	20.3	21	20.4	22	14.3	27.6	9.4
23.5	22.5	22.6	23.8	20.3	21	20.4	22	14.3	27.6	9.4
23.5	22.5	22.6	23.8	20.3	21	20.4	22	14.3	27.6	9.4
23.5	22.5	22.6	23.8	20.3	21	20.4	22	14.3	27.6	9.4
23.5	22.5	22.6	23.8	20.3	21	20.4	22	14.3	27.6	9.5
23.5	22.5	22.6	23.9	20.3	21	20.4	22	14.3	27.6	9.5
23.5	22.5	22.6	23.8	20.3	21	20.4	22	14.3	27.6	9.5
23.5	22.5	22.6	23.8	20.3	21	20.4	22	14.3	27.6	9.5
23.5	22.5	22.6	23.9	20.3	21	20.4	22	14.3	27.6	9.5
23.5	22.5	22.6	23.8	20.3	20.9	20.4	22	14.3	27.6	9.4
23.5	22.5	22.5	23.9	20.3	21	20.4	22	14.3	27.5	9.4
23.5	22.5	22.6	23.9	20.3	21	20.4	22	14.3	27.5	9.4
23.5	22.5	22.6	23.8	20.3	21	20.4	22	14.3	27.5	9.5
23.5	22.5	22.5	23.9	20.3	21	20.4	22	14.3	27.5	9.5
23.5	22.5	22.6	23.8	20.4	21	20.4	22	14.3	27.6	9.4
23.5	22.5	22.5	23.8	20.3	21	20.4	22	14.3	27.6	9.5
23.5	22.5	22.6	23.9	20.4	21	20.4	22	14.3	27.6	9.4
23.5	22.5	22.6	23.9	20.4	21	20.4	22	14.3	27.6	9.4
23.5	22.5	22.6	23.9	20.4	21	20.5	22	14.3	27.6	9.4
23.5	22.5	22.6	23.9	20.4	21	20.4	22	14.3	27.6	9.4
23.5	22.5	22.6	23.9	20.4	21	20.4	22	14.3	27.6	9.4
23.5	22.5	22.6	23.9	20.4	21	20.5	22	14.3	27.6	9.4
23.5	22.5	22.6	23.9	20.3	21	20.5	22	14.3	27.6	9.4
23.5	22.5	22.6	23.9	20.3	21	20.5	22	14.3	27.6	9.4
23.5	22.5	22.6	23.9	20.3	21	20.5	22	14.3	27.6	9.4
23.5	22.5	22.6	23.9	20.4	21	20.5	22	14.3	27.6	9.4
23.5	22.5	22.6	23.9	20.4	21	20.5	22	14.3	27.6	9.4
23.5	22.5	22.6	23.9	20.4	21	20.5	22	14.3	27.6	9.4
23.5	22.5	22.5	23.9	20.4	21	20.5	22	14.3	27.6	9.4
23.5	22.5	22.6	23.9	20.4	21	20.5	22	14.3	27.6	9.5
23.5	22.5	22.6	23.9	20.4	21	20.5	22	14.3	27.6	9.4
23.5	22.5	22.6	23.9	20.4	21	20.5	22	14.3	27.6	9.5
23.5	22.5	22.6	23.9	20.4	21	20.5	22	14.3	27.6	9.4
23.5	22.5	22.6	23.9	20.4	21	20.5	22	14.3	27.6	9.5
23.5	22.5	22.6	23.9	20.4	21	20.5	22	14.3	27.6	9.5
23.5	22.5	22.6	23.9	20.4	21	20.5	22	14.3	27.6	9.5
23.5	22.5	22.6	23.9	20.4	21	20.5	22	14.3	27.6	9.5
23.5	22.5	22.6	23.9	20.4	21	20.5	22	14.3	27.6	9.5
23.5	22.5	22.6	23.9	20.4	21	20.5	22	14.3	27.6	9.5
23.5	22.5	22.6	23.9	20.4	21	20.5	22	14.3	27.6	9.5
23.5	22.5	22.6	23.9	20.4	21	20.5	22	14.3	27.6	9.5
23.5	22.5	22.6	23.9	20.4	21	20.5	22	14.3	27.6	9.4
23.5	22.5	22.6	23.9	20.4	21	20.5	22	14.3	27.6	9.4
23.5	22.5	22.6	23.9	20.4	21	20.5	22	14.3	27.6	9.5
23.5	22.5	22.6	23.9	20.4	21	20.5	22	14.3	27.6	9.5
23.5	22.5	22.6	23.9	20.3	21.1	20.5	22	14.3	27.6	9.5
23.5	22.5	22.6	23.9	20.4	21.1	20.5	22	14.3	27.6	9.4
23.5	22.5	22.6	23.9	20.4	21.1	20.5	22	14.3	27.6	9.5
23.5	22.5	22.6	23.9	20.4	21.1	20.5	22	14.3	27.6	9.5
23.5	22.5	22.6	23.9	20.4	21.1	20.5	22	14.3	27.6	9.5
23.5	22.5	22.6	23.9	20.4	21.1	20.5	22	14.3	27.5	9.5
23.5	22.5	22.6	23.9	20.4	21.1	20.5	22	14.3	27.6	9.5
23.5	22.5	22.6	23.9	20.4	21.1	20.5	22	14.3	27.6	9.5
23.5	22.5	22.6	23.9	20.4	21.1	20.5	22	14.3	27.6	9.5
23.5	22.5	22.6	23.9	20.4	21.1	20.5	22	14.3	27.5	9.5
23.6	22.5	22.6	23.9	20.4	21.1	20.5	22	14.3	27.6	9.5
23.6	22.5	22.6	23.9	20.4	21.1	20.5	22	14.3	27.5	9.5
23.6	22.5	22.6	23.9	20.4	21.1	20.5	22	14.3	27.5	9.5
23.6	22.5	22.6	23.9	20.4	21.1	20.5	22.1	14.3	27.5	9.5
23.6	22.5	22.6	23.9	20.4	21.1	20.5	22.1	14.3	27.5	9.5
23.6	22.5	22.6	23.9	20.4	21	20.5	22.1	14.3	27.5	9.5
23.6	22.5	22.6	23.9	20.4	21.1	20.5	22.1	14.3	27.5	9.5
23.6	22.5	22.6	23.9	20.4	21.1	20.5	22.1	14.3	27.5	9.5
23.6	22.5	22.6	23.9	20.4	21.1	20.5	22.1	14.3	27.5	9.5
23.6	22.5	22.6	23.9	20.4	21.1	20.5	22.1	14.3	27.5	9.5
23.6	22.5	22.6	23.9	20.3	21.1	20.5	22.1	14.3	27.5	9.5
23.6	22.5	22.7	23.9	20.4	21.1	20.5	22.1	14.3	27.5	9.5
23.6	22.5	22.7	23.9	20.4	21	20.5	22.1	14.3	27.5	9.5
23.6	22.5	22.7	23.9	20.4	21	20.5	22.1	14.3	27.6	9.5
23.6	22.5	22.7	23.9	20.4	21	20.5	22.1	14.3	27.6	9.5
23.6	22.5	22.7	23.9	20.4	21	20.5	22.1	14.3	27.6	9.5
23.6	22.5	22.7	23.9	20.4	21	20.5	22.1	14.3	27.6	9.5
23.6	22.5	22.7	23.9	20.4	21	20.5	22	14.3	27.6	9.5
23.6	22.5	22.7	23.9	20.4	21	20.5	22.1	14.3	27.6	9.5
23.6	22.5	22.7	23.9	20.4	21	20.5	22.1	14.4	27.6	9.5
23.6	22.5	22.7	24	20.4	21	20.5	22.1	14.3	27.6	9.5
23.6	22.5	22.7	24	20.4	21	20.5	22.1	14.3	27.6	9.5
23.6	22.5	22.7	23.9	20.4	21.1	20.5	22.1	14.3	27.6	9.5
23.6	22.5	22.7	24	20.4	21.1	20.5	22.1	14.3	27.6	9.5
23.6	22.5	22.7	24	20.4	21.1	20.6	22.1	14.3	27.6	9.5
23.6	22.5	22.7	24	20.4	21.1	20.6	22.1	14.4	27.6	9.5
23.6	22.5	22.7	24	20.4	21.1	20.6	22.1	14.4	27.6	9.5
23.6	22.5	22.7	24	20.4	21.1	20.6	22.1	14.4	27.6	9.5
23.6	22.5	22.7	24	20.4	21.1	20.6	22	14.4	27.6	9.5
23.6	22.5	22.7	24	20.4	21.1	20.5	22.1	14.4	27.6	9.5
23.6	22.6	22.7	24	20.4	21.1	20.6	22.1	14.4	27.6	9.5
23.6	22.6	22.7	24	20.4	21.1	20.6	22.1	14.4	27.6	9.5
23.6	22.6	22.7	24	20.4	21.1	20.6	22.1	14.3	27.6	9.5
23.6	22.6	22.7	24	20.4	21.1	20.6	22.1	14.3	27.6	9.5
23.6	22.6	22.7	24	20.4	21.1	20.6	22.1	14.3	27.6	9.5
23.6	22.6	22.7	24	20.4	21.1	20.6	22.1	14.4	27.6	9.5
23.6	22.6	22.7	24	20.4	21.1	20.6	22.1	14.4	27.6	9.5
23.6	22.6	22.7	24	20.4	21.1	20.6	22.1	14.4	27.6	9.5
23.6	22.6	22.7	24	20.4	21.1	20.6	22.1	14.3	27.6	9.5
23.6	22.6	22.7	24	20.4	21.1	20.6	22.1	14.3	27.6	9.5
23.6	22.6	22.7	24	20.4	21.1	20.6	22.1	14.3	27.6	9.5
23.6	22.6	22.7	24	20.4	21.1	20.6	22.1	14.4	27.6	9.5
23.6	22.6	22.7	24	20.4	21.1	20.6	22.1	14.4	27.6	9.5
23.7	22.6	22.7	24	20.4	21.1	20.6	22.1	14.4	27.6	9.5
23.6	22.6	22.7	24	20.4	21.1	20.6	22.1	14.4	27.6	9.5
23.6	22.6	22.7	24	20.4	21.1	20.6	22.1	14.4	27.6	9.5
23.6	22.6	22.7	24	20.4	21.1	20.6	22.1	14.4	27.6	9.5
23.7	22.6	22.7	24	20.4	21.2	20.6	22.1	14.4	27.6	9.5
23.7	22.6	22.7	24	20.4	21.2	20.6	22.1	14.4	27.6	9.5
23.7	22.6	22.7	24	20.4	21.2	20.6	22.1	14.4	27.6	9.5
23.7	22.6	22.7	24	20.4	21.2	20.6	22.1	14.4	27.6	9.5
23.7	22.6	22.7	24	20.4	21.2	20.6	22.1	14.4	27.6	9.5
23.7	22.6	22.7	24	20.4	21.2	20.6	22.2	14.4	27.6	9.5
23.7	22.6	22.7	24.1	20.4	21.2	20.6	22.1	14.4	27.6	9.5
23.7	22.6	22.7	24.1	20.4	21.2	20.6	22.2	14.4	27.6	9.5
23.7	22.6	22.7	24.1	20.4	21.2	20.6	22.2	14.4	27.6	9.5
23.7	22.6	22.7	24.1	20.5	21.2	20.6	22.2	14.4	27.6	9.5
23.7	22.6	22.7	24.1	20.5	21.2	20.6	22.2	14.4	27.6	9.5
23.7	22.6	22.7	24.1	20.5	21.2	20.6	22.1	14.4	27.6	9.5
23.7	22.6	22.7	24.1	20.5	21.2	20.6	22.2	14.4	27.6	9.5
23.7	22.6	22.7	24.1	20.5	21.2	20.6	22.2	14.4	27.6	9.5
23.7	22.6	22.7	24.1	20.5	21.2	20.6	22.2	14.4	27.6	9.5
23.7	22.6	22.7	24.1	20.5	21.2	20.6	22.2	14.4	27.6	9.5
23.7	22.6	22.7	24.1	20.5	21.2	20.6	22.2	14.4	27.6	9.5
23.7	22.7	22.7	24.1	20.5	21.2	20.6	22.2	14.4	27.6	9.5
23.7	22.7	22.8	24.1	20.5	21.2	20.6	22.2	14.4	27.6	9.5
23.7	22.7	22.8	24.1	20.5	21.2	20.6	22.2	14.4	27.6	9.5
23.7	22.7	22.8	24.1	20.5	21.2	20.6	22.2	14.4	27.6	9.5
23.7	22.7	22.7	24.1	20.5	21.2	20.6	22.2	14.4	27.6	9.5
23.7	22.7	22.8	24.1	20.5	21.2	20.6	22.2	14.4	27.6	9.5
23.7	22.7	22.8	24.1	20.5	21.2	20.6	22.2	14.4	27.6	9.5
23.7	22.7	22.8	24.2	20.5	21.1	20.6	22.2	14.4	27.6	9.5
23.7	22.7	22.8	24.2	20.5	21.2	20.6	22.2	14.4	27.6	9.5
23.7	22.7	22.8	24.2	20.5	21.2	20.6	22.2	14.4	27.6	9.5
23.7	22.7	22.8	24.2	20.5	21.2	20.6	22.2	14.4	27.6	9.5
23.7	22.7	22.8	24.1	20.5	21.2	20.6	22.2	14.4	27.6	9.5
23.7	22.7	22.8	24.1	20.5	21.2	20.6	22.2	14.4	27.6	9.5
23.7	22.7	22.8	24.1	20.5	21.2	20.7	22.2	14.4	27.6	9.5
23.7	22.7	22.8	24.1	20.5	21.2	20.7	22.2	14.4	27.6	9.5
23.7	22.7	22.8	24.1	20.5	21.2	20.7	22.2	14.4	27.6	9.5
23.7	22.7	22.8	24.1	20.5	21.2	20.7	22.2	14.4	27.6	9.5
23.7	22.7	22.8	24.1	20.5	21.2	20.7	22.2	14.4	27.6	9.5
23.7	22.7	22.8	24.1	20.5	21.2	20.7	22.2	14.4	27.6	9.5
23.7	22.7	22.8	24.1	20.5	21.2	20.7	22.2	14.4	27.6	9.5
23.7	22.7	22.8	24.1	20.5	21.2	20.7	22.2	14.4	27.6	9.5
23.7	22.7	22.8	24.1	20.5	21.2	20.7	22.2	14.4	27.6	9.5
23.7	22.7	22.8	24.1	20.5	21.2	20.7	22.2	14.4	27.6	9.5
23.7	22.7	22.8	24.1	20.5	21.2	20.7	22.2	14.4	27.6	9.5
23.7	22.7	22.8	24.1	20.5	21.2	20.7	22.2	14.4	27.6	9.5
23.7	22.7	22.8	24.1	20.5	21.2	20.7	22.2	14.4	27.6	9.5
23.7	22.7	22.8	24.1	20.5	21.2	20.7	22.2	14.4	27.6	9.5
23.7	22.7	22.8	24.1	20.5	21.2	20.7	22.2	14.4	27.6	9.5
23.7	22.7	22.8	24.1	20.5	21.2	20.7	22.2	14.4	27.6	9.5
23.7	22.7	22.8	24.1	20.5	21.2	20.7	22.2	14.4	27.6	9.5
23.7	22.7	22.8	24.1	20.5	21.2	20.7	22.2	14.4	27.6	9.5
23.7	22.7	22.8	24.1	20.5	21.2	20.7	22.2	14.4	27.6	9.5
23.7	22.7	22.8	24.1	20.5	21.2	20.7	22.2	14.4	27.6	9.5
23.7	22.7	22.8	24.1	20.5	21.2	20.7	22.1	14.4	27.6	9.5
23.7	22.7	22.8	24.1	20.5	21.2	20.6	22.2	14.4	27.6	9.5
23.8	22.7	22.8	24.1	20.5	21.2	20.7	22.2	14.4	27.6	9.5
23.8	22.7	22.8	24.1	20.5	21.2	20.7	22.2	14.4	27.6	9.5
23.7	22.7	22.8	24.1	20.5	21.2	20.7	22.2	14.4	27.6	9.5
23.8	22.7	22.8	24.1	20.5	21.2	20.7	22.2	14.4	27.6	9.5
23.8	22.7	22.8	24.1	20.5	21.2	20.7	22.2	14.4	27.6	9.5
23.8	22.7	22.8	24.1	20.5	21.2	20.7	22.2	14.4	27.6	9.5
23.8	22.7	22.8	24.1	20.5	21.2	20.7	22.2	14.4	27.6	9.5
23.8	22.7	22.8	24.1	20.5	21.2	20.7	22.1	14.4	27.6	9.5
23.8	22.7	22.8	24.1	20.5	21.2	20.7	22.2	14.4	27.6	9.5
23.8	22.7	22.8	24.1	20.5	21.2	20.7	22.2	14.4	27.6	9.5
23.8	22.7	22.8	24.1	20.5	21.2	20.7	22.2	14.4	27.6	9.5
23.8	22.7	22.8	24.2	20.5	21.2	20.7	22.2	14.4	27.6	9.5
23.8	22.7	22.8	24.2	20.5	21.2	20.7	22.2	14.4	27.6	9.5
23.8	22.7	22.8	24.2	20.5	21.2	20.7	22.2	14.4	27.6	9.5
23.8	22.7	22.8	24.2	20.6	21.2	20.7	22.3	14.4	27.6	9.5
23.8	22.7	22.8	24.2	20.6	21.2	20.7	22.3	14.4	27.6	9.5
23.8	22.7	22.9	24.2	20.6	21.2	20.7	22.3	14.4	27.6	9.5
23.8	22.7	22.9	24.2	20.6	21.2	20.7	22.2	14.4	27.6	9.5
23.8	22.7	22.9	24.2	20.6	21.2	20.7	22.3	14.4	27.6	9.5
23.8	22.7	22.9	24.2	20.6	21.2	20.7	22.3	14.4	27.6	9.5
23.8	22.7	22.9	24.2	20.6	21.2	20.7	22.3	14.4	27.6	9.6
23.8	22.7	22.9	24.2	20.6	21.2	20.7	22.3	14.4	27.6	9.5
23.8	22.7	22.9	24.2	20.6	21.2	20.7	22.3	14.4	27.6	9.5
23.7	22.7	22.9	24.2	20.6	21.2	20.7	22.3	14.4	27.6	9.5
23.7	22.7	22.9	24.2	20.6	21.2	20.7	22.3	14.4	27.6	9.5
23.8	22.7	22.9	24.2	20.6	21.2	20.7	22.3	14.4	27.6	9.5
23.8	22.7	22.9	24.2	20.6	21.2	20.7	22.3	14.4	27.6	9.5
23.8	22.7	22.9	24.2	20.5	21.2	20.7	22.2	14.4	27.6	9.5
23.8	22.7	22.9	24.2	20.6	21.2	20.7	22.3	14.5	27.6	9.6
23.8	22.8	22.9	24.2	20.6	21.1	20.7	22.3	14.5	27.6	9.5
23.8	22.8	22.9	24.2	20.6	21.2	20.7	22.3	14.5	27.6	9.6
23.8	22.8	22.9	24.2	20.5	21.2	20.7	22.3	14.4	27.6	9.6
23.8	22.8	22.9	24.2	20.6	21.2	20.7	22.3	14.4	27.6	9.6
23.8	22.8	22.9	24.2	20.6	21.2	20.7	22.3	14.4	27.6	9.6
23.8	22.8	22.9	24.2	20.6	21.2	20.7	22.3	14.4	27.6	9.6
23.8	22.8	22.9	24.2	20.6	21.2	20.7	22.3	14.4	27.6	9.6
23.8	22.8	22.9	24.2	20.6	21.2	20.7	22.3	14.4	27.6	9.6
23.8	22.8	22.9	24.2	20.5	21.2	20.7	22.2	14.4	27.6	9.6
23.8	22.8	22.9	24.2	20.5	21.2	20.7	22.3	14.4	27.6	9.6
23.8	22.8	22.9	24.2	20.6	21.2	20.7	22.3	14.4	27.6	9.6
23.8	22.8	22.9	24.2	20.6	21.2	20.7	22.3	14.4	27.6	9.6
23.8	22.8	22.9	24.2	20.5	21.2	20.7	22.3	14.4	27.6	9.6
23.8	22.8	22.9	24.2	20.6	21.2	20.7	22.3	14.5	27.6	9.6
23.8	22.8	22.9	24.2	20.6	21.2	20.7	22.3	14.5	27.6	9.6
23.8	22.8	22.9	24.2	20.6	21.2	20.7	22.3	14.5	27.6	9.6
23.8	22.8	22.9	24.2	20.6	21.2	20.7	22.3	14.5	27.6	9.6
23.8	22.8	22.9	24.2	20.6	21.2	20.7	22.3	14.5	27.6	9.6
23.8	22.8	22.9	24.2	20.6	21.2	20.7	22.3	14.5	27.6	9.6
23.8	22.8	22.9	24.2	20.6	21.2	20.7	22.3	14.5	27.6	9.6
23.8	22.8	22.9	24.2	20.6	21.2	20.7	22.3	14.5	27.6	9.6
23.8	22.8	22.9	24.2	20.6	21.2	20.7	22.3	14.5	27.6	9.6
23.8	22.8	22.9	24.2	20.6	21.2	20.7	22.3	14.5	27.6	9.6
23.8	22.8	22.9	24.2	20.6	21.2	20.7	22.3	14.5	27.6	9.6
23.8	22.8	22.9	24.2	20.6	21.2	20.7	22.3	14.5	27.6	9.6
23.8	22.8	23	24.3	20.6	21.2	20.7	22.3	14.5	27.6	9.6
23.8	22.8	23	24.3	20.6	21.2	20.7	22.3	14.5	27.6	9.6
23.9	22.8	23	24.3	20.6	21.2	20.7	22.3	14.5	27.6	9.6
23.9	22.8	22.9	24.3	20.6	21.2	20.7	22.3	14.5	27.6	9.6
23.9	22.8	23	24.3	20.6	21.2	20.7	22.3	14.5	27.6	9.6
23.9	22.8	23	24.3	20.6	21.2	20.7	22.3	14.5	27.6	9.6
23.9	22.8	22.9	24.3	20.6	21.2	20.7	22.3	14.5	27.6	9.6
23.9	22.8	22.9	24.2	20.6	21.2	20.7	22.3	14.5	27.6	9.6
23.9	22.8	22.9	24.3	20.6	21.2	20.7	22.3	14.5	27.6	9.6
23.9	22.8	22.9	24.3	20.6	21.2	20.7	22.3	14.5	27.6	9.6
23.9	22.8	22.9	24.3	20.6	21.2	20.7	22.3	14.5	27.6	9.6
23.9	22.8	22.9	24.3	20.6	21.2	20.7	22.3	14.5	27.6	9.6
23.9	22.8	22.9	24.3	20.6	21.2	20.7	22.4	14.5	27.6	9.6
23.8	22.8	22.9	24.3	20.6	21.2	20.7	22.3	14.5	27.6	9.6
23.8	22.8	22.9	24.3	20.6	21.2	20.7	22.3	14.5	27.6	9.6
23.9	22.8	22.9	24.3	20.6	21.2	20.7	22.3	14.5	27.6	9.5
23.8	22.9	22.9	24.3	20.6	21.2	20.7	22.3	14.5	27.6	9.5
23.8	22.9	22.9	24.3	20.6	21.2	20.7	22.3	14.5	27.6	9.5
23.8	22.9	22.9	24.3	20.6	21.2	20.7	22.3	14.5	27.6	9.5
23.8	22.9	22.9	24.3	20.6	21.2	20.7	22.3	14.5	27.6	9.6
23.8	22.9	22.9	24.3	20.6	21.2	20.7	22.3	14.5	27.6	9.6
23.8	22.9	22.9	24.3	20.6	21.2	20.7	22.3	14.5	27.6	9.6
23.8	22.9	22.9	24.3	20.6	21.2	20.7	22.4	14.5	27.6	9.6
23.8	22.9	22.9	24.3	20.6	21.2	20.7	22.4	14.5	27.6	9.6
23.8	22.9	22.9	24.3	20.6	21.2	20.7	22.4	14.5	27.6	9.6
23.8	22.8	22.9	24.3	20.6	21.2	20.7	22.4	14.5	27.6	9.6
23.9	22.8	22.9	24.2	20.6	21.2	20.7	22.4	14.5	27.6	9.6
23.9	22.8	22.9	24.3	20.6	21.2	20.7	22.4	14.5	27.6	9.6
23.9	22.8	22.9	24.3	20.6	21.2	20.7	22.4	14.5	27.6	9.6
23.9	22.8	22.9	24.3	20.6	21.2	20.7	22.4	14.5	27.6	9.6
23.9	22.8	22.9	24.3	20.6	21.2	20.7	22.4	14.5	27.6	9.6
23.9	22.8	22.9	24.3	20.6	21.3	20.7	22.3	14.5	27.6	9.6
23.9	22.9	22.9	24.3	20.6	21.2	20.7	22.4	14.5	27.6	9.6
23.9	22.8	22.9	24.3	20.6	21.2	20.7	22.4	14.5	27.6	9.6
23.9	22.8	22.9	24.3	20.6	21.2	20.7	22.4	14.5	27.6	9.6
23.9	22.9	22.9	24.3	20.6	21.3	20.7	22.4	14.5	27.6	9.6
23.9	22.9	23	24.3	20.6	21.3	20.7	22.4	14.5	27.6	9.6
23.9	22.9	22.9	24.3	20.6	21.3	20.7	22.4	14.5	27.6	9.6
23.9	22.8	23	24.3	20.6	21.3	20.8	22.4	14.5	27.7	9.6
23.9	22.8	23	24.3	20.6	21.3	20.8	22.4	14.5	27.6	9.6
23.9	22.8	23	24.3	20.6	21.3	20.8	22.3	14.5	27.6	9.6
23.9	22.8	23	24.3	20.6	21.3	20.7	22.4	14.5	27.6	9.6
23.9	22.8	23	24.3	20.6	21.3	20.8	22.4	14.5	27.6	9.6
23.9	22.8	23	24.3	20.6	21.3	20.8	22.4	14.5	27.6	9.6
23.9	22.8	23	24.3	20.6	21.3	20.8	22.4	14.5	27.6	9.6
23.9	22.8	23	24.3	20.6	21.3	20.8	22.4	14.5	27.6	9.6
23.9	22.8	23	24.3	20.6	21.3	20.8	22.4	14.5	27.6	9.6
23.9	22.8	23	24.3	20.6	21.3	20.8	22.4	14.5	27.6	9.6
23.9	22.8	23	24.3	20.7	21.3	20.8	22.4	14.5	27.6	9.6
23.9	22.8	23	24.3	20.6	21.3	20.8	22.3	14.5	27.6	9.6
23.9	22.8	23	24.3	20.6	21.3	20.8	22.4	14.5	27.6	9.6
23.9	22.8	23	24.3	20.6	21.3	20.8	22.4	14.5	27.6	9.6
23.9	22.8	23	24.3	20.6	21.3	20.8	22.4	14.5	27.6	9.6
23.9	22.8	23	24.3	20.6	21.3	20.8	22.4	14.5	27.6	9.6
23.9	22.8	23	24.3	20.6	21.3	20.8	22.4	14.5	27.6	9.6
23.9	22.8	23	24.3	20.6	21.3	20.8	22.4	14.5	27.6	9.6
23.9	22.8	23	24.3	20.6	21.3	20.8	22.4	14.5	27.6	9.6
23.9	22.8	23	24.3	20.6	21.3	20.8	22.4	14.5	27.6	9.6
23.9	22.8	23	24.3	20.6	21.3	20.8	22.4	14.5	27.6	9.6
23.9	22.8	23	24.3	20.6	21.3	20.8	22.4	14.5	27.6	9.6
23.9	22.8	23	24.3	20.6	21.3	20.8	22.4	14.5	27.6	9.6
23.9	22.8	23	24.3	20.7	21.2	20.8	22.4	14.5	27.6	9.6
23.9	22.9	23	24.3	20.6	21.3	20.8	22.4	14.5	27.6	9.6
23.9	22.9	23	24.3	20.7	21.3	20.8	22.4	14.5	27.6	9.6
23.9	22.9	23	24.3	20.7	21.3	20.8	22.4	14.5	27.6	9.6
23.9	22.9	23	24.3	20.7	21.3	20.8	22.4	14.5	27.7	9.6
23.9	22.9	23	24.3	20.7	21.3	20.8	22.4	14.5	27.7	9.6
23.9	22.9	23	24.3	20.7	21.3	20.8	22.4	14.5	27.7	9.6
23.9	22.9	23	24.3	20.7	21.3	20.8	22.4	14.5	27.6	9.6
23.9	22.9	23	24.3	20.7	21.3	20.7	22.4	14.5	27.7	9.6
23.9	22.9	23	24.3	20.7	21.3	20.8	22.4	14.5	27.6	9.6
23.9	22.9	23	24.3	20.6	21.3	20.8	22.4	14.5	27.6	9.6
23.9	22.9	23	24.3	20.7	21.3	20.8	22.4	14.5	27.6	9.6
23.9	22.9	23	24.3	20.7	21.3	20.8	22.4	14.5	27.6	9.6
23.9	22.9	23	24.3	20.7	21.3	20.8	22.4	14.5	27.6	9.6
23.9	22.9	23	24.3	20.6	21.3	20.8	22.4	14.5	27.6	9.6
23.9	22.9	23	24.3	20.7	21.3	20.8	22.4	14.5	27.6	9.6
23.9	22.9	23	24.3	20.7	21.3	20.8	22.4	14.5	27.6	9.6
23.9	22.9	23	24.3	20.7	21.3	20.8	22.4	14.5	27.6	9.6
23.9	22.8	23	24.3	20.7	21.3	20.8	22.4	14.5	27.6	9.6
23.9	22.8	23	24.3	20.7	21.2	20.8	22.4	14.5	27.6	9.6
23.9	22.8	23	24.2	20.6	21.3	20.8	22.4	14.5	27.6	9.6
23.9	22.8	23	24.2	20.7	21.3	20.8	22.4	14.5	27.6	9.6
23.9	22.8	23	24.2	20.7	21.3	20.8	22.4	14.5	27.6	9.6
23.9	22.8	23	24.2	20.7	21.3	20.8	22.4	14.5	27.6	9.6
23.9	22.8	23	24.2	20.7	21.3	20.8	22.4	14.5	27.6	9.6
23.9	22.8	23	24.2	20.7	21.3	20.8	22.4	14.5	27.6	9.6
23.9	22.8	23	24.2	20.7	21.3	20.8	22.3	14.5	27.6	9.6
23.9	22.8	23	24.2	20.7	21.3	20.8	22.4	14.5	27.6	9.6
23.9	22.8	23	24.2	20.7	21.2	20.8	22.4	14.5	27.6	9.6
23.9	22.8	23	24.2	20.7	21.3	20.8	22.4	14.5	27.6	9.6
23.9	22.8	23	24.2	20.7	21.3	20.8	22.4	14.5	27.6	9.6
23.9	22.8	23	24.2	20.7	21.3	20.8	22.4	14.5	27.6	9.5
23.9	22.8	23	24.3	20.7	21.3	20.8	22.4	14.5	27.6	9.6
23.9	22.8	23	24.3	20.7	21.3	20.8	22.4	14.5	27.6	9.6
23.9	22.8	23	24.3	20.7	21.3	20.8	22.4	14.5	27.6	9.6
23.9	22.8	23	24.3	20.7	21.3	20.8	22.4	14.5	27.6	9.6
23.9	22.9	23	24.3	20.7	21.3	20.8	22.4	14.5	27.6	9.6
23.9	22.8	23	24.3	20.7	21.3	20.8	22.4	14.5	27.6	9.6
23.9	22.9	23.1	24.3	20.7	21.3	20.8	22.4	14.5	27.6	9.6
23.9	22.9	23.1	24.3	20.7	21.3	20.8	22.4	14.5	27.6	9.6
23.9	22.9	23.1	24.3	20.7	21.3	20.8	22.4	14.5	27.6	9.6
23.9	22.9	23.1	24.3	20.7	21.3	20.8	22.4	14.5	27.6	9.6
23.9	22.9	23.1	24.3	20.7	21.3	20.8	22.4	14.5	27.7	9.6
23.9	22.9	23.1	24.3	20.7	21.2	20.8	22.4	14.5	27.6	9.6
23.9	22.9	23.1	24.3	20.7	21.3	20.8	22.4	14.5	27.6	9.6
23.9	22.9	23.1	24.3	20.7	21.3	20.8	22.4	14.5	27.6	9.6
23.9	22.9	23.1	24.3	20.7	21.3	20.8	22.4	14.5	27.6	9.6
23.9	22.9	23.1	24.3	20.7	21.2	20.8	22.4	14.5	27.6	9.6
23.9	22.9	23.1	24.3	20.6	21.3	20.8	22.4	14.5	27.6	9.6
23.9	22.9	23.1	24.3	20.7	21.3	20.8	22.4	14.5	27.6	9.6
23.9	22.9	23.1	24.3	20.7	21.3	20.8	22.4	14.5	27.6	9.6
23.9	22.9	23.1	24.3	20.7	21.3	20.8	22.4	14.5	27.6	9.6
23.9	22.9	23.1	24.4	20.7	21.3	20.8	22.4	14.5	27.6	9.6
23.9	22.9	23.1	24.4	20.7	21.3	20.8	22.4	14.5	27.6	9.6
23.9	22.9	23.1	24.4	20.7	21.3	20.8	22.4	14.5	27.6	9.6
23.9	22.9	23.1	24.3	20.7	21.3	20.8	22.4	14.6	27.6	9.6
23.9	22.9	23.1	24.3	20.7	21.2	20.8	22.4	14.5	27.6	9.6
23.9	22.9	23.1	24.3	20.7	21.3	20.8	22.4	14.5	27.6	9.7
23.9	22.9	23.1	24.3	20.7	21.3	20.8	22.5	14.5	27.6	9.6
23.9	22.9	23.1	24.3	20.7	21.3	20.8	22.5	14.5	27.6	9.7
24	22.9	23.1	24.3	20.7	21.3	20.8	22.5	14.5	27.6	9.7
24	22.9	23.1	24.3	20.7	21.3	20.8	22.5	14.5	27.6	9.6
24	22.9	23.1	24.3	20.7	21.3	20.8	22.5	14.6	27.6	9.6
24	22.9	23.1	24.3	20.7	21.3	20.8	22.5	14.6	27.6	9.6
24	22.9	23.1	24.3	20.7	21.3	20.8	22.5	14.6	27.6	9.6
24	22.9	23.1	24.4	20.7	21.3	20.8	22.5	14.6	27.6	9.6
24	22.9	23.1	24.4	20.7	21.2	20.8	22.5	14.6	27.6	9.6
24	22.9	23.1	24.4	20.7	21.3	20.8	22.5	14.6	27.6	9.6
24	22.9	23.1	24.3	20.7	21.3	20.8	22.5	14.6	27.6	9.6
24	22.9	23.1	24.4	20.7	21.3	20.8	22.5	14.6	27.6	9.6
24	22.9	23.1	24.4	20.7	21.3	20.8	22.5	14.6	27.6	9.6
24	22.9	23.1	24.4	20.7	21.3	20.8	22.5	14.6	27.6	9.6
24	22.9	23.1	24.4	20.7	21.3	20.8	22.5	14.6	27.6	9.6
24	22.9	23.1	24.4	20.7	21.3	20.8	22.5	14.6	27.6	9.7
24	22.9	23.1	24.4	20.7	21.3	20.8	22.5	14.6	27.6	9.6
24	22.9	23.1	24.4	20.7	21.2	20.8	22.5	14.6	27.6	9.6
24	22.9	23.1	24.4	20.7	21.3	20.8	22.5	14.6	27.6	9.6
24	22.9	23.1	24.4	20.7	21.3	20.8	22.5	14.6	27.6	9.6
24	22.9	23.1	24.4	20.7	21.3	20.8	22.5	14.6	27.6	9.6
24	22.9	23.1	24.4	20.7	21.3	20.8	22.5	14.6	27.6	9.6
24	22.9	23.1	24.4	20.7	21.3	20.8	22.5	14.6	27.6	9.6
24	22.9	23.1	24.4	20.7	21.3	20.8	22.5	14.6	27.6	9.6
24	22.9	23.1	24.4	20.7	21.3	20.8	22.4	14.6	27.6	9.7
24	22.9	23.1	24.4	20.7	21.3	20.8	22.5	14.6	27.6	9.6
24	22.9	23.1	24.4	20.7	21.3	20.8	22.5	14.6	27.6	9.6
24	22.9	23.1	24.4	20.7	21.3	20.8	22.5	14.6	27.6	9.6
24	22.9	23.1	24.4	20.7	21.3	20.8	22.5	14.6	27.6	9.6
24	22.9	23.1	24.4	20.7	21.3	20.8	22.5	14.6	27.6	9.7
24	22.9	23.1	24.4	20.7	21.3	20.8	22.5	14.6	27.6	9.7
24	22.9	23.1	24.4	20.7	21.3	20.8	22.5	14.6	27.6	9.7
24	22.9	23.1	24.4	20.7	21.3	20.8	22.5	14.6	27.6	9.7
24	22.9	23.1	24.4	20.7	21.3	20.8	22.5	14.6	27.6	9.7
24	23	23.1	24.4	20.7	21.3	20.8	22.5	14.6	27.6	9.7
24	23	23.1	24.4	20.7	21.3	20.8	22.5	14.6	27.6	9.7
24	23	23.1	24.4	20.7	21.3	20.8	22.5	14.6	27.6	9.7
24	23	23.2	24.4	20.7	21.3	20.8	22.5	14.6	27.6	9.7
24.1	23	23.2	24.4	20.7	21.3	20.8	22.5	14.6	27.6	9.7
24.1	23	23.1	24.4	20.7	21.3	20.8	22.5	14.6	27.6	9.7
24.1	23	23.1	24.4	20.7	21.3	20.8	22.5	14.6	27.6	9.7
24.1	23	23.2	24.4	20.7	21.3	20.8	22.5	14.6	27.6	9.7
24.1	23	23.2	24.4	20.7	21.3	20.8	22.5	14.6	27.6	9.7
24	23	23.2	24.4	20.7	21.3	20.8	22.5	14.6	27.6	9.7
24	23	23.2	24.4	20.7	21.3	20.8	22.5	14.6	27.6	9.7
24	23	23.2	24.4	20.7	21.2	20.8	22.5	14.6	27.6	9.7
24	23	23.2	24.4	20.7	21.3	20.8	22.5	14.6	27.6	9.7
24	23	23.2	24.4	20.7	21.3	20.8	22.5	14.6	27.6	9.7
24	23	23.2	24.4	20.7	21.3	20.8	22.5	14.6	27.6	9.7
24	23	23.2	24.4	20.7	21.3	20.8	22.5	14.6	27.6	9.7
24	23	23.2	24.4	20.7	21.3	20.8	22.5	14.6	27.6	9.7
24	23	23.2	24.4	20.7	21.3	20.8	22.5	14.6	27.6	9.7
24	23	23.2	24.4	20.8	21.3	20.8	22.4	14.6	27.6	9.7
24	23	23.2	24.4	20.8	21.3	20.8	22.5	14.6	27.6	9.7
24	23	23.2	24.4	20.8	21.3	20.8	22.5	14.6	27.6	9.7
24	23	23.2	24.4	20.8	21.3	20.8	22.5	14.6	27.6	9.7
24	23	23.2	24.4	20.8	21.3	20.9	22.5	14.6	27.6	9.7
24	23	23.2	24.4	20.8	21.3	20.9	22.5	14.6	27.6	9.7
24	23	23.2	24.4	20.8	21.3	20.9	22.5	14.6	27.6	9.7
24	23	23.2	24.4	20.8	21.3	20.9	22.5	14.6	27.6	9.7
24	23	23.2	24.5	20.8	21.3	20.9	22.5	14.6	27.6	9.7
24	23	23.2	24.5	20.8	21.3	20.9	22.5	14.6	27.6	9.7
24	23	23.2	24.5	20.8	21.3	20.9	22.4	14.6	27.6	9.7
24	23	23.2	24.5	20.8	21.3	20.9	22.5	14.6	27.6	9.7
24	23	23.2	24.5	20.8	21.3	20.9	22.5	14.6	27.6	9.7
24	23	23.2	24.5	20.8	21.3	20.9	22.5	14.6	27.6	9.7
24	23	23.2	24.5	20.7	21.3	20.9	22.5	14.6	27.6	9.7
24	23	23.2	24.5	20.8	21.3	20.9	22.5	14.6	27.6	9.7
24	23	23.2	24.4	20.8	21.3	20.9	22.5	14.6	27.6	9.7
24	23	23.2	24.4	20.8	21.4	20.9	22.5	14.6	27.6	9.7
24	23	23.2	24.4	20.8	21.4	20.9	22.5	14.6	27.6	9.7
24	23	23.2	24.5	20.8	21.4	20.9	22.5	14.6	27.6	9.7
24	23	23.2	24.5	20.8	21.4	20.9	22.4	14.6	27.6	9.7
24	23	23.2	24.5	20.8	21.4	20.9	22.5	14.6	27.6	9.7
24	23	23.2	24.4	20.8	21.3	20.9	22.5	14.6	27.6	9.7
24	23	23.2	24.5	20.8	21.4	20.9	22.5	14.6	27.6	9.7
24	23	23.2	24.5	20.8	21.4	20.9	22.5	14.6	27.6	9.7
24	23	23.2	24.5	20.8	21.4	20.9	22.5	14.6	27.6	9.7
24.1	23	23.2	24.5	20.8	21.4	20.9	22.5	14.6	27.6	9.7
24	23	23.2	24.5	20.8	21.4	20.9	22.5	14.6	27.6	9.7
24	23	23.2	24.5	20.8	21.3	20.9	22.5	14.6	27.6	9.7
24	23.1	23.2	24.5	20.8	21.3	20.9	22.5	14.6	27.6	9.7
24	23.1	23.2	24.5	20.8	21.4	20.9	22.5	14.6	27.6	9.7
24	23.1	23.2	24.5	20.8	21.4	20.9	22.5	14.6	27.7	9.7
24.1	23.1	23.2	24.5	20.7	21.3	20.9	22.5	14.6	27.7	9.7
24.1	23	23.2	24.4	20.7	21.3	20.9	22.5	14.6	27.7	9.7
24.1	23	23.2	24.4	20.7	21.3	20.9	22.5	14.6	27.7	9.7
24.1	23	23.2	24.4	20.7	21.3	20.9	22.5	14.6	27.7	9.7
24.1	23	23.2	24.4	20.7	21.4	20.9	22.5	14.6	27.7	9.7
24.1	23	23.2	24.4	20.7	21.4	20.9	22.5	14.6	27.7	9.7
24.1	23.1	23.2	24.4	20.7	21.4	20.9	22.5	14.6	27.7	9.7
24.1	23.1	23.2	24.4	20.7	21.4	20.9	22.5	14.6	27.7	9.7
24.1	23.1	23.2	24.4	20.7	21.4	20.8	22.5	14.6	27.7	9.7
24.1	23.1	23.2	24.4	20.7	21.3	20.9	22.5	14.6	27.7	9.7
24.1	23.1	23.2	24.4	20.7	21.4	20.9	22.5	14.6	27.7	9.7
24.1	23.1	23.3	24.4	20.7	21.4	20.9	22.5	14.6	27.7	9.7
24.1	23	23.3	24.4	20.7	21.4	20.9	22.5	14.6	27.7	9.7
24.1	23.1	23.3	24.4	20.7	21.4	20.9	22.5	14.6	27.7	9.8
24.1	23	23.3	24.4	20.7	21.4	20.9	22.5	14.6	27.7	9.8
24.1	23	23.3	24.4	20.7	21.4	20.9	22.5	14.6	27.7	9.8
24.1	23	23.3	24.4	20.7	21.4	20.9	22.5	14.6	27.7	9.8
24.1	23	23.3	24.4	20.7	21.4	20.9	22.5	14.6	27.6	9.8
24.1	23	23.3	24.4	20.7	21.4	20.9	22.5	14.6	27.7	9.8
24.1	23	23.3	24.4	20.7	21.3	20.9	22.5	14.6	27.7	9.8
24.1	23	23.3	24.4	20.7	21.4	20.9	22.5	14.6	27.7	9.8
24.1	23	23.3	24.4	20.8	21.4	20.9	22.5	14.6	27.7	9.8
24.1	23	23.3	24.4	20.8	21.4	20.9	22.5	14.6	27.7	9.8
24.1	23	23.3	24.4	20.8	21.4	20.9	22.5	14.6	27.7	9.8
24.1	23	23.3	24.4	20.8	21.4	20.9	22.5	14.6	27.7	9.8
24.1	23	23.3	24.4	20.8	21.4	20.9	22.5	14.6	27.7	9.8
24.1	23	23.3	24.4	20.8	21.4	20.9	22.5	14.6	27.7	9.8
24.1	23.1	23.3	24.4	20.8	21.4	20.8	22.5	14.6	27.6	9.8
24.1	23.1	23.3	24.4	20.8	21.3	20.9	22.5	14.6	27.7	9.8
24.1	23.1	23.3	24.4	20.8	21.4	20.9	22.5	14.7	27.7	9.8
24.1	23.1	23.3	24.4	20.8	21.4	20.9	22.5	14.7	27.7	9.8
24.1	23.1	23.3	24.4	20.8	21.4	20.9	22.6	14.7	27.7	9.8
24.1	23.1	23.3	24.4	20.8	21.4	20.9	22.6	14.7	27.7	9.8
24.1	23.1	23.3	24.4	20.8	21.4	20.9	22.6	14.7	27.7	9.8
24.1	23.1	23.3	24.4	20.8	21.4	20.9	22.6	14.7	27.7	9.8
24.1	23.1	23.3	24.4	20.8	21.4	20.9	22.5	14.7	27.7	9.8
24.1	23.1	23.3	24.5	20.8	21.4	20.9	22.6	14.7	27.7	9.8
24.1	23.1	23.3	24.5	20.8	21.4	20.9	22.6	14.7	27.7	9.8
24.1	23.1	23.3	24.5	20.8	21.4	20.9	22.6	14.7	27.7	9.8
24.1	23.1	23.3	24.5	20.8	21.4	20.9	22.6	14.7	27.7	9.8
24.1	23.1	23.3	24.5	20.8	21.4	20.9	22.6	14.7	27.7	9.8
24.2	23.1	23.3	24.5	20.8	21.4	20.9	22.6	14.7	27.7	9.8
24.2	23.1	23.3	24.5	20.8	21.4	20.9	22.6	14.7	27.7	9.8
24.2	23.1	23.3	24.5	20.8	21.4	20.9	22.6	14.7	27.7	9.8
24.2	23.2	23.3	24.5	20.8	21.4	20.9	22.6	14.7	27.7	9.8
24.2	23.2	23.3	24.5	20.8	21.4	20.9	22.6	14.7	27.7	9.8
24.2	23.2	23.3	24.5	20.8	21.4	20.9	22.6	14.7	27.7	9.8
24.2	23.2	23.3	24.5	20.8	21.4	20.9	22.6	14.7	27.7	9.8
24.2	23.2	23.3	24.5	20.7	21.4	20.9	22.6	14.7	27.7	9.8
24.2	23.2	23.3	24.4	20.8	21.4	20.9	22.6	14.7	27.7	9.8
24.2	23.2	23.3	24.5	20.8	21.4	20.9	22.6	14.7	27.7	9.8
24.2	23.2	23.3	24.5	20.8	21.4	20.9	22.6	14.7	27.7	9.8
24.2	23.2	23.3	24.5	20.8	21.4	20.9	22.6	14.7	27.7	9.8
24.2	23.2	23.3	24.5	20.8	21.4	20.9	22.6	14.7	27.7	9.8
24.2	23.2	23.3	24.5	20.8	21.4	20.9	22.6	14.7	27.7	9.8
24.2	23.2	23.3	24.5	20.8	21.4	20.9	22.6	14.7	27.7	9.8
24.2	23.2	23.3	24.5	20.8	21.3	20.9	22.6	14.7	27.7	9.8
24.2	23.2	23.3	24.5	20.8	21.4	20.9	22.6	14.7	27.7	9.8
24.2	23.2	23.3	24.5	20.8	21.4	20.9	22.6	14.7	27.7	9.8
24.2	23.2	23.3	24.5	20.8	21.4	20.9	22.6	14.7	27.7	9.8
24.2	23.2	23.3	24.5	20.8	21.4	20.9	22.6	14.7	27.7	9.8
24.2	23.2	23.3	24.5	20.8	21.4	20.9	22.6	14.7	27.7	9.8
24.2	23.2	23.3	24.5	20.8	21.4	21	22.6	14.7	27.7	9.8
24.1	23.2	23.3	24.5	20.8	21.4	21	22.5	14.7	27.7	9.8
24.1	23.2	23.3	24.5	20.8	21.4	20.9	22.6	14.7	27.7	9.8
24.1	23.2	23.3	24.5	20.8	21.4	21	22.6	14.7	27.7	9.8
24.1	23.2	23.3	24.5	20.8	21.4	21	22.6	14.7	27.7	9.8
24.1	23.2	23.3	24.5	20.8	21.4	21	22.6	14.6	27.7	9.8
24.1	23.2	23.3	24.5	20.8	21.5	21	22.6	14.6	27.7	9.8
24.2	23.2	23.3	24.5	20.8	21.5	21	22.6	14.6	27.7	9.8
24.2	23.2	23.3	24.5	20.8	21.5	21	22.6	14.6	27.7	9.8
24.2	23.2	23.3	24.5	20.8	21.5	21	22.6	14.6	27.7	9.8
24.2	23.2	23.3	24.5	20.8	21.5	21	22.6	14.7	27.7	9.8
24.2	23.2	23.3	24.6	20.8	21.5	21	22.6	14.6	27.7	9.8
24.2	23.2	23.3	24.6	20.8	21.5	21	22.6	14.6	27.7	9.8
24.2	23.2	23.3	24.6	20.8	21.5	21	22.6	14.6	27.7	9.8
24.2	23.2	23.3	24.6	20.8	21.5	21	22.6	14.6	27.7	9.8
24.2	23.2	23.3	24.6	20.8	21.5	21	22.6	14.6	27.7	9.8
24.2	23.2	23.3	24.6	20.8	21.5	21	22.6	14.6	27.7	9.8
24.2	23.2	23.3	24.6	20.8	21.5	21	22.6	14.6	27.7	9.8
24.2	23.2	23.3	24.6	20.8	21.5	21	22.6	14.6	27.7	9.8
24.2	23.2	23.4	24.6	20.8	21.5	21	22.6	14.6	27.7	9.8
24.2	23.2	23.3	24.6	20.8	21.5	21	22.5	14.7	27.7	9.8
24.2	23.2	23.3	24.6	20.8	21.5	21	22.6	14.7	27.7	9.7
24.2	23.2	23.4	24.6	20.8	21.5	21	22.6	14.7	27.7	9.8
24.2	23.2	23.3	24.6	20.9	21.5	21	22.6	14.7	27.8	9.8
24.2	23.2	23.4	24.6	20.9	21.5	21	22.6	14.7	27.8	9.8
24.2	23.2	23.4	24.6	20.9	21.5	21	22.6	14.7	27.8	9.8
24.2	23.2	23.4	24.6	20.9	21.5	21	22.6	14.7	27.8	9.8
24.2	23.2	23.3	24.6	20.9	21.5	21	22.6	14.7	27.8	9.8
24.2	23.2	23.4	24.6	20.9	21.5	21	22.6	14.7	27.8	9.8
24.2	23.2	23.4	24.6	20.9	21.5	21	22.6	14.7	27.7	9.8
24.2	23.2	23.4	24.6	20.9	21.5	21	22.6	14.7	27.8	9.8
24.2	23.2	23.4	24.6	20.9	21.5	21	22.6	14.7	27.8	9.8
24.2	23.2	23.4	24.6	20.9	21.5	21	22.6	14.7	27.8	9.8
24.2	23.2	23.4	24.6	20.9	21.5	21	22.6	14.7	27.8	9.8
24.2	23.2	23.4	24.6	20.9	21.5	21	22.6	14.7	27.8	9.8
24.2	23.2	23.4	24.6	20.9	21.5	21	22.6	14.7	27.8	9.8
24.2	23.2	23.4	24.6	20.9	21.5	21	22.6	14.7	27.8	9.8
24.2	23.2	23.4	24.6	20.9	21.5	21	22.6	14.7	27.8	9.8
24.2	23.2	23.4	24.6	20.9	21.5	21	22.6	14.7	27.8	9.8
24.2	23.2	23.4	24.6	20.9	21.5	21	22.6	14.7	27.8	9.8
24.2	23.2	23.4	24.6	20.9	21.5	20.9	22.6	14.7	27.8	9.8
24.2	23.2	23.4	24.6	20.9	21.4	21	22.6	14.7	27.8	9.8
24.2	23.3	23.4	24.6	20.8	21.5	21	22.6	14.7	27.8	9.8
24.2	23.3	23.4	24.6	20.9	21.5	21	22.6	14.7	27.8	9.8
24.2	23.3	23.4	24.6	20.9	21.5	21	22.6	14.7	27.8	9.8
24.2	23.3	23.4	24.6	20.9	21.5	21	22.6	14.7	27.8	9.8
24.2	23.3	23.4	24.6	20.9	21.5	21	22.6	14.7	27.8	9.8
24.2	23.3	23.4	24.6	20.9	21.5	21	22.6	14.7	27.8	9.8
24.2	23.3	23.4	24.6	20.9	21.5	21	22.6	14.7	27.8	9.8
24.2	23.3	23.4	24.6	20.9	21.5	21	22.6	14.7	27.8	9.8
24.2	23.3	23.4	24.6	20.9	21.5	21	22.6	14.7	27.8	9.8
24.2	23.3	23.4	24.6	20.9	21.5	21	22.6	14.7	27.8	9.8
24.2	23.3	23.4	24.6	20.9	21.5	21	22.6	14.7	27.8	9.8
24.2	23.3	23.4	24.6	20.9	21.5	21	22.6	14.7	27.8	9.8
24.3	23.3	23.4	24.6	20.9	21.5	21	22.6	14.7	27.8	9.8
24.3	23.3	23.4	24.6	20.9	21.5	21	22.6	14.7	27.8	9.8
24.3	23.3	23.4	24.6	20.9	21.5	21	22.6	14.7	27.8	9.8
24.3	23.3	23.4	24.6	20.9	21.5	21	22.6	14.7	27.8	9.8
24.3	23.3	23.4	24.6	20.9	21.5	21	22.6	14.7	27.8	9.8
24.3	23.3	23.4	24.6	20.9	21.5	21	22.6	14.7	27.8	9.8
24.3	23.3	23.4	24.6	20.9	21.4	21	22.7	14.7	27.8	9.8
24.3	23.3	23.4	24.6	20.9	21.5	21	22.7	14.7	27.8	9.8
24.3	23.3	23.4	24.6	20.9	21.5	21	22.7	14.7	27.8	9.8
24.3	23.3	23.4	24.6	20.9	21.5	21	22.6	14.7	27.8	9.8
24.3	23.3	23.4	24.6	20.9	21.5	21	22.6	14.7	27.8	9.8
24.3	23.3	23.4	24.6	20.9	21.5	21	22.6	14.7	27.8	9.8
24.3	23.3	23.4	24.6	20.9	21.5	21	22.6	14.7	27.8	9.8
24.3	23.3	23.4	24.6	20.9	21.5	21	22.6	14.7	27.8	9.8
24.3	23.3	23.4	24.6	20.9	21.5	21	22.6	14.7	27.8	9.8
24.3	23.3	23.4	24.6	20.9	21.5	21	22.6	14.7	27.8	9.8
24.3	23.3	23.4	24.6	20.9	21.5	21	22.6	14.7	27.8	9.8
24.3	23.3	23.4	24.6	20.9	21.5	21	22.6	14.7	27.8	9.8
24.3	23.3	23.5	24.6	20.9	21.5	21	22.6	14.7	27.8	9.8
24.3	23.3	23.5	24.6	20.9	21.5	21	22.6	14.7	27.8	9.8
24.3	23.3	23.5	24.6	20.9	21.5	21	22.6	14.7	27.8	9.8
24.3	23.3	23.5	24.6	20.9	21.5	21	22.6	14.7	27.8	9.8
24.3	23.3	23.5	24.6	20.9	21.5	21	22.6	14.7	27.8	9.8
24.3	23.3	23.5	24.6	20.9	21.5	21	22.6	14.7	27.8	9.8
24.3	23.3	23.5	24.6	20.9	21.5	21	22.6	14.7	27.8	9.8
24.3	23.3	23.5	24.6	20.9	21.5	21	22.6	14.7	27.8	9.8
24.3	23.3	23.5	24.6	20.9	21.5	21	22.6	14.7	27.8	9.9
24.3	23.3	23.5	24.6	20.9	21.5	21	22.6	14.7	27.8	9.9
24.3	23.3	23.4	24.6	20.9	21.5	21	22.6	14.7	27.8	9.9
24.3	23.3	23.5	24.6	20.9	21.5	21	22.6	14.7	27.8	9.9
24.3	23.3	23.5	24.6	20.9	21.5	21	22.6	14.7	27.8	9.9
24.3	23.3	23.5	24.6	20.9	21.5	21	22.7	14.8	27.8	9.9
24.3	23.3	23.5	24.6	20.9	21.5	21	22.7	14.7	27.8	9.9
24.3	23.3	23.5	24.6	20.9	21.5	21	22.7	14.7	27.8	9.9
24.3	23.3	23.5	24.6	20.9	21.4	21	22.7	14.7	27.8	9.9
24.3	23.3	23.5	24.6	20.8	21.5	21	22.7	14.7	27.8	9.9
24.3	23.3	23.5	24.6	20.9	21.5	21	22.7	14.8	27.8	9.9
24.3	23.3	23.5	24.6	20.9	21.5	21	22.7	14.7	27.8	9.8
24.3	23.3	23.5	24.6	20.9	21.5	21	22.7	14.8	27.8	9.9
24.3	23.3	23.5	24.6	20.9	21.5	21	22.7	14.8	27.8	9.9
24.3	23.3	23.5	24.6	20.9	21.5	21	22.7	14.8	27.8	9.9
24.3	23.3	23.5	24.6	20.9	21.5	21	22.6	14.8	27.8	9.9
24.3	23.3	23.5	24.6	20.9	21.5	21	22.7	14.8	27.8	9.9
24.3	23.3	23.5	24.6	20.9	21.5	21	22.7	14.8	27.8	9.9
24.3	23.3	23.5	24.6	20.9	21.5	21	22.7	14.8	27.8	9.9
24.3	23.3	23.5	24.6	20.9	21.5	21	22.7	14.8	27.8	9.9
24.3	23.3	23.5	24.6	20.9	21.5	21	22.7	14.8	27.8	9.9
24.3	23.3	23.5	24.6	20.9	21.5	21	22.7	14.8	27.8	9.9
24.3	23.3	23.5	24.6	20.9	21.5	21	22.7	14.8	27.8	9.9
24.3	23.3	23.5	24.6	20.9	21.5	21	22.7	14.8	27.8	9.9
24.3	23.3	23.5	24.6	20.9	21.5	21	22.6	14.8	27.8	9.9
24.3	23.3	23.5	24.6	20.9	21.5	21	22.7	14.8	27.8	9.9
24.3	23.3	23.5	24.6	20.9	21.5	21	22.7	14.8	27.8	9.9
24.3	23.3	23.5	24.6	20.9	21.5	21	22.7	14.8	27.8	9.9
24.3	23.3	23.5	24.6	20.9	21.5	21	22.7	14.8	27.8	9.9
24.3	23.3	23.5	24.6	20.9	21.5	21	22.7	14.8	27.8	9.9
24.3	23.3	23.5	24.6	21	21.5	21	22.7	14.8	27.8	9.9
24.3	23.4	23.5	24.6	21	21.5	21	22.7	14.8	27.8	9.9
24.3	23.3	23.5	24.6	21	21.5	21	22.7	14.8	27.8	9.9
24.3	23.3	23.5	24.6	21	21.5	21	22.7	14.8	27.8	9.9
24.3	23.4	23.5	24.7	21	21.5	21	22.7	14.8	27.8	9.9
24.3	23.4	23.5	24.7	21	21.5	21	22.7	14.8	27.8	9.9
24.3	23.4	23.5	24.7	21	21.5	21.1	22.7	14.8	27.8	9.9
24.3	23.4	23.5	24.7	21	21.5	21.1	22.7	14.8	27.8	9.9
24.3	23.4	23.5	24.7	21	21.5	21.1	22.7	14.8	27.8	9.9
24.3	23.4	23.5	24.7	21	21.5	21	22.7	14.8	27.8	9.9
24.3	23.4	23.5	24.7	21	21.5	21	22.7	14.8	27.8	9.9
24.3	23.4	23.5	24.7	21	21.5	21	22.7	14.8	27.8	9.9
24.3	23.4	23.5	24.7	21	21.5	21	22.7	14.8	27.8	9.9
24.3	23.4	23.5	24.7	21	21.5	21.1	22.7	14.8	27.8	9.9
24.3	23.3	23.5	24.7	21	21.5	21	22.7	14.8	27.8	9.9
24.3	23.3	23.5	24.7	21	21.5	21	22.7	14.8	27.8	9.9
24.3	23.3	23.5	24.7	21	21.5	21	22.7	14.8	27.8	9.9
24.3	23.3	23.5	24.7	21	21.5	21.1	22.7	14.8	27.8	9.9
24.3	23.3	23.5	24.7	21	21.5	21.1	22.7	14.8	27.8	9.9
24.3	23.3	23.5	24.7	21	21.5	21.1	22.7	14.8	27.8	9.9
24.3	23.3	23.5	24.7	21	21.5	21.1	22.7	14.8	27.8	9.9
24.3	23.3	23.5	24.7	21	21.5	21.1	22.7	14.8	27.8	9.9
24.3	23.3	23.5	24.7	21	21.5	21.1	22.7	14.8	27.8	9.9
24.3	23.3	23.5	24.7	21	21.5	21.1	22.7	14.8	27.8	9.9
24.3	23.3	23.5	24.7	21	21.5	21.1	22.7	14.8	27.8	9.9
24.3	23.3	23.5	24.7	21	21.5	21.1	22.7	14.8	27.8	9.9
24.3	23.3	23.5	24.7	20.9	21.5	21.1	22.7	14.8	27.8	9.9
24.3	23.3	23.5	24.6	21	21.5	21.1	22.7	14.8	27.7	9.9
24.3	23.3	23.5	24.7	21	21.5	21.1	22.7	14.8	27.7	9.9
24.3	23.3	23.5	24.7	21	21.5	21.1	22.7	14.8	27.7	9.9
24.3	23.4	23.5	24.7	21	21.5	21.1	22.7	14.8	27.7	9.9
