# Supplementary material for: Modeling of thermal errors for dual-spindle turning-milling compound machine tools based on hybrid networks
Source: Sci Rep. 2025 Dec 30;15:45697. doi: 10.1038/s41598-025-27599-1 (PMC12753745; doi:10.1038/s41598-025-27599-1)
Supplement: Supplementary file 1 — Supplementary Material 1 [file 41598_2025_27599_MOESM1_ESM.zip › code/1 K-MEANS/8000 right t.xlsx]

## Sheet: Sheet1
8.4	8.9	8.4	8.3	8.6	8.7	8.5	8.5	8.5	9.3	9.9
8.4	8.9	8.4	8.3	8.6	8.7	8.5	8.5	8.5	9.3	9.9
8.4	8.9	8.4	8.3	8.6	8.7	8.5	8.5	8.5	9.3	9.9
8.4	8.9	8.4	8.3	8.6	8.7	8.5	8.5	8.5	9.3	9.9
8.4	8.9	8.4	8.3	8.6	8.7	8.5	8.5	8.5	9.3	9.9
8.4	8.9	8.5	8.3	8.6	8.7	8.5	8.5	8.5	9.3	9.9
8.4	8.9	8.5	8.3	8.6	8.7	8.5	8.5	8.5	9.3	9.9
8.4	8.9	8.5	8.3	8.6	8.7	8.5	8.5	8.5	9.3	9.9
8.4	8.9	8.5	8.3	8.6	8.7	8.5	8.6	8.5	9.4	9.9
8.4	8.9	8.5	8.3	8.6	8.7	8.5	8.6	8.6	9.4	9.9
8.4	8.9	8.6	8.3	8.6	8.7	8.5	8.6	8.6	9.4	9.9
8.5	9	8.6	8.3	8.6	8.7	8.5	8.6	8.6	9.4	9.9
8.5	9	8.6	8.3	8.6	8.7	8.5	8.6	8.6	9.5	9.9
8.5	9	8.6	8.3	8.6	8.7	8.6	8.6	8.6	9.5	9.9
8.5	9	8.6	8.3	8.6	8.7	8.5	8.6	8.6	9.5	9.9
8.5	9	8.7	8.3	8.6	8.7	8.6	8.6	8.7	9.5	9.9
8.5	9.1	8.7	8.4	8.6	8.7	8.6	8.6	8.7	9.5	9.9
8.5	9.1	8.7	8.4	8.6	8.7	8.6	8.6	8.7	9.6	9.9
8.6	9.1	8.8	8.4	8.6	8.7	8.5	8.6	8.7	9.6	9.9
8.6	9.1	8.8	8.4	8.6	8.7	8.6	8.6	8.7	9.6	9.9
8.6	9.2	8.8	8.4	8.6	8.7	8.6	8.6	8.7	9.6	9.9
8.6	9.2	8.9	8.4	8.6	8.7	8.6	8.7	8.7	9.7	9.9
8.6	9.3	8.9	8.4	8.6	8.7	8.6	8.7	8.7	9.7	9.9
8.7	9.3	8.9	8.4	8.6	8.8	8.6	8.7	8.8	9.7	9.9
8.7	9.3	9	8.4	8.6	8.8	8.6	8.7	8.8	9.7	9.9
8.7	9.4	9	8.5	8.6	8.8	8.6	8.7	8.8	9.8	9.9
8.7	9.4	9.1	8.5	8.6	8.8	8.6	8.7	8.8	9.8	9.9
8.7	9.4	9.1	8.5	8.6	8.8	8.6	8.7	8.8	9.8	9.9
8.8	9.5	9.1	8.5	8.6	8.8	8.6	8.7	8.8	9.8	9.9
8.8	9.5	9.2	8.5	8.7	8.8	8.6	8.7	8.8	9.9	9.9
8.8	9.5	9.3	8.5	8.7	8.8	8.6	8.8	8.8	9.9	9.9
8.8	9.5	9.3	8.5	8.7	8.8	8.6	8.8	8.9	9.9	9.9
8.9	9.6	9.4	8.6	8.6	8.8	8.6	8.8	8.9	9.9	9.9
8.9	9.6	9.4	8.6	8.7	8.8	8.6	8.8	8.9	10	9.9
8.9	9.7	9.5	8.5	8.7	8.8	8.6	8.8	8.9	10	9.9
8.9	9.7	9.5	8.6	8.7	8.8	8.6	8.8	8.9	10	9.9
8.9	9.7	9.6	8.6	8.7	8.8	8.6	8.8	8.9	10	9.9
9	9.8	9.6	8.6	8.7	8.8	8.6	8.8	8.9	10.1	9.9
9	9.8	9.7	8.6	8.7	8.8	8.6	8.9	8.9	10.1	9.9
9	9.8	9.7	8.7	8.7	8.8	8.6	8.9	8.9	10.2	9.9
9	9.9	9.8	8.7	8.7	8.8	8.6	8.9	9	10.2	9.9
9.1	9.9	9.8	8.7	8.7	8.8	8.6	8.9	9	10.2	9.9
9.1	9.9	9.8	8.7	8.7	8.8	8.7	8.9	9	10.2	9.9
9.1	10	9.9	8.7	8.7	8.8	8.7	8.9	9	10.3	9.9
9.2	10	9.9	8.7	8.7	8.8	8.7	8.9	9	10.3	9.9
9.2	10.1	10	8.8	8.7	8.9	8.7	8.9	9	10.3	9.9
9.3	10.1	10	8.8	8.7	8.9	8.7	8.9	9	10.4	9.9
9.3	10.2	10.1	8.8	8.8	8.9	8.7	9	9.1	10.4	9.9
9.3	10.2	10.1	8.8	8.8	8.9	8.7	9	9.1	10.4	9.9
9.3	10.2	10.2	8.8	8.8	8.9	8.7	9	9.1	10.5	9.9
9.4	10.3	10.2	8.9	8.8	8.9	8.7	9	9.1	10.5	9.9
9.4	10.3	10.3	8.9	8.8	8.9	8.7	9	9.1	10.5	9.9
9.4	10.3	10.3	8.9	8.8	8.9	8.7	9	9.1	10.5	9.9
9.4	10.4	10.4	8.9	8.8	8.8	8.7	9	9.1	10.6	9.9
9.5	10.4	10.4	8.9	8.7	8.9	8.7	9.1	9.1	10.6	9.9
9.5	10.5	10.5	8.9	8.8	8.9	8.7	9.1	9.1	10.6	9.9
9.5	10.5	10.5	9	8.8	8.9	8.7	9.1	9.2	10.6	9.9
9.5	10.5	10.6	9	8.8	8.9	8.7	9.1	9.2	10.7	9.9
9.6	10.6	10.6	9	8.8	8.9	8.7	9.1	9.2	10.7	9.9
9.6	10.6	10.7	9	8.8	8.9	8.7	9.1	9.2	10.7	9.9
9.6	10.7	10.7	9	8.8	8.9	8.8	9.1	9.2	10.8	9.9
9.7	10.7	10.7	9.1	8.9	8.9	8.8	9.2	9.2	10.8	9.9
9.7	10.7	10.8	9.1	8.9	9	8.8	9.2	9.2	10.8	9.9
9.7	10.8	10.8	9.1	8.9	9	8.8	9.2	9.2	10.9	9.9
9.8	10.8	10.9	9.1	8.9	9	8.8	9.3	9.2	10.9	9.9
9.8	10.8	10.9	9.2	8.9	9	8.8	9.3	9.2	10.9	9.9
9.8	10.9	11	9.2	8.9	9	8.8	9.3	9.3	11	9.9
9.8	10.9	11	9.2	8.9	9	8.8	9.3	9.3	11	9.9
9.9	11	11.1	9.3	8.9	9	8.8	9.3	9.3	11	9.9
9.9	11	11.2	9.3	8.9	9	8.8	9.3	9.3	11.1	9.9
9.9	11	11.2	9.3	8.9	9	8.8	9.4	9.3	11.1	9.9
9.9	11.1	11.2	9.3	8.9	9	8.8	9.4	9.3	11.1	9.9
10	11.2	11.3	9.4	9	9	8.8	9.3	9.3	11.2	10
10	11.2	11.3	9.4	9	9.1	8.8	9.4	9.3	11.2	9.9
10	11.2	11.4	9.4	9	9.1	8.8	9.4	9.3	11.2	10
10.1	11.3	11.4	9.4	9	9.1	8.9	9.5	9.3	11.3	9.9
10.1	11.3	11.5	9.4	9	9.1	8.9	9.5	9.4	11.3	10
10.1	11.4	11.5	9.5	9	9.1	8.9	9.5	9.4	11.3	10
10.2	11.4	11.6	9.5	9	9.1	8.9	9.5	9.4	11.3	10
10.2	11.4	11.6	9.5	9	9.1	8.9	9.5	9.4	11.4	10
10.2	11.5	11.6	9.5	9.1	9.1	8.9	9.5	9.4	11.4	10
10.3	11.5	11.7	9.6	9.1	9.1	8.9	9.6	9.4	11.4	10
10.3	11.5	11.7	9.6	9.1	9.1	8.9	9.6	9.4	11.5	10
10.3	11.6	11.8	9.6	9.1	9.2	8.9	9.6	9.4	11.5	10
10.3	11.6	11.8	9.6	9.1	9.2	8.9	9.6	9.4	11.5	10
10.4	11.6	11.8	9.7	9.1	9.1	8.9	9.6	9.5	11.6	10
10.4	11.7	11.9	9.7	9.1	9.2	8.9	9.7	9.5	11.6	10
10.4	11.7	11.9	9.7	9.2	9.2	8.9	9.7	9.5	11.6	10
10.5	11.8	12	9.7	9.2	9.3	8.9	9.7	9.5	11.6	10
10.5	11.8	12	9.7	9.2	9.3	9	9.7	9.5	11.7	10
10.5	11.8	12.1	9.8	9.2	9.3	9	9.7	9.5	11.7	10
10.6	11.9	12.1	9.8	9.3	9.3	9	9.7	9.5	11.7	10
10.6	11.9	12.2	9.8	9.3	9.3	9	9.8	9.5	11.8	10
10.6	11.9	12.2	9.8	9.3	9.3	9	9.8	9.5	11.8	10
10.7	12	12.2	9.8	9.3	9.3	9	9.8	9.5	11.8	10
10.7	12	12.3	9.9	9.3	9.3	9	9.8	9.5	11.9	10
10.7	12.1	12.3	9.9	9.3	9.3	9	9.8	9.6	11.9	10
10.7	12.1	12.4	9.9	9.3	9.4	9	9.8	9.6	11.9	10
10.8	12.1	12.4	9.9	9.4	9.4	9	9.9	9.6	11.9	10
10.8	12.2	12.4	10	9.4	9.4	9	9.9	9.6	12	10
10.8	12.2	12.5	10	9.4	9.4	9.1	9.9	9.6	12	10
10.8	12.3	12.5	10	9.4	9.4	9	9.9	9.6	12	10
10.9	12.3	12.5	10.1	9.4	9.4	9.1	9.9	9.6	12.1	10
10.9	12.3	12.6	10.1	9.4	9.4	9.1	10	9.6	12.1	10
10.9	12.4	12.6	10.1	9.5	9.4	9.1	10	9.6	12.1	10
11	12.4	12.6	10.1	9.5	9.5	9.1	10	9.6	12.2	10
11	12.4	12.7	10.2	9.5	9.5	9.1	10	9.7	12.2	10
11	12.5	12.7	10.2	9.5	9.5	9.1	10	9.7	12.2	10
11.1	12.5	12.8	10.2	9.5	9.5	9.1	10	9.7	12.3	10.1
11.1	12.5	12.8	10.2	9.5	9.5	9.1	10.1	9.7	12.3	10.1
11.1	12.5	12.8	10.3	9.5	9.5	9.1	10.1	9.7	12.3	10.1
11.2	12.6	12.9	10.3	9.6	9.5	9.2	10.1	9.7	12.4	10.1
11.2	12.6	12.9	10.3	9.6	9.5	9.2	10.1	9.7	12.4	10.1
11.2	12.6	12.9	10.3	9.6	9.6	9.2	10.2	9.7	12.4	10.1
11.3	12.7	13	10.4	9.6	9.6	9.2	10.2	9.7	12.4	10.1
11.3	12.7	13	10.4	9.6	9.6	9.2	10.2	9.7	12.5	10.1
11.3	12.7	13.1	10.4	9.6	9.6	9.3	10.2	9.7	12.5	10.1
11.3	12.8	13.1	10.4	9.7	9.6	9.3	10.2	9.7	12.6	10.1
11.4	12.8	13.1	10.5	9.7	9.6	9.3	10.3	9.8	12.6	10.1
11.4	12.9	13.2	10.5	9.7	9.6	9.3	10.3	9.8	12.6	10.1
11.4	12.9	13.2	10.5	9.7	9.7	9.3	10.3	9.8	12.7	10.1
11.5	13	13.3	10.5	9.7	9.7	9.3	10.3	9.8	12.7	10.1
11.5	13	13.3	10.5	9.7	9.7	9.3	10.3	9.8	12.7	10.1
11.5	13	13.3	10.6	9.8	9.7	9.3	10.4	9.8	12.7	10.1
11.6	13.1	13.4	10.6	9.8	9.7	9.3	10.4	9.8	12.8	10.1
11.6	13.1	13.4	10.6	9.8	9.7	9.4	10.4	9.8	12.8	10.1
11.6	13.1	13.4	10.7	9.8	9.7	9.4	10.4	9.8	12.8	10.1
11.6	13.2	13.5	10.7	9.8	9.8	9.4	10.4	9.8	12.9	10.1
11.7	13.2	13.5	10.7	9.8	9.8	9.4	10.4	9.9	12.9	10.1
11.7	13.2	13.5	10.7	9.9	9.8	9.4	10.5	9.9	12.9	10.1
11.7	13.3	13.6	10.8	9.9	9.8	9.4	10.5	9.9	13	10.1
11.8	13.3	13.6	10.8	9.9	9.8	9.4	10.5	9.9	13	10.1
11.8	13.3	13.6	10.8	9.9	9.8	9.4	10.5	9.9	13	10.2
11.8	13.4	13.7	10.8	9.9	9.8	9.4	10.5	9.9	13	10.1
11.9	13.4	13.7	10.9	9.9	9.8	9.5	10.6	9.9	13.1	10.2
11.9	13.4	13.7	10.9	10	9.9	9.5	10.6	9.9	13.1	10.2
11.9	13.4	13.8	10.9	10	9.9	9.5	10.6	9.9	13.2	10.2
11.9	13.5	13.8	10.9	10	9.9	9.5	10.6	9.9	13.2	10.2
12	13.5	13.8	11	10	9.9	9.5	10.6	9.9	13.2	10.2
12	13.5	13.9	11	10	9.9	9.5	10.6	9.9	13.2	10.2
12.1	13.6	13.9	11	10.1	9.9	9.5	10.7	9.9	13.3	10.2
12.1	13.6	14	11.1	10.1	9.9	9.5	10.7	9.9	13.3	10.2
12.1	13.6	14	11.1	10.1	10	9.6	10.7	10	13.3	10.2
12.1	13.7	14	11.1	10.1	10	9.6	10.7	10	13.4	10.2
12.2	13.7	14	11.2	10.2	10	9.6	10.7	10	13.4	10.2
12.2	13.7	14.1	11.2	10.2	10	9.6	10.8	10	13.4	10.2
12.2	13.7	14.1	11.2	10.2	10	9.6	10.8	10	13.4	10.2
12.3	13.8	14.1	11.2	10.2	10	9.6	10.8	10	13.5	10.2
12.3	13.8	14.2	11.3	10.2	10	9.6	10.8	10	13.5	10.2
12.3	13.8	14.2	11.3	10.2	10	9.6	10.8	10	13.5	10.2
12.3	13.8	14.2	11.3	10.3	10.1	9.6	10.8	10	13.5	10.2
12.4	13.9	14.2	11.3	10.3	10.1	9.7	10.9	10	13.6	10.2
12.4	13.9	14.3	11.4	10.3	10.1	9.7	10.9	10	13.6	10.2
12.4	13.9	14.3	11.4	10.3	10.1	9.7	10.9	10	13.6	10.2
12.5	14	14.3	11.4	10.3	10.1	9.7	10.9	10	13.7	10.2
12.5	14	14.3	11.4	10.4	10.2	9.7	10.9	10.1	13.7	10.2
12.5	14	14.3	11.4	10.4	10.2	9.7	11	10.1	13.7	10.2
12.5	14.1	14.4	11.5	10.4	10.2	9.7	11	10.1	13.7	10.2
12.5	14.1	14.4	11.5	10.4	10.2	9.7	11	10.1	13.8	10.2
12.6	14.1	14.4	11.5	10.4	10.2	9.8	11	10.1	13.8	10.2
12.6	14.1	14.5	11.6	10.5	10.2	9.8	11.1	10.1	13.8	10.2
12.6	14.2	14.5	11.6	10.5	10.3	9.8	11.1	10.1	13.9	10.2
12.7	14.2	14.5	11.6	10.5	10.3	9.8	11.1	10.1	13.9	10.2
12.7	14.2	14.5	11.6	10.5	10.3	9.8	11.1	10.2	13.9	10.2
12.7	14.2	14.6	11.6	10.5	10.2	9.8	11.2	10.2	14	10.2
12.7	14.3	14.6	11.7	10.6	10.3	9.8	11.2	10.2	14	10.2
12.8	14.3	14.6	11.7	10.6	10.3	9.8	11.2	10.2	14	10.2
12.8	14.3	14.6	11.7	10.6	10.4	9.8	11.2	10.2	14	10.3
12.8	14.3	14.7	11.7	10.6	10.4	9.8	11.2	10.2	14.1	10.3
12.9	14.3	14.7	11.7	10.6	10.4	9.9	11.3	10.2	14.1	10.3
12.9	14.4	14.7	11.8	10.7	10.4	9.9	11.3	10.2	14.1	10.2
12.9	14.4	14.7	11.8	10.7	10.4	9.9	11.3	10.2	14.1	10.3
12.9	14.4	14.8	11.8	10.7	10.4	9.9	11.3	10.2	14.2	10.3
13	14.4	14.8	11.8	10.7	10.5	9.9	11.3	10.2	14.2	10.3
13	14.5	14.8	11.9	10.7	10.5	9.9	11.3	10.2	14.2	10.3
13	14.5	14.9	11.9	10.7	10.5	9.9	11.4	10.2	14.2	10.3
13	14.5	14.9	11.9	10.8	10.5	9.9	11.4	10.3	14.3	10.3
13.1	14.5	14.9	11.9	10.8	10.5	10	11.4	10.3	14.3	10.3
13.1	14.5	14.9	11.9	10.8	10.5	10	11.4	10.3	14.3	10.3
13.1	14.6	14.9	12	10.8	10.5	10	11.4	10.3	14.4	10.3
13.1	14.6	15	12	10.8	10.6	10	11.5	10.3	14.4	10.3
13.2	14.6	15	12	10.9	10.6	10	11.5	10.3	14.4	10.3
13.2	14.6	15	12.1	10.9	10.6	10	11.5	10.3	14.4	10.3
13.2	14.7	15	12.1	10.9	10.6	10	11.5	10.3	14.5	10.3
13.3	14.7	15	12.1	10.9	10.6	10.1	11.5	10.3	14.5	10.3
13.3	14.7	15.1	12.1	10.9	10.6	10	11.5	10.3	14.5	10.3
13.3	14.7	15.1	12.2	11	10.7	10.1	11.6	10.3	14.5	10.3
13.3	14.7	15.1	12.2	11	10.7	10.1	11.6	10.3	14.6	10.3
13.4	14.8	15.1	12.2	11	10.7	10.1	11.6	10.3	14.6	10.3
13.4	14.8	15.1	12.2	11	10.7	10.1	11.6	10.3	14.6	10.3
13.4	14.8	15.1	12.2	11.1	10.7	10.2	11.6	10.3	14.6	10.3
13.4	14.9	15.2	12.3	11.1	10.7	10.2	11.6	10.4	14.7	10.3
13.4	14.9	15.2	12.3	11.1	10.7	10.2	11.6	10.4	14.7	10.3
13.4	14.9	15.2	12.3	11.1	10.7	10.2	11.7	10.4	14.7	10.3
13.5	14.9	15.2	12.3	11.2	10.8	10.2	11.7	10.4	14.7	10.3
13.5	14.9	15.2	12.4	11.2	10.8	10.2	11.7	10.4	14.8	10.3
13.5	15	15.3	12.4	11.2	10.8	10.2	11.7	10.4	14.8	10.3
13.5	15	15.3	12.4	11.2	10.8	10.2	11.7	10.4	14.8	10.3
13.5	15	15.3	12.4	11.2	10.8	10.3	11.8	10.4	14.8	10.3
13.6	15	15.3	12.4	11.2	10.8	10.3	11.8	10.4	14.9	10.3
13.6	15	15.3	12.5	11.3	10.8	10.3	11.8	10.4	14.9	10.3
13.6	15.1	15.3	12.5	11.3	10.8	10.3	11.8	10.4	14.9	10.3
13.6	15.1	15.4	12.5	11.3	10.9	10.3	11.8	10.4	15	10.3
13.7	15.1	15.4	12.5	11.3	10.9	10.3	11.9	10.5	15	10.4
13.7	15.1	15.4	12.5	11.4	10.9	10.3	11.9	10.5	15	10.4
13.7	15.1	15.4	12.6	11.4	10.9	10.4	11.9	10.5	15	10.4
13.7	15.1	15.4	12.6	11.4	10.9	10.3	11.9	10.5	15.1	10.4
13.8	15.2	15.5	12.6	11.4	10.9	10.4	11.9	10.5	15.1	10.4
13.8	15.2	15.5	12.6	11.4	11	10.4	11.9	10.5	15.1	10.4
13.8	15.2	15.5	12.6	11.4	11	10.4	12	10.5	15.1	10.4
13.8	15.2	15.5	12.6	11.5	11	10.4	12	10.5	15.1	10.4
13.8	15.2	15.5	12.7	11.5	11	10.4	12	10.5	15.2	10.4
13.9	15.2	15.6	12.7	11.5	11	10.4	12	10.5	15.2	10.4
13.9	15.2	15.6	12.7	11.5	11	10.4	12.1	10.5	15.2	10.4
13.9	15.3	15.6	12.7	11.5	11	10.5	12.1	10.5	15.2	10.4
14	15.3	15.6	12.8	11.6	11.1	10.5	12.1	10.5	15.3	10.4
14	15.3	15.6	12.8	11.6	11.1	10.5	12.1	10.6	15.3	10.4
14	15.3	15.6	12.8	11.6	11.1	10.5	12.1	10.6	15.3	10.4
14	15.3	15.7	12.8	11.6	11	10.5	12.1	10.6	15.3	10.4
14	15.4	15.7	12.9	11.6	11.1	10.5	12.2	10.6	15.4	10.4
14.1	15.4	15.7	12.9	11.6	11.2	10.5	12.2	10.6	15.4	10.4
14.1	15.4	15.7	12.9	11.6	11.2	10.5	12.2	10.6	15.4	10.4
14.1	15.4	15.8	12.9	11.6	11.2	10.6	12.2	10.6	15.4	10.4
14.1	15.4	15.8	12.9	11.7	11.2	10.6	12.2	10.6	15.5	10.4
14.2	15.4	15.8	13	11.7	11.2	10.6	12.2	10.6	15.5	10.4
14.2	15.5	15.8	13	11.7	11.2	10.6	12.3	10.6	15.5	10.4
14.2	15.5	15.9	13	11.7	11.3	10.6	12.3	10.6	15.5	10.4
14.2	15.5	15.9	13	11.7	11.3	10.6	12.3	10.6	15.5	10.4
14.3	15.5	15.9	13.1	11.8	11.3	10.6	12.3	10.6	15.6	10.4
14.3	15.6	15.9	13.1	11.8	11.3	10.7	12.3	10.6	15.6	10.4
14.3	15.6	16	13.1	11.8	11.3	10.7	12.4	10.6	15.6	10.4
14.3	15.6	16	13.1	11.8	11.3	10.7	12.4	10.7	15.6	10.4
14.3	15.6	16	13.1	11.8	11.3	10.7	12.4	10.7	15.6	10.4
14.4	15.7	16	13.2	11.9	11.4	10.7	12.4	10.7	15.7	10.4
14.4	15.7	16	13.2	11.9	11.4	10.7	12.4	10.7	15.7	10.4
14.4	15.7	16.1	13.2	11.9	11.4	10.7	12.5	10.7	15.7	10.4
14.4	15.7	16.1	13.2	11.9	11.4	10.7	12.5	10.7	15.8	10.4
14.4	15.8	16.1	13.3	11.9	11.4	10.7	12.5	10.7	15.8	10.4
14.4	15.8	16.1	13.3	11.9	11.4	10.8	12.5	10.7	15.8	10.5
14.5	15.8	16.1	13.3	11.9	11.5	10.8	12.5	10.7	15.8	10.5
14.5	15.8	16.1	13.3	12	11.5	10.8	12.5	10.7	15.9	10.5
14.5	15.8	16.1	13.4	12	11.4	10.8	12.5	10.7	15.9	10.5
14.6	15.9	16.1	13.4	12	11.5	10.8	12.5	10.8	15.9	10.5
14.6	15.9	16.2	13.4	12	11.5	10.8	12.6	10.8	15.9	10.5
14.6	15.9	16.2	13.4	12	11.5	10.8	12.6	10.8	15.9	10.5
14.6	15.9	16.2	13.4	12.1	11.5	10.8	12.6	10.8	16	10.5
14.6	15.9	16.2	13.4	12.1	11.5	10.9	12.6	10.8	16	10.5
14.7	15.9	16.2	13.5	12.1	11.6	10.9	12.6	10.8	16	10.5
14.7	15.9	16.3	13.5	12.1	11.6	10.9	12.7	10.8	16	10.5
14.7	15.9	16.3	13.5	12.1	11.6	10.9	12.7	10.8	16.1	10.5
14.7	16	16.3	13.5	12.2	11.6	10.9	12.7	10.8	16.1	10.5
14.7	16	16.3	13.5	12.2	11.6	10.9	12.7	10.8	16.1	10.5
14.8	16	16.3	13.5	12.2	11.6	10.9	12.7	10.8	16.1	10.5
14.8	16	16.4	13.6	12.2	11.6	10.9	12.7	10.8	16.2	10.5
14.8	16	16.4	13.6	12.2	11.6	10.9	12.7	10.8	16.2	10.5
14.8	16	16.4	13.6	12.2	11.6	11	12.8	10.8	16.2	10.5
14.9	16.1	16.4	13.6	12.3	11.6	11	12.8	10.8	16.2	10.5
14.9	16.1	16.4	13.6	12.3	11.7	11	12.8	10.8	16.2	10.5
14.9	16.1	16.4	13.7	12.3	11.7	11	12.8	10.9	16.2	10.5
14.9	16.1	16.5	13.7	12.3	11.7	11	12.8	10.9	16.3	10.5
14.9	16.1	16.5	13.7	12.3	11.7	11	12.9	10.9	16.3	10.5
15	16.1	16.5	13.7	12.3	11.7	11.1	12.9	10.9	16.3	10.5
15	16.1	16.5	13.7	12.4	11.7	11	12.9	10.9	16.3	10.5
15	16.1	16.5	13.8	12.4	11.8	11.1	12.9	10.9	16.4	10.5
15	16.2	16.5	13.8	12.4	11.8	11.1	12.9	10.9	16.4	10.5
15	16.2	16.5	13.8	12.4	11.8	11.1	13	10.9	16.4	10.5
15.1	16.2	16.6	13.8	12.4	11.8	11.1	13	10.9	16.4	10.5
15.1	16.2	16.6	13.8	12.4	11.8	11.2	13	10.9	16.4	10.5
15.1	16.2	16.6	13.8	12.5	11.8	11.2	13	10.9	16.5	10.5
15.1	16.2	16.6	13.9	12.5	11.8	11.2	13	10.9	16.5	10.5
15.1	16.2	16.6	13.9	12.5	11.8	11.2	13.1	10.9	16.5	10.5
15.1	16.3	16.7	13.9	12.5	11.9	11.2	13.1	10.9	16.5	10.5
15.2	16.3	16.7	13.9	12.5	11.9	11.2	13	10.9	16.5	10.5
15.2	16.3	16.7	14	12.5	11.9	11.2	13.1	10.9	16.6	10.5
15.2	16.3	16.7	14	12.5	11.9	11.2	13.1	10.9	16.6	10.5
15.2	16.3	16.7	14	12.6	11.9	11.3	13.1	11	16.6	10.5
15.2	16.3	16.7	14	12.6	11.9	11.3	13.2	11	16.7	10.5
15.3	16.4	16.7	14	12.6	11.9	11.3	13.2	11	16.7	10.6
15.3	16.4	16.8	14	12.6	12	11.3	13.2	11	16.7	10.5
15.3	16.4	16.8	14.1	12.6	12	11.3	13.2	11	16.7	10.6
15.3	16.4	16.8	14.1	12.7	12	11.3	13.2	11	16.7	10.6
15.3	16.4	16.8	14.1	12.7	12	11.3	13.2	11	16.8	10.6
15.4	16.4	16.8	14.1	12.7	12	11.4	13.3	11	16.8	10.6
15.4	16.5	16.8	14.1	12.7	12	11.4	13.3	11	16.8	10.6
15.4	16.5	16.9	14.2	12.7	12.1	11.4	13.3	11	16.8	10.6
15.4	16.5	16.9	14.2	12.7	12.1	11.4	13.3	11	16.8	10.6
15.4	16.5	16.9	14.2	12.8	12.1	11.4	13.3	11	16.9	10.6
15.5	16.5	16.9	14.2	12.8	12.1	11.4	13.3	11	16.9	10.6
15.5	16.5	16.9	14.2	12.7	12.1	11.4	13.4	11	16.9	10.6
15.5	16.5	16.9	14.2	12.8	12.1	11.4	13.4	11	16.9	10.6
15.5	16.6	16.9	14.3	12.8	12.1	11.4	13.4	11	16.9	10.6
15.6	16.6	17	14.3	12.9	12.2	11.5	13.4	11	16.9	10.6
15.6	16.6	17	14.3	12.9	12.2	11.5	13.4	11	16.9	10.6
15.6	16.6	17	14.3	12.9	12.2	11.5	13.4	11.1	16.9	10.6
15.6	16.6	17	14.3	13	12.2	11.5	13.4	11.1	17	10.6
15.6	16.7	17	14.3	13	12.2	11.5	13.4	11.1	17	10.6
15.7	16.7	17	14.4	13	12.2	11.5	13.5	11.1	17	10.6
15.7	16.7	17	14.4	13	12.2	11.5	13.5	11.1	17	10.6
15.7	16.7	17	14.4	13	12.2	11.6	13.5	11.1	17.1	10.6
15.8	16.7	17	14.4	13	12.3	11.6	13.5	11.1	17.1	10.6
15.8	16.7	17.1	14.4	13.1	12.3	11.6	13.5	11.1	17.1	10.6
15.8	16.7	17.1	14.4	13.1	12.3	11.6	13.5	11.1	17.1	10.6
15.8	16.7	17.1	14.5	13.1	12.3	11.6	13.6	11.1	17.1	10.6
15.8	16.8	17.1	14.5	13.1	12.3	11.6	13.6	11.1	17.1	10.6
15.9	16.8	17.1	14.5	13.1	12.3	11.6	13.6	11.2	17.2	10.6
15.9	16.8	17.1	14.5	13.2	12.3	11.6	13.6	11.2	17.2	10.6
15.9	16.8	17.1	14.6	13.2	12.4	11.6	13.6	11.2	17.2	10.6
15.9	16.8	17.1	14.6	13.2	12.3	11.6	13.6	11.2	17.2	10.6
15.9	16.8	17.2	14.6	13.2	12.4	11.7	13.6	11.2	17.2	10.6
16	16.8	17.2	14.6	13.2	12.4	11.7	13.7	11.2	17.3	10.6
16	16.9	17.2	14.6	13.2	12.4	11.7	13.7	11.2	17.3	10.6
16	16.9	17.2	14.6	13.3	12.4	11.7	13.7	11.2	17.3	10.6
16	16.9	17.2	14.7	13.3	12.4	11.7	13.7	11.2	17.3	10.6
16	16.9	17.2	14.7	13.3	12.4	11.7	13.7	11.2	17.3	10.6
16	16.9	17.2	14.7	13.3	12.5	11.7	13.7	11.2	17.4	10.6
16.1	16.9	17.2	14.7	13.3	12.5	11.7	13.7	11.2	17.4	10.6
16.1	16.9	17.3	14.7	13.3	12.5	11.7	13.8	11.2	17.4	10.6
16.1	16.9	17.3	14.8	13.4	12.5	11.8	13.8	11.2	17.4	10.6
16.1	17	17.3	14.8	13.4	12.5	11.8	13.8	11.2	17.4	10.6
16.1	17	17.3	14.8	13.4	12.5	11.8	13.8	11.2	17.5	10.6
16.1	17	17.3	14.8	13.4	12.5	11.8	13.8	11.3	17.5	10.6
16.1	17	17.3	14.9	13.4	12.5	11.8	13.8	11.3	17.5	10.6
16.2	17	17.3	14.9	13.4	12.5	11.8	13.9	11.3	17.5	10.6
16.2	17	17.4	14.9	13.4	12.6	11.8	13.9	11.3	17.5	10.6
16.2	17	17.4	14.9	13.4	12.6	11.8	13.9	11.3	17.6	10.6
16.2	17	17.4	14.9	13.4	12.6	11.9	13.9	11.3	17.6	10.6
16.2	17.1	17.4	14.9	13.5	12.6	11.9	13.9	11.3	17.6	10.6
16.3	17.1	17.4	15	13.5	12.6	11.9	14	11.3	17.6	10.6
16.3	17.1	17.4	15	13.5	12.6	11.8	14	11.3	17.6	10.6
16.3	17.1	17.4	15	13.5	12.6	11.9	14	11.3	17.7	10.6
16.3	17.1	17.4	15	13.5	12.6	11.9	14	11.3	17.7	10.6
16.3	17.1	17.5	15	13.5	12.7	11.9	14	11.3	17.7	10.6
16.4	17.1	17.5	15.1	13.6	12.7	11.9	14	11.3	17.7	10.6
16.4	17.1	17.5	15.1	13.6	12.7	12	14.1	11.3	17.7	10.6
16.4	17.2	17.5	15.1	13.6	12.7	12	14.1	11.3	17.7	10.7
16.4	17.2	17.5	15.1	13.6	12.7	12	14.1	11.3	17.7	10.7
16.4	17.2	17.5	15.1	13.6	12.7	12	14.1	11.3	17.7	10.7
16.4	17.2	17.5	15.1	13.6	12.7	12	14.1	11.3	17.8	10.7
16.5	17.2	17.5	15.1	13.7	12.8	12	14.1	11.3	17.8	10.7
16.5	17.2	17.6	15.2	13.7	12.8	12	14.1	11.3	17.8	10.7
16.5	17.2	17.6	15.2	13.7	12.8	12.1	14.2	11.3	17.8	10.7
16.5	17.2	17.6	15.2	13.6	12.8	12.1	14.2	11.4	17.8	10.7
16.5	17.2	17.6	15.2	13.7	12.8	12.1	14.2	11.4	17.9	10.7
16.5	17.3	17.6	15.2	13.7	12.8	12.1	14.2	11.4	17.9	10.7
16.6	17.3	17.6	15.2	13.8	12.8	12.1	14.2	11.4	17.9	10.7
16.6	17.3	17.6	15.2	13.8	12.9	12.1	14.2	11.4	17.9	10.7
16.6	17.3	17.6	15.3	13.8	12.9	12.1	14.2	11.4	17.9	10.7
16.6	17.3	17.6	15.3	13.8	12.9	12.2	14.3	11.4	17.9	10.7
16.6	17.3	17.6	15.3	13.8	12.9	12.2	14.3	11.4	17.9	10.7
16.7	17.3	17.7	15.3	13.8	12.9	12.1	14.3	11.4	18	10.7
16.7	17.3	17.6	15.3	13.8	12.9	12.2	14.3	11.4	18	10.7
16.7	17.3	17.7	15.3	13.8	12.9	12.2	14.3	11.4	18	10.7
16.7	17.3	17.7	15.3	13.8	12.9	12.2	14.3	11.4	18	10.7
16.7	17.4	17.7	15.3	13.9	13	12.2	14.3	11.4	18	10.7
16.7	17.4	17.7	15.3	13.9	13	12.2	14.3	11.5	18	10.7
16.7	17.4	17.7	15.4	13.9	13	12.2	14.4	11.5	18.1	10.7
16.7	17.4	17.7	15.4	13.9	13	12.2	14.4	11.5	18.1	10.7
16.8	17.4	17.7	15.4	13.9	13	12.3	14.4	11.5	18.1	10.7
16.8	17.4	17.8	15.4	14	13	12.3	14.4	11.5	18.1	10.7
16.8	17.4	17.8	15.4	14	13	12.3	14.4	11.5	18.1	10.7
16.8	17.4	17.8	15.4	14	13.1	12.3	14.4	11.5	18.1	10.7
16.8	17.4	17.8	15.5	14	13.1	12.3	14.4	11.5	18.2	10.7
16.8	17.4	17.8	15.5	14	13.1	12.3	14.5	11.5	18.2	10.7
16.8	17.4	17.8	15.5	14	13.1	12.3	14.5	11.5	18.2	10.7
16.8	17.5	17.8	15.5	14	13.1	12.3	14.5	11.5	18.2	10.7
16.9	17.5	17.8	15.5	14	13.1	12.4	14.5	11.5	18.2	10.7
16.9	17.5	17.8	15.5	14	13.1	12.4	14.5	11.5	18.2	10.7
16.9	17.5	17.8	15.5	14	13.1	12.4	14.5	11.5	18.3	10.7
16.9	17.5	17.8	15.6	14.1	13.2	12.4	14.6	11.6	18.3	10.7
16.9	17.5	17.8	15.6	14.1	13.2	12.4	14.5	11.6	18.3	10.7
16.9	17.5	17.8	15.6	14.1	13.2	12.4	14.6	11.6	18.3	10.7
17	17.5	17.8	15.6	14.1	13.2	12.4	14.6	11.5	18.3	10.7
17	17.5	17.8	15.6	14.1	13.2	12.4	14.6	11.6	18.3	10.7
17	17.5	17.8	15.6	14.2	13.2	12.4	14.6	11.6	18.3	10.7
17	17.5	17.8	15.6	14.2	13.2	12.5	14.7	11.6	18.3	10.7
17	17.5	17.8	15.6	14.2	13.2	12.5	14.7	11.6	18.3	10.7
17	17.5	17.8	15.6	14.2	13.3	12.5	14.7	11.6	18.4	10.7
17	17.5	17.8	15.6	14.2	13.3	12.5	14.7	11.6	18.4	10.7
17	17.5	17.8	15.7	14.2	13.3	12.5	14.7	11.6	18.4	10.7
17	17.5	17.8	15.7	14.3	13.3	12.5	14.7	11.6	18.4	10.7
17.1	17.5	17.9	15.7	14.3	13.3	12.5	14.7	11.6	18.4	10.7
17.1	17.5	17.9	15.7	14.3	13.3	12.5	14.7	11.6	18.4	10.7
17.1	17.5	17.9	15.7	14.3	13.3	12.5	14.8	11.6	18.4	10.7
17.1	17.5	17.9	15.7	14.3	13.3	12.5	14.8	11.6	18.4	10.8
17.1	17.5	17.9	15.8	14.3	13.3	12.5	14.8	11.6	18.5	10.8
17.1	17.5	17.9	15.8	14.3	13.3	12.6	14.8	11.6	18.5	10.8
17.1	17.5	17.9	15.8	14.3	13.4	12.6	14.8	11.6	18.5	10.7
17.1	17.6	17.9	15.8	14.3	13.4	12.6	14.9	11.6	18.5	10.7
17.1	17.6	17.9	15.8	14.3	13.4	12.6	14.9	11.6	18.5	10.7
17.2	17.6	17.9	15.8	14.3	13.4	12.6	14.9	11.7	18.5	10.8
17.2	17.6	17.9	15.9	14.4	13.4	12.6	14.9	11.7	18.6	10.7
17.2	17.6	17.9	15.9	14.4	13.4	12.6	14.9	11.7	18.6	10.8
17.2	17.6	17.9	15.9	14.4	13.4	12.6	14.9	11.7	18.6	10.8
17.2	17.6	17.9	15.9	14.4	13.4	12.6	14.9	11.7	18.6	10.8
17.2	17.6	17.9	15.9	14.4	13.4	12.7	15	11.7	18.6	10.8
17.2	17.6	17.9	15.9	14.4	13.4	12.7	15	11.7	18.6	10.8
17.3	17.6	17.9	15.9	14.4	13.5	12.7	15	11.7	18.6	10.8
17.3	17.7	17.9	16	14.4	13.5	12.7	15	11.7	18.7	10.8
17.3	17.7	17.9	16	14.5	13.5	12.7	15	11.7	18.7	10.8
17.3	17.7	17.9	16	14.5	13.5	12.7	15	11.7	18.7	10.8
17.3	17.7	17.9	16	14.5	13.5	12.7	15	11.7	18.7	10.8
17.3	17.7	17.9	16	14.5	13.5	12.7	15.1	11.7	18.7	10.8
17.3	17.7	17.9	16	14.5	13.5	12.7	15.1	11.7	18.7	10.8
17.3	17.7	17.9	16	14.5	13.5	12.7	15.1	11.7	18.7	10.8
17.3	17.7	17.9	16	14.6	13.5	12.8	15.1	11.7	18.8	10.8
17.4	17.7	17.9	16	14.6	13.6	12.8	15.1	11.7	18.8	10.8
17.4	17.7	17.9	16	14.6	13.6	12.8	15.1	11.7	18.8	10.8
17.4	17.7	17.9	16	14.6	13.6	12.8	15.1	11.7	18.8	10.8
17.4	17.7	17.9	16.1	14.6	13.6	12.8	15.1	11.8	18.8	10.8
17.4	17.7	17.9	16.1	14.6	13.6	12.8	15.2	11.8	18.8	10.8
17.4	17.7	17.9	16.1	14.6	13.6	12.8	15.2	11.8	18.8	10.8
17.4	17.7	17.9	16.1	14.7	13.6	12.8	15.2	11.8	18.8	10.8
17.4	17.7	17.9	16.1	14.7	13.6	12.8	15.2	11.8	18.9	10.8
17.4	17.7	17.9	16.1	14.7	13.6	12.9	15.2	11.8	18.9	10.8
17.5	17.7	17.9	16.1	14.7	13.6	12.8	15.2	11.8	18.9	10.8
17.5	17.7	18	16.1	14.7	13.7	12.9	15.2	11.8	18.9	10.8
17.5	17.7	18	16.1	14.7	13.7	12.9	15.2	11.8	18.9	10.8
17.5	17.7	18	16.1	14.7	13.7	12.9	15.2	11.8	18.9	10.8
17.5	17.7	18	16.1	14.7	13.7	12.9	15.2	11.8	18.9	10.8
17.5	17.7	18	16.1	14.8	13.7	12.9	15.2	11.8	19	10.8
17.5	17.7	18	16.1	14.8	13.7	13	15.2	11.8	19	10.8
17.6	17.7	18	16.2	14.8	13.7	13	15.3	11.8	19	10.8
17.6	17.7	18	16.2	14.8	13.7	13	15.3	11.8	19	10.8
17.6	17.8	18	16.2	14.8	13.7	13	15.3	11.8	19	10.8
17.6	17.8	18	16.2	14.8	13.7	13	15.3	11.8	19	10.8
17.6	17.8	18	16.2	14.9	13.8	13	15.3	11.8	19	10.8
17.6	17.8	18	16.2	14.9	13.8	13	15.3	11.8	19	10.8
17.6	17.8	18	16.2	14.9	13.8	13	15.3	11.8	19.1	10.8
17.7	17.8	18	16.2	14.9	13.8	13	15.4	11.8	19.1	10.8
17.7	17.8	18.1	16.3	14.9	13.8	13	15.4	11.8	19.1	10.8
17.7	17.8	18.1	16.3	14.9	13.8	13	15.4	11.9	19.1	10.8
17.7	17.8	18.1	16.3	14.9	13.8	13.1	15.4	11.9	19.1	10.8
17.7	17.8	18.1	16.3	14.9	13.8	13.1	15.4	11.9	19.1	10.8
17.7	17.8	18.1	16.3	14.9	13.8	13.1	15.4	11.9	19.1	10.8
17.7	17.8	18.1	16.3	14.9	13.8	13.1	15.4	11.9	19.1	10.8
17.7	17.8	18.1	16.4	15	13.9	13.1	15.4	11.9	19.1	10.8
17.7	17.9	18.1	16.4	15	13.8	13.1	15.4	11.9	19.1	10.8
17.8	17.9	18.1	16.4	14.9	13.9	13.1	15.5	11.9	19.2	10.8
17.8	17.9	18.1	16.4	15	13.9	13.1	15.5	11.9	19.2	10.8
17.8	17.9	18.1	16.4	15	13.9	13.1	15.5	11.9	19.2	10.8
17.8	17.9	18.1	16.4	15	13.9	13.1	15.5	11.9	19.2	10.8
17.8	17.9	18.1	16.4	15	13.9	13.1	15.5	11.9	19.2	10.8
17.8	17.9	18.1	16.4	15	13.9	13.2	15.5	11.9	19.2	10.8
17.8	17.9	18.1	16.5	15	14	13.2	15.5	11.9	19.2	10.8
17.8	17.9	18.2	16.5	15	14	13.2	15.6	11.9	19.3	10.8
17.8	17.9	18.2	16.5	15	14	13.1	15.6	11.9	19.3	10.8
17.8	17.9	18.2	16.5	15.1	14	13.2	15.6	11.9	19.3	10.8
17.9	17.9	18.2	16.5	15.1	14	13.2	15.6	11.9	19.3	10.8
17.9	17.9	18.2	16.5	15.1	14	13.2	15.6	11.9	19.3	10.8
17.9	17.9	18.2	16.5	15.1	14	13.2	15.6	12	19.3	10.8
17.9	17.9	18.2	16.5	15.1	14	13.2	15.6	12	19.3	10.9
17.9	17.9	18.2	16.6	15.1	14	13.2	15.6	12	19.3	10.8
17.9	17.9	18.2	16.6	15.1	14	13.2	15.6	12	19.3	10.9
17.9	17.9	18.2	16.6	15.1	14	13.3	15.7	12	19.3	10.8
17.9	17.9	18.2	16.6	15.2	14.1	13.3	15.7	12	19.4	10.8
17.9	17.9	18.2	16.6	15.2	14.1	13.3	15.7	12	19.4	10.8
17.9	18	18.2	16.6	15.2	14	13.3	15.7	12	19.4	10.9
17.9	18	18.2	16.6	15.2	14.1	13.3	15.7	12	19.4	10.9
18	18	18.2	16.6	15.2	14.1	13.3	15.7	12	19.4	10.9
18	18	18.2	16.6	15.2	14.1	13.3	15.7	12	19.4	10.9
18	18	18.2	16.6	15.2	14.1	13.3	15.7	12	19.4	10.9
18	18	18.3	16.7	15.2	14.1	13.3	15.8	12	19.4	10.9
18	18	18.3	16.7	15.2	14.1	13.3	15.8	12	19.5	10.9
18	18	18.3	16.7	15.2	14.1	13.3	15.8	12	19.5	10.9
18	18	18.3	16.7	15.2	14.1	13.4	15.7	12	19.5	10.9
18	18	18.3	16.7	15.2	14.2	13.4	15.8	12	19.5	10.9
18	18	18.3	16.7	15.3	14.2	13.4	15.8	12	19.5	10.9
18	18	18.3	16.7	15.3	14.2	13.4	15.8	12	19.5	10.9
18.1	18	18.3	16.7	15.3	14.2	13.4	15.8	12	19.5	10.9
18.1	18	18.3	16.7	15.3	14.2	13.4	15.9	12	19.5	10.9
18.1	18	18.3	16.7	15.3	14.2	13.4	15.9	12	19.6	10.9
18.1	18	18.3	16.7	15.3	14.2	13.4	15.9	12	19.6	10.9
18.1	18	18.3	16.8	15.3	14.2	13.4	15.9	12	19.6	10.9
18.1	18	18.3	16.8	15.4	14.2	13.4	15.9	12	19.6	10.9
18.1	18.1	18.3	16.8	15.4	14.2	13.4	15.9	12	19.6	10.9
18.1	18.1	18.3	16.8	15.4	14.2	13.4	15.9	12	19.6	10.9
18.2	18.1	18.3	16.8	15.4	14.3	13.4	15.9	12	19.6	10.9
18.2	18.1	18.3	16.8	15.4	14.3	13.4	15.9	12.1	19.6	10.9
18.2	18.1	18.4	16.8	15.4	14.3	13.5	16	12.1	19.6	10.9
18.2	18.1	18.4	16.8	15.4	14.3	13.5	16	12.1	19.7	10.9
18.2	18.1	18.4	16.8	15.4	14.3	13.5	16	12.1	19.7	10.9
18.2	18.1	18.4	16.9	15.4	14.3	13.5	16	12.1	19.7	10.9
18.2	18.1	18.4	16.9	15.4	14.3	13.5	16	12.1	19.7	10.9
18.2	18.1	18.4	16.9	15.5	14.3	13.5	16	12.1	19.7	10.9
18.2	18.1	18.4	16.9	15.5	14.3	13.5	16	12.1	19.7	10.9
18.2	18.1	18.4	16.9	15.5	14.3	13.5	16	12.1	19.7	10.9
18.3	18.1	18.4	16.9	15.5	14.3	13.5	16	12.1	19.7	10.9
18.3	18.1	18.4	16.9	15.5	14.3	13.5	16.1	12.1	19.7	10.9
18.3	18.1	18.4	17	15.5	14.3	13.5	16.1	12.1	19.8	10.9
18.3	18.1	18.4	17	15.5	14.3	13.5	16.1	12.1	19.8	10.9
18.3	18.1	18.4	17	15.5	14.3	13.5	16.1	12.1	19.8	10.9
18.3	18.1	18.4	17	15.5	14.4	13.6	16.1	12.1	19.8	10.9
18.3	18.1	18.4	17	15.6	14.4	13.6	16.1	12.1	19.8	10.9
18.3	18.1	18.4	17	15.6	14.4	13.6	16.1	12.1	19.8	10.9
18.3	18.1	18.4	17	15.6	14.4	13.6	16.1	12.1	19.8	10.9
18.3	18.2	18.4	17	15.6	14.4	13.6	16.1	12.1	19.8	10.9
18.4	18.2	18.4	17	15.6	14.4	13.6	16.1	12.1	19.8	10.9
18.4	18.2	18.4	17	15.6	14.4	13.6	16.1	12.2	19.8	10.9
18.4	18.2	18.4	17	15.6	14.4	13.6	16.1	12.2	19.8	10.9
18.4	18.2	18.5	17.1	15.6	14.4	13.6	16.2	12.2	19.8	10.9
18.4	18.2	18.5	17.1	15.6	14.4	13.6	16.2	12.2	19.9	10.9
18.4	18.2	18.5	17.1	15.6	14.4	13.6	16.2	12.2	19.9	10.9
18.4	18.2	18.5	17.1	15.6	14.5	13.7	16.2	12.2	19.9	10.9
18.4	18.2	18.5	17.1	15.6	14.5	13.7	16.2	12.2	19.9	10.9
18.4	18.2	18.5	17.1	15.7	14.5	13.6	16.2	12.2	19.9	10.9
18.5	18.2	18.5	17.1	15.7	14.4	13.7	16.2	12.2	19.9	10.9
18.5	18.2	18.5	17.1	15.7	14.5	13.7	16.2	12.2	19.9	10.9
18.5	18.2	18.5	17.1	15.7	14.5	13.7	16.2	12.2	19.9	10.9
18.5	18.2	18.5	17.1	15.7	14.5	13.7	16.2	12.2	19.9	10.9
18.5	18.3	18.5	17.1	15.7	14.5	13.7	16.3	12.2	19.9	10.9
18.5	18.3	18.5	17.1	15.7	14.5	13.7	16.3	12.2	19.9	10.9
18.5	18.3	18.5	17.1	15.7	14.5	13.7	16.3	12.2	20	10.9
18.5	18.3	18.6	17.2	15.8	14.6	13.7	16.3	12.2	20	10.9
18.5	18.3	18.6	17.1	15.8	14.6	13.7	16.3	12.2	20	10.9
18.6	18.3	18.6	17.2	15.8	14.6	13.8	16.3	12.2	20	10.9
18.6	18.3	18.6	17.2	15.8	14.6	13.7	16.3	12.2	20	10.9
18.6	18.3	18.6	17.2	15.8	14.6	13.8	16.3	12.2	20	10.9
18.6	18.3	18.6	17.2	15.8	14.6	13.8	16.3	12.2	20	10.9
18.6	18.3	18.6	17.2	15.8	14.6	13.8	16.4	12.2	20	10.9
18.6	18.3	18.6	17.1	15.8	14.6	13.8	16.4	12.2	20	10.9
18.6	18.3	18.6	17.2	15.9	14.6	13.8	16.4	12.2	20	10.9
18.6	18.3	18.6	17.2	15.9	14.6	13.8	16.4	12.2	20.1	10.9
18.6	18.4	18.6	17.2	15.9	14.6	13.8	16.4	12.2	20.1	10.9
18.6	18.4	18.6	17.2	15.9	14.6	13.8	16.4	12.2	20.1	10.9
18.7	18.4	18.6	17.2	15.9	14.6	13.8	16.4	12.2	20.1	10.9
18.7	18.4	18.6	17.2	15.9	14.6	13.8	16.4	12.3	20.1	10.9
18.7	18.4	18.6	17.2	15.9	14.7	13.9	16.4	12.3	20.1	10.9
18.7	18.4	18.6	17.3	15.9	14.7	13.9	16.4	12.3	20.1	10.9
18.7	18.4	18.7	17.3	15.9	14.7	13.9	16.4	12.3	20.1	11
18.7	18.4	18.7	17.3	15.9	14.7	13.9	16.5	12.3	20.1	11
18.7	18.4	18.7	17.3	15.9	14.7	13.9	16.5	12.3	20.1	11
18.7	18.4	18.7	17.3	15.9	14.7	13.9	16.5	12.3	20.1	11
18.7	18.4	18.7	17.3	15.9	14.7	13.9	16.5	12.3	20.1	11
18.7	18.4	18.7	17.3	16	14.7	14	16.5	12.3	20.2	11
18.7	18.4	18.7	17.3	16	14.7	14	16.5	12.3	20.2	11
18.7	18.4	18.7	17.3	16	14.7	14	16.5	12.3	20.2	11
18.7	18.4	18.7	17.3	16	14.7	14	16.5	12.3	20.2	11
18.8	18.5	18.7	17.4	16	14.7	14	16.5	12.3	20.2	11
18.8	18.5	18.7	17.4	15.9	14.7	14	16.5	12.3	20.2	11
18.8	18.5	18.7	17.3	16	14.8	14	16.5	12.3	20.2	11
18.8	18.5	18.7	17.4	16	14.8	14	16.6	12.3	20.2	11
18.8	18.5	18.7	17.4	16	14.8	14	16.6	12.3	20.2	11
18.8	18.5	18.7	17.4	16	14.8	14	16.6	12.3	20.2	11
18.8	18.5	18.7	17.4	16.1	14.8	14	16.6	12.3	20.2	11
18.8	18.5	18.7	17.4	16.1	14.8	14	16.6	12.3	20.2	11
18.8	18.6	18.8	17.4	16.1	14.8	14	16.6	12.3	20.3	11
18.8	18.6	18.8	17.5	16.1	14.8	14.1	16.6	12.3	20.3	11
18.8	18.6	18.8	17.5	16.1	14.8	14.1	16.7	12.3	20.3	11
18.8	18.6	18.8	17.5	16.1	14.8	14.1	16.7	12.3	20.3	11
18.9	18.6	18.8	17.5	16.1	14.9	14.1	16.7	12.4	20.3	11
18.9	18.6	18.8	17.5	16.1	14.9	14.1	16.7	12.4	20.3	11
18.9	18.6	18.8	17.5	16.1	14.9	14.1	16.7	12.4	20.3	11
18.9	18.6	18.8	17.5	16.1	14.9	14.1	16.7	12.4	20.3	11
18.9	18.6	18.8	17.5	16.1	14.9	14.1	16.7	12.4	20.3	11
18.9	18.6	18.8	17.5	16.1	14.9	14.1	16.7	12.4	20.3	11
18.9	18.6	18.8	17.6	16.1	14.9	14.1	16.7	12.4	20.3	11
18.9	18.6	18.8	17.6	16.1	14.9	14.1	16.7	12.4	20.4	11
18.9	18.6	18.8	17.6	16.1	14.9	14.2	16.7	12.4	20.4	11
18.9	18.6	18.8	17.6	16.1	14.9	14.2	16.8	12.4	20.4	11
18.9	18.6	18.8	17.6	16.1	14.9	14.2	16.8	12.4	20.4	11
18.9	18.6	18.8	17.6	16.1	14.9	14.2	16.8	12.4	20.4	11
19	18.6	18.8	17.6	16.2	14.9	14.2	16.8	12.4	20.4	11
19	18.6	18.8	17.6	16.2	15	14.2	16.8	12.4	20.4	11
19	18.6	18.8	17.6	16.2	15	14.2	16.8	12.4	20.4	11
19	18.6	18.8	17.6	16.2	15	14.2	16.8	12.4	20.4	11
19	18.6	18.9	17.6	16.2	15	14.2	16.8	12.4	20.4	11
19	18.6	18.9	17.7	16.2	15	14.2	16.8	12.4	20.4	11
19	18.7	18.9	17.7	16.2	15	14.2	16.8	12.4	20.4	11
19	18.7	18.9	17.7	16.2	15	14.2	16.8	12.4	20.5	11
19	18.7	18.9	17.7	16.2	15	14.2	16.9	12.4	20.5	11
19	18.7	18.9	17.7	16.2	15	14.2	16.9	12.4	20.5	11
19.1	18.7	18.9	17.7	16.3	15	14.2	16.9	12.4	20.5	11
19.1	18.7	18.9	17.7	16.3	15	14.2	16.9	12.4	20.5	11
19.1	18.7	18.9	17.7	16.3	15	14.3	16.9	12.4	20.5	11
19.1	18.7	18.9	17.7	16.3	15	14.3	16.9	12.4	20.5	11
19.1	18.7	18.9	17.7	16.3	15	14.3	16.9	12.4	20.5	11
19.1	18.7	18.9	17.7	16.3	15	14.3	16.9	12.4	20.5	11
19.1	18.7	18.9	17.8	16.3	15	14.3	16.9	12.5	20.5	11
19.1	18.7	18.9	17.8	16.3	15.1	14.3	16.9	12.5	20.5	11
19.1	18.7	18.9	17.8	16.3	15	14.3	16.9	12.5	20.5	11
19.1	18.7	18.9	17.8	16.3	15.1	14.3	16.9	12.5	20.5	11
19.1	18.7	18.9	17.8	16.3	15.1	14.3	17	12.5	20.5	11
19.1	18.7	18.9	17.8	16.3	15.1	14.3	17	12.5	20.6	11
19.1	18.7	18.9	17.8	16.3	15.1	14.3	17	12.5	20.6	11
19.2	18.7	19	17.8	16.3	15.1	14.3	17	12.5	20.6	11
19.2	18.7	19	17.8	16.3	15.1	14.3	17	12.5	20.6	11
19.2	18.8	19	17.9	16.4	15.1	14.3	17	12.5	20.6	11
19.2	18.8	19	17.9	16.4	15.1	14.3	16.9	12.5	20.6	11
19.2	18.8	19	17.9	16.4	15.1	14.3	17	12.5	20.6	11
19.2	18.8	19	17.9	16.4	15.1	14.3	17	12.5	20.6	11
19.2	18.8	19	17.9	16.4	15.1	14.3	17	12.5	20.6	11
19.2	18.8	19	17.9	16.4	15.2	14.3	17	12.5	20.6	11
19.2	18.8	19	17.9	16.4	15.2	14.4	17	12.5	20.6	11
19.2	18.8	19	17.9	16.4	15.2	14.4	17	12.5	20.6	11
19.2	18.8	19	17.9	16.4	15.2	14.4	17	12.5	20.6	11
19.3	18.8	19	17.9	16.4	15.2	14.4	17	12.5	20.7	11
19.3	18.8	19	17.9	16.4	15.2	14.4	17.1	12.5	20.7	11
19.3	18.8	19	17.9	16.4	15.2	14.4	17.1	12.5	20.7	11
19.3	18.8	19	17.9	16.4	15.2	14.4	17.1	12.5	20.7	11
19.3	18.8	19	17.9	16.4	15.2	14.4	17.1	12.5	20.7	11
19.3	18.8	19	17.9	16.4	15.2	14.4	17.1	12.5	20.7	11
19.3	18.8	19.1	17.9	16.5	15.2	14.4	17.1	12.5	20.7	11
19.3	18.8	19	17.9	16.5	15.2	14.4	17.1	12.5	20.7	11
19.3	18.8	19.1	17.9	16.5	15.2	14.4	17.1	12.5	20.7	11
19.3	18.8	19.1	17.9	16.5	15.2	14.4	17.1	12.5	20.7	11
19.3	18.8	19.1	17.9	16.5	15.2	14.4	17.1	12.5	20.7	11
19.3	18.8	19.1	17.9	16.5	15.2	14.4	17.1	12.5	20.7	11
19.4	18.8	19.1	17.9	16.5	15.2	14.4	17.1	12.6	20.7	11
19.4	18.8	19.1	17.9	16.5	15.2	14.5	17.1	12.6	20.7	11
19.4	18.8	19.1	17.9	16.5	15.2	14.5	17.1	12.6	20.7	11
19.4	18.9	19.1	17.9	16.5	15.2	14.5	17.2	12.6	20.7	11
19.4	18.9	19.1	18	16.6	15.3	14.5	17.2	12.6	20.7	11
19.4	18.9	19.1	18	16.6	15.3	14.5	17.2	12.6	20.7	11
19.4	18.9	19.1	18	16.6	15.3	14.5	17.2	12.6	20.8	11
19.5	18.9	19.1	18	16.6	15.3	14.5	17.2	12.6	20.8	11
19.5	18.9	19.1	18	16.6	15.3	14.5	17.2	12.6	20.8	11
19.5	18.9	19.1	18	16.6	15.3	14.5	17.2	12.6	20.8	11
19.5	18.9	19.1	18	16.6	15.3	14.5	17.2	12.6	20.8	11
19.5	18.9	19.1	18	16.6	15.3	14.5	17.2	12.6	20.8	11
19.5	18.9	19.1	18	16.7	15.2	14.5	17.2	12.6	20.8	11
19.5	18.9	19.2	18	16.7	15.3	14.5	17.2	12.6	20.8	11
19.5	18.9	19.2	18	16.7	15.3	14.5	17.2	12.6	20.8	11
19.5	18.9	19.2	18	16.7	15.3	14.6	17.2	12.6	20.8	11
19.5	18.9	19.2	18	16.7	15.3	14.6	17.3	12.6	20.8	11
19.5	18.9	19.2	18	16.7	15.4	14.6	17.3	12.6	20.8	11
19.6	18.9	19.2	18	16.7	15.4	14.6	17.3	12.6	20.9	11
19.6	18.9	19.2	18.1	16.7	15.4	14.6	17.3	12.6	20.9	11
19.6	18.9	19.2	18.1	16.7	15.4	14.6	17.3	12.6	20.9	11
19.6	18.9	19.2	18.1	16.7	15.4	14.5	17.3	12.6	20.9	11
19.6	18.9	19.2	18.1	16.7	15.4	14.6	17.3	12.6	20.9	11
19.6	18.9	19.2	18.1	16.8	15.4	14.6	17.3	12.6	20.9	11
19.6	19	19.2	18.1	16.8	15.4	14.6	17.3	12.6	20.9	11
19.6	19	19.2	18.1	16.8	15.4	14.6	17.3	12.6	20.9	11
19.6	19	19.2	18.1	16.8	15.4	14.6	17.3	12.6	20.9	11
19.6	19	19.2	18.1	16.8	15.4	14.6	17.3	12.6	20.9	11
19.6	19	19.2	18.1	16.8	15.4	14.6	17.3	12.6	20.9	11
19.6	19	19.2	18.1	16.8	15.4	14.7	17.4	12.6	20.9	11
19.6	19	19.3	18.1	16.8	15.4	14.7	17.4	12.6	20.9	11
19.6	19	19.3	18.1	16.8	15.4	14.7	17.4	12.6	20.9	11
19.7	19	19.3	18.1	16.8	15.5	14.7	17.4	12.6	20.9	11
19.7	19	19.3	18.2	16.8	15.4	14.7	17.4	12.6	21	11
19.7	19	19.3	18.2	16.7	15.5	14.7	17.4	12.6	21	11
19.7	19	19.3	18.1	16.8	15.5	14.7	17.4	12.6	21	11
19.7	19	19.3	18.2	16.8	15.5	14.7	17.4	12.6	21	11
19.7	19	19.3	18.2	16.8	15.5	14.7	17.4	12.6	21	11
19.7	19	19.3	18.2	16.9	15.5	14.7	17.4	12.6	21	11
19.7	19	19.3	18.2	16.9	15.5	14.7	17.4	12.7	21	11
19.8	19	19.3	18.2	16.9	15.5	14.7	17.4	12.7	21	11
19.8	19	19.3	18.2	16.9	15.5	14.7	17.4	12.7	21	11
19.8	19.1	19.3	18.3	16.9	15.5	14.7	17.4	12.7	21	11
19.8	19.1	19.3	18.3	16.9	15.5	14.7	17.5	12.7	21	11
19.8	19	19.3	18.3	16.9	15.5	14.7	17.5	12.7	21	11
19.8	19.1	19.3	18.3	16.9	15.5	14.7	17.5	12.7	21	11
19.8	19.1	19.4	18.3	16.9	15.6	14.8	17.5	12.7	21	11
19.8	19.1	19.4	18.3	16.9	15.6	14.8	17.5	12.7	21	11
19.8	19.1	19.4	18.3	16.9	15.6	14.8	17.5	12.7	21	11
19.8	19.1	19.4	18.3	17	15.6	14.8	17.5	12.7	21	11
19.8	19.1	19.4	18.3	17	15.6	14.8	17.5	12.7	21	11
19.8	19.1	19.4	18.3	17	15.6	14.8	17.5	12.7	21.1	11
19.8	19.1	19.4	18.3	17	15.6	14.8	17.5	12.7	21.1	11
19.9	19.1	19.4	18.3	17	15.6	14.8	17.5	12.7	21.1	11
19.9	19.1	19.4	18.3	17	15.6	14.8	17.5	12.7	21.1	11
19.9	19.1	19.4	18.3	17	15.6	14.8	17.5	12.7	21.1	11
19.9	19.1	19.4	18.3	17	15.6	14.8	17.5	12.7	21.1	11
19.9	19.1	19.4	18.3	17	15.6	14.8	17.5	12.7	21.1	11
19.9	19.1	19.4	18.3	17	15.6	14.9	17.6	12.7	21.1	11
19.9	19.1	19.4	18.4	17	15.6	14.9	17.6	12.7	21.1	11
19.9	19.1	19.5	18.4	17	15.6	14.9	17.5	12.7	21.1	11
19.9	19.1	19.5	18.4	17	15.6	14.8	17.6	12.7	21.1	11
19.9	19.1	19.5	18.4	17	15.6	14.9	17.6	12.7	21.1	11
19.9	19.1	19.5	18.4	17	15.7	14.9	17.6	12.7	21.1	11
20	19.1	19.5	18.4	17	15.7	14.9	17.6	12.7	21.1	11
20	19.1	19.5	18.4	17.1	15.7	14.9	17.6	12.7	21.1	11
20	19.1	19.5	18.4	17.1	15.7	14.9	17.6	12.7	21.1	11.1
20	19.2	19.5	18.4	17.1	15.7	14.9	17.6	12.7	21.1	11.1
20	19.2	19.5	18.4	17.1	15.7	14.9	17.6	12.7	21.1	11.1
20	19.2	19.5	18.4	17.1	15.7	14.9	17.7	12.7	21.1	11.1
20	19.2	19.5	18.5	17.1	15.7	14.9	17.7	12.7	21.1	11.1
20	19.2	19.5	18.5	17.1	15.7	14.9	17.7	12.7	21.2	11.1
20	19.2	19.5	18.5	17.1	15.6	14.9	17.7	12.7	21.2	11.1
20	19.2	19.5	18.5	17.1	15.7	14.9	17.7	12.7	21.2	11.1
20	19.2	19.5	18.5	17.1	15.7	14.9	17.7	12.7	21.2	11.1
20	19.2	19.5	18.5	17.1	15.7	15	17.7	12.7	21.2	11.1
20	19.2	19.5	18.5	17.1	15.7	15	17.7	12.7	21.2	11.1
20	19.2	19.5	18.5	17.1	15.7	15	17.7	12.7	21.2	11.1
20	19.2	19.5	18.5	17.1	15.7	15	17.7	12.7	21.2	11.1
20	19.2	19.5	18.5	17.1	15.7	15	17.7	12.7	21.2	11.1
20	19.2	19.5	18.5	17.1	15.8	15	17.7	12.7	21.2	11
20	19.2	19.5	18.5	17.1	15.8	14.9	17.7	12.7	21.2	11.1
20.1	19.3	19.5	18.5	17.1	15.8	15	17.7	12.7	21.2	11.1
20.1	19.3	19.5	18.6	17.1	15.8	15	17.8	12.7	21.2	11.1
20.1	19.3	19.6	18.6	17.2	15.8	15	17.8	12.7	21.2	11.1
20.1	19.3	19.6	18.5	17.2	15.8	15	17.8	12.7	21.2	11
20.1	19.3	19.6	18.6	17.2	15.8	15	17.8	12.7	21.2	11.1
20.1	19.3	19.6	18.6	17.2	15.8	15	17.8	12.7	21.2	11.1
20.1	19.3	19.6	18.6	17.2	15.8	15	17.8	12.8	21.2	11.1
20.1	19.3	19.6	18.6	17.2	15.8	15	17.8	12.8	21.2	11.1
20.1	19.3	19.6	18.6	17.2	15.8	15	17.8	12.8	21.2	11.1
20.1	19.3	19.6	18.6	17.3	15.8	15	17.7	12.8	21.2	11.1
20.1	19.3	19.6	18.6	17.3	15.8	15	17.8	12.8	21.2	11.1
20.2	19.3	19.6	18.6	17.3	15.8	15.1	17.8	12.8	21.2	11.1
20.2	19.3	19.6	18.6	17.3	15.8	15.1	17.8	12.8	21.3	11.1
20.2	19.3	19.6	18.6	17.3	15.8	15.1	17.8	12.8	21.3	11.1
20.2	19.3	19.6	18.6	17.3	15.8	15.1	17.8	12.8	21.3	11.1
20.2	19.3	19.6	18.6	17.3	15.8	15.1	17.9	12.8	21.3	11.1
20.2	19.3	19.6	18.7	17.3	15.9	15.1	17.9	12.8	21.3	11.1
20.2	19.3	19.6	18.7	17.3	15.9	15.1	17.9	12.8	21.3	11.1
20.2	19.3	19.6	18.7	17.3	15.9	15.1	17.9	12.8	21.3	11.1
20.2	19.3	19.6	18.7	17.3	15.9	15.1	17.9	12.8	21.3	11.1
20.2	19.3	19.6	18.7	17.3	15.9	15.1	17.9	12.8	21.3	11.1
20.2	19.3	19.6	18.7	17.3	15.9	15.1	17.9	12.8	21.3	11.1
20.2	19.3	19.6	18.7	17.3	15.9	15.1	17.9	12.8	21.3	11.1
20.2	19.3	19.6	18.7	17.2	15.9	15.1	17.9	12.8	21.3	11.1
20.2	19.3	19.6	18.7	17.3	15.9	15.1	17.9	12.8	21.3	11.1
20.2	19.3	19.6	18.7	17.3	15.9	15.1	17.9	12.8	21.3	11.1
20.2	19.3	19.6	18.7	17.3	15.9	15.2	17.9	12.8	21.3	11.1
20.2	19.3	19.6	18.8	17.3	15.9	15.2	17.9	12.8	21.3	11.1
20.2	19.4	19.6	18.8	17.3	15.9	15.2	17.9	12.8	21.4	11
20.2	19.4	19.7	18.8	17.3	15.9	15.2	17.9	12.8	21.4	11.1
20.2	19.4	19.6	18.8	17.3	15.9	15.2	17.9	12.8	21.4	11.1
20.2	19.4	19.6	18.8	17.3	15.9	15.1	17.9	12.8	21.4	11.1
20.2	19.4	19.6	18.8	17.3	15.9	15.2	18	12.8	21.4	11.1
20.3	19.4	19.6	18.8	17.3	15.9	15.2	18	12.8	21.4	11.1
20.3	19.4	19.7	18.8	17.4	15.9	15.2	18	12.8	21.4	11.1
20.3	19.4	19.6	18.8	17.4	16	15.2	18	12.8	21.4	11.1
20.3	19.4	19.7	18.9	17.4	16	15.2	18	12.9	21.4	11.1
20.3	19.5	19.7	18.9	17.4	16	15.2	18	12.9	21.4	11.1
20.3	19.5	19.6	18.9	17.4	16	15.2	18	12.9	21.4	11.1
20.3	19.5	19.7	18.9	17.4	16	15.2	18	12.9	21.4	11.1
20.3	19.5	19.7	18.9	17.4	16	15.2	18	12.9	21.4	11.1
20.3	19.5	19.7	18.9	17.3	16	15.2	18	12.9	21.4	11.1
20.3	19.5	19.7	19	17.3	16	15.2	18	12.9	21.4	11.1
20.3	19.5	19.7	19	17.3	16	15.2	18	12.9	21.4	11.1
20.3	19.6	19.7	19	17.3	16	15.2	18	12.9	21.5	11.1
20.3	19.6	19.7	19	17.4	16	15.2	18.1	12.9	21.5	11.1
20.3	19.6	19.7	19	17.4	16	15.2	18.1	12.9	21.5	11.1
20.3	19.6	19.7	19	17.4	16	15.2	18.1	12.9	21.5	11.1
20.3	19.6	19.7	19	17.4	16	15.2	18.1	13	21.5	11.1
20.3	19.6	19.7	19	17.4	16	15.2	18.1	13	21.5	11.1
20.3	19.6	19.7	19	17.4	16	15.2	18.1	12.9	21.5	11.1
20.3	19.6	19.7	19	17.4	16.1	15.2	18.1	13	21.5	11.1
20.3	19.6	19.7	19	17.4	16.1	15.2	18.1	13	21.5	11.1
20.4	19.6	19.7	19	17.4	16.1	15.2	18.1	13	21.5	11
20.4	19.6	19.7	19	17.3	16.1	15.2	18.1	13	21.5	11.1
20.4	19.6	19.7	19	17.4	16.1	15.2	18.1	13	21.5	11.1
20.4	19.6	19.7	19	17.4	16.1	15.2	18.1	13	21.5	11.1
20.4	19.5	19.7	19	17.4	16.1	15.2	18.2	13	21.5	11.1
20.4	19.5	19.8	19	17.4	16.1	15.2	18.2	13	21.5	11.1
20.4	19.5	19.8	19	17.4	16.1	15.2	18.2	13	21.5	11.1
20.4	19.5	19.8	19	17.4	16.1	15.3	18.2	13	21.5	11.1
20.4	19.5	19.8	19	17.5	16.1	15.2	18.2	13	21.5	11.1
20.4	19.5	19.8	19	17.5	16	15.3	18.2	13	21.5	11.1
20.4	19.5	19.8	19	17.5	16.1	15.3	18.2	13	21.5	11.1
20.5	19.5	19.8	19	17.5	16.1	15.3	18.2	13	21.5	11.1
20.5	19.6	19.8	19	17.5	16.1	15.3	18.2	13	21.5	11.1
20.5	19.6	19.8	19	17.5	16.1	15.3	18.2	13	21.5	11.1
20.5	19.6	19.8	19	17.5	16.1	15.3	18.2	13	21.5	11.1
20.5	19.6	19.8	19.1	17.5	16.1	15.3	18.2	13	21.6	11.1
20.5	19.6	19.8	19.1	17.5	16.1	15.3	18.2	13	21.6	11.1
20.5	19.6	19.8	19.1	17.5	16.1	15.3	18.2	13	21.6	11.1
20.5	19.6	19.8	19.1	17.5	16.1	15.3	18.2	13	21.6	11.1
20.5	19.6	19.8	19.1	17.5	16.1	15.3	18.2	13	21.6	11.1
20.5	19.6	19.8	19.1	17.4	16.1	15.3	18.3	13	21.6	11.1
20.5	19.6	19.8	19.1	17.5	16.1	15.3	18.3	13	21.6	11.1
20.5	19.6	19.8	19.1	17.5	16.1	15.3	18.3	13	21.6	11.1
20.6	19.6	19.8	19.1	17.5	16.1	15.3	18.3	13	21.6	11.1
20.6	19.6	19.8	19.1	17.6	16.1	15.3	18.3	13	21.6	11.1
20.6	19.6	19.8	19.2	17.6	16.1	15.3	18.3	13	21.6	11.1
20.6	19.6	19.8	19.2	17.6	16.1	15.3	18.3	13	21.6	11.1
20.6	19.6	19.8	19.2	17.6	16.1	15.3	18.3	13	21.6	11.1
20.6	19.7	19.9	19.2	17.6	16.1	15.3	18.3	13	21.6	11.1
20.6	19.7	19.9	19.2	17.6	16.1	15.3	18.3	13	21.6	11.1
20.6	19.7	19.9	19.2	17.6	16.1	15.3	18.3	13	21.6	11.1
20.6	19.7	19.9	19.2	17.6	16.1	15.4	18.3	13	21.6	11.1
20.6	19.7	19.9	19.3	17.6	16.1	15.4	18.4	13	21.6	11.1
20.6	19.7	19.9	19.3	17.6	16.2	15.4	18.4	13	21.6	11.1
20.6	19.7	19.9	19.3	17.6	16.2	15.4	18.4	13	21.7	11.1
20.6	19.7	19.9	19.3	17.6	16.2	15.4	18.4	13	21.6	11.1
20.6	19.7	19.9	19.3	17.6	16.2	15.4	18.4	13.1	21.7	11.1
20.6	19.7	19.9	19.3	17.6	16.2	15.4	18.4	13.1	21.7	11.1
20.6	19.7	19.9	19.3	17.6	16.2	15.4	18.4	13.1	21.7	11.1
20.6	19.7	19.9	19.3	17.6	16.2	15.4	18.4	13.1	21.7	11.1
20.6	19.7	19.9	19.3	17.6	16.2	15.4	18.4	13.1	21.7	11.1
20.6	19.7	19.9	19.3	17.6	16.2	15.4	18.4	13.1	21.7	11.1
20.7	19.7	19.9	19.3	17.6	16.2	15.4	18.4	13.1	21.7	11.1
20.7	19.7	19.9	19.3	17.6	16.2	15.4	18.4	13.1	21.7	11.1
20.7	19.7	19.9	19.3	17.6	16.2	15.4	18.4	13.1	21.7	11.1
20.7	19.7	19.9	19.3	17.6	16.2	15.4	18.4	13.1	21.7	11.1
20.7	19.7	19.9	19.3	17.7	16.2	15.4	18.4	13.1	21.7	11.1
20.7	19.7	19.9	19.3	17.7	16.2	15.4	18.4	13.1	21.7	11.1
20.7	19.7	19.9	19.3	17.7	16.2	15.4	18.4	13.1	21.7	11.1
20.7	19.7	19.9	19.3	17.6	16.2	15.4	18.4	13.1	21.7	11
20.7	19.7	19.9	19.2	17.7	16.2	15.4	18.4	13	21.7	11.1
20.7	19.7	19.9	19.3	17.7	16.3	15.4	18.5	13	21.7	11.1
20.7	19.7	19.9	19.2	17.7	16.3	15.4	18.5	13	21.7	11.1
20.7	19.7	19.9	19.2	17.8	16.3	15.4	18.5	13	21.7	11.1
20.7	19.7	20	19.3	17.8	16.3	15.5	18.5	13	21.7	11.1
20.7	19.7	20	19.3	17.8	16.3	15.5	18.4	13	21.7	11.1
20.7	19.7	20	19.3	17.8	16.3	15.5	18.5	13	21.7	11.1
20.7	19.7	20	19.3	17.8	16.2	15.5	18.5	13	21.7	11.1
20.8	19.7	20	19.3	17.8	16.3	15.5	18.5	13	21.7	11.1
20.8	19.7	20	19.3	17.8	16.3	15.5	18.5	13	21.7	11.1
20.8	19.7	20	19.3	17.8	16.3	15.5	18.5	13	21.7	11.1
20.8	19.7	20	19.3	17.8	16.3	15.5	18.5	13.1	21.7	11.1
20.8	19.8	20	19.3	17.8	16.3	15.5	18.5	13.1	21.7	11.1
20.8	19.8	20	19.3	17.8	16.3	15.5	18.5	13.1	21.7	11.1
20.8	19.8	20	19.4	17.8	16.3	15.5	18.4	13.1	21.7	11.1
20.8	19.8	20.1	19.4	17.8	16.3	15.4	18.5	13.1	21.7	11.1
20.8	19.8	20.1	19.5	17.8	16.3	15.5	18.6	13.1	21.7	11.1
20.8	19.8	20.1	19.5	17.8	16.3	15.5	18.6	13.1	21.7	11.1
20.9	19.8	20.1	19.5	17.8	16.4	15.5	18.6	13.1	21.7	11.1
20.9	19.9	20.1	19.5	17.9	16.4	15.5	18.6	13.1	21.7	11.1
20.9	19.9	20.1	19.5	17.9	16.4	15.5	18.6	13.1	21.7	11.1
20.9	19.9	20.1	19.5	17.9	16.4	15.5	18.6	13.1	21.8	11.1
20.9	19.9	20.1	19.6	17.9	16.4	15.5	18.6	13.1	21.8	11.1
20.9	19.9	20.1	19.6	17.9	16.4	15.5	18.6	13.1	21.8	11.1
20.9	19.9	20.1	19.6	17.9	16.4	15.6	18.5	13.1	21.8	11.1
20.9	19.9	20.1	19.6	17.9	16.4	15.5	18.6	13.1	21.8	11.1
20.9	20	20.1	19.6	17.9	16.4	15.6	18.6	13.1	21.8	11.1
20.9	20	20.1	19.6	17.9	16.4	15.6	18.6	13.1	21.8	11.1
20.9	20	20.1	19.7	17.9	16.4	15.6	18.6	13.1	21.8	11.1
20.9	20	20.1	19.7	17.9	16.4	15.6	18.6	13.1	21.8	11.1
20.9	20	20.1	19.7	17.9	16.4	15.6	18.6	13.1	21.8	11.1
20.9	20	20.1	19.7	17.9	16.4	15.6	18.6	13.1	21.8	11.1
20.9	20	20.1	19.7	17.9	16.4	15.6	18.7	13.2	21.8	11.1
20.9	20	20.1	19.7	17.9	16.4	15.6	18.6	13.2	21.8	11.1
21	20	20.1	19.7	17.9	16.4	15.6	18.7	13.2	21.8	11.1
21	20	20.1	19.7	17.9	16.4	15.6	18.7	13.2	21.8	11.1
21	20	20.1	19.7	17.9	16.4	15.6	18.7	13.2	21.8	11.1
21	20	20.1	19.7	17.9	16.4	15.6	18.7	13.2	21.8	11.1
21	20	20.1	19.7	17.9	16.5	15.6	18.7	13.2	21.8	11.1
21	20	20.1	19.7	17.9	16.5	15.6	18.7	13.2	21.8	11.1
21	20	20.1	19.7	17.9	16.5	15.6	18.7	13.2	21.8	11.1
21	20	20.1	19.7	17.9	16.5	15.6	18.7	13.2	21.8	11.1
21	20	20.1	19.7	17.9	16.5	15.6	18.7	13.2	21.9	11.1
21	20	20.1	19.7	17.9	16.5	15.6	18.7	13.2	21.9	11.1
21	20	20.1	19.7	17.9	16.5	15.6	18.7	13.2	21.9	11.1
21	20	20.1	19.6	17.9	16.5	15.6	18.7	13.2	21.9	11.1
21	20	20.1	19.6	17.8	16.5	15.6	18.7	13.1	21.9	11.1
21	20	20.1	19.6	17.9	16.5	15.6	18.7	13.2	21.9	11.1
21	20	20.1	19.6	17.9	16.5	15.6	18.7	13.1	21.9	11.1
21	20	20.1	19.6	17.9	16.5	15.7	18.7	13.1	21.9	11.1
21	20	20.1	19.6	17.9	16.5	15.7	18.7	13.1	21.9	11.1
21	20	20.1	19.6	17.9	16.5	15.7	18.7	13.1	21.9	11.1
21	20	20.2	19.6	17.9	16.5	15.7	18.8	13.1	21.9	11.1
21	20	20.2	19.6	17.9	16.5	15.7	18.7	13.1	21.9	11.1
21	20	20.2	19.6	17.9	16.5	15.6	18.8	13.1	21.9	11.1
21	20	20.2	19.6	18	16.5	15.7	18.8	13.1	21.9	11.1
21.1	20	20.2	19.6	18	16.5	15.7	18.8	13.1	21.9	11.1
21.1	20	20.2	19.6	18	16.6	15.7	18.8	13.1	21.9	11.1
21.1	20	20.2	19.6	18	16.6	15.7	18.8	13.1	21.9	11.1
21.1	20	20.2	19.6	18	16.6	15.7	18.8	13.1	21.9	11.1
21.1	20	20.2	19.6	18	16.6	15.7	18.8	13.1	21.9	11.1
21.1	20	20.2	19.6	18	16.6	15.7	18.8	13.2	21.9	11.1
21.1	20	20.2	19.6	18	16.6	15.7	18.8	13.2	21.9	11.1
21.1	20	20.2	19.6	18	16.6	15.8	18.7	13.2	21.9	11.1
21.1	20	20.2	19.6	18	16.6	15.8	18.8	13.2	21.9	11.1
21.1	20	20.2	19.6	18	16.6	15.8	18.8	13.2	21.9	11.1
21.1	20	20.2	19.6	18	16.6	15.8	18.8	13.2	21.9	11.1
21.1	20	20.2	19.6	18	16.6	15.8	18.8	13.2	21.9	11.1
21.1	20	20.2	19.6	18	16.6	15.8	18.8	13.2	21.9	11.1
21.1	20	20.2	19.7	18	16.6	15.8	18.8	13.2	21.9	11.1
21.1	20	20.2	19.7	18.1	16.6	15.8	18.8	13.2	21.9	11.1
21.1	20	20.2	19.7	18.1	16.7	15.8	18.8	13.2	21.9	11.1
21.1	20	20.2	19.7	18.1	16.7	15.8	18.8	13.2	21.9	11.1
21.1	20	20.2	19.7	18.1	16.7	15.8	18.8	13.2	21.9	11.1
21.1	20	20.3	19.7	18.1	16.7	15.8	18.8	13.2	21.9	11.1
21.1	20.1	20.2	19.7	18.1	16.7	15.8	18.8	13.2	21.9	11.1
21.1	20.1	20.3	19.7	18.1	16.7	15.8	18.8	13.2	21.9	11.2
21.1	20.1	20.3	19.7	18.1	16.7	15.9	18.8	13.2	21.9	11.2
21.1	20	20.3	19.7	18.1	16.7	15.9	18.8	13.2	21.9	11.2
21.2	20	20.3	19.7	18.1	16.7	15.9	18.8	13.2	21.9	11.2
21.2	20	20.3	19.7	18.1	16.7	15.9	18.9	13.2	21.9	11.2
21.2	20	20.3	19.7	18.2	16.7	15.9	18.9	13.2	21.9	11.2
21.2	20	20.3	19.7	18.2	16.7	15.9	18.9	13.2	21.9	11.2
21.2	20	20.3	19.7	18.2	16.7	15.9	18.9	13.2	21.9	11.2
21.2	20	20.3	19.7	18.2	16.7	15.9	18.9	13.2	21.9	11.2
21.2	20	20.3	19.7	18.2	16.7	15.9	18.9	13.2	22	11.2
21.2	20	20.3	19.7	18.2	16.7	15.9	18.9	13.2	22	11.2
21.2	20.1	20.3	19.7	18.2	16.7	15.9	18.9	13.2	22	11.2
21.2	20.1	20.3	19.7	18.2	16.7	15.9	18.9	13.2	22	11.2
21.2	20.1	20.3	19.7	18.2	16.7	15.9	18.9	13.2	22	11.2
21.2	20	20.3	19.7	18.2	16.7	15.9	18.9	13.2	22	11.2
21.2	20	20.3	19.7	18.2	16.7	15.9	18.9	13.2	22	11.2
21.3	20	20.3	19.7	18.3	16.7	15.9	18.9	13.2	22	11.2
21.3	20	20.3	19.7	18.3	16.7	15.9	18.9	13.2	22	11.2
21.3	20	20.3	19.7	18.3	16.7	15.9	18.9	13.2	22	11.1
21.3	20	20.3	19.7	18.3	16.7	15.9	18.9	13.2	22	11.2
21.3	20	20.3	19.7	18.3	16.7	15.9	18.9	13.2	22	11.2
21.3	20	20.3	19.7	18.3	16.7	15.9	18.9	13.2	22	11.2
21.3	20.1	20.3	19.7	18.3	16.7	15.9	18.9	13.2	22	11.2
21.3	20.1	20.3	19.7	18.3	16.8	15.9	18.9	13.2	22	11.2
21.3	20.1	20.3	19.7	18.3	16.8	15.9	18.9	13.2	22	11.2
21.3	20.1	20.4	19.7	18.3	16.8	15.9	18.9	13.2	22	11.2
21.3	20.1	20.4	19.7	18.3	16.8	15.9	18.9	13.2	22	11.2
21.3	20.1	20.4	19.7	18.3	16.8	16	18.9	13.2	22	11.2
21.3	20.1	20.4	19.7	18.3	16.8	16	18.9	13.2	22	11.2
21.4	20.1	20.4	19.7	18.3	16.8	16	19	13.2	22	11.2
21.4	20.1	20.4	19.7	18.3	16.8	16	19	13.2	22	11.1
21.4	20.1	20.4	19.7	18.4	16.8	16	19	13.2	22	11.2
21.4	20.1	20.4	19.8	18.4	16.8	16	19	13.2	22	11.2
21.4	20.1	20.4	19.8	18.4	16.8	16	19	13.2	22	11.2
21.4	20.1	20.4	19.8	18.4	16.8	16	19	13.2	22	11.2
21.4	20.1	20.4	19.8	18.4	16.8	16	19	13.2	22	11.2
21.4	20.1	20.4	19.8	18.4	16.8	16	19	13.2	22	11.2
21.4	20.1	20.4	19.8	18.4	16.8	16	19	13.2	22	11.2
21.4	20.2	20.4	19.8	18.4	16.8	16	19	13.2	22	11.2
21.4	20.2	20.4	19.8	18.4	16.8	16	19	13.2	22	11.2
21.4	20.2	20.4	19.8	18.4	16.8	16	19	13.2	22	11.2
21.4	20.2	20.4	19.8	18.3	16.8	16	19	13.2	22	11.2
21.4	20.2	20.4	19.8	18.4	16.8	16	19	13.2	22	11.2
21.4	20.2	20.4	19.8	18.4	16.8	16	19	13.2	22	11.1
21.4	20.2	20.4	19.8	18.4	16.8	16	19	13.2	22	11.2
21.4	20.2	20.4	19.8	18.4	16.9	16	19	13.2	22.1	11.2
21.4	20.2	20.4	19.8	18.4	16.9	16	19	13.2	22.1	11.2
21.4	20.2	20.4	19.9	18.4	16.9	16	19	13.2	22.1	11.2
21.4	20.2	20.4	19.9	18.4	16.9	16.1	19	13.2	22.1	11.2
21.4	20.2	20.4	19.9	18.4	16.9	16.1	19	13.2	22.1	11.2
21.4	20.2	20.4	19.9	18.4	16.8	16.1	19.1	13.2	22.1	11.2
21.4	20.2	20.4	19.9	18.3	16.9	16.1	19.1	13.2	22.1	11.2
21.4	20.2	20.4	19.9	18.4	16.9	16.1	19.1	13.2	22.1	11.2
21.5	20.2	20.4	19.9	18.4	16.9	16.1	19.1	13.2	22.1	11.2
21.5	20.2	20.4	19.9	18.4	16.9	16.1	19.1	13.2	22.1	11.2
21.5	20.2	20.4	19.9	18.4	16.9	16.1	19.1	13.2	22.1	11.2
21.5	20.2	20.4	19.9	18.4	16.9	16.1	19.1	13.2	22.1	11.2
21.5	20.2	20.4	20	18.4	16.9	16.1	19.1	13.2	22.1	11.2
21.5	20.2	20.4	20	18.4	16.9	16	19.1	13.2	22.1	11.2
21.5	20.2	20.4	20	18.4	16.8	16.1	19.1	13.2	22.1	11.2
21.5	20.2	20.4	20	18.5	16.9	16.1	19.1	13.2	22.1	11.2
21.5	20.2	20.4	19.9	18.5	16.9	16.1	19.1	13.2	22.1	11.2
21.5	20.2	20.5	20	18.5	16.9	16.1	19.1	13.2	22.1	11.2
21.5	20.2	20.5	20	18.5	16.9	16.1	19.1	13.3	22.1	11.2
21.5	20.2	20.5	20	18.5	16.9	16.1	19.1	13.3	22.1	11.2
21.5	20.2	20.5	20	18.5	16.9	16.1	19.1	13.3	22.1	11.2
21.5	20.2	20.5	20	18.5	16.9	16.1	19.1	13.3	22.1	11.2
21.5	20.2	20.5	20	18.5	16.9	16.1	19.1	13.3	22.1	11.2
21.5	20.2	20.5	20	18.5	16.9	16.1	19.1	13.3	22.1	11.2
21.5	20.2	20.5	20	18.5	16.9	16.1	19.1	13.3	22.1	11.2
21.5	20.2	20.5	20	18.5	16.9	16.1	19.2	13.3	22.1	11.2
21.5	20.2	20.5	20	18.5	16.9	16.1	19.2	13.3	22.1	11.2
21.5	20.2	20.5	20	18.5	16.9	16.1	19.2	13.3	22.1	11.2
21.5	20.2	20.5	20	18.5	16.9	16.1	19.2	13.3	22.1	11.2
21.5	20.2	20.5	20	18.5	16.9	16.1	19.2	13.3	22.1	11.2
21.5	20.2	20.5	20	18.5	16.9	16.1	19.2	13.3	22.1	11.2
21.5	20.2	20.5	20	18.4	16.9	16.1	19.2	13.3	22.1	11.2
21.5	20.2	20.5	20	18.4	16.9	16.1	19.2	13.3	22.1	11.2
21.5	20.2	20.5	20	18.4	16.9	16.1	19.2	13.3	22.2	11.2
21.5	20.2	20.5	20	18.4	16.9	16.1	19.2	13.3	22.1	11.2
21.5	20.2	20.5	20.1	18.5	17	16.1	19.2	13.3	22.2	11.2
21.6	20.2	20.5	20.1	18.5	17	16.1	19.2	13.3	22.2	11.2
21.6	20.2	20.5	20.1	18.5	17	16.1	19.2	13.3	22.2	11.2
21.6	20.2	20.5	20.1	18.5	17	16.1	19.2	13.3	22.2	11.2
21.6	20.2	20.5	20.1	18.5	17	16.1	19.2	13.3	22.2	11.2
21.5	20.2	20.5	20.1	18.5	17	16.1	19.2	13.3	22.2	11.2
21.6	20.2	20.5	20.1	18.5	17	16.1	19.2	13.3	22.2	11.2
21.6	20.2	20.5	20.1	18.5	16.9	16.1	19.2	13.3	22.2	11.2
21.6	20.2	20.5	20.1	18.5	17	16.1	19.2	13.3	22.2	11.2
21.6	20.2	20.5	20.1	18.5	17	16.1	19.2	13.3	22.2	11.2
21.6	20.2	20.5	20.1	18.5	17	16.1	19.3	13.3	22.2	11.2
21.6	20.2	20.5	20.1	18.4	17	16.1	19.3	13.3	22.2	11.2
21.6	20.2	20.5	20.1	18.4	17	16.1	19.3	13.3	22.2	11.2
21.6	20.2	20.5	20.1	18.4	17	16.2	19.3	13.3	22.2	11.2
21.6	20.2	20.5	20.1	18.5	17	16.2	19.2	13.3	22.2	11.2
21.6	20.3	20.5	20.1	18.5	17	16.2	19.3	13.3	22.2	11.2
21.6	20.3	20.5	20.1	18.5	17	16.2	19.3	13.3	22.2	11.2
21.6	20.2	20.5	20.1	18.5	17	16.2	19.3	13.3	22.2	11.2
21.6	20.3	20.5	20.1	18.4	17	16.2	19.3	13.3	22.2	11.2
21.6	20.2	20.5	20.1	18.5	17	16.2	19.3	13.3	22.2	11.2
21.6	20.2	20.5	20.1	18.5	17	16.2	19.3	13.3	22.2	11.2
21.6	20.2	20.5	20.1	18.5	17	16.2	19.3	13.3	22.2	11.2
21.6	20.2	20.5	20.1	18.6	17	16.2	19.3	13.3	22.2	11.2
21.6	20.2	20.5	20.1	18.6	17	16.2	19.3	13.3	22.2	11.2
21.6	20.2	20.5	20.1	18.6	17	16.2	19.3	13.3	22.2	11.2
21.6	20.2	20.5	20.1	18.6	17	16.2	19.3	13.3	22.2	11.2
21.6	20.3	20.5	20.1	18.6	17	16.2	19.3	13.3	22.2	11.2
21.6	20.3	20.5	20.1	18.6	17	16.2	19.3	13.3	22.2	11.2
21.6	20.3	20.5	20.1	18.6	17	16.2	19.3	13.3	22.3	11.2
21.6	20.3	20.5	20.1	18.6	17	16.2	19.3	13.3	22.3	11.2
21.6	20.3	20.5	20.1	18.6	17	16.2	19.3	13.3	22.3	11.2
21.6	20.3	20.6	20.1	18.6	17	16.2	19.3	13.3	22.3	11.2
21.6	20.3	20.6	20.1	18.6	17	16.2	19.3	13.3	22.3	11.2
21.7	20.3	20.6	20.1	18.6	17.1	16.2	19.3	13.3	22.3	11.2
21.7	20.3	20.6	20.1	18.7	17.1	16.2	19.3	13.3	22.3	11.2
21.7	20.2	20.6	20.1	18.7	17.1	16.3	19.3	13.3	22.3	11.2
21.7	20.3	20.6	20.1	18.7	17.1	16.3	19.4	13.3	22.3	11.2
21.7	20.3	20.6	20.1	18.6	17.1	16.3	19.4	13.3	22.3	11.2
21.7	20.3	20.6	20.1	18.7	17.1	16.3	19.4	13.3	22.3	11.2
21.7	20.3	20.6	20.1	18.7	17.1	16.3	19.4	13.3	22.3	11.2
21.7	20.3	20.6	20.1	18.7	17.1	16.3	19.4	13.3	22.3	11.2
21.7	20.3	20.6	20.1	18.7	17.1	16.3	19.4	13.3	22.3	11.2
21.7	20.3	20.6	20.1	18.7	17.1	16.3	19.4	13.3	22.3	11.2
21.7	20.3	20.6	20.1	18.7	17.1	16.3	19.4	13.3	22.3	11.2
21.7	20.3	20.6	20.1	18.7	17.1	16.3	19.4	13.3	22.3	11.2
21.7	20.3	20.6	20.1	18.7	17.1	16.3	19.4	13.3	22.3	11.2
21.8	20.3	20.6	20.1	18.7	17.1	16.3	19.4	13.3	22.3	11.2
21.8	20.3	20.6	20.2	18.7	17	16.3	19.4	13.3	22.3	11.2
21.8	20.3	20.6	20.1	18.7	17.1	16.3	19.4	13.3	22.3	11.2
21.8	20.3	20.6	20.2	18.7	17.1	16.3	19.4	13.3	22.3	11.2
21.8	20.3	20.6	20.1	18.8	17.1	16.3	19.4	13.3	22.3	11.2
21.8	20.3	20.5	20.2	18.8	17.1	16.3	19.4	13.3	22.3	11.2
21.8	20.3	20.6	20.2	18.8	17.1	16.3	19.4	13.3	22.3	11.2
21.8	20.3	20.6	20.2	18.8	17.1	16.3	19.5	13.3	22.3	11.2
21.8	20.3	20.6	20.2	18.8	17.1	16.3	19.5	13.3	22.3	11.2
21.8	20.3	20.6	20.2	18.8	17.1	16.3	19.4	13.3	22.3	11.2
21.8	20.3	20.6	20.2	18.8	17.1	16.3	19.5	13.3	22.3	11.2
21.8	20.3	20.6	20.2	18.8	17.1	16.2	19.5	13.3	22.3	11.2
21.8	20.3	20.6	20.2	18.8	17.1	16.3	19.5	13.3	22.3	11.2
21.8	20.3	20.6	20.2	18.8	17.2	16.3	19.5	13.3	22.3	11.2
21.8	20.3	20.6	20.2	18.8	17.2	16.3	19.5	13.3	22.3	11.2
21.9	20.3	20.6	20.1	18.8	17.2	16.3	19.5	13.3	22.3	11.2
21.9	20.3	20.6	20.2	18.8	17.2	16.3	19.5	13.3	22.3	11.2
21.9	20.3	20.6	20.2	18.8	17.2	16.3	19.5	13.3	22.3	11.2
21.9	20.3	20.6	20.2	18.8	17.2	16.3	19.5	13.3	22.3	11.2
21.9	20.3	20.6	20.2	18.8	17.2	16.3	19.5	13.3	22.3	11.2
21.9	20.3	20.6	20.2	18.8	17.2	16.3	19.5	13.3	22.3	11.2
21.9	20.3	20.6	20.2	18.8	17.2	16.3	19.5	13.3	22.3	11.2
21.9	20.3	20.6	20.2	18.9	17.2	16.3	19.5	13.3	22.3	11.2
21.9	20.3	20.6	20.2	18.9	17.2	16.3	19.5	13.3	22.3	11.2
21.9	20.3	20.6	20.2	18.8	17.2	16.3	19.5	13.4	22.3	11.2
21.9	20.3	20.6	20.2	18.9	17.2	16.3	19.5	13.4	22.3	11.2
21.9	20.3	20.6	20.2	18.9	17.2	16.4	19.5	13.4	22.3	11.2
21.9	20.4	20.6	20.2	18.9	17.2	16.4	19.5	13.4	22.3	11.2
21.9	20.4	20.7	20.2	18.9	17.2	16.4	19.5	13.4	22.3	11.2
21.9	20.4	20.7	20.3	18.9	17.2	16.4	19.5	13.4	22.3	11.2
21.9	20.4	20.7	20.3	18.9	17.2	16.4	19.5	13.4	22.3	11.2
21.9	20.4	20.7	20.3	18.9	17.2	16.4	19.5	13.4	22.3	11.2
21.9	20.4	20.7	20.3	18.9	17.2	16.4	19.5	13.4	22.3	11.2
21.9	20.4	20.7	20.3	18.8	17.2	16.3	19.5	13.4	22.3	11.2
21.9	20.4	20.7	20.3	18.9	17.2	16.4	19.5	13.4	22.3	11.2
21.9	20.4	20.7	20.3	18.9	17.2	16.4	19.5	13.4	22.3	11.2
21.9	20.4	20.7	20.3	18.8	17.2	16.4	19.5	13.4	22.4	11.2
21.9	20.4	20.7	20.3	18.9	17.2	16.4	19.5	13.4	22.4	11.2
21.9	20.4	20.7	20.3	18.9	17.2	16.4	19.5	13.4	22.4	11.2
21.9	20.4	20.7	20.3	18.9	17.2	16.4	19.5	13.4	22.4	11.2
21.9	20.4	20.7	20.3	18.9	17.2	16.4	19.5	13.4	22.4	11.2
22	20.4	20.7	20.3	18.9	17.2	16.4	19.5	13.4	22.4	11.2
22	20.4	20.7	20.3	18.9	17.2	16.4	19.5	13.4	22.4	11.2
22	20.4	20.7	20.3	18.9	17.2	16.4	19.5	13.4	22.4	11.2
22	20.4	20.7	20.3	18.9	17.3	16.4	19.5	13.4	22.4	11.2
22	20.4	20.7	20.3	18.9	17.2	16.4	19.5	13.4	22.4	11.2
22	20.4	20.7	20.3	18.9	17.2	16.4	19.6	13.4	22.4	11.2
22	20.4	20.7	20.3	18.9	17.3	16.4	19.6	13.4	22.4	11.2
22	20.4	20.7	20.3	18.9	17.3	16.4	19.6	13.4	22.4	11.2
22	20.4	20.7	20.2	19	17.3	16.4	19.6	13.4	22.4	11.2
22	20.4	20.7	20.3	19	17.3	16.4	19.6	13.4	22.4	11.2
22	20.4	20.7	20.3	19	17.3	16.4	19.6	13.4	22.4	11.2
22	20.4	20.7	20.4	19	17.3	16.4	19.6	13.4	22.4	11.2
22	20.4	20.7	20.4	19	17.3	16.4	19.6	13.4	22.4	11.2
22	20.4	20.8	20.4	19	17.3	16.4	19.6	13.4	22.4	11.2
22	20.4	20.8	20.4	19	17.3	16.4	19.6	13.4	22.4	11.2
22	20.4	20.8	20.4	19	17.3	16.3	19.6	13.4	22.4	11.2
22	20.4	20.8	20.4	19	17.2	16.4	19.6	13.4	22.4	11.2
22	20.4	20.8	20.4	19	17.3	16.4	19.6	13.4	22.4	11.2
22.1	20.4	20.8	20.4	19	17.3	16.4	19.6	13.4	22.4	11.2
22.1	20.4	20.8	20.4	19	17.3	16.4	19.6	13.4	22.4	11.2
22.1	20.4	20.8	20.4	19	17.3	16.4	19.6	13.4	22.4	11.2
22.1	20.4	20.8	20.4	19	17.3	16.4	19.6	13.4	22.4	11.2
22.1	20.4	20.8	20.4	19	17.3	16.4	19.6	13.4	22.4	11.2
22.1	20.4	20.8	20.4	19	17.3	16.4	19.6	13.4	22.4	11.2
22.1	20.4	20.8	20.4	19	17.3	16.4	19.6	13.4	22.4	11.2
22.1	20.4	20.8	20.4	19	17.3	16.4	19.6	13.4	22.4	11.2
22.1	20.5	20.8	20.4	19.1	17.3	16.4	19.6	13.4	22.4	11.2
22.1	20.5	20.8	20.4	19.1	17.3	16.4	19.6	13.4	22.4	11.2
22.1	20.5	20.8	20.4	19.1	17.3	16.4	19.6	13.4	22.4	11.2
22.1	20.5	20.8	20.5	19.1	17.3	16.4	19.6	13.4	22.4	11.2
22.1	20.5	20.8	20.5	19.1	17.3	16.4	19.6	13.4	22.4	11.2
22.1	20.5	20.8	20.5	19.1	17.3	16.4	19.6	13.4	22.4	11.2
22.1	20.5	20.8	20.5	19.1	17.3	16.4	19.6	13.4	22.4	11.2
22.2	20.5	20.8	20.5	19.1	17.3	16.4	19.7	13.4	22.4	11.2
22.1	20.5	20.8	20.5	19.1	17.3	16.4	19.7	13.4	22.4	11.2
22.2	20.5	20.8	20.5	19.1	17.3	16.4	19.6	13.4	22.4	11.2
22.2	20.5	20.8	20.5	19.1	17.3	16.4	19.7	13.4	22.4	11.2
22.2	20.5	20.8	20.5	19.1	17.3	16.4	19.7	13.4	22.4	11.2
22.2	20.5	20.8	20.5	19.1	17.3	16.4	19.7	13.4	22.4	11.2
22.2	20.5	20.8	20.5	19.1	17.3	16.4	19.7	13.4	22.4	11.2
22.2	20.5	20.8	20.5	19.1	17.3	16.4	19.7	13.4	22.4	11.2
22.2	20.5	20.8	20.5	19.1	17.3	16.4	19.7	13.4	22.4	11.2
22.2	20.5	20.8	20.5	19.1	17.3	16.4	19.7	13.4	22.4	11.2
22.2	20.5	20.8	20.5	19.1	17.3	16.4	19.7	13.4	22.4	11.2
22.2	20.5	20.9	20.5	19	17.3	16.5	19.7	13.4	22.4	11.2
22.2	20.5	20.9	20.5	19	17.3	16.5	19.7	13.4	22.4	11.1
22.2	20.5	20.9	20.5	19	17.4	16.5	19.7	13.5	22.4	11.2
22.1	20.5	20.9	20.5	19	17.4	16.5	19.7	13.5	22.4	11.2
22.1	20.5	21	20.6	19	17.4	16.5	19.7	13.5	22.4	11.2
22.1	20.5	21	20.5	19	17.4	16.5	19.7	13.5	22.4	11.2
22.1	20.6	21	20.5	19	17.4	16.5	19.7	13.5	22.4	11.2
22.1	20.6	21	20.6	19	17.3	16.5	19.7	13.5	22.4	11.2
22.1	20.6	21	20.5	18.9	17.3	16.5	19.7	13.5	22.4	11.2
22.1	20.5	21.1	20.6	18.9	17.3	16.5	19.7	13.5	22.4	11.2
22.1	20.5	21.1	20.6	18.9	17.3	16.5	19.7	13.5	22.4	11.2
22.1	20.6	21.1	20.6	18.9	17.3	16.4	19.7	13.5	22.4	11.2
22.1	20.5	21.1	20.6	18.9	17.3	16.5	19.7	13.5	22.4	11.2
22.1	20.6	21.1	20.6	18.9	17.3	16.5	19.7	13.5	22.4	11.2
22.1	20.5	21.1	20.6	18.9	17.3	16.5	19.7	13.5	22.4	11.2
22.1	20.5	21.1	20.6	18.9	17.3	16.5	19.7	13.5	22.4	11.2
22.1	20.5	21.1	20.6	18.9	17.3	16.5	19.7	13.5	22.4	11.2
22.1	20.5	21.2	20.6	18.9	17.3	16.5	19.7	13.5	22.4	11.2
22.1	20.5	21.2	20.6	18.9	17.3	16.5	19.7	13.5	22.4	11.2
22.1	20.6	21.2	20.6	18.9	17.3	16.5	19.7	13.5	22.4	11.2
22.1	20.6	21.2	20.6	19	17.3	16.4	19.8	13.5	22.4	11.2
22.1	20.6	21.2	20.6	19	17.3	16.5	19.8	13.5	22.4	11.2
22.1	20.6	21.2	20.6	19	17.3	16.5	19.8	13.5	22.4	11.2
22.1	20.6	21.2	20.6	19	17.3	16.5	19.8	13.5	22.4	11.2
22.1	20.6	21.2	20.5	19	17.4	16.5	19.8	13.5	22.4	11.2
22.1	20.6	21.2	20.5	19	17.3	16.5	19.8	13.5	22.4	11.2
22.1	20.6	21.2	20.5	19	17.4	16.5	19.8	13.5	22.4	11.1
22.1	20.6	21.2	20.6	19	17.4	16.5	19.8	13.5	22.4	11.2
22.1	20.6	21.2	20.5	19	17.4	16.5	19.8	13.5	22.4	11.2
22.1	20.5	21.2	20.5	19	17.4	16.5	19.8	13.5	22.4	11.2
22.1	20.5	21.3	20.5	19	17.4	16.5	19.8	13.5	22.4	11.2
22.1	20.5	21.3	20.5	19	17.4	16.5	19.8	13.5	22.4	11.2
22.1	20.5	21.3	20.5	19	17.3	16.5	19.8	13.5	22.4	11.2
22.1	20.6	21.3	20.6	19	17.4	16.5	19.8	13.5	22.4	11.2
22.1	20.6	21.3	20.6	19	17.4	16.5	19.8	13.5	22.4	11.2
22.1	20.6	21.3	20.6	19	17.4	16.5	19.8	13.5	22.4	11.2
22.1	20.6	21.2	20.6	19	17.4	16.5	19.8	13.5	22.4	11.2
22.1	20.6	21.3	20.6	19	17.4	16.5	19.8	13.5	22.4	11.2
22.1	20.6	21.3	20.6	19	17.4	16.5	19.8	13.5	22.4	11.2
22.1	20.5	21.3	20.6	19	17.4	16.5	19.8	13.5	22.4	11.2
22.1	20.5	21.3	20.6	19.1	17.4	16.5	19.8	13.5	22.4	11.2
22.1	20.5	21.3	20.6	19.1	17.4	16.5	19.8	13.5	22.4	11.2
22.2	20.5	21.3	20.6	19.1	17.4	16.5	19.8	13.5	22.4	11.2
22.2	20.5	21.3	20.6	19.1	17.4	16.5	19.8	13.5	22.4	11.2
22.2	20.5	21.3	20.6	19.1	17.4	16.5	19.8	13.5	22.4	11.2
22.2	20.5	21.3	20.6	19.1	17.4	16.5	19.8	13.5	22.5	11.2
22.2	20.5	21.3	20.6	19.1	17.4	16.5	19.8	13.5	22.5	11.2
22.2	20.5	21.3	20.6	19.1	17.4	16.5	19.8	13.5	22.5	11.2
22.2	20.5	21.3	20.6	19.1	17.4	16.5	19.8	13.5	22.5	11.2
22.2	20.5	21.3	20.6	19.1	17.4	16.5	19.8	13.5	22.5	11.2
22.2	20.5	21.3	20.6	19.1	17.4	16.5	19.8	13.5	22.5	11.2
22.2	20.5	21.3	20.6	19.1	17.4	16.5	19.8	13.5	22.5	11.2
22.2	20.5	21.3	20.6	19.1	17.4	16.5	19.8	13.5	22.5	11.2
22.2	20.5	21.3	20.6	19.2	17.4	16.5	19.8	13.5	22.5	11.2
22.2	20.5	21.3	20.6	19.1	17.4	16.5	19.8	13.5	22.5	11.2
22.2	20.5	21.3	20.6	19.2	17.4	16.5	19.8	13.5	22.5	11.2
22.3	20.5	21.3	20.6	19.2	17.4	16.5	19.8	13.5	22.5	11.2
22.3	20.5	21.3	20.6	19.2	17.4	16.5	19.8	13.5	22.5	11.2
22.3	20.6	21.3	20.6	19.2	17.4	16.6	19.8	13.5	22.5	11.2
22.3	20.5	21.3	20.6	19.2	17.4	16.6	19.8	13.5	22.5	11.2
22.3	20.6	21.3	20.6	19.2	17.4	16.6	19.8	13.5	22.5	11.2
22.3	20.6	21.3	20.7	19.2	17.4	16.6	19.8	13.5	22.5	11.2
22.3	20.6	21.4	20.6	19.2	17.4	16.5	19.8	13.5	22.5	11.2
22.3	20.6	21.4	20.7	19.2	17.4	16.6	19.8	13.5	22.5	11.2
22.3	20.6	21.4	20.7	19.2	17.4	16.6	19.8	13.5	22.5	11.2
22.3	20.6	21.4	20.7	19.2	17.4	16.6	19.8	13.5	22.5	11.2
22.3	20.6	21.4	20.7	19.2	17.4	16.6	19.8	13.5	22.5	11.2
22.3	20.6	21.3	20.7	19.2	17.4	16.6	19.8	13.5	22.5	11.2
22.3	20.6	21.4	20.7	19.2	17.4	16.6	19.9	13.5	22.5	11.2
22.3	20.6	21.4	20.7	19.2	17.5	16.6	19.9	13.5	22.5	11.2
22.3	20.6	21.4	20.7	19.2	17.5	16.6	19.9	13.5	22.5	11.2
22.3	20.6	21.4	20.7	19.2	17.5	16.6	19.9	13.5	22.5	11.2
22.3	20.6	21.4	20.7	19.3	17.5	16.6	19.9	13.5	22.5	11.2
22.3	20.6	21.4	20.7	19.3	17.5	16.6	19.9	13.5	22.5	11.2
22.3	20.6	21.4	20.7	19.2	17.5	16.6	19.9	13.5	22.5	11.2
22.3	20.6	21.4	20.7	19.3	17.5	16.6	19.9	13.5	22.5	11.2
22.3	20.6	21.4	20.7	19.3	17.5	16.6	19.9	13.5	22.5	11.2
22.3	20.6	21.4	20.7	19.3	17.5	16.6	19.9	13.5	22.5	11.2
22.3	20.6	21.4	20.7	19.3	17.5	16.7	19.9	13.5	22.5	11.2
22.3	20.6	21.4	20.7	19.3	17.5	16.6	19.9	13.5	22.5	11.2
22.4	20.6	21.4	20.7	19.3	17.5	16.7	19.9	13.5	22.5	11.2
22.4	20.6	21.4	20.7	19.3	17.5	16.7	19.9	13.5	22.5	11.2
22.4	20.6	21.4	20.7	19.3	17.5	16.7	19.9	13.5	22.5	11.2
22.4	20.6	21.4	20.7	19.3	17.5	16.7	19.9	13.5	22.5	11.2
22.4	20.6	21.4	20.7	19.3	17.5	16.7	19.9	13.5	22.5	11.2
22.4	20.6	21.4	20.7	19.3	17.5	16.7	19.9	13.5	22.5	11.2
22.4	20.6	21.4	20.7	19.3	17.5	16.7	19.9	13.5	22.5	11.2
22.4	20.6	21.4	20.7	19.3	17.5	16.7	19.9	13.5	22.5	11.2
22.4	20.6	21.4	20.7	19.3	17.5	16.7	19.9	13.5	22.5	11.2
22.4	20.6	21.4	20.7	19.3	17.5	16.7	19.9	13.5	22.5	11.2
22.4	20.6	21.4	20.7	19.3	17.5	16.7	19.9	13.5	22.5	11.2
22.4	20.6	21.4	20.7	19.3	17.5	16.7	19.9	13.5	22.5	11.2
22.4	20.6	21.4	20.7	19.3	17.5	16.7	19.9	13.5	22.5	11.2
22.4	20.6	21.4	20.7	19.3	17.5	16.6	19.9	13.5	22.5	11.2
22.4	20.6	21.5	20.7	19.3	17.5	16.7	19.9	13.5	22.5	11.2
22.4	20.6	21.5	20.7	19.3	17.5	16.7	19.9	13.5	22.5	11.2
22.4	20.6	21.5	20.7	19.3	17.5	16.7	19.9	13.5	22.5	11.2
22.4	20.6	21.5	20.7	19.3	17.5	16.7	19.9	13.5	22.5	11.2
22.4	20.6	21.5	20.7	19.3	17.5	16.7	19.9	13.5	22.5	11.2
22.4	20.6	21.5	20.7	19.3	17.5	16.7	20	13.5	22.5	11.2
22.4	20.6	21.5	20.7	19.3	17.5	16.7	20	13.5	22.5	11.2
22.4	20.6	21.5	20.7	19.3	17.5	16.7	20	13.5	22.5	11.2
22.4	20.6	21.5	20.7	19.3	17.5	16.7	20	13.5	22.5	11.2
22.4	20.6	21.5	20.7	19.3	17.5	16.7	20	13.5	22.5	11.2
22.4	20.6	21.5	20.7	19.4	17.5	16.7	20	13.5	22.5	11.2
22.4	20.6	21.5	20.7	19.4	17.5	16.7	20	13.5	22.5	11.2
22.4	20.6	21.5	20.7	19.3	17.6	16.7	20	13.5	22.5	11.2
22.4	20.6	21.5	20.7	19.3	17.6	16.7	20	13.5	22.5	11.2
22.4	20.6	21.5	20.7	19.3	17.6	16.7	20	13.5	22.5	11.2
22.4	20.6	21.5	20.7	19.3	17.5	16.7	20	13.5	22.5	11.2
22.4	20.6	21.5	20.7	19.3	17.6	16.7	20	13.5	22.5	11.2
22.4	20.6	21.5	20.7	19.3	17.6	16.7	20	13.5	22.5	11.2
22.4	20.6	21.5	20.7	19.3	17.6	16.7	20	13.5	22.5	11.2
22.4	20.6	21.5	20.7	19.3	17.6	16.7	20	13.5	22.5	11.2
22.4	20.6	21.5	20.7	19.3	17.6	16.7	20	13.5	22.5	11.2
22.4	20.6	21.5	20.7	19.3	17.5	16.7	20	13.5	22.5	11.2
22.4	20.6	21.5	20.7	19.3	17.6	16.7	20	13.5	22.5	11.2
22.4	20.6	21.5	20.7	19.3	17.6	16.7	20	13.5	22.5	11.2
22.4	20.6	21.5	20.8	19.3	17.6	16.7	20	13.5	22.5	11.2
22.4	20.6	21.5	20.8	19.3	17.6	16.7	20	13.5	22.5	11.2
22.4	20.6	21.5	20.8	19.3	17.6	16.7	20	13.5	22.5	11.2
22.4	20.6	21.5	20.8	19.3	17.6	16.7	20	13.5	22.5	11.2
22.4	20.7	21.5	20.8	19.3	17.6	16.7	20	13.5	22.5	11.2
22.5	20.7	21.5	20.8	19.3	17.6	16.7	20	13.5	22.5	11.2
22.5	20.7	21.5	20.8	19.3	17.6	16.7	20	13.5	22.5	11.2
22.5	20.7	21.5	20.8	19.3	17.6	16.7	20	13.5	22.5	11.2
22.5	20.7	21.5	20.8	19.3	17.6	16.7	20	13.5	22.5	11.2
22.5	20.7	21.5	20.8	19.3	17.6	16.7	20	13.5	22.5	11.2
22.5	20.7	21.5	20.8	19.3	17.6	16.7	20	13.5	22.5	11.2
22.5	20.7	21.5	20.8	19.3	17.6	16.7	20	13.5	22.5	11.2
22.5	20.7	21.5	20.8	19.3	17.6	16.7	20	13.5	22.5	11.2
22.5	20.7	21.5	20.8	19.3	17.6	16.7	20	13.5	22.5	11.2
22.5	20.7	21.5	20.8	19.3	17.6	16.7	20	13.5	22.5	11.2
22.5	20.7	21.5	20.8	19.3	17.6	16.7	20	13.5	22.5	11.2
22.5	20.7	21.5	20.8	19.3	17.5	16.7	20	13.5	22.5	11.2
22.5	20.7	21.6	20.8	19.3	17.6	16.7	20	13.5	22.5	11.2
22.5	20.7	21.5	20.8	19.3	17.6	16.7	20	13.5	22.5	11.2
22.5	20.7	21.6	20.8	19.3	17.6	16.7	20	13.5	22.5	11.2
22.5	20.7	21.6	20.8	19.4	17.6	16.7	20	13.5	22.5	11.2
22.5	20.7	21.6	20.8	19.4	17.6	16.7	20	13.5	22.5	11.2
22.5	20.7	21.6	20.8	19.4	17.6	16.7	20	13.5	22.5	11.2
22.5	20.7	21.6	20.8	19.4	17.6	16.7	20	13.6	22.5	11.2
22.5	20.7	21.6	20.8	19.4	17.6	16.7	20	13.6	22.5	11.2
22.5	20.7	21.6	20.8	19.4	17.6	16.7	20	13.6	22.5	11.2
22.5	20.7	21.6	20.8	19.4	17.6	16.7	20	13.6	22.5	11.2
22.5	20.7	21.6	20.8	19.4	17.6	16.7	20	13.6	22.5	11.2
22.5	20.7	21.6	20.8	19.4	17.7	16.7	20	13.6	22.5	11.2
22.5	20.7	21.6	20.8	19.4	17.7	16.8	20	13.6	22.5	11.2
22.5	20.7	21.6	20.8	19.4	17.7	16.8	20	13.6	22.5	11.2
22.5	20.7	21.6	20.8	19.4	17.6	16.8	20	13.6	22.5	11.2
22.5	20.7	21.6	20.8	19.4	17.7	16.8	20.1	13.6	22.5	11.2
22.5	20.7	21.6	20.8	19.4	17.7	16.8	20.1	13.6	22.5	11.2
22.5	20.7	21.6	20.8	19.5	17.6	16.8	20	13.6	22.5	11.2
22.5	20.7	21.6	20.8	19.5	17.6	16.8	20.1	13.6	22.5	11.2
22.5	20.7	21.6	20.8	19.5	17.7	16.7	20.1	13.6	22.5	11.2
22.5	20.7	21.6	20.8	19.5	17.6	16.8	20.1	13.6	22.5	11.2
22.5	20.7	21.6	20.8	19.5	17.7	16.8	20.1	13.6	22.5	11.2
22.5	20.7	21.6	20.8	19.4	17.6	16.8	20.1	13.6	22.5	11.2
22.5	20.7	21.6	20.9	19.5	17.6	16.8	20.1	13.6	22.5	11.2
22.5	20.7	21.6	20.9	19.4	17.7	16.8	20.1	13.6	22.5	11.2
22.5	20.7	21.6	20.9	19.4	17.7	16.8	20.1	13.6	22.5	11.2
22.5	20.7	21.6	20.9	19.4	17.7	16.8	20.1	13.6	22.6	11.2
22.5	20.7	21.6	20.9	19.4	17.7	16.8	20.1	13.6	22.6	11.2
22.5	20.7	21.6	20.9	19.4	17.7	16.8	20.1	13.6	22.6	11.2
22.5	20.7	21.6	20.9	19.4	17.7	16.8	20.1	13.6	22.6	11.2
22.5	20.7	21.6	20.9	19.4	17.6	16.8	20.1	13.6	22.6	11.2
22.5	20.7	21.6	20.9	19.4	17.7	16.8	20.1	13.6	22.6	11.2
22.5	20.7	21.6	20.9	19.4	17.7	16.8	20.1	13.6	22.6	11.2
22.5	20.7	21.6	20.9	19.4	17.7	16.8	20.1	13.6	22.6	11.2
22.5	20.7	21.6	20.9	19.4	17.7	16.8	20.1	13.6	22.6	11.2
22.5	20.7	21.6	20.9	19.4	17.7	16.8	20.1	13.6	22.6	11.2
22.5	20.7	21.6	20.9	19.4	17.6	16.8	20.1	13.6	22.6	11.2
22.5	20.7	21.6	20.9	19.4	17.7	16.8	20.1	13.6	22.6	11.2
22.5	20.7	21.6	20.9	19.4	17.7	16.8	20.1	13.6	22.6	11.2
22.5	20.7	21.6	20.9	19.4	17.7	16.7	20.1	13.6	22.6	11.2
22.5	20.7	21.6	20.9	19.4	17.7	16.8	20.1	13.6	22.6	11.2
22.5	20.7	21.6	20.9	19.4	17.7	16.8	20.1	13.6	22.6	11.2
22.5	20.7	21.6	20.9	19.4	17.7	16.8	20.1	13.6	22.6	11.2
22.5	20.7	21.6	20.9	19.4	17.7	16.8	20.1	13.6	22.6	11.2
22.5	20.7	21.6	20.9	19.4	17.7	16.8	20.1	13.6	22.6	11.2
22.5	20.7	21.6	20.9	19.4	17.7	16.8	20.1	13.6	22.5	11.2
22.6	20.7	21.6	20.9	19.5	17.7	16.8	20.1	13.6	22.5	11.2
22.6	20.7	21.6	20.9	19.5	17.7	16.8	20.1	13.6	22.5	11.2
22.6	20.7	21.6	20.9	19.5	17.7	16.8	20.1	13.6	22.5	11.2
22.6	20.7	21.6	20.9	19.5	17.7	16.8	20.1	13.6	22.5	11.2
22.6	20.7	21.6	20.9	19.5	17.7	16.8	20.1	13.6	22.5	11.2
22.6	20.7	21.6	20.9	19.5	17.7	16.8	20.1	13.6	22.5	11.2
22.6	20.7	21.7	20.9	19.5	17.7	16.8	20.1	13.6	22.5	11.2
22.6	20.8	21.7	20.9	19.5	17.7	16.8	20.1	13.6	22.5	11.2
22.6	20.8	21.7	20.9	19.5	17.7	16.8	20.1	13.6	22.6	11.2
22.6	20.7	21.7	20.9	19.5	17.7	16.8	20.1	13.6	22.5	11.2
22.6	20.8	21.7	20.9	19.5	17.7	16.8	20.1	13.6	22.5	11.2
22.6	20.8	21.7	20.9	19.5	17.7	16.8	20.1	13.6	22.5	11.2
22.6	20.8	21.7	20.9	19.5	17.7	16.8	20.1	13.6	22.5	11.2
22.6	20.8	21.7	20.9	19.5	17.7	16.8	20.1	13.6	22.5	11.2
22.6	20.8	21.7	20.9	19.5	17.7	16.8	20.2	13.6	22.5	11.2
22.6	20.8	21.7	20.9	19.4	17.7	16.8	20.1	13.6	22.5	11.2
22.6	20.8	21.7	20.9	19.5	17.7	16.8	20.2	13.6	22.5	11.2
22.6	20.8	21.7	20.9	19.5	17.7	16.8	20.2	13.6	22.5	11.2
22.6	20.8	21.7	20.9	19.5	17.7	16.8	20.2	13.6	22.5	11.2
22.6	20.8	21.7	20.9	19.5	17.7	16.8	20.2	13.6	22.5	11.2
22.6	20.8	21.7	20.9	19.5	17.7	16.8	20.2	13.6	22.5	11.2
22.6	20.8	21.7	20.9	19.5	17.7	16.8	20.1	13.6	22.5	11.2
22.6	20.8	21.7	20.9	19.5	17.7	16.8	20.2	13.6	22.5	11.2
22.6	20.8	21.7	20.9	19.5	17.7	16.8	20.2	13.6	22.5	11.2
22.6	20.7	21.7	20.9	19.5	17.7	16.8	20.2	13.6	22.6	11.2
22.6	20.7	21.7	20.9	19.5	17.7	16.8	20.2	13.6	22.5	11.2
22.6	20.8	21.7	20.9	19.5	17.7	16.8	20.2	13.6	22.6	11.2
22.6	20.8	21.7	20.9	19.5	17.7	16.8	20.2	13.6	22.5	11.1
22.6	20.8	21.7	20.9	19.5	17.7	16.8	20.2	13.6	22.5	11.1
22.6	20.8	21.7	20.9	19.5	17.7	16.8	20.2	13.6	22.5	11.1
22.6	20.8	21.7	20.9	19.5	17.7	16.8	20.2	13.6	22.5	11.1
22.6	20.8	21.7	20.9	19.5	17.7	16.8	20.2	13.6	22.6	11.1
22.6	20.8	21.7	20.9	19.5	17.7	16.9	20.2	13.6	22.5	11.2
22.6	20.8	21.7	20.9	19.5	17.7	16.9	20.2	13.6	22.6	11.1
22.6	20.8	21.7	20.9	19.5	17.7	16.9	20.2	13.6	22.5	11.1
22.6	20.8	21.7	20.9	19.5	17.7	16.9	20.2	13.6	22.6	11.1
22.7	20.8	21.7	20.9	19.6	17.7	16.9	20.2	13.6	22.5	11.1
22.7	20.8	21.7	20.9	19.6	17.7	16.9	20.2	13.6	22.5	11.1
22.7	20.8	21.7	20.9	19.5	17.7	16.9	20.2	13.6	22.6	11.1
22.7	20.8	21.7	20.9	19.5	17.8	16.9	20.2	13.6	22.6	11.1
22.7	20.8	21.7	20.9	19.5	17.8	16.9	20.2	13.6	22.6	11.1
22.7	20.8	21.7	20.9	19.5	17.8	16.9	20.2	13.6	22.6	11.1
22.7	20.8	21.7	20.9	19.5	17.7	16.9	20.2	13.6	22.6	11.1
22.7	20.8	21.7	20.9	19.5	17.8	16.9	20.2	13.6	22.5	11.1
22.7	20.8	21.7	20.9	19.5	17.8	16.9	20.2	13.6	22.5	11.1
22.6	20.8	21.7	20.9	19.5	17.8	16.9	20.2	13.6	22.5	11.1
22.7	20.8	21.7	21	19.5	17.8	16.9	20.2	13.6	22.5	11.1
22.7	20.8	21.7	21	19.5	17.8	16.9	20.2	13.6	22.5	11.1
22.7	20.8	21.7	21	19.5	17.8	16.9	20.2	13.6	22.5	11.1
22.7	20.8	21.7	21	19.5	17.8	16.9	20.2	13.6	22.5	11.1
22.7	20.8	21.7	21	19.5	17.8	16.8	20.2	13.6	22.5	11.1
22.7	20.8	21.7	21	19.5	17.7	16.9	20.2	13.6	22.5	11.1
22.7	20.8	21.8	21	19.5	17.8	16.9	20.2	13.6	22.5	11.1
22.7	20.8	21.8	21	19.6	17.8	16.9	20.2	13.6	22.5	11.1
22.7	20.8	21.8	21	19.6	17.8	16.9	20.2	13.6	22.5	11.1
22.7	20.8	21.8	20.9	19.6	17.8	16.9	20.2	13.6	22.5	11.1
22.7	20.8	21.8	20.9	19.6	17.8	16.9	20.2	13.6	22.5	11.1
22.7	20.8	21.8	20.9	19.6	17.8	16.9	20.2	13.6	22.5	11.1
22.7	20.8	21.8	20.9	19.6	17.8	16.9	20.2	13.6	22.5	11.1
22.7	20.8	21.8	21	19.6	17.8	16.9	20.2	13.6	22.5	11.1
22.7	20.8	21.8	21	19.6	17.8	16.9	20.2	13.6	22.5	11.1
22.7	20.8	21.8	21	19.6	17.8	16.9	20.2	13.6	22.5	11.1
22.7	20.8	21.8	21	19.6	17.7	16.9	20.2	13.6	22.5	11.1
22.7	20.9	21.8	21	19.6	17.8	16.9	20.2	13.6	22.5	11.1
22.7	20.9	21.8	21	19.6	17.8	16.9	20.2	13.6	22.5	11.1
22.7	20.9	21.8	21	19.6	17.8	16.9	20.2	13.6	22.5	11.1
22.7	20.9	21.8	21	19.6	17.8	16.9	20.2	13.6	22.5	11.1
22.7	20.9	21.8	21	19.6	17.8	16.9	20.2	13.6	22.5	11.1
22.7	20.9	21.8	21	19.6	17.8	16.9	20.2	13.6	22.5	11.1
22.7	20.9	21.8	21	19.6	17.8	16.9	20.2	13.6	22.5	11.1
22.7	20.9	21.8	20.9	19.6	17.8	16.9	20.2	13.6	22.5	11.1
22.7	20.9	21.8	21	19.6	17.8	16.9	20.2	13.6	22.5	11.1
22.7	20.9	21.8	21	19.6	17.7	16.9	20.2	13.6	22.5	11.1
22.7	20.9	21.8	21	19.6	17.8	16.9	20.2	13.6	22.5	11.1
22.7	20.9	21.8	21	19.6	17.8	16.9	20.2	13.6	22.5	11.1
22.7	20.9	21.8	21	19.6	17.8	16.9	20.2	13.6	22.5	11.1
22.7	20.9	21.8	21	19.6	17.8	16.9	20.2	13.6	22.5	11.1
22.7	20.8	21.8	21	19.6	17.8	16.9	20.2	13.6	22.5	11.1
22.7	20.9	21.8	21	19.6	17.8	16.9	20.2	13.6	22.5	11.1
22.7	20.9	21.8	21	19.6	17.8	16.9	20.2	13.6	22.5	11.1
22.7	20.9	21.8	21	19.6	17.8	16.9	20.2	13.6	22.5	11.1
22.8	20.9	21.8	21	19.6	17.8	16.9	20.2	13.6	22.5	11.1
22.8	20.9	21.8	21	19.6	17.7	16.9	20.2	13.6	22.6	11.1
22.8	20.9	21.8	21	19.6	17.8	16.9	20.2	13.6	22.6	11.1
22.8	20.9	21.8	21	19.6	17.8	16.9	20.2	13.6	22.6	11.1
22.8	20.9	21.8	21	19.6	17.8	16.9	20.2	13.6	22.6	11.1
22.8	20.9	21.8	21	19.6	17.8	16.9	20.2	13.6	22.6	11.1
22.8	20.9	21.8	21	19.6	17.8	16.9	20.2	13.6	22.6	11.1
22.8	20.9	21.8	21	19.6	17.8	16.9	20.2	13.6	22.6	11.1
22.8	20.9	21.8	21	19.6	17.8	16.9	20.2	13.6	22.6	11.1
22.8	20.9	21.8	21	19.6	17.8	16.9	20.3	13.6	22.6	11.1
22.8	20.9	21.8	21	19.6	17.8	16.9	20.2	13.6	22.6	11.1
22.8	20.9	21.8	21	19.6	17.8	16.9	20.3	13.6	22.6	11.1
22.8	20.9	21.8	21	19.6	17.8	17	20.3	13.6	22.6	11.1
22.8	20.9	21.8	21	19.7	17.8	16.9	20.3	13.6	22.6	11.1
22.8	20.9	21.8	21	19.7	17.8	17	20.3	13.6	22.6	11.1
22.8	20.9	21.8	21	19.7	17.8	17	20.3	13.6	22.6	11.1
22.8	20.9	21.8	21	19.6	17.8	17	20.3	13.6	22.6	11.1
22.8	20.9	21.8	21	19.6	17.8	17	20.3	13.6	22.6	11.1
22.8	20.9	21.8	21	19.6	17.8	16.9	20.3	13.6	22.6	11.1
22.8	20.9	21.8	21	19.6	17.8	17	20.3	13.6	22.6	11.1
22.8	20.9	21.8	21	19.6	17.8	17	20.3	13.6	22.6	11.1
22.8	20.9	21.8	21	19.6	17.8	17	20.3	13.6	22.6	11.1
22.8	20.9	21.8	21	19.6	17.8	17	20.3	13.6	22.6	11.1
22.8	20.9	21.8	21	19.6	17.8	17	20.3	13.6	22.6	11.1
22.8	20.9	21.8	21	19.6	17.8	17	20.3	13.6	22.6	11.1
22.8	20.9	21.8	21	19.6	17.8	17	20.3	13.6	22.6	11.1
22.8	20.9	21.8	21	19.6	17.8	17	20.3	13.6	22.6	11.1
22.8	20.9	21.8	21	19.7	17.8	17	20.2	13.6	22.6	11.1
22.8	20.9	21.8	21	19.7	17.8	16.9	20.3	13.6	22.6	11.1
22.8	20.9	21.8	21	19.7	17.8	17	20.3	13.6	22.6	11.1
22.8	20.9	21.8	21	19.7	17.8	17	20.3	13.6	22.6	11.1
22.8	20.9	21.8	21	19.7	17.8	17	20.3	13.6	22.6	11.1
22.8	20.9	21.8	21	19.7	17.8	17	20.3	13.6	22.6	11.1
22.8	20.9	21.8	21	19.7	17.8	17	20.3	13.6	22.6	11.1
22.8	20.9	21.8	21.1	19.7	17.8	17	20.3	13.6	22.6	11.1
22.8	20.9	21.8	21.1	19.7	17.8	17	20.3	13.6	22.6	11.1
22.8	20.9	21.8	21.1	19.7	17.8	17	20.3	13.6	22.6	11.1
22.8	20.9	21.8	21.1	19.7	17.8	17	20.3	13.6	22.6	11.1
22.8	20.9	21.8	21.1	19.7	17.8	17	20.3	13.6	22.6	11.1
22.8	20.9	21.8	21.1	19.7	17.9	17	20.3	13.6	22.6	11.1
22.8	20.9	21.8	21.1	19.7	17.8	17	20.3	13.6	22.6	11.1
22.8	20.9	21.8	21.1	19.7	17.9	17	20.3	13.6	22.6	11.1
22.8	20.9	21.8	21.1	19.6	17.9	17	20.3	13.6	22.6	11.1
22.8	20.9	21.8	21.1	19.7	17.9	17	20.3	13.6	22.6	11.1
22.8	20.9	21.8	21.1	19.7	17.9	17	20.3	13.6	22.6	11.1
22.8	20.9	21.8	21.1	19.7	17.9	17	20.3	13.6	22.6	11.1
22.8	20.9	21.8	21.1	19.7	17.9	17	20.3	13.6	22.6	11.1
22.8	20.9	21.8	21.1	19.7	17.9	17	20.3	13.6	22.6	11.1
22.8	20.9	21.8	21.1	19.7	17.9	17	20.3	13.6	22.6	11.1
22.8	20.9	21.8	21.1	19.7	17.9	17	20.3	13.6	22.6	11.1
22.8	20.9	21.8	21.1	19.7	17.9	16.9	20.3	13.6	22.6	11.1
22.8	20.9	21.8	21.1	19.7	17.9	17	20.3	13.6	22.6	11.1
22.8	20.9	21.8	21.1	19.7	17.9	17	20.3	13.6	22.6	11.1
22.8	20.9	21.8	21.1	19.7	17.9	17	20.3	13.6	22.6	11.1
22.8	20.9	21.8	21.1	19.7	17.9	17	20.4	13.6	22.6	11.1
22.8	21	21.8	21.1	19.7	17.9	17	20.4	13.6	22.6	11.1
22.8	21	21.8	21.1	19.7	17.9	17	20.3	13.6	22.6	11.1
22.8	21	21.8	21.2	19.7	17.9	17	20.4	13.6	22.6	11.1
22.8	21	21.8	21.2	19.7	17.9	17	20.3	13.6	22.6	11.1
22.8	21	21.8	21.2	19.7	17.9	17	20.4	13.6	22.6	11.1
22.8	21	21.8	21.2	19.7	17.9	17	20.4	13.6	22.6	11.1
22.8	21	21.8	21.2	19.7	17.9	17	20.4	13.6	22.6	11.1
22.8	21	21.8	21.1	19.6	17.9	17	20.4	13.6	22.6	11.1
22.8	21	21.8	21.1	19.7	17.9	17	20.4	13.6	22.6	11
22.8	21	21.8	21.1	19.7	17.9	17	20.4	13.6	22.6	11.1
22.8	21	21.8	21.1	19.7	17.9	17	20.4	13.6	22.6	11.1
22.8	21	21.8	21.1	19.7	17.9	17	20.4	13.6	22.6	11
22.8	20.9	21.8	21.1	19.7	17.9	17	20.4	13.6	22.6	11.1
22.8	21	21.8	21.1	19.7	17.9	17	20.4	13.6	22.6	11
22.8	21	21.8	21.1	19.7	17.9	17	20.4	13.6	22.6	11
22.8	21	21.8	21.1	19.7	17.9	17	20.4	13.6	22.6	11.1
22.8	21	21.8	21.1	19.7	17.8	17	20.4	13.6	22.6	11.1
22.8	20.9	21.8	21.1	19.7	17.9	17	20.4	13.6	22.6	11.1
22.8	20.9	21.9	21.1	19.7	17.9	17	20.4	13.6	22.6	11.1
22.8	20.9	21.8	21.1	19.7	17.9	17	20.4	13.6	22.6	11.1
22.8	20.9	21.9	21.1	19.7	17.9	17	20.4	13.6	22.6	11
22.9	20.9	21.9	21.1	19.7	17.9	17	20.4	13.6	22.6	11
22.9	20.9	21.9	21.1	19.7	17.9	17	20.4	13.7	22.6	11.1
22.9	20.9	21.9	21.1	19.7	17.9	17	20.3	13.7	22.6	11.1
22.9	20.9	21.9	21.1	19.8	17.9	16.9	20.4	13.7	22.6	11.1
22.9	20.9	21.9	21.1	19.8	17.9	17	20.4	13.7	22.6	11.1
22.9	20.9	21.9	21.1	19.8	17.9	17	20.4	13.7	22.6	11.1
22.9	20.9	21.9	21.1	19.7	17.9	17	20.4	13.7	22.6	11.1
22.9	20.9	21.9	21.1	19.8	17.9	17	20.4	13.7	22.6	11.1
22.9	20.9	21.8	21.1	19.8	17.9	17	20.4	13.7	22.6	11.1
22.9	20.9	21.9	21.1	19.7	17.9	17	20.4	13.7	22.6	11.1
22.9	20.9	21.9	21.1	19.8	17.9	17	20.4	13.7	22.6	11.1
22.9	20.9	21.9	21.1	19.7	17.9	17	20.4	13.7	22.6	11.1
22.9	20.9	21.9	21.1	19.7	17.9	17	20.4	13.7	22.6	11.1
22.9	20.9	21.9	21.1	19.8	17.9	17	20.4	13.7	22.6	11.1
22.9	20.9	21.9	21.1	19.8	17.8	17	20.4	13.7	22.6	11.1
22.9	20.9	21.9	21.1	19.8	17.9	17	20.4	13.7	22.6	11.1
22.9	20.9	21.9	21.1	19.8	17.9	17	20.4	13.7	22.6	11.1
22.9	20.9	21.9	21.1	19.8	17.9	17	20.4	13.7	22.6	11.1
22.9	20.9	21.9	21.1	19.8	17.9	17	20.4	13.7	22.6	11.1
22.9	20.9	21.9	21.1	19.8	17.9	17	20.4	13.7	22.6	11.1
22.9	20.9	21.9	21.1	19.8	17.9	17	20.4	13.7	22.6	11.1
22.9	20.9	21.9	21.1	19.8	17.9	17	20.4	13.7	22.6	11.1
22.9	20.9	21.9	21.1	19.8	17.9	17	20.4	13.7	22.6	11.1
22.9	20.9	21.9	21.2	19.8	17.9	17	20.4	13.7	22.6	11.1
22.9	20.9	21.8	21.2	19.8	17.9	17	20.4	13.7	22.6	11.1
22.9	20.9	21.8	21.2	19.8	17.9	17	20.4	13.7	22.6	11.1
22.9	20.9	21.9	21.2	19.8	17.9	17	20.4	13.7	22.6	11.1
22.9	20.9	21.9	21.2	19.8	17.9	17	20.4	13.7	22.6	11.1
22.9	20.9	21.8	21.2	19.8	17.9	17	20.4	13.7	22.6	11.1
22.9	20.9	21.8	21.2	19.8	17.9	17	20.4	13.7	22.6	11.1
22.9	20.9	21.8	21.2	19.8	17.9	17	20.4	13.7	22.6	11.1
22.9	20.9	21.8	21.2	19.8	17.9	17	20.4	13.7	22.6	11
22.9	20.9	21.8	21.2	19.8	17.9	17	20.4	13.7	22.6	11.1
22.9	20.9	21.8	21.2	19.8	17.9	17	20.4	13.7	22.6	11
22.9	20.9	21.8	21.2	19.8	17.9	17	20.4	13.7	22.6	11
22.9	20.9	21.8	21.2	19.8	17.9	17	20.4	13.7	22.6	11
22.9	20.9	21.8	21.2	19.8	17.9	17	20.4	13.7	22.6	11
22.9	20.9	21.8	21.2	19.8	17.9	17	20.4	13.7	22.6	11
22.9	20.9	21.8	21.2	19.8	17.9	17	20.4	13.7	22.6	11
22.9	20.9	21.8	21.2	19.8	17.9	17	20.4	13.7	22.6	11
22.9	20.9	21.8	21.2	19.8	17.9	17	20.4	13.7	22.6	11
22.9	20.9	21.8	21.2	19.8	17.9	17	20.4	13.7	22.6	11
22.9	20.9	21.8	21.2	19.8	17.9	17	20.4	13.6	22.6	11
22.9	20.9	21.8	21.2	19.8	17.9	17	20.4	13.7	22.6	11
22.9	20.9	21.8	21.2	19.8	17.9	17	20.4	13.7	22.6	11
22.9	20.9	21.8	21.2	19.8	17.9	17	20.4	13.7	22.6	11
22.9	20.9	21.8	21.2	19.8	17.9	17	20.4	13.7	22.6	11
22.9	20.9	21.8	21.2	19.8	17.9	17	20.4	13.7	22.6	11
22.9	20.9	21.8	21.2	19.8	17.9	17	20.4	13.7	22.6	11
22.9	20.9	21.8	21.2	19.8	17.9	17	20.4	13.7	22.6	11
22.9	20.9	21.8	21.2	19.8	17.9	17	20.4	13.7	22.6	11
22.9	20.9	21.8	21.2	19.8	17.9	17	20.4	13.7	22.6	11
22.9	20.9	21.8	21.2	19.8	17.9	17	20.4	13.7	22.6	11
22.9	20.9	21.8	21.2	19.8	17.9	17	20.4	13.7	22.6	11
22.9	20.9	21.8	21.1	19.8	17.9	17	20.4	13.7	22.6	11
22.9	20.9	21.8	21.1	19.8	17.9	17	20.4	13.7	22.6	11
22.9	20.9	21.8	21.1	19.8	17.9	17	20.4	13.7	22.6	11
22.9	20.9	21.8	21.1	19.8	17.9	17	20.4	13.7	22.6	11
22.9	20.9	21.8	21.1	19.8	17.9	17	20.4	13.7	22.6	11
22.9	20.9	21.8	21.1	19.8	17.9	17	20.4	13.7	22.6	11
22.9	20.9	21.8	21.1	19.8	17.9	17	20.4	13.7	22.6	11
22.9	20.9	21.8	21.1	19.8	17.9	17	20.4	13.7	22.6	11
22.9	20.9	21.8	21.1	19.8	17.9	17	20.4	13.7	22.6	11
22.9	20.9	21.8	21.1	19.8	17.9	17	20.4	13.7	22.6	11
22.9	20.9	21.8	21.1	19.8	17.9	17.1	20.4	13.7	22.6	11
22.9	20.9	21.8	21.1	19.8	17.9	17.1	20.4	13.7	22.6	11
22.9	20.9	21.8	21.1	19.8	17.9	17.1	20.4	13.7	22.6	11
22.9	20.9	21.8	21.1	19.8	17.9	17.1	20.4	13.7	22.6	11
22.9	20.9	21.8	21.1	19.8	17.9	17.1	20.4	13.7	22.6	11
22.9	20.9	21.8	21.1	19.8	17.9	17	20.4	13.7	22.6	11
22.9	20.9	21.8	21.1	19.8	17.9	17.1	20.4	13.7	22.6	11
22.9	20.9	21.8	21.1	19.8	17.9	17.1	20.4	13.7	22.6	11
22.9	20.9	21.8	21.1	19.8	17.9	17.1	20.4	13.7	22.6	11
22.9	20.9	21.8	21.1	19.9	17.9	17.1	20.4	13.7	22.6	11
22.9	20.9	21.8	21.1	19.9	17.9	17.1	20.5	13.7	22.6	11
22.9	20.9	21.8	21.1	19.9	17.9	17.1	20.4	13.7	22.6	11
22.9	20.9	21.8	21.1	19.8	17.9	17.1	20.4	13.7	22.6	11
22.9	20.9	21.8	21.1	19.9	17.9	17.1	20.4	13.7	22.6	11
22.9	20.9	21.8	21.1	19.8	17.9	17.1	20.5	13.7	22.6	11
22.9	20.9	21.8	21.1	19.8	17.9	17.1	20.5	13.7	22.6	11
22.9	20.9	21.8	21.1	19.8	17.9	17.1	20.5	13.7	22.6	11
22.9	20.9	21.8	21.1	19.8	17.9	17.1	20.5	13.7	22.6	11
22.9	20.9	21.8	21.1	19.8	17.9	17.1	20.5	13.7	22.6	11
22.9	20.9	21.8	21.1	19.8	17.9	17.1	20.5	13.7	22.6	11
22.9	20.9	21.8	21.1	19.8	17.9	17.1	20.5	13.7	22.6	11
22.9	20.9	21.8	21.1	19.8	17.9	17.1	20.5	13.7	22.6	11
22.9	20.9	21.8	21.1	19.8	17.9	17.1	20.5	13.7	22.6	11
22.9	20.9	21.8	21.1	19.8	17.9	17.1	20.5	13.7	22.6	11
22.9	20.9	21.8	21.1	19.8	17.9	17.1	20.5	13.7	22.6	11
22.9	20.9	21.8	21.2	19.8	17.9	17.1	20.5	13.7	22.6	11
22.9	20.9	21.8	21.2	19.8	17.9	17.1	20.5	13.7	22.6	11
22.9	20.9	21.9	21.2	19.8	17.9	17.1	20.5	13.7	22.6	11
22.9	21	21.9	21.2	19.8	17.9	17.1	20.5	13.7	22.6	11
22.9	21	21.9	21.2	19.8	17.9	17.1	20.5	13.7	22.6	11
22.9	21	21.9	21.2	19.8	17.9	17.1	20.5	13.7	22.6	11
22.9	21	21.9	21.2	19.8	17.9	17.1	20.5	13.7	22.6	11
22.9	21	21.9	21.2	19.8	17.9	17.1	20.5	13.7	22.6	11
22.9	21	21.9	21.2	19.8	17.9	17.1	20.5	13.7	22.6	11
22.9	21	21.9	21.2	19.8	17.9	17	20.5	13.7	22.6	11
22.9	21	21.9	21.2	19.8	17.9	17.1	20.5	13.7	22.6	11
22.9	21	21.9	21.2	19.8	17.9	17.1	20.5	13.7	22.6	11
22.9	21	21.9	21.2	19.8	17.9	17.1	20.5	13.7	22.6	11
22.9	21	21.9	21.2	19.8	17.9	17.1	20.5	13.7	22.6	11
22.9	21	21.9	21.2	19.8	17.9	17.1	20.5	13.7	22.6	11
22.9	21	21.9	21.2	19.8	17.9	17.1	20.5	13.6	22.6	11
22.9	21	21.9	21.2	19.8	17.9	17.1	20.5	13.6	22.6	11
22.9	21	21.9	21.2	19.8	17.9	17.1	20.5	13.6	22.6	11
22.9	21	21.9	21.2	19.8	17.9	17.1	20.5	13.7	22.6	11
22.9	21	21.9	21.2	19.8	17.9	17	20.5	13.7	22.6	11
22.9	21	21.9	21.2	19.8	17.9	17.1	20.5	13.7	22.6	11
22.9	21	21.9	21.2	19.8	17.9	17.1	20.5	13.7	22.6	11
22.9	21	21.9	21.2	19.8	17.9	17.1	20.5	13.7	22.6	11
22.9	21	21.9	21.2	19.8	17.9	17.1	20.5	13.7	22.6	11
22.9	21	21.9	21.2	19.8	17.9	17.1	20.5	13.7	22.6	11
22.9	21	21.9	21.2	19.8	17.9	17.1	20.5	13.7	22.6	11
22.9	21	21.9	21.2	19.8	17.9	17.1	20.5	13.7	22.6	11
22.9	21	21.9	21.2	19.8	17.9	17.1	20.4	13.7	22.6	11
22.9	21	21.9	21.2	19.8	17.9	17.1	20.5	13.7	22.7	11
22.9	21	21.9	21.2	19.8	17.9	17.1	20.5	13.7	22.7	11
22.9	21	21.9	21.2	19.8	17.9	17.1	20.5	13.7	22.7	11
22.9	21	21.9	21.2	19.8	17.9	17.1	20.5	13.7	22.7	11
22.9	21	21.9	21.2	19.8	17.9	17.1	20.5	13.7	22.7	11
22.9	21	21.9	21.2	19.8	17.9	17.1	20.5	13.7	22.7	11
22.9	21	21.9	21.2	19.8	17.9	17.1	20.5	13.7	22.7	11
22.9	21	21.9	21.2	19.8	17.9	17.1	20.5	13.7	22.7	11
22.9	21	21.9	21.2	19.9	17.9	17.1	20.5	13.7	22.7	11
22.9	21	21.9	21.2	19.8	17.9	17.1	20.5	13.7	22.7	11
23	21	21.9	21.2	19.8	17.9	17.1	20.5	13.7	22.7	11
23	21	21.9	21.2	19.8	18	17.1	20.5	13.7	22.7	11
23	21	21.9	21.2	19.8	18	17.1	20.5	13.7	22.7	11
23	21	21.9	21.1	19.8	18	17.1	20.5	13.7	22.7	11
23	21	21.9	21.2	19.8	18	17.1	20.5	13.7	22.6	11
23	21	21.9	21.2	19.8	18	17.1	20.5	13.7	22.7	11
22.9	21	21.9	21.2	19.8	18	17.1	20.5	13.7	22.6	11
23	21	21.9	21.2	19.8	18	17.1	20.5	13.7	22.6	11
22.9	21	21.9	21.2	19.8	18	17.1	20.5	13.7	22.6	11
22.9	21	21.9	21.2	19.8	18	17.1	20.5	13.7	22.6	11
22.9	21	21.9	21.2	19.8	17.9	17.1	20.5	13.7	22.6	11
22.9	21	21.9	21.2	19.8	18	17.1	20.5	13.7	22.6	11
22.9	21	21.9	21.2	19.8	17.9	17.1	20.5	13.7	22.6	11
22.9	21	21.9	21.2	19.8	18	17.1	20.5	13.7	22.6	11
23	21	21.9	21.2	19.8	18	17.1	20.5	13.7	22.6	11
22.9	21	21.9	21.2	19.8	18	17.1	20.5	13.7	22.6	11
22.9	21	21.9	21.2	19.8	18	17.1	20.5	13.7	22.6	11
22.9	21	21.9	21.2	19.8	18	17.1	20.5	13.7	22.6	11
22.9	21	21.9	21.2	19.8	18	17.1	20.5	13.7	22.6	11
22.9	21	21.9	21.2	19.8	18	17.1	20.5	13.7	22.6	11
22.9	21	21.9	21.2	19.8	17.9	17.1	20.5	13.7	22.6	11
23	21	21.9	21.2	19.8	17.9	17.1	20.5	13.7	22.6	11
23	21	21.9	21.2	19.9	17.9	17.1	20.5	13.7	22.6	11
23	21	21.9	21.2	19.9	18	17.1	20.5	13.7	22.6	11
23	21	21.9	21.2	19.9	18	17.1	20.5	13.7	22.6	11
23	21	21.9	21.2	19.9	18	17.1	20.5	13.7	22.6	11
23	21	21.9	21.2	19.9	18	17.1	20.5	13.7	22.6	11
23	21	21.9	21.2	19.9	18	17.1	20.5	13.7	22.6	11
23	21	21.9	21.3	19.9	18	17	20.5	13.7	22.6	11
23	21	21.9	21.2	19.9	17.9	17.1	20.5	13.7	22.6	11
23	21	21.9	21.2	19.8	18	17.1	20.5	13.7	22.6	11
23	21	21.9	21.2	19.9	18	17.1	20.5	13.7	22.6	11
23	21	21.9	21.2	19.9	18	17.1	20.5	13.7	22.6	11
23	21	21.9	21.2	19.9	18	17.1	20.5	13.7	22.6	11
23	21	21.9	21.2	19.9	18	17.1	20.5	13.7	22.6	11
23	21	21.9	21.2	19.9	18	17.1	20.5	13.7	22.6	11
23	21	21.9	21.2	19.9	18	17.1	20.5	13.7	22.6	11
23	21	21.9	21.2	19.9	18	17	20.5	13.7	22.6	11
23	21	21.9	21.2	19.9	18	17.1	20.5	13.7	22.6	11
23	21	21.9	21.2	19.9	18	17.1	20.5	13.7	22.6	11
22.9	21	21.9	21.2	19.9	18	17.1	20.5	13.7	22.6	11
23	21	21.9	21.2	19.9	18	17.1	20.5	13.7	22.6	11
23	21	21.9	21.2	19.9	18	17.1	20.5	13.7	22.6	11
23	21	21.9	21.2	19.9	18	17.1	20.5	13.7	22.6	11
23	21	21.9	21.2	19.9	18	17.1	20.5	13.7	22.6	11
23	21	21.9	21.2	19.9	18	17.1	20.5	13.7	22.6	11
22.9	21	21.9	21.2	19.9	18	17.1	20.5	13.7	22.6	11
22.9	21	21.9	21.2	19.9	18	17.1	20.5	13.7	22.6	11
22.9	21	21.9	21.2	19.9	18	17.1	20.5	13.7	22.6	11
22.9	20.9	21.9	21.2	19.9	18	17.1	20.5	13.7	22.6	11
22.9	20.9	21.9	21.2	19.9	18	17.1	20.5	13.7	22.6	11
22.9	20.9	21.9	21.2	19.9	18	17.1	20.5	13.7	22.6	11
23	20.9	21.9	21.2	19.9	18	17.1	20.5	13.7	22.6	11
22.9	20.9	21.9	21.2	19.9	18	17.1	20.5	13.7	22.6	11
22.9	20.9	21.9	21.2	19.9	18	17.1	20.6	13.7	22.6	11
22.9	20.9	21.9	21.2	19.9	18	17.1	20.5	13.7	22.6	11
22.9	20.9	21.9	21.2	19.9	18	17.1	20.5	13.7	22.6	11
22.9	20.9	21.9	21.2	19.9	18	17.1	20.5	13.7	22.6	11
22.9	20.9	21.9	21.2	19.9	18	17.1	20.6	13.7	22.6	11
23	20.9	21.9	21.1	19.9	18	17.1	20.6	13.7	22.6	11
23	20.9	21.9	21.2	19.9	18	17.1	20.6	13.7	22.6	11
23	20.9	21.9	21.2	19.9	18	17.1	20.6	13.7	22.6	10.9
23	20.9	21.9	21.2	19.9	18	17.1	20.6	13.7	22.6	11
23	20.9	21.9	21.2	19.9	18	17.1	20.6	13.7	22.6	10.9
23	20.9	21.9	21.2	19.9	18	17.1	20.6	13.7	22.6	11
23	20.9	21.9	21.2	19.9	18	17.1	20.6	13.7	22.6	11
23	20.9	21.9	21.2	19.9	18	17.1	20.6	13.7	22.6	11
23	20.9	21.9	21.2	19.9	18	17.1	20.6	13.7	22.6	11
23	20.9	21.9	21.2	19.9	18	17.1	20.6	13.7	22.6	11
23	20.9	21.9	21.2	19.9	18	17.1	20.6	13.7	22.6	10.9
23	20.9	21.9	21.2	19.9	18	17.1	20.6	13.7	22.6	10.9
23	20.9	21.9	21.2	19.9	18	17.1	20.6	13.7	22.6	10.9
23	20.9	21.9	21.2	19.9	18	17.1	20.6	13.7	22.6	10.9
23	20.9	21.9	21.2	19.9	18	17.1	20.5	13.7	22.6	10.9
23	21	21.9	21.2	19.9	18	17.1	20.6	13.7	22.6	10.9
23	21	21.9	21.2	19.9	18	17.1	20.6	13.7	22.6	10.9
23	20.9	21.9	21.2	19.9	18	17.1	20.6	13.7	22.6	10.9
23	20.9	21.9	21.2	19.9	18	17.1	20.6	13.7	22.6	10.9
23	20.9	21.9	21.2	19.9	18	17.1	20.6	13.7	22.6	10.9
23	20.9	21.9	21.2	19.9	18	17.1	20.6	13.7	22.6	10.9
23	20.9	21.9	21.2	19.9	18	17.1	20.6	13.7	22.6	10.9
23	21	21.9	21.2	19.9	18	17.1	20.6	13.7	22.6	10.9
23	21	21.9	21.2	19.9	18	17.1	20.6	13.7	22.6	10.9
23	20.9	21.9	21.2	19.9	18	17.1	20.5	13.7	22.6	10.9
23	20.9	21.9	21.2	19.9	18	17	20.6	13.7	22.6	10.9
23	21	21.9	21.2	19.9	18	17.1	20.6	13.7	22.6	10.9
23	21	21.9	21.3	19.9	18	17.1	20.6	13.7	22.6	10.9
23	21	21.9	21.3	19.9	18	17.1	20.6	13.7	22.6	10.9
23	21	21.9	21.3	19.9	18	17.1	20.6	13.7	22.6	10.9
23	21	21.9	21.3	19.9	18	17.1	20.6	13.7	22.6	10.9
23	21	21.9	21.3	19.9	18	17.1	20.6	13.7	22.6	10.9
23	21	21.9	21.3	19.9	18	17.1	20.6	13.7	22.6	10.9
23	21	21.9	21.3	19.9	18	17.1	20.6	13.7	22.6	10.9
23	21	21.9	21.3	19.9	18	17.1	20.6	13.7	22.6	10.9
23	21	21.9	21.3	19.9	18	17.1	20.6	13.7	22.6	10.9
23	21	21.8	21.3	19.9	18	17.1	20.6	13.7	22.6	10.9
23	20.9	21.8	21.2	19.9	18	17.1	20.6	13.7	22.6	10.9
23	20.9	21.8	21.3	19.9	18	17.1	20.6	13.7	22.6	10.9
23	20.9	21.8	21.3	19.9	18	17.1	20.6	13.7	22.6	10.9
23	20.9	21.8	21.2	19.9	18	17.1	20.6	13.7	22.6	10.9
23	20.9	21.8	21.3	19.9	18	17.1	20.6	13.7	22.6	10.9
23	20.9	21.8	21.3	19.9	18	17.1	20.6	13.7	22.6	10.9
23	21	21.8	21.3	19.9	18	17.1	20.6	13.7	22.6	10.9
23	21	21.8	21.3	19.9	18	17.1	20.6	13.7	22.6	10.9
23	20.9	21.8	21.3	19.9	18	17.1	20.6	13.7	22.6	10.9
23	20.9	21.8	21.3	19.9	18	17.1	20.6	13.7	22.6	10.9
23	20.9	21.8	21.3	19.9	18	17.1	20.6	13.7	22.6	10.9
23	20.9	21.8	21.3	19.9	18	17.1	20.6	13.7	22.6	10.9
23	20.9	21.8	21.3	19.9	18	17.1	20.6	13.7	22.6	10.9
23	20.9	21.8	21.3	19.9	18	17.1	20.6	13.7	22.6	10.9
23	20.9	21.8	21.3	19.9	18	17.1	20.6	13.7	22.6	10.9
23	20.9	21.8	21.3	19.9	18	17.1	20.6	13.7	22.6	10.9
23	20.9	21.8	21.3	19.9	18	17.1	20.6	13.7	22.6	10.9
23	20.9	21.8	21.3	19.9	18	17.1	20.5	13.7	22.6	10.9
23	20.9	21.8	21.3	19.9	18	17.1	20.6	13.7	22.6	10.9
23	20.9	21.8	21.3	19.9	18	17.1	20.6	13.7	22.6	10.9
23	20.9	21.9	21.3	19.9	18	17.1	20.6	13.7	22.6	10.9
23	20.9	21.9	21.3	19.9	18	17.1	20.6	13.7	22.6	10.9
23	20.9	21.9	21.3	19.9	18	17.1	20.6	13.7	22.6	10.9
23	21	21.8	21.3	19.9	18	17.1	20.6	13.7	22.6	10.9
23	21	21.9	21.3	19.9	18	17.1	20.6	13.7	22.6	10.9
23	20.9	21.9	21.3	19.9	18	17.1	20.6	13.7	22.6	10.9
23	20.9	21.9	21.3	19.9	18	17.1	20.6	13.7	22.6	10.9
23	20.9	21.9	21.3	19.9	18	17.1	20.6	13.7	22.6	10.9
23	21	21.9	21.3	19.9	18	17.1	20.6	13.7	22.6	10.9
23	21	21.9	21.3	19.9	18	17.1	20.6	13.7	22.6	10.9
23	21	21.9	21.3	19.9	18	17.1	20.6	13.7	22.6	10.9
23	21	21.9	21.3	19.9	18	17.1	20.6	13.7	22.6	10.9
23	21	21.9	21.3	19.9	18	17.1	20.6	13.7	22.6	10.9
23	21	21.9	21.3	19.9	18	17.1	20.6	13.7	22.6	10.9
23	21	21.9	21.3	19.9	18	17.1	20.6	13.7	22.6	10.9
23	21	21.9	21.3	19.9	18	17.1	20.6	13.7	22.6	10.9
23	21	21.9	21.3	19.9	18	17.1	20.6	13.7	22.6	10.9
23	21	22	21.3	19.9	18	17.1	20.6	13.7	22.6	10.9
23	21	22	21.3	19.9	18	17.1	20.6	13.7	22.6	10.9
23	21	22	21.3	19.9	18	17.1	20.6	13.7	22.6	10.9
23	21	22	21.3	19.9	18	17.1	20.6	13.7	22.6	10.9
23	21	22	21.3	19.9	18	17.1	20.6	13.7	22.6	10.9
23	21.1	22	21.3	19.9	18	17.1	20.6	13.7	22.6	10.9
23	21.1	22	21.3	19.9	18	17.1	20.6	13.7	22.6	10.9
23	21.1	22	21.3	19.9	18	17.1	20.6	13.7	22.6	10.9
23	21.1	22	21.3	19.9	18	17.2	20.6	13.7	22.6	10.9
23	21.1	22	21.3	19.9	18	17.2	20.6	13.7	22.6	10.9
23	21.1	22	21.3	19.9	18	17.1	20.6	13.7	22.6	10.9
23	21.1	22	21.3	19.9	18	17.2	20.6	13.7	22.6	10.9
23	21.1	22	21.4	19.9	18	17.2	20.6	13.7	22.6	10.9
23	21.1	22	21.4	19.9	18	17.1	20.6	13.7	22.6	10.9
23	21.1	22	21.4	19.9	18	17.2	20.6	13.7	22.6	10.9
23	21.1	22	21.4	19.9	18	17.2	20.6	13.7	22.6	10.9
23.1	21.1	22	21.4	19.9	18	17.2	20.6	13.7	22.6	10.9
23.1	21.1	22	21.4	19.9	18	17.2	20.6	13.7	22.6	10.9
23.1	21.1	22	21.4	19.9	18	17.2	20.6	13.7	22.6	10.9
23.1	21.1	22	21.4	19.9	18	17.2	20.6	13.7	22.6	10.9
23.1	21.1	22	21.4	19.9	18	17.2	20.6	13.7	22.6	10.9
23.1	21.1	22	21.4	19.9	18	17.2	20.6	13.7	22.6	10.9
23.1	21.1	22	21.4	19.9	18	17.2	20.6	13.7	22.6	10.9
23.1	21.1	22	21.4	19.9	18	17.2	20.6	13.7	22.6	10.9
23.1	21.1	22	21.4	19.9	18	17.2	20.6	13.7	22.6	10.9
23.1	21.1	22	21.4	20	18	17.2	20.6	13.7	22.6	10.9
23.1	21.1	22	21.4	19.9	18	17.2	20.6	13.7	22.6	10.9
23.1	21.1	22	21.4	20	18	17.2	20.6	13.7	22.6	10.9
23.1	21.1	22	21.4	20	18	17.2	20.6	13.7	22.6	10.9
23.1	21.1	22	21.4	20	18	17.2	20.6	13.7	22.6	10.9
23.1	21.1	22	21.4	20	18	17.2	20.6	13.7	22.6	10.9
23.1	21.1	22	21.4	20	18	17.2	20.6	13.7	22.6	10.9
23.1	21.1	22	21.4	20	18	17.2	20.6	13.7	22.6	10.9
23.1	21.1	22	21.4	20	18	17.2	20.6	13.7	22.6	10.9
23.1	21.1	22	21.4	20	18	17.1	20.6	13.7	22.6	10.9
23.2	21.1	22	21.4	20	18	17.2	20.6	13.7	22.7	10.9
23.1	21.1	22	21.4	20	18	17.2	20.6	13.7	22.7	10.9
23.1	21.1	22	21.4	20	18	17.2	20.6	13.7	22.7	10.9
23.1	21.1	22	21.4	20	18	17.2	20.6	13.7	22.7	10.9
23.1	21.1	22	21.4	20	18	17.2	20.6	13.7	22.7	10.9
23.1	21.1	22	21.4	20	18	17.2	20.6	13.7	22.7	10.9
23.2	21.1	22	21.4	20	18	17.2	20.6	13.7	22.7	10.9
23.2	21.1	22	21.4	20	18	17.2	20.6	13.7	22.7	10.9
23.2	21.1	22	21.4	20	18	17.2	20.6	13.7	22.7	10.9
23.2	21.1	22	21.4	20	18	17.2	20.6	13.7	22.6	10.9
23.2	21.1	22	21.4	20	18	17.2	20.6	13.7	22.6	10.9
23.2	21.1	22	21.4	20	18	17.2	20.6	13.7	22.6	10.9
23.2	21.1	22	21.4	19.9	18	17.2	20.6	13.7	22.6	10.9
23.2	21.1	22	21.4	20	18	17.2	20.6	13.7	22.6	10.9
23.2	21.1	22	21.4	20	18	17.2	20.6	13.7	22.6	10.9
23.2	21.1	22	21.4	20	18	17.2	20.6	13.7	22.6	10.9
23.2	21.1	22	21.4	19.9	18	17.2	20.6	13.7	22.6	10.9
23.1	21.1	22	21.4	20	18	17.2	20.6	13.7	22.6	10.9
23.2	21.1	22	21.4	20	18	17.2	20.6	13.7	22.6	10.9
23.1	21.1	22	21.4	20	18	17.1	20.6	13.7	22.6	10.9
23.2	21.1	22	21.4	20	18	17.2	20.6	13.7	22.6	10.9
23.1	21.1	22	21.4	19.9	18	17.2	20.6	13.7	22.6	10.9
23.1	21.1	22	21.4	19.9	18	17.2	20.6	13.7	22.6	10.9
23.1	21.1	22	21.4	19.9	18	17.2	20.6	13.7	22.6	10.9
23.1	21.1	22	21.4	19.9	18	17.2	20.6	13.7	22.6	10.9
23.1	21.1	22	21.4	19.9	18	17.2	20.6	13.7	22.6	10.9
23.1	21.1	22	21.4	19.9	18	17.2	20.6	13.7	22.6	10.9
23.1	21.1	22	21.4	19.9	18	17.2	20.6	13.7	22.6	10.9
23.1	21.1	22	21.4	19.9	18	17.2	20.6	13.7	22.6	10.9
23.1	21.1	22	21.4	19.9	18	17.2	20.6	13.7	22.6	10.9
23.1	21.1	22	21.4	19.9	18	17.2	20.6	13.7	22.6	10.9
23.1	21.1	22	21.4	19.9	18	17.2	20.6	13.7	22.6	10.9
23.1	21.1	22	21.4	20	18	17.2	20.6	13.7	22.6	10.9
23.1	21.1	22	21.4	20	18	17.2	20.6	13.7	22.6	10.9
23.1	21.1	22	21.4	20	18	17.2	20.6	13.7	22.6	10.9
23.1	21.1	22	21.4	20	18	17.2	20.6	13.7	22.6	10.9
23.1	21.1	22	21.4	20	18	17.2	20.6	13.7	22.6	10.9
23.2	21.1	22	21.4	20	18	17.2	20.6	13.7	22.6	10.9
23.2	21.1	22	21.4	20	18	17.2	20.6	13.7	22.6	10.9
23.2	21.1	22	21.4	20	18	17.2	20.6	13.7	22.6	10.9
23.2	21.1	22	21.3	19.9	18.1	17.2	20.6	13.7	22.6	10.9
23.2	21.1	22	21.3	20	18.1	17.2	20.6	13.7	22.6	10.9
23.2	21.1	22	21.3	20	18.1	17.2	20.6	13.7	22.6	10.9
23.2	21.1	22	21.3	20	18.1	17.2	20.6	13.7	22.6	10.9
23.2	21.1	22	21.3	20	18.1	17.2	20.6	13.7	22.6	10.9
23.2	21.1	22	21.3	20	18.1	17.2	20.6	13.7	22.6	10.8
23.2	21.1	22	21.3	20	18.1	17.2	20.6	13.7	22.6	10.9
23.2	21.1	22	21.3	20	18.1	17.2	20.6	13.7	22.6	10.9
23.2	21.1	22	21.4	20	18.1	17.2	20.6	13.7	22.6	10.9
23.2	21.1	22	21.4	20	18.1	17.2	20.6	13.7	22.6	10.9
23.2	21.1	22	21.4	20	18.1	17.2	20.6	13.7	22.6	10.9
23.2	21.1	22	21.4	20	18.1	17.2	20.7	13.7	22.6	10.9
23.2	21.1	22	21.4	20	18.1	17.2	20.7	13.7	22.6	10.9
23.2	21.1	22	21.4	20	18.1	17.2	20.7	13.7	22.6	10.9
23.2	21.1	22	21.4	20	18.1	17.2	20.6	13.7	22.6	10.9
23.2	21.1	22	21.4	20	18.1	17.2	20.7	13.7	22.6	10.9
23.2	21.1	22	21.4	20	18.1	17.2	20.7	13.7	22.6	10.9
23.2	21.1	22.1	21.4	20	18.1	17.2	20.7	13.7	22.6	10.9
23.2	21.2	22.1	21.4	20	18	17.2	20.7	13.7	22.6	10.9
23.2	21.2	22.1	21.4	19.9	18.1	17.2	20.7	13.7	22.6	10.9
23.2	21.2	22.1	21.4	20	18.1	17.2	20.7	13.7	22.6	10.9
23.2	21.2	22.1	21.4	20	18.1	17.2	20.7	13.7	22.6	10.9
23.2	21.2	22.1	21.4	20	18.1	17.2	20.7	13.7	22.6	10.9
23.2	21.2	22.1	21.4	20	18.1	17.2	20.7	13.7	22.6	10.9
23.2	21.2	22.1	21.4	20	18.1	17.2	20.7	13.7	22.6	10.9
23.2	21.2	22.1	21.4	20	18.1	17.2	20.6	13.7	22.6	10.9
23.2	21.2	22.1	21.4	20	18.1	17.2	20.7	13.7	22.6	10.9
23.2	21.2	22.1	21.4	20	18.1	17.2	20.7	13.7	22.6	10.9
23.2	21.2	22.1	21.4	20	18.1	17.2	20.7	13.7	22.6	10.9
23.2	21.2	22.1	21.4	20	18.1	17.2	20.7	13.7	22.7	10.9
23.2	21.2	22.1	21.4	20	18.1	17.2	20.7	13.7	22.7	10.9
23.2	21.2	22.1	21.4	20	18.1	17.2	20.7	13.7	22.6	10.9
23.2	21.2	22.1	21.4	20	18.1	17.2	20.7	13.7	22.7	10.9
23.2	21.2	22.1	21.4	20	18.1	17.2	20.7	13.8	22.7	10.9
23.2	21.2	22.1	21.4	20	18.1	17.2	20.7	13.8	22.7	10.9
23.2	21.2	22.1	21.4	20	18.1	17.2	20.7	13.8	22.7	10.9
23.2	21.2	22.1	21.4	20	18.1	17.2	20.7	13.7	22.7	10.9
23.2	21.2	22.1	21.4	20	18.1	17.2	20.7	13.7	22.7	10.9
23.2	21.2	22.1	21.4	20	18.1	17.2	20.7	13.7	22.7	10.9
23.2	21.2	22.1	21.4	20	18.1	17.2	20.7	13.7	22.7	10.9
23.2	21.2	22.1	21.4	20	18.1	17.2	20.7	13.7	22.7	10.9
23.2	21.2	22.1	21.4	20	18.1	17.2	20.7	13.7	22.7	10.9
23.2	21.2	22.1	21.4	20	18.1	17.2	20.7	13.7	22.7	10.9
23.2	21.2	22.1	21.4	20	18.1	17.2	20.6	13.7	22.7	10.9
23.2	21.2	22.1	21.4	20	18.1	17.2	20.7	13.7	22.7	10.9
23.2	21.2	22.1	21.4	20	18.1	17.2	20.7	13.7	22.7	10.9
23.2	21.2	22.1	21.4	20	18.1	17.2	20.7	13.7	22.7	10.9
23.2	21.2	22.1	21.4	19.9	18.1	17.2	20.7	13.7	22.7	10.9
23.2	21.2	22.1	21.4	20	18.1	17.2	20.7	13.7	22.7	10.9
23.2	21.2	22.1	21.4	20	18.1	17.2	20.7	13.7	22.7	10.9
23.2	21.2	22.1	21.4	20	18.1	17.2	20.7	13.7	22.7	10.9
23.2	21.2	22.1	21.4	20	18.1	17.2	20.7	13.7	22.7	10.9
23.2	21.2	22.1	21.4	20	18.1	17.2	20.7	13.7	22.6	10.9
23.2	21.2	22.1	21.4	20	18.1	17.2	20.6	13.7	22.7	10.9
23.2	21.2	22.1	21.4	20	18.1	17.2	20.7	13.7	22.7	10.9
23.2	21.2	22.1	21.4	20	18	17.2	20.7	13.7	22.7	10.9
23.2	21.2	22.1	21.4	20	18.1	17.2	20.7	13.7	22.7	10.9
23.2	21.2	22.1	21.4	20	18.1	17.2	20.7	13.7	22.7	10.9
23.2	21.2	22.1	21.4	20	18.1	17.2	20.7	13.7	22.7	10.9
23.2	21.2	22.1	21.4	20	18.1	17.2	20.7	13.7	22.7	10.9
23.2	21.2	22.1	21.4	20	18.1	17.2	20.7	13.7	22.7	10.9
23.2	21.2	22.1	21.4	20	18.1	17.2	20.7	13.7	22.7	10.9
23.2	21.2	22.1	21.4	20	18.1	17.2	20.6	13.7	22.7	10.9
23.2	21.2	22.1	21.4	20	18.1	17.2	20.7	13.7	22.7	10.9
23.2	21.2	22.1	21.4	20	18.1	17.2	20.7	13.7	22.7	10.9
23.2	21.2	22.1	21.4	20	18.1	17.2	20.7	13.7	22.7	10.9
23.2	21.2	22.1	21.4	20	18.1	17.2	20.7	13.7	22.7	10.9
23.2	21.2	22.1	21.4	20	18.1	17.2	20.7	13.7	22.7	10.9
23.2	21.2	22.1	21.4	20	18.1	17.2	20.7	13.7	22.7	10.9
23.2	21.1	22.1	21.4	20	18.1	17.2	20.7	13.7	22.7	10.9
23.2	21.1	22.2	21.4	20	18.1	17.2	20.7	13.7	22.7	10.9
23.2	21.1	22.1	21.4	20	18.1	17.2	20.7	13.7	22.7	10.9
23.2	21.1	22.2	21.4	20	18.1	17.2	20.7	13.7	22.7	10.9
23.2	21.1	22.2	21.4	20	18.1	17.2	20.7	13.7	22.7	10.9
23.2	21.2	22.2	21.4	20	18.1	17.2	20.7	13.7	22.7	10.9
23.2	21.2	22.2	21.4	20	18.1	17.2	20.7	13.7	22.7	10.9
23.2	21.1	22.2	21.4	20	18.1	17.2	20.7	13.7	22.7	10.9
23.2	21.2	22.1	21.4	20.1	18.1	17.2	20.7	13.7	22.7	10.9
23.2	21.1	22.1	21.4	20	18.1	17.2	20.7	13.7	22.7	10.9
23.2	21.1	22.1	21.4	20	18.1	17.2	20.7	13.7	22.7	10.9
23.2	21.2	22.1	21.4	20	18.1	17.2	20.7	13.7	22.7	10.9
23.2	21.2	22.1	21.4	20	18.1	17.2	20.7	13.7	22.7	10.9
23.2	21.2	22.1	21.4	20	18.1	17.2	20.7	13.7	22.7	10.9
23.2	21.2	22.1	21.4	20	18.1	17.2	20.7	13.7	22.7	10.9
23.2	21.2	22.2	21.4	20	18.1	17.2	20.7	13.7	22.7	10.9
23.2	21.2	22.2	21.4	20	18.1	17.2	20.7	13.7	22.7	10.9
23.2	21.2	22.2	21.4	20	18.1	17.2	20.7	13.7	22.7	10.9
23.2	21.2	22.2	21.4	20	18.1	17.2	20.7	13.7	22.7	10.9
23.2	21.2	22.2	21.4	20	18.1	17.2	20.7	13.7	22.7	10.9
23.2	21.2	22.2	21.4	20	18.1	17.2	20.7	13.7	22.7	10.9
23.2	21.2	22.2	21.4	20	18.1	17.2	20.7	13.7	22.7	10.9
23.3	21.2	22.2	21.4	20	18.1	17.2	20.7	13.7	22.7	10.9
23.3	21.2	22.2	21.4	20	18.1	17.2	20.7	13.7	22.7	10.9
23.3	21.2	22.2	21.5	20	18.1	17.2	20.7	13.7	22.7	10.9
23.3	21.2	22.2	21.5	20	18.1	17.2	20.7	13.7	22.7	10.9
23.3	21.2	22.2	21.4	20	18.1	17.2	20.7	13.7	22.7	10.9
23.3	21.3	22.2	21.5	20.1	18.1	17.2	20.7	13.7	22.7	10.9
23.3	21.3	22.3	21.5	20.1	18.1	17.2	20.7	13.7	22.7	10.9
23.3	21.3	22.3	21.4	20.1	18.1	17.2	20.7	13.7	22.7	10.9
23.3	21.3	22.3	21.5	20.1	18.1	17.2	20.7	13.7	22.7	10.9
23.3	21.3	22.3	21.5	20.1	18.1	17.2	20.7	13.7	22.7	10.9
23.3	21.3	22.3	21.5	20.1	18.1	17.2	20.7	13.7	22.7	10.9
23.3	21.3	22.3	21.5	20.1	18.1	17.2	20.7	13.7	22.7	10.9
23.3	21.3	22.3	21.5	20.1	18.1	17.2	20.7	13.7	22.7	10.9
23.3	21.3	22.3	21.5	20.1	18.1	17.2	20.7	13.7	22.7	10.9
23.3	21.3	22.3	21.5	20.1	18.1	17.2	20.7	13.7	22.7	10.9
23.3	21.3	22.3	21.5	20.1	18	17.2	20.7	13.7	22.7	10.9
23.3	21.3	22.3	21.5	20.1	18.1	17.2	20.7	13.7	22.7	10.9
23.3	21.3	22.3	21.5	20.1	18.1	17.2	20.7	13.7	22.7	10.9
23.3	21.3	22.3	21.5	20.1	18.1	17.3	20.7	13.7	22.7	10.9
23.3	21.3	22.3	21.5	20.1	18.1	17.3	20.7	13.7	22.7	10.9
23.3	21.3	22.3	21.5	20.1	18.1	17.3	20.7	13.7	22.7	10.9
23.3	21.3	22.3	21.5	20.1	18.1	17.3	20.7	13.7	22.7	10.9
23.3	21.3	22.3	21.5	20.1	18.1	17.3	20.7	13.7	22.7	10.9
23.3	21.3	22.3	21.5	20.1	18.1	17.3	20.7	13.7	22.7	10.9
23.3	21.3	22.3	21.5	20.1	18.1	17.2	20.7	13.7	22.7	10.9
23.3	21.3	22.4	21.5	20.1	18.1	17.3	20.7	13.7	22.7	10.9
23.3	21.3	22.3	21.5	20.1	18.1	17.3	20.7	13.7	22.7	10.9
23.3	21.3	22.3	21.5	20.1	18.1	17.3	20.7	13.7	22.7	10.9
23.4	21.3	22.4	21.5	20.1	18.1	17.3	20.7	13.7	22.7	10.9
23.4	21.3	22.3	21.5	20.1	18.1	17.3	20.7	13.7	22.7	10.9
23.4	21.3	22.3	21.5	20.1	18.1	17.3	20.7	13.7	22.7	10.9
23.4	21.3	22.4	21.5	20.1	18.1	17.3	20.7	13.7	22.7	10.9
23.4	21.3	22.4	21.5	20.1	18.1	17.3	20.7	13.7	22.7	10.9
23.4	21.3	22.3	21.5	20.1	18.1	17.3	20.7	13.7	22.7	10.9
23.4	21.3	22.3	21.5	20.1	18.1	17.3	20.7	13.7	22.7	10.9
23.3	21.3	22.3	21.5	20.1	18.1	17.3	20.7	13.7	22.7	10.9
23.3	21.3	22.3	21.5	20	18.1	17.3	20.7	13.7	22.7	10.9
23.4	21.3	22.3	21.5	20.1	18.1	17.3	20.7	13.7	22.7	10.9
23.3	21.3	22.3	21.5	20.1	18.1	17.3	20.7	13.7	22.7	10.9
23.4	21.3	22.4	21.5	20.1	18.1	17.3	20.7	13.7	22.7	10.9
23.4	21.3	22.4	21.5	20.1	18.1	17.3	20.7	13.7	22.7	10.9
23.4	21.3	22.4	21.5	20.1	18.1	17.3	20.7	13.7	22.7	10.9
23.4	21.3	22.4	21.5	20.1	18.1	17.3	20.7	13.7	22.7	10.9
23.4	21.3	22.4	21.5	20.1	18.1	17.3	20.7	13.7	22.7	10.9
23.3	21.3	22.4	21.5	20.1	18.1	17.3	20.7	13.7	22.7	10.9
23.3	21.3	22.4	21.5	20.1	18.1	17.3	20.7	13.7	22.7	10.9
23.3	21.3	22.4	21.5	20.1	18.1	17.3	20.7	13.7	22.7	10.9
23.3	21.3	22.4	21.5	20.1	18.1	17.3	20.7	13.7	22.7	10.8
23.3	21.3	22.4	21.5	20.1	18.1	17.3	20.7	13.7	22.7	10.8
23.3	21.3	22.4	21.5	20.1	18.1	17.3	20.7	13.7	22.7	10.8
23.3	21.4	22.4	21.5	20.1	18.1	17.3	20.7	13.7	22.7	10.9
23.3	21.4	22.4	21.5	20.1	18.1	17.3	20.7	13.7	22.7	10.8
23.3	21.3	22.4	21.5	20.1	18.1	17.3	20.7	13.7	22.7	10.9
23.3	21.4	22.4	21.5	20.1	18.1	17.3	20.7	13.7	22.7	10.8
23.3	21.4	22.4	21.5	20.1	18.1	17.3	20.7	13.7	22.7	10.8
23.3	21.3	22.4	21.5	20.1	18.1	17.3	20.7	13.7	22.7	10.8
23.3	21.4	22.4	21.5	20.1	18.1	17.3	20.7	13.7	22.7	10.8
23.3	21.4	22.4	21.5	20.1	18.1	17.3	20.7	13.7	22.7	10.8
23.3	21.4	22.4	21.5	20.1	18.1	17.3	20.7	13.7	22.7	10.8
23.3	21.4	22.4	21.5	20.1	18.1	17.3	20.7	13.7	22.7	10.9
23.3	21.4	22.4	21.5	20.1	18.1	17.3	20.7	13.7	22.7	10.8
23.3	21.3	22.4	21.6	20.1	18.1	17.3	20.7	13.7	22.7	10.9
23.3	21.4	22.3	21.5	20.1	18.1	17.3	20.7	13.7	22.7	10.8
23.3	21.4	22.3	21.6	20.1	18.1	17.3	20.7	13.7	22.7	10.8
23.3	21.4	22.3	21.6	20.1	18.1	17.3	20.7	13.7	22.7	10.8
23.3	21.4	22.3	21.6	20.1	18.1	17.3	20.7	13.7	22.7	10.8
23.3	21.4	22.3	21.6	20.1	18.1	17.3	20.7	13.7	22.7	10.8
23.3	21.4	22.3	21.6	20.1	18.1	17.3	20.7	13.7	22.7	10.8
23.3	21.4	22.3	21.6	20.1	18.1	17.3	20.7	13.7	22.7	10.8
23.3	21.4	22.3	21.6	20.1	18.1	17.3	20.7	13.7	22.7	10.8
23.3	21.4	22.3	21.6	20.1	18.1	17.3	20.7	13.7	22.7	10.8
23.3	21.4	22.4	21.6	20.1	18.1	17.3	20.7	13.7	22.7	10.8
23.3	21.4	22.4	21.6	20.1	18.1	17.3	20.7	13.7	22.7	10.8
23.3	21.4	22.4	21.6	20	18.1	17.3	20.7	13.7	22.7	10.8
23.3	21.4	22.4	21.6	20.1	18.1	17.3	20.7	13.7	22.7	10.8
23.3	21.4	22.4	21.6	20.1	18.1	17.3	20.7	13.7	22.7	10.8
23.3	21.4	22.4	21.6	20.1	18.1	17.3	20.7	13.7	22.7	10.8
23.3	21.4	22.4	21.6	20.1	18.1	17.3	20.7	13.7	22.7	10.8
23.4	21.4	22.4	21.6	20.1	18.1	17.3	20.7	13.7	22.7	10.8
23.4	21.4	22.4	21.6	20.1	18.1	17.3	20.7	13.7	22.7	10.8
23.4	21.4	22.4	21.6	20.1	18.1	17.2	20.7	13.7	22.7	10.8
23.4	21.4	22.4	21.6	20.1	18.1	17.2	20.8	13.8	22.7	10.8
23.4	21.4	22.4	21.6	20.1	18.1	17.2	20.8	13.8	22.7	10.8
23.4	21.4	22.4	21.6	20.1	18.1	17.3	20.8	13.8	22.7	10.8
23.4	21.4	22.4	21.6	20.1	18.1	17.3	20.8	13.8	22.7	10.8
23.4	21.4	22.4	21.6	20.1	18.1	17.3	20.8	13.8	22.7	10.8
23.4	21.4	22.4	21.6	20.1	18.1	17.3	20.8	13.8	22.7	10.8
23.4	21.4	22.4	21.6	20.1	18.1	17.2	20.8	13.8	22.7	10.8
23.4	21.4	22.4	21.6	20.1	18.1	17.3	20.8	13.8	22.7	10.8
23.4	21.4	22.4	21.6	20.1	18.1	17.3	20.8	13.8	22.7	10.8
23.4	21.4	22.4	21.6	20.1	18.1	17.3	20.8	13.8	22.7	10.8
23.4	21.4	22.4	21.6	20.1	18.1	17.3	20.8	13.8	22.7	10.8
23.4	21.4	22.4	21.6	20.1	18.2	17.2	20.8	13.8	22.7	10.8
23.4	21.4	22.4	21.6	20.1	18.2	17.3	20.8	13.8	22.7	10.8
23.4	21.4	22.4	21.5	20.1	18.2	17.3	20.8	13.8	22.7	10.8
23.4	21.4	22.4	21.5	20.1	18.2	17.3	20.8	13.8	22.7	10.8
23.4	21.4	22.4	21.5	20.1	18.2	17.3	20.8	13.7	22.7	10.8
23.4	21.4	22.4	21.5	20.1	18.2	17.3	20.8	13.8	22.7	10.8
23.4	21.4	22.4	21.6	20.1	18.2	17.3	20.8	13.8	22.7	10.8
23.4	21.4	22.4	21.6	20.1	18.2	17.3	20.8	13.8	22.7	10.8
23.4	21.4	22.4	21.6	20.1	18.2	17.3	20.7	13.8	22.7	10.8
23.4	21.4	22.4	21.6	20.1	18.2	17.3	20.8	13.8	22.7	10.8
23.4	21.4	22.4	21.6	20.1	18.1	17.3	20.8	13.8	22.7	10.8
23.4	21.4	22.4	21.6	20.2	18.2	17.3	20.8	13.8	22.7	10.8
23.4	21.4	22.4	21.6	20.1	18.2	17.3	20.8	13.8	22.7	10.8
23.4	21.4	22.4	21.6	20.2	18.2	17.3	20.8	13.8	22.7	10.8
23.4	21.4	22.4	21.5	20.1	18.2	17.3	20.8	13.8	22.7	10.8
23.4	21.4	22.4	21.6	20.2	18.1	17.3	20.8	13.8	22.7	10.8
23.4	21.4	22.4	21.6	20.2	18.1	17.3	20.8	13.8	22.7	10.7
23.4	21.4	22.4	21.6	20.1	18.1	17.3	20.8	13.8	22.7	10.8
23.4	21.4	22.4	21.6	20.1	18.1	17.3	20.8	13.8	22.7	10.8
23.4	21.4	22.4	21.6	20.1	18.1	17.3	20.8	13.7	22.7	10.8
23.4	21.4	22.4	21.6	20.1	18.1	17.2	20.8	13.7	22.7	10.8
23.4	21.4	22.4	21.6	20.1	18.1	17.3	20.8	13.7	22.7	10.8
23.4	21.5	22.4	21.6	20.1	18.1	17.3	20.8	13.7	22.7	10.8
23.4	21.4	22.4	21.6	20.1	18.1	17.3	20.8	13.7	22.7	10.8
23.4	21.4	22.4	21.6	20.2	18.1	17.3	20.8	13.7	22.7	10.8
23.4	21.5	22.4	21.6	20.2	18.2	17.3	20.8	13.8	22.7	10.8
23.4	21.5	22.4	21.6	20.2	18.2	17.3	20.8	13.7	22.7	10.8
23.4	21.5	22.4	21.6	20.2	18.2	17.3	20.8	13.7	22.7	10.8
23.4	21.5	22.4	21.6	20.2	18.2	17.3	20.7	13.7	22.7	10.8
23.4	21.5	22.4	21.6	20.2	18.2	17.2	20.8	13.7	22.7	10.8
23.4	21.5	22.4	21.6	20.2	18.2	17.3	20.8	13.7	22.7	10.8
23.4	21.5	22.4	21.6	20.2	18.1	17.3	20.8	13.7	22.7	10.8
23.4	21.5	22.4	21.6	20.1	18.2	17.3	20.8	13.7	22.7	10.8
23.4	21.5	22.4	21.6	20.2	18.2	17.3	20.8	13.7	22.7	10.8
23.4	21.5	22.4	21.6	20.2	18.2	17.3	20.8	13.7	22.7	10.8
23.4	21.5	22.4	21.6	20.2	18.2	17.3	20.8	13.7	22.7	10.8
23.4	21.5	22.4	21.6	20.2	18.2	17.3	20.8	13.7	22.7	10.8
23.4	21.5	22.4	21.6	20.2	18.2	17.3	20.8	13.7	22.7	10.8
23.4	21.5	22.4	21.6	20.2	18.2	17.3	20.8	13.7	22.7	10.8
23.4	21.5	22.4	21.6	20.1	18.2	17.3	20.8	13.7	22.7	10.8
23.4	21.5	22.4	21.6	20.1	18.1	17.3	20.8	13.7	22.7	10.8
23.4	21.5	22.4	21.6	20.1	18.2	17.3	20.8	13.7	22.7	10.8
23.4	21.5	22.4	21.6	20.1	18.2	17.3	20.8	13.7	22.7	10.8
23.4	21.5	22.5	21.6	20.1	18.2	17.3	20.8	13.7	22.7	10.8
23.4	21.5	22.5	21.6	20.2	18.2	17.3	20.8	13.7	22.7	10.8
23.4	21.5	22.5	21.6	20.2	18.2	17.3	20.8	13.7	22.7	10.8
23.4	21.5	22.5	21.6	20.2	18.2	17.3	20.8	13.7	22.7	10.8
23.5	21.5	22.5	21.6	20.2	18.2	17.3	20.7	13.7	22.7	10.8
23.5	21.5	22.5	21.6	20.2	18.2	17.2	20.8	13.7	22.7	10.8
23.5	21.5	22.5	21.6	20.2	18.2	17.3	20.8	13.7	22.7	10.8
23.5	21.5	22.5	21.6	20.2	18.2	17.3	20.8	13.7	22.7	10.8
23.5	21.5	22.5	21.6	20.2	18.2	17.3	20.8	13.7	22.7	10.8
23.5	21.5	22.5	21.6	20.2	18.2	17.3	20.8	13.7	22.7	10.8
23.5	21.5	22.5	21.6	20.2	18.2	17.3	20.8	13.7	22.7	10.8
23.5	21.5	22.5	21.6	20.2	18.2	17.3	20.8	13.7	22.7	10.8
23.5	21.5	22.5	21.6	20.2	18.2	17.3	20.8	13.7	22.7	10.8
23.5	21.5	22.5	21.6	20.2	18.2	17.3	20.8	13.7	22.7	10.8
23.5	21.5	22.5	21.6	20.2	18.2	17.3	20.8	13.7	22.7	10.8
23.5	21.5	22.5	21.6	20.2	18.2	17.3	20.8	13.7	22.7	10.8
23.5	21.5	22.5	21.6	20.2	18.2	17.3	20.8	13.8	22.7	10.8
23.5	21.5	22.5	21.6	20.2	18.2	17.3	20.8	13.8	22.7	10.8
23.5	21.5	22.5	21.6	20.2	18.2	17.3	20.8	13.7	22.7	10.8
23.5	21.5	22.5	21.6	20.2	18.2	17.3	20.8	13.7	22.7	10.8
23.5	21.5	22.5	21.6	20.2	18.2	17.3	20.8	13.7	22.7	10.8
23.5	21.5	22.5	21.6	20.2	18.2	17.3	20.8	13.7	22.7	10.8
