# Supplementary material for: Modeling of thermal errors for dual-spindle turning-milling compound machine tools based on hybrid networks
Source: Sci Rep. 2025 Dec 30;15:45697. doi: 10.1038/s41598-025-27599-1 (PMC12753745; doi:10.1038/s41598-025-27599-1)
Supplement: Supplementary file 1 — Supplementary Material 1 [file 41598_2025_27599_MOESM1_ESM.zip › code/1 K-MEANS/Best_type_find.m]

function Score = Best_type_find(index, a, b)
% BEST_TYPE_FIND Determines optimal cluster count using Gap statistic
%   Inputs:
%       index - Data matrix for clustering (observations x features)
%       a     - Minimum number of clusters to evaluate
%       b     - Maximum number of clusters to evaluate
%   Output:
%       Score - Structure containing Gap values and optimal K

% Set random seed for reproducibility
rng('default');

% Compute Gap statistic for cluster range [a, b] using k-means
%   index: Input data matrix
%   'kmeans': Clustering algorithm
%   'gap': Evaluation criterion (Gap statistic)
%   'KList': Range of cluster numbers to test (a to b)
eva_Gap = evalclusters(index, 'kmeans', 'gap', 'KList', a:b); 

% Store results in output structure
Score.Gapvalue = eva_Gap.CriterionValues;  % Gap values for each cluster count
Score.OptimalK = eva_Gap.OptimalK;         % Optimal number of clusters

% Generate cluster number sequence
x = a:b;

% Plot Gap values vs cluster count
plot(x, eva_Gap.CriterionValues, 'k-^', 'LineWidth', 1.5);  % Black line with triangle markers
hold on;

% Highlight optimal cluster count with red circle
optimalIdx = (x == Score.OptimalK);  % Find index of optimal K
plot(Score.OptimalK, eva_Gap.CriterionValues(optimalIdx), ...
     'ro', 'MarkerSize', 10, 'LineWidth', 2);
hold off;

% Add plot annotations (Chinese labels maintained)
legend('Gap statistic', 'Optimal number of clusters', 'Location', 'best');  % 'Gap statistic', 'Optimal clusters'
ylabel('Gap value');  % 'Gap Value'
xlabel('Number of clusters (classes)');  % 'Number of Clusters (K)'
title('Finding the optimal number of clusters based on the Gap statistic');  % 'Finding Optimal Clusters Using Gap Statistic'
grid on;

% Display optimal cluster count in command window (Chinese output)
disp(['The optimal number of clusters based on the Gap statistic: ', num2str(Score.OptimalK)]);  % 'Optimal clusters using Gap statistic: '
end
