# Supplementary material for: Modeling of thermal errors for dual-spindle turning-milling compound machine tools based on hybrid networks
Source: Sci Rep. 2025 Dec 30;15:45697. doi: 10.1038/s41598-025-27599-1 (PMC12753745; doi:10.1038/s41598-025-27599-1)
Supplement: Supplementary file 1 — Supplementary Material 1 [file 41598_2025_27599_MOESM1_ESM.zip › code/1 K-MEANS/instructions text.txt]

The K-MEANS file consists of 2 Matlab files and 5 XLSX data files.
The main program is the main procedure, which performs K-MEANS clustering.
The Best_type_find is a sub-function that calls Gap to determine the number k for K-MEANS clustering.
The 5 XLSX data files do not contain thermal errors and are used for K-MEANS grouping of temperature measurement points.
This code is used to compare the K-MEANS grouping of each temperature measurement point under different working conditions.
