# Supplementary material for: Modeling of thermal errors for dual-spindle turning-milling compound machine tools based on hybrid networks
Source: Sci Rep. 2025 Dec 30;15:45697. doi: 10.1038/s41598-025-27599-1 (PMC12753745; doi:10.1038/s41598-025-27599-1)
Supplement: Supplementary file 1 — Supplementary Material 1 [file 41598_2025_27599_MOESM1_ESM.zip › code/1 K-MEANS/main.m]

clc;
clear;

data = readmatrix('2000t.xlsx');
index =data'

a = 3;   b = 6;  % a: Minimum number of clusters, b: Maximum number of clusters
Score = Best_type_find(index,a,b); % Searching for the best classification
%% K-mean
k = 3; %Finding the optimal classification % The appropriate number of clusters can be selected based on the above results
[Kind,Classsic] = kmeans(index,k); %
%%  Dimensionality reduction visualization and plotting
figure;
clr = hsv(k);
gscatter(index(:,3),index(:,4),Kind,clr);
title('Cluster effect display');
