# Supplementary material for: Modeling of thermal errors for dual-spindle turning-milling compound machine tools based on hybrid networks
Source: Sci Rep. 2025 Dec 30;15:45697. doi: 10.1038/s41598-025-27599-1 (PMC12753745; doi:10.1038/s41598-025-27599-1)
Supplement: Supplementary file 1 — Supplementary Material 1 [file 41598_2025_27599_MOESM1_ESM.zip › code/2 Grey Relational Analysis/10000.xlsx]

## Sheet: Sheet1
9.4	9.6	9.4	9.2	9.4	9.3	9.4	9.5	8.8	9.2	8.8	0
9.4	9.6	9.4	9.2	9.4	9.3	9.4	9.5	8.8	9.2	8.8	0.75
9.4	9.6	9.4	9.2	9.4	9.3	9.4	9.5	8.8	9.2	8.8	0.78125
9.4	9.6	9.4	9.2	9.4	9.3	9.4	9.5	8.8	9.3	8.8	0.53125
9.4	9.6	9.3	9.2	9.4	9.3	9.4	9.5	8.8	9.3	8.9	0.59375
9.4	9.6	9.4	9.2	9.4	9.3	9.4	9.5	8.8	9.3	8.8	0.34375
9.4	9.6	9.4	9.2	9.4	9.3	9.4	9.5	8.9	9.3	8.9	-0.03125
9.4	9.6	9.4	9.2	9.4	9.3	9.4	9.5	8.9	9.4	8.9	-0.4375
9.4	9.7	9.4	9.2	9.4	9.3	9.4	9.5	8.9	9.4	8.9	-0.8125
9.5	9.7	9.4	9.2	9.4	9.3	9.4	9.5	8.9	9.5	8.9	-1.40625
9.5	9.7	9.4	9.2	9.4	9.3	9.4	9.5	8.9	9.5	8.9	-1.9375
9.5	9.7	9.4	9.2	9.4	9.3	9.4	9.6	9	9.5	8.9	-2.84375
9.5	9.7	9.4	9.2	9.4	9.3	9.4	9.6	9	9.6	8.9	-3.53125
9.5	9.8	9.5	9.2	9.4	9.3	9.4	9.6	9	9.6	8.9	-4.28125
9.5	9.8	9.5	9.2	9.4	9.3	9.4	9.6	9	9.7	8.9	-4.625
9.5	9.8	9.5	9.2	9.4	9.3	9.4	9.6	9	9.7	8.9	-5.5
9.6	9.8	9.6	9.3	9.4	9.3	9.4	9.6	9	9.8	8.9	-6.0625
9.6	9.9	9.6	9.3	9.4	9.3	9.4	9.7	9.1	9.8	8.9	-6.84375
9.6	9.9	9.7	9.3	9.4	9.3	9.4	9.7	9.1	9.9	8.9	-7.34375
9.7	10	9.7	9.3	9.4	9.3	9.4	9.7	9.1	9.9	8.9	-8.03125
9.7	10	9.8	9.3	9.4	9.3	9.4	9.7	9.1	10	8.9	-8.5
9.7	10.1	9.8	9.3	9.4	9.3	9.4	9.7	9.1	10	8.9	-9.09375
9.7	10.1	9.9	9.4	9.4	9.3	9.4	9.8	9.1	10	8.9	-9.71875
9.8	10.2	10	9.4	9.4	9.3	9.4	9.7	9.1	10.1	8.9	-10.3438
9.8	10.2	10	9.4	9.5	9.3	9.4	9.8	9.2	10.2	8.9	-11
9.8	10.3	10.1	9.4	9.5	9.3	9.3	9.8	9.2	10.2	8.9	-11.5
9.9	10.4	10.2	9.4	9.5	9.3	9.4	9.8	9.2	10.3	8.9	-12.0312
9.9	10.4	10.3	9.5	9.5	9.4	9.4	9.9	9.2	10.3	8.9	-12.4688
10	10.5	10.4	9.5	9.4	9.4	9.4	9.9	9.2	10.4	8.9	-12.8438
10	10.5	10.5	9.5	9.5	9.4	9.4	9.9	9.2	10.4	8.9	-13.5312
10.1	10.6	10.6	9.5	9.5	9.4	9.4	9.9	9.2	10.5	8.9	-13.875
10.1	10.7	10.6	9.6	9.5	9.4	9.4	9.9	9.3	10.5	8.9	-14.5625
10.2	10.7	10.7	9.6	9.5	9.4	9.4	10	9.3	10.6	8.9	-14.9688
10.2	10.8	10.8	9.6	9.5	9.4	9.4	10	9.3	10.6	8.9	-15.375
10.3	10.8	10.9	9.7	9.5	9.4	9.4	10	9.3	10.7	8.9	-15.5625
10.3	10.9	11	9.7	9.5	9.4	9.4	10	9.3	10.8	8.9	-16
10.4	11	11.1	9.7	9.5	9.4	9.4	10.1	9.3	10.8	8.9	-16.3125
10.4	11.1	11.2	9.8	9.5	9.4	9.4	10.1	9.3	10.9	8.9	-16.6562
10.5	11.2	11.3	9.8	9.5	9.4	9.4	10.1	9.3	11	8.9	-17.0938
10.5	11.2	11.4	9.8	9.5	9.4	9.4	10.2	9.4	11	8.9	-17.5625
10.6	11.3	11.5	9.8	9.5	9.4	9.4	10.2	9.4	11.1	9	-18.1875
10.6	11.4	11.6	9.9	9.5	9.4	9.5	10.2	9.4	11.2	9	-18.5
10.7	11.5	11.7	9.9	9.6	9.4	9.5	10.2	9.4	11.2	9	-18.9062
10.7	11.6	11.8	9.9	9.6	9.5	9.5	10.3	9.4	11.3	9	-19.0312
10.8	11.6	11.9	10	9.6	9.5	9.5	10.3	9.4	11.3	9	-19.5
10.8	11.7	12	10	9.6	9.5	9.5	10.3	9.4	11.4	9	-19.8125
10.8	11.7	12	10	9.6	9.5	9.5	10.3	9.5	11.5	9	-20.4688
10.9	11.8	12.1	10.1	9.6	9.5	9.5	10.4	9.5	11.5	9	-20.8438
10.9	11.9	12.2	10.1	9.6	9.5	9.5	10.4	9.5	11.6	9	-21.5
11	11.9	12.3	10.2	9.6	9.5	9.4	10.4	9.5	11.7	9	-21.8125
11.1	12	12.4	10.2	9.7	9.5	9.5	10.4	9.5	11.7	9	-22.0625
11.1	12.1	12.5	10.2	9.7	9.5	9.5	10.5	9.5	11.8	9	-22.4375
11.2	12.2	12.6	10.3	9.7	9.5	9.5	10.5	9.6	11.9	9	-22.75
11.2	12.3	12.7	10.3	9.7	9.6	9.5	10.5	9.6	11.9	9	-23.125
11.3	12.3	12.8	10.4	9.7	9.6	9.5	10.6	9.6	12	9	-23.5625
11.3	12.4	12.9	10.4	9.7	9.6	9.6	10.6	9.6	12	9	-23.9688
11.4	12.5	13	10.4	9.7	9.6	9.6	10.6	9.6	12.1	9	-24.5938
11.4	12.5	13.1	10.5	9.8	9.6	9.6	10.6	9.6	12.2	9	-24.75
11.5	12.6	13.2	10.5	9.8	9.6	9.6	10.7	9.6	12.2	9	-25.2188
11.5	12.7	13.2	10.6	9.8	9.6	9.6	10.7	9.7	12.3	9	-25.375
11.6	12.7	13.3	10.6	9.8	9.7	9.6	10.7	9.7	12.4	9	-25.9688
11.6	12.8	13.4	10.6	9.8	9.7	9.6	10.7	9.7	12.5	9	-26.2188
11.7	12.9	13.5	10.7	9.8	9.6	9.6	10.8	9.7	12.5	9	-26.8125
11.7	13	13.6	10.7	9.8	9.7	9.6	10.8	9.7	12.6	9	-27.0625
11.8	13.1	13.7	10.7	9.9	9.7	9.6	10.8	9.7	12.7	9.1	-27.6562
11.8	13.1	13.7	10.7	9.9	9.7	9.6	10.9	9.8	12.7	9.1	-27.875
11.9	13.2	13.8	10.8	9.9	9.8	9.7	10.9	9.8	12.8	9.1	-28.1875
11.9	13.3	13.9	10.9	9.9	9.8	9.7	10.9	9.8	12.8	9.1	-28.4688
12	13.3	14	10.9	9.9	9.8	9.7	10.9	9.8	12.9	9.1	-28.8438
12.1	13.4	14.1	10.9	10	9.8	9.7	11	9.8	13	9.1	-29.2188
12.1	13.5	14.2	11	10	9.8	9.7	11	9.8	13.1	9.1	-29.6875
12.2	13.5	14.2	11	10	9.8	9.7	11	9.8	13.1	9.1	-29.9688
12.2	13.6	14.3	11.1	10	9.8	9.7	11.1	9.8	13.2	9.1	-30.5
12.3	13.7	14.4	11.1	10.1	9.8	9.7	11.1	9.9	13.3	9.1	-30.7812
12.3	13.7	14.4	11.2	10.1	9.9	9.7	11.2	9.9	13.4	9.1	-31.5
12.4	13.8	14.5	11.2	10	9.9	9.8	11.2	9.9	13.4	9.1	-31.8125
12.4	13.9	14.6	11.3	10.1	9.9	9.8	11.2	9.9	13.5	9.1	-32.4062
12.5	14	14.7	11.3	10.2	9.9	9.8	11.3	9.9	13.6	9.1	-32.8125
12.5	14	14.7	11.3	10.2	9.9	9.8	11.3	9.9	13.6	9.1	-33.375
12.5	14.1	14.8	11.4	10.2	10	9.8	11.3	9.9	13.7	9.1	-33.6562
12.6	14.1	14.9	11.4	10.2	10	9.8	11.4	9.9	13.8	9.1	-34.125
12.6	14.2	15	11.5	10.3	10	9.8	11.4	10	13.8	9.1	-34.4062
12.7	14.3	15.1	11.5	10.3	10	9.8	11.4	10	13.9	9.1	-34.9688
12.7	14.3	15.1	11.5	10.3	10	9.8	11.5	10	14	9.1	-35.4375
12.8	14.4	15.2	11.6	10.3	10.1	9.9	11.5	10	14.1	9.1	-35.6562
12.9	14.4	15.2	11.6	10.4	10	9.9	11.5	10	14.1	9.1	-36.0938
12.9	14.5	15.3	11.6	10.3	10.1	9.9	11.6	10	14.2	9.1	-36.2812
13	14.6	15.4	11.7	10.4	10.1	9.9	11.6	10	14.2	9.1	-36.75
13	14.6	15.4	11.7	10.4	10.2	9.9	11.6	10	14.3	9.1	-37
13.1	14.7	15.5	11.8	10.5	10.2	9.9	11.6	10	14.4	9.2	-37.3125
13.1	14.8	15.6	11.8	10.5	10.2	9.9	11.7	10.1	14.5	9.2	-37.8438
13.2	14.8	15.6	11.8	10.5	10.2	9.9	11.7	10.1	14.5	9.2	-38
13.2	14.9	15.7	11.9	10.5	10.2	10	11.7	10.1	14.6	9.2	-38.4375
13.3	15	15.8	11.9	10.6	10.3	10	11.7	10.1	14.7	9.2	-38.5625
13.3	15	15.8	12	10.6	10.3	10	11.8	10.1	14.8	9.2	-38.7812
13.4	15.1	15.9	12	10.6	10.3	10	11.8	10.2	14.8	9.2	-39
13.4	15.1	16	12.1	10.7	10.3	10	11.8	10.2	14.9	9.2	-39.3125
13.4	15.2	16	12.1	10.7	10.4	10	11.9	10.2	15	9.2	-39.6562
13.5	15.2	16.1	12.2	10.7	10.4	10	11.9	10.2	15	9.2	-39.9375
13.5	15.3	16.1	12.2	10.7	10.4	10.1	11.9	10.2	15.1	9.2	-40.4062
13.6	15.3	16.2	12.2	10.7	10.4	10.1	12	10.2	15.2	9.2	-40.6562
13.6	15.4	16.2	12.3	10.8	10.4	10.1	12	10.2	15.2	9.2	-41.1562
13.7	15.4	16.3	12.3	10.8	10.5	10.1	12.1	10.3	15.3	9.2	-41.2812
13.7	15.5	16.4	12.4	10.8	10.5	10.1	12.1	10.3	15.4	9.2	-41.8125
13.8	15.6	16.4	12.4	10.9	10.5	10.2	12.1	10.3	15.5	9.2	-42.0312
13.8	15.6	16.5	12.4	10.9	10.5	10.2	12.2	10.3	15.5	9.2	-42.5938
13.9	15.7	16.5	12.5	10.9	10.5	10.2	12.2	10.3	15.6	9.2	-42.8125
13.9	15.7	16.6	12.5	10.9	10.6	10.2	12.2	10.3	15.7	9.2	-43.25
14	15.8	16.7	12.5	11	10.6	10.2	12.2	10.3	15.7	9.2	-43.5625
14	15.8	16.7	12.6	11	10.6	10.2	12.3	10.4	15.8	9.2	-43.9062
14.1	15.9	16.8	12.6	11	10.6	10.3	12.3	10.4	15.9	9.2	-44.25
14.1	15.9	16.8	12.6	11.1	10.7	10.3	12.3	10.4	16	9.2	-44.5625
14.2	16	16.9	12.7	11.1	10.7	10.3	12.4	10.4	16	9.2	-44.8125
14.2	16	16.9	12.7	11.1	10.7	10.3	12.4	10.4	16.1	9.2	-45.1875
14.2	16.1	17	12.8	11.2	10.7	10.3	12.4	10.4	16.2	9.2	-45.4375
14.3	16.1	17	12.8	11.2	10.7	10.3	12.5	10.4	16.2	9.2	-45.9375
14.3	16.1	17.1	12.8	11.2	10.8	10.4	12.5	10.4	16.3	9.2	-46.125
14.4	16.2	17.1	12.9	11.3	10.7	10.4	12.5	10.5	16.4	9.2	-46.5938
14.4	16.3	17.2	13	11.3	10.8	10.4	12.5	10.5	16.4	9.3	-46.7812
14.5	16.3	17.2	13	11.3	10.8	10.4	12.6	10.5	16.5	9.3	-47.25
14.5	16.4	17.3	13	11.4	10.9	10.4	12.6	10.5	16.6	9.3	-47.4375
14.6	16.4	17.3	13.1	11.4	10.9	10.4	12.6	10.5	16.7	9.3	-47.8438
14.6	16.5	17.4	13.1	11.4	10.9	10.5	12.7	10.5	16.7	9.3	-48.125
14.6	16.5	17.4	13.1	11.4	10.9	10.5	12.7	10.5	16.8	9.3	-48.4375
14.7	16.5	17.5	13.2	11.5	11	10.5	12.7	10.5	16.9	9.3	-48.5938
14.7	16.6	17.5	13.2	11.5	11	10.5	12.8	10.6	16.9	9.3	-48.9375
14.8	16.6	17.6	13.3	11.5	11	10.5	12.8	10.6	17	9.3	-49.2812
14.8	16.7	17.6	13.3	11.6	11.1	10.5	12.8	10.6	17	9.3	-49.5312
14.9	16.7	17.7	13.3	11.6	11.1	10.6	12.9	10.6	17.1	9.3	-50.0312
14.9	16.8	17.7	13.4	11.6	11.1	10.6	12.9	10.6	17.2	9.3	-50.1875
15	16.8	17.8	13.4	11.6	11.2	10.6	13	10.6	17.2	9.3	-50.3438
15	16.9	17.8	13.4	11.7	11.2	10.6	13	10.6	17.3	9.3	-50.8125
15.1	16.9	17.9	13.4	11.7	11.2	10.6	13	10.6	17.4	9.3	-51.0312
15.1	16.9	17.9	13.5	11.7	11.2	10.6	13.1	10.6	17.4	9.3	-51.625
15.2	17	17.9	13.5	11.8	11.3	10.7	13.1	10.6	17.5	9.3	-51.9688
15.2	17	18	13.6	11.8	11.3	10.7	13.1	10.7	17.6	9.3	-52.4062
15.2	17	18	13.6	11.8	11.3	10.7	13.2	10.7	17.6	9.3	-52.5
15.3	17.1	18.1	13.6	11.9	11.3	10.7	13.2	10.7	17.7	9.3	-52.6875
15.3	17.1	18.1	13.7	11.9	11.4	10.7	13.2	10.7	17.7	9.3	-52.7812
15.3	17.2	18.2	13.7	11.9	11.4	10.7	13.3	10.7	17.8	9.3	-53.0938
15.4	17.2	18.2	13.8	12	11.4	10.8	13.3	10.7	17.9	9.3	-53.4062
15.4	17.3	18.2	13.8	12	11.4	10.8	13.3	10.7	17.9	9.3	-53.625
15.5	17.3	18.3	13.8	12	11.5	10.8	13.4	10.8	18	9.3	-53.9375
15.5	17.3	18.3	13.9	12.1	11.5	10.8	13.4	10.8	18.1	9.3	-54.0625
15.6	17.4	18.4	13.9	12.1	11.5	10.8	13.4	10.8	18.1	9.3	-54.4375
15.6	17.4	18.4	14	12.1	11.5	10.8	13.4	10.8	18.2	9.3	-54.5
15.6	17.5	18.5	14	12.2	11.6	10.9	13.5	10.8	18.3	9.3	-54.8438
15.7	17.5	18.5	14	12.2	11.6	10.9	13.4	10.8	18.3	9.4	-54.9375
15.7	17.5	18.6	14.1	12.2	11.6	10.9	13.5	10.8	18.4	9.4	-55.4375
15.8	17.6	18.6	14.1	12.2	11.6	10.9	13.5	10.9	18.4	9.4	-55.6562
15.8	17.6	18.6	14.1	12.3	11.6	10.9	13.6	10.9	18.5	9.4	-55.7188
15.9	17.7	18.7	14.2	12.3	11.7	11	13.6	10.9	18.6	9.4	-56.125
15.9	17.7	18.7	14.2	12.3	11.7	11	13.6	10.9	18.6	9.4	-56.4062
15.9	17.7	18.8	14.2	12.4	11.7	11	13.7	10.9	18.7	9.4	-56.6875
16	17.8	18.8	14.3	12.4	11.7	11	13.7	10.9	18.7	9.4	-56.9062
16	17.8	18.8	14.3	12.4	11.8	11	13.7	10.9	18.8	9.4	-57.1562
16.1	17.8	18.8	14.3	12.5	11.8	11.1	13.8	10.9	18.9	9.4	-57.5
16.1	17.9	18.9	14.4	12.5	11.8	11.1	13.8	10.9	18.9	9.4	-57.7188
16.1	17.9	18.9	14.4	12.5	11.8	11.1	13.8	10.9	19	9.4	-58.125
16.2	17.9	18.9	14.5	12.5	11.9	11.1	13.9	11	19.1	9.4	-58.1875
16.2	18	19	14.5	12.6	11.9	11.2	13.9	11	19.1	9.4	-58.6562
16.3	18	19	14.6	12.6	11.9	11.2	14	11	19.1	9.4	-58.75
16.3	18	19	14.6	12.6	11.9	11.2	14	11	19.2	9.4	-59.1562
16.4	18.1	19.1	14.6	12.7	12	11.2	14	11	19.2	9.4	-59.2812
16.4	18.1	19.1	14.7	12.7	12	11.2	14.1	11	19.3	9.4	-59.5
16.4	18.1	19.1	14.7	12.7	12	11.3	14.1	11	19.4	9.4	-59.5938
16.5	18.2	19.2	14.7	12.8	12.1	11.3	14.1	11	19.4	9.4	-60
16.5	18.2	19.2	14.8	12.8	12.1	11.3	14.1	11	19.5	9.4	-60.1562
16.6	18.2	19.2	14.9	12.8	12.1	11.3	14.2	11	19.6	9.4	-60.5
16.6	18.3	19.3	14.9	12.9	12.1	11.3	14.2	11	19.6	9.4	-60.7188
16.7	18.3	19.3	14.9	12.9	12.2	11.3	14.2	11.1	19.7	9.4	-60.875
16.7	18.4	19.4	15	13	12.2	11.4	14.3	11.1	19.7	9.4	-61
16.8	18.4	19.4	15	13	12.2	11.4	14.3	11.1	19.8	9.4	-61.4062
16.8	18.4	19.4	15.1	13	12.2	11.4	14.3	11.1	19.8	9.4	-61.5
16.8	18.5	19.5	15.1	13.1	12.3	11.4	14.3	11.1	19.8	9.4	-61.8125
16.9	18.5	19.5	15.1	13.1	12.3	11.5	14.4	11.1	19.9	9.4	-61.9688
16.9	18.6	19.5	15.2	13.1	12.3	11.5	14.4	11.2	19.9	9.4	-62.3125
16.9	18.6	19.6	15.2	13.2	12.3	11.5	14.4	11.2	20	9.4	-62.4375
17	18.6	19.6	15.2	13.2	12.4	11.5	14.5	11.2	20	9.4	-62.6875
17	18.7	19.6	15.3	13.2	12.4	11.5	14.4	11.2	20.1	9.5	-62.7812
17	18.7	19.7	15.3	13.2	12.4	11.6	14.5	11.2	20.2	9.5	-63.125
17.1	18.7	19.7	15.3	13.3	12.4	11.6	14.6	11.2	20.2	9.5	-63.3125
17.1	18.8	19.7	15.4	13.3	12.5	11.6	14.6	11.2	20.2	9.5	-63.5
17.1	18.8	19.8	15.4	13.3	12.5	11.6	14.6	11.2	20.3	9.5	-63.625
17.2	18.8	19.8	15.5	13.4	12.5	11.6	14.7	11.2	20.4	9.5	-63.9375
17.2	18.9	19.8	15.5	13.4	12.5	11.6	14.7	11.2	20.4	9.5	-64.1875
17.3	18.9	19.8	15.5	13.4	12.5	11.7	14.7	11.3	20.5	9.5	-64.1875
17.3	18.9	19.9	15.6	13.4	12.6	11.7	14.7	11.3	20.5	9.5	-64.3438
17.3	18.9	19.9	15.6	13.5	12.6	11.7	14.8	11.3	20.5	9.5	-64.5312
17.4	19	19.9	15.6	13.5	12.6	11.7	14.8	11.3	20.6	9.5	-64.9375
17.4	19	20	15.7	13.5	12.6	11.7	14.9	11.3	20.6	9.5	-65.0312
17.4	19	20	15.7	13.6	12.7	11.7	14.9	11.3	20.6	9.5	-64.9062
17.5	19	20	15.8	13.6	12.6	11.8	14.9	11.3	20.7	9.5	-65.2188
17.5	19.1	20	15.8	13.6	12.7	11.8	14.9	11.3	20.7	9.5	-65.375
17.6	19.1	20.1	15.8	13.6	12.7	11.8	15	11.3	20.8	9.5	-65.7188
17.6	19.1	20.1	15.9	13.7	12.8	11.8	15	11.3	20.8	9.5	-65.8125
17.6	19.1	20.1	15.9	13.7	12.8	11.8	15	11.3	20.9	9.5	-65.9062
17.7	19.2	20.1	15.9	13.7	12.8	11.9	15.1	11.4	20.9	9.5	-66.0625
17.7	19.2	20.1	16	13.8	12.8	11.9	15.1	11.4	20.9	9.5	-66.3438
17.8	19.2	20.2	16	13.8	12.9	11.9	15.1	11.4	21	9.5	-66.5312
17.8	19.2	20.2	16	13.8	12.9	11.9	15.2	11.4	21	9.5	-66.625
17.8	19.3	20.2	16.1	13.8	12.9	11.9	15.2	11.4	21.1	9.5	-66.8125
17.9	19.3	20.3	16.1	13.9	13	12	15.2	11.4	21.1	9.5	-66.75
17.9	19.3	20.3	16.1	13.9	12.9	12	15.2	11.4	21.2	9.5	-67.0625
17.9	19.3	20.3	16.1	14	13	12	15.3	11.4	21.2	9.5	-67.1562
17.9	19.4	20.4	16.2	14	13	12	15.3	11.4	21.2	9.5	-67.5
18	19.4	20.4	16.2	14	13.1	12.1	15.3	11.4	21.3	9.6	-67.4062
18	19.4	20.4	16.3	14	13.1	12.1	15.3	11.5	21.3	9.6	-67.75
18	19.5	20.4	16.3	14.1	13.1	12.1	15.4	11.5	21.4	9.6	-67.9375
18.1	19.5	20.5	16.3	14.1	13.1	12.1	15.4	11.5	21.4	9.6	-68.3438
18.1	19.5	20.5	16.4	14.1	13.1	12.1	15.4	11.5	21.5	9.6	-68.4375
18.1	19.5	20.5	16.4	14.1	13.2	12.2	15.5	11.5	21.5	9.6	-68.4688
18.2	19.6	20.5	16.4	14.2	13.2	12.2	15.5	11.5	21.6	9.6	-68.75
18.2	19.6	20.6	16.5	14.2	13.2	12.2	15.5	11.5	21.6	9.6	-69
18.3	19.6	20.6	16.5	14.2	13.2	12.2	15.5	11.5	21.6	9.6	-69.0625
18.3	19.6	20.6	16.6	14.3	13.3	12.2	15.6	11.5	21.7	9.6	-69.2812
18.3	19.7	20.6	16.6	14.3	13.3	12.3	15.6	11.5	21.7	9.6	-69.3438
18.4	19.7	20.6	16.6	14.3	13.3	12.3	15.6	11.5	21.8	9.6	-69.6875
18.4	19.7	20.7	16.7	14.3	13.3	12.3	15.7	11.6	21.8	9.6	-69.8125
18.4	19.7	20.7	16.7	14.4	13.4	12.3	15.7	11.6	21.8	9.6	-70.125
18.5	19.7	20.7	16.7	14.4	13.4	12.3	15.7	11.6	21.8	9.6	-70.0938
18.5	19.8	20.7	16.8	14.4	13.4	12.4	15.7	11.6	21.9	9.6	-70.4062
18.6	19.8	20.7	16.8	14.4	13.4	12.3	15.8	11.6	21.9	9.6	-70.4062
18.6	19.8	20.8	16.8	14.5	13.4	12.4	15.8	11.6	21.9	9.6	-70.75
18.6	19.8	20.8	16.9	14.5	13.4	12.4	15.8	11.6	22	9.6	-70.8125
18.6	19.9	20.8	16.9	14.5	13.5	12.4	15.9	11.6	22	9.6	-71.1562
18.7	19.9	20.8	16.9	14.6	13.5	12.5	15.9	11.6	22.1	9.6	-71.25
18.7	19.9	20.8	17	14.6	13.5	12.5	15.9	11.6	22.1	9.6	-71.5
18.7	19.9	20.9	17	14.6	13.5	12.5	16	11.7	22.1	9.6	-71.8125
18.8	19.9	20.9	17	14.6	13.6	12.5	16	11.7	22.1	9.6	-71.9375
18.8	19.9	20.9	17	14.7	13.6	12.5	16	11.7	22.2	9.6	-72.1562
18.8	20	20.9	17.1	14.7	13.6	12.5	16	11.7	22.2	9.6	-72.5312
18.8	20	20.9	17.1	14.7	13.6	12.5	16.1	11.7	22.3	9.6	-72.5312
18.9	20	21	17.1	14.7	13.7	12.6	16.1	11.7	22.3	9.6	-72.7812
18.9	20	21	17.1	14.8	13.7	12.6	16.1	11.7	22.3	9.6	-72.8125
18.9	20	21	17.2	14.8	13.7	12.6	16.1	11.7	22.4	9.6	-73
19	20.1	21	17.2	14.8	13.7	12.6	16.2	11.7	22.4	9.6	-72.9375
19	20.1	21.1	17.2	14.9	13.7	12.6	16.2	11.8	22.4	9.6	-73.375
19	20.1	21.1	17.3	14.9	13.8	12.7	16.2	11.8	22.5	9.6	-73.4062
19.1	20.1	21.1	17.3	14.9	13.8	12.7	16.2	11.8	22.5	9.6	-73.7812
19.1	20.2	21.1	17.3	15	13.8	12.7	16.3	11.8	22.5	9.6	-73.9062
19.1	20.2	21.1	17.4	15	13.8	12.7	16.3	11.8	22.5	9.6	-74.125
19.2	20.2	21.2	17.4	15	13.8	12.7	16.3	11.8	22.6	9.6	-74.25
19.2	20.2	21.2	17.4	15	13.9	12.7	16.4	11.8	22.6	9.6	-74.2188
19.2	20.2	21.2	17.5	15.1	13.9	12.8	16.4	11.8	22.6	9.6	-74.1875
19.3	20.3	21.2	17.5	15.1	13.9	12.8	16.4	11.8	22.6	9.6	-74.2812
19.3	20.3	21.2	17.5	15.1	14	12.8	16.4	11.8	22.7	9.7	-74.75
19.3	20.3	21.3	17.5	15.2	14	12.8	16.5	11.8	22.7	9.7	-74.875
19.3	20.3	21.3	17.6	15.2	14	12.8	16.5	11.8	22.7	9.7	-75.25
19.4	20.4	21.3	17.6	15.2	14	12.9	16.5	11.9	22.7	9.7	-75.1562
19.4	20.4	21.3	17.6	15.2	14.1	12.9	16.5	11.9	22.8	9.6	-75.1875
19.4	20.4	21.4	17.7	15.2	14.1	12.9	16.6	11.9	22.8	9.7	-75.4688
19.5	20.4	21.4	17.7	15.2	14.1	12.9	16.6	11.9	22.8	9.7	-75.2812
19.5	20.4	21.4	17.7	15.3	14.1	13	16.6	11.9	22.8	9.7	-75.4688
19.5	20.4	21.4	17.7	15.3	14.2	13	16.7	11.9	22.9	9.7	-75.3125
19.6	20.5	21.4	17.7	15.3	14.2	13	16.7	11.9	22.9	9.7	-75.5312
19.6	20.5	21.5	17.8	15.4	14.2	13	16.7	11.9	22.9	9.7	-75.6562
19.6	20.5	21.5	17.8	15.4	14.2	13	16.7	11.9	23	9.7	-75.75
19.6	20.5	21.5	17.8	15.4	14.2	13.1	16.8	11.9	23	9.7	-75.9062
19.7	20.5	21.5	17.8	15.5	14.3	13.1	16.8	12	23	9.7	-75.9062
19.7	20.5	21.5	17.9	15.5	14.3	13.1	16.7	12	23.1	9.7	-76.125
19.7	20.5	21.5	17.9	15.5	14.3	13.1	16.8	12	23.1	9.7	-76.125
19.8	20.6	21.6	17.9	15.5	14.3	13.1	16.8	12	23.1	9.7	-76.3125
19.8	20.6	21.6	17.9	15.6	14.3	13.1	16.9	12	23.2	9.7	-76.2812
19.8	20.6	21.6	18	15.6	14.3	13.2	16.9	12	23.2	9.7	-76.6875
19.8	20.6	21.6	18	15.6	14.4	13.2	16.9	12	23.2	9.7	-76.875
19.8	20.6	21.6	18	15.7	14.4	13.2	16.9	12	23.2	9.7	-77.1875
19.9	20.7	21.6	18	15.7	14.4	13.2	17	12	23.3	9.7	-77.1875
19.9	20.7	21.6	18.1	15.7	14.4	13.3	17	12	23.3	9.7	-77.4688
19.9	20.7	21.6	18.1	15.8	14.4	13.3	17	12	23.3	9.7	-77.4375
20	20.7	21.7	18.2	15.8	14.5	13.3	17	12.1	23.3	9.7	-77.5312
20	20.7	21.7	18.2	15.8	14.5	13.3	17	12.1	23.4	9.7	-77.6875
20	20.7	21.7	18.2	15.8	14.5	13.3	17.1	12.1	23.4	9.7	-77.75
20	20.7	21.7	18.3	15.9	14.5	13.3	17.1	12.1	23.4	9.7	-77.9375
20.1	20.8	21.7	18.3	15.9	14.6	13.4	17.1	12.1	23.4	9.7	-78.125
20.1	20.8	21.7	18.2	15.9	14.6	13.4	17.1	12.1	23.4	9.7	-78.2188
20.1	20.8	21.7	18.3	15.9	14.6	13.4	17.2	12.1	23.5	9.7	-78.4688
20.2	20.8	21.8	18.3	16	14.6	13.4	17.2	12.1	23.5	9.7	-78.5625
20.2	20.8	21.8	18.4	16	14.6	13.4	17.2	12.1	23.5	9.7	-78.9375
20.2	20.8	21.8	18.4	16	14.7	13.4	17.2	12.1	23.5	9.7	-78.9375
20.2	20.8	21.8	18.4	16.1	14.7	13.5	17.2	12.1	23.6	9.7	-79.1562
20.3	20.8	21.8	18.4	16.1	14.7	13.5	17.3	12.2	23.6	9.7	-79.1562
20.3	20.9	21.8	18.5	16.1	14.7	13.5	17.3	12.2	23.6	9.7	-79.4375
20.3	20.9	21.8	18.5	16.1	14.7	13.5	17.3	12.2	23.6	9.7	-79.375
20.4	20.9	21.9	18.5	16.1	14.7	13.5	17.3	12.2	23.6	9.7	-79.7188
20.4	20.9	21.9	18.6	16.2	14.8	13.5	17.3	12.2	23.6	9.7	-79.7188
20.4	20.9	21.9	18.6	16.2	14.8	13.6	17.4	12.2	23.7	9.7	-79.8125
20.5	20.9	21.9	18.6	16.2	14.8	13.6	17.4	12.2	23.7	9.7	-79.8125
20.5	21	21.9	18.7	16.2	14.9	13.6	17.4	12.2	23.7	9.8	-79.9688
20.5	21	21.9	18.7	16.2	14.9	13.6	17.4	12.2	23.7	9.8	-80.1562
20.5	21	21.9	18.7	16.3	14.9	13.6	17.5	12.2	23.8	9.8	-80.1562
20.6	21	22	18.8	16.3	14.9	13.6	17.4	12.2	23.8	9.8	-80.2188
20.6	21	22	18.8	16.3	14.9	13.7	17.5	12.3	23.8	9.8	-80.4688
20.6	21.1	22	18.8	16.4	14.9	13.7	17.5	12.3	23.8	9.8	-80.4062
20.6	21.1	22	18.9	16.4	15	13.7	17.5	12.3	23.8	9.8	-80.8438
20.7	21.1	22	18.9	16.4	15	13.7	17.6	12.3	23.9	9.8	-80.875
20.7	21.1	22	18.9	16.4	15	13.7	17.6	12.3	23.9	9.8	-81.0625
20.7	21.1	22	19	16.4	15	13.7	17.6	12.3	23.9	9.8	-80.875
20.7	21.2	22.1	19	16.5	15	13.8	17.7	12.3	23.9	9.8	-81.125
20.8	21.2	22.1	19	16.5	15.1	13.8	17.7	12.3	24	9.8	-81.2188
20.8	21.2	22.1	19	16.5	15.1	13.8	17.7	12.3	24	9.8	-81.5625
20.8	21.2	22.1	19.1	16.5	15.1	13.8	17.7	12.3	24	9.8	-81.6875
20.9	21.2	22.1	19.1	16.6	15.1	13.8	17.7	12.3	24	9.8	-81.8125
20.9	21.3	22.2	19.1	16.6	15.1	13.8	17.8	12.3	24.1	9.8	-81.9062
20.9	21.3	22.2	19.1	16.6	15.2	13.9	17.8	12.3	24.1	9.8	-81.9688
20.9	21.3	22.2	19.2	16.7	15.2	13.9	17.8	12.3	24.1	9.8	-82.2812
21	21.3	22.2	19.2	16.7	15.2	13.9	17.8	12.3	24.1	9.8	-82.3438
21	21.3	22.3	19.2	16.7	15.2	13.9	17.8	12.3	24.2	9.8	-82.625
21	21.4	22.3	19.2	16.7	15.2	14	17.9	12.4	24.2	9.8	-82.5312
21	21.4	22.3	19.2	16.7	15.2	14	17.9	12.4	24.2	9.8	-82.7812
21	21.4	22.3	19.2	16.7	15.3	14	17.9	12.4	24.2	9.8	-82.7812
21	21.4	22.3	19.3	16.8	15.3	14	17.9	12.4	24.2	9.8	-83
21.1	21.4	22.3	19.3	16.8	15.3	14	17.9	12.4	24.2	9.8	-83.25
21.1	21.4	22.3	19.3	16.8	15.3	14	17.9	12.4	24.3	9.8	-83.2812
21.1	21.4	22.4	19.3	16.9	15.3	14	18	12.4	24.3	9.8	-83.5
21.1	21.5	22.4	19.3	16.9	15.3	14.1	18	12.4	24.3	9.8	-83.5625
21.2	21.5	22.4	19.3	16.9	15.4	14.1	18	12.4	24.3	9.8	-83.6875
21.2	21.5	22.4	19.4	16.9	15.4	14.1	18	12.4	24.3	9.8	-83.8125
21.2	21.5	22.4	19.4	17	15.4	14.1	18	12.4	24.4	9.8	-83.875
21.3	21.5	22.4	19.5	17	15.4	14.1	18.1	12.5	24.4	9.8	-84.0938
21.3	21.5	22.5	19.5	17	15.4	14.1	18.1	12.5	24.4	9.8	-84.125
21.3	21.6	22.5	19.5	17	15.4	14.1	18.1	12.5	24.4	9.8	-84.3438
21.4	21.6	22.5	19.6	17	15.5	14.2	18.1	12.5	24.4	9.8	-84.3125
21.4	21.6	22.5	19.6	17.1	15.4	14.2	18.1	12.5	24.5	9.8	-84.5625
21.4	21.6	22.5	19.6	17	15.5	14.2	18.2	12.5	24.5	9.8	-84.4375
21.4	21.6	22.5	19.6	17.1	15.5	14.2	18.2	12.5	24.5	9.8	-84.7188
21.5	21.6	22.5	19.7	17.1	15.5	14.2	18.2	12.5	24.5	9.8	-84.6875
21.5	21.7	22.6	19.7	17.1	15.5	14.2	18.2	12.5	24.5	9.8	-84.9062
21.5	21.7	22.6	19.7	17.2	15.6	14.2	18.2	12.5	24.6	9.8	-84.8438
21.5	21.7	22.6	19.7	17.2	15.6	14.3	18.2	12.5	24.6	9.8	-85.0312
21.5	21.7	22.6	19.7	17.2	15.6	14.3	18.3	12.6	24.6	9.8	-85.0312
21.6	21.7	22.6	19.8	17.2	15.6	14.3	18.3	12.6	24.6	9.8	-85.0938
21.6	21.7	22.6	19.8	17.2	15.6	14.3	18.3	12.6	24.6	9.9	-85.1562
21.6	21.7	22.7	19.8	17.3	15.5	14.3	18.3	12.6	24.7	9.8	-85.2812
21.6	21.8	22.7	19.8	17.3	15.6	14.3	18.3	12.6	24.7	9.8	-85.3438
21.6	21.8	22.7	19.8	17.3	15.6	14.3	18.4	12.6	24.7	9.8	-85.5625
21.7	21.8	22.7	19.8	17.3	15.7	14.3	18.4	12.6	24.7	9.9	-85.5
21.7	21.8	22.7	19.8	17.4	15.7	14.4	18.4	12.6	24.7	9.9	-85.75
21.7	21.8	22.7	19.9	17.4	15.7	14.4	18.4	12.6	24.7	9.9	-85.6562
21.7	21.8	22.8	19.9	17.4	15.7	14.4	18.4	12.6	24.7	9.9	-85.9375
21.8	21.8	22.8	19.9	17.4	15.7	14.4	18.4	12.6	24.7	9.9	-85.875
21.8	21.9	22.8	19.9	17.4	15.8	14.4	18.5	12.6	24.7	9.9	-86.0938
21.8	21.9	22.8	20	17.5	15.8	14.4	18.5	12.6	24.8	9.9	-86.0938
21.8	21.9	22.8	20	17.5	15.8	14.4	18.5	12.6	24.8	9.9	-86.3125
21.9	21.9	22.8	20	17.5	15.8	14.5	18.5	12.7	24.8	9.9	-86.3125
21.9	21.9	22.9	20	17.5	15.8	14.5	18.5	12.7	24.8	9.9	-86.4688
21.9	21.9	22.9	20.1	17.5	15.8	14.5	18.6	12.7	24.8	9.9	-86.5
21.9	21.9	22.9	20.1	17.6	15.8	14.5	18.6	12.7	24.8	9.9	-86.5625
21.9	22	22.9	20.1	17.6	15.9	14.5	18.6	12.7	24.9	9.9	-86.6875
22	22	22.9	20.1	17.6	15.9	14.5	18.6	12.7	24.9	9.9	-86.625
22	22	22.9	20.1	17.6	15.9	14.6	18.6	12.7	24.9	9.9	-86.875
22	22	22.9	20.2	17.7	15.9	14.6	18.6	12.7	24.9	9.9	-86.9688
22	22	22.9	20.2	17.7	15.9	14.6	18.6	12.7	24.9	9.9	-86.9062
22	22	23	20.2	17.7	15.9	14.6	18.7	12.7	24.9	9.9	-87.1562
22.1	22	23	20.2	17.7	15.9	14.6	18.7	12.7	24.9	9.9	-87.0625
22.1	22	23	20.2	17.7	16	14.6	18.7	12.7	25	9.9	-87.3125
22.1	22	23	20.2	17.8	16	14.6	18.7	12.7	25	9.9	-87.25
22.1	22	23	20.2	17.8	16	14.6	18.7	12.7	24.9	9.9	-87.375
22.1	22	23.1	20.2	17.8	16	14.6	18.7	12.7	25	9.9	-87.3438
22.2	22	23.1	20.2	17.8	16	14.7	18.7	12.7	25	9.9	-87.4375
22.2	22	23.1	20.2	17.8	16.1	14.7	18.8	12.7	25	9.9	-87.4375
22.2	22.1	23.1	20.3	17.9	16.1	14.7	18.8	12.7	25.1	9.9	-87.5312
22.2	22.1	23.1	20.3	17.9	16.1	14.7	18.8	12.8	25.1	9.9	-87.5938
22.2	22.1	23.2	20.3	17.9	16.1	14.7	18.8	12.8	25.1	9.9	-87.6562
22.2	22.1	23.2	20.4	17.9	16.1	14.7	18.8	12.8	25.1	9.9	-87.9062
22.3	22.2	23.2	20.4	17.9	16.1	14.8	18.8	12.8	25.1	9.9	-87.875
22.3	22.2	23.2	20.4	17.9	16.1	14.8	18.8	12.8	25.2	9.9	-88.125
22.3	22.2	23.2	20.5	17.9	16.1	14.8	18.8	12.8	25.2	9.9	-88.0312
22.3	22.2	23.2	20.5	18	16.1	14.8	18.9	12.8	25.2	9.9	-88.25
22.3	22.3	23.2	20.5	18	16.2	14.8	18.9	12.8	25.2	9.9	-88.0625
22.4	22.3	23.3	20.5	18	16.2	14.9	18.9	12.8	25.2	9.9	-88.2812
22.4	22.3	23.3	20.5	18	16.2	14.9	18.9	12.8	25.3	9.9	-88.3125
22.4	22.3	23.3	20.6	18	16.2	14.9	18.9	12.8	25.3	9.9	-88.2188
22.4	22.3	23.3	20.6	18	16.2	14.9	18.9	12.8	25.3	9.9	-88.4062
22.4	22.3	23.3	20.6	18.1	16.2	14.9	18.9	12.8	25.3	9.9	-88.375
22.5	22.4	23.3	20.7	18.1	16.3	14.9	18.9	12.8	25.3	9.9	-88.4688
22.5	22.4	23.3	20.7	18.1	16.3	14.9	19	12.8	25.3	9.9	-88.5312
22.5	22.4	23.4	20.7	18.1	16.3	14.9	19	12.8	25.3	9.9	-88.5625
22.5	22.4	23.4	20.7	18.1	16.3	15	19	12.8	25.4	9.9	-88.7188
22.5	22.4	23.4	20.7	18.1	16.3	15	19	12.8	25.4	9.9	-88.6875
22.5	22.5	23.4	20.8	18.2	16.3	15	19	12.8	25.4	9.9	-88.8438
22.6	22.5	23.4	20.8	18.2	16.3	15	19	12.9	25.4	9.9	-88.75
22.6	22.5	23.4	20.8	18.2	16.4	15	19	12.9	25.4	9.9	-88.9062
22.6	22.5	23.4	20.8	18.2	16.4	15	19.1	12.9	25.4	9.9	-88.7812
22.6	22.5	23.4	20.8	18.2	16.4	15	19.1	12.9	25.4	9.9	-89.0312
22.6	22.5	23.4	20.9	18.2	16.4	15.1	19.1	12.9	25.4	9.9	-89
22.7	22.5	23.5	20.9	18.3	16.4	15.1	19.1	12.9	25.5	9.9	-89.1562
22.7	22.5	23.5	20.9	18.3	16.4	15.1	19.1	12.9	25.5	9.9	-89.0938
22.7	22.5	23.5	20.9	18.3	16.4	15.1	19.1	12.9	25.5	9.9	-89.2812
22.7	22.5	23.5	20.9	18.3	16.5	15.1	19.1	12.9	25.5	9.9	-89.2812
22.7	22.5	23.5	20.9	18.3	16.5	15.1	19.1	13	25.5	9.9	-89.375
22.7	22.5	23.5	20.9	18.3	16.5	15.1	19.1	13	25.5	9.9	-89.4375
22.7	22.5	23.5	20.9	18.4	16.5	15.1	19.2	13	25.5	9.9	-89.5
22.8	22.5	23.5	20.9	18.4	16.5	15.1	19.2	13	25.5	9.9	-89.625
22.8	22.5	23.5	20.9	18.4	16.5	15.2	19.2	13	25.5	9.9	-89.75
22.8	22.5	23.6	20.9	18.4	16.5	15.2	19.2	13	25.5	9.9	-89.6562
22.8	22.6	23.6	20.9	18.5	16.5	15.2	19.2	13	25.6	9.9	-89.8125
22.8	22.6	23.6	20.9	18.5	16.6	15.2	19.2	13	25.6	9.9	-89.6875
22.8	22.6	23.6	20.9	18.5	16.6	15.2	19.3	13	25.6	9.9	-89.9375
22.9	22.6	23.6	20.9	18.5	16.6	15.2	19.3	13	25.6	9.9	-89.8438
22.9	22.6	23.6	21	18.5	16.6	15.2	19.3	13	25.6	9.9	-90.0625
22.9	22.6	23.6	21	18.6	16.7	15.2	19.3	13	25.6	9.9	-89.9062
22.9	22.6	23.6	21	18.6	16.7	15.2	19.3	13	25.6	9.9	-90.0938
22.9	22.6	23.6	21	18.6	16.7	15.2	19.3	13	25.6	9.9	-90.0938
22.9	22.7	23.7	21	18.6	16.7	15.2	19.3	13	25.7	9.9	-90.25
22.9	22.7	23.7	21.1	18.6	16.7	15.3	19.3	13	25.7	9.9	-90.2812
23	22.7	23.7	21.1	18.6	16.7	15.3	19.4	13	25.7	9.9	-90.4062
23	22.7	23.7	21.1	18.6	16.7	15.3	19.4	13	25.7	9.9	-90.4375
23	22.7	23.7	21.1	18.7	16.7	15.3	19.4	13.1	25.8	9.9	-90.4375
23	22.7	23.7	21.1	18.7	16.7	15.3	19.4	13.1	25.8	9.9	-90.6562
23	22.7	23.7	21.1	18.7	16.7	15.3	19.4	13.1	25.8	9.9	-90.5625
23	22.7	23.7	21.2	18.7	16.7	15.3	19.3	13.1	25.8	9.9	-90.7812
23	22.8	23.7	21.2	18.7	16.8	15.3	19.4	13.1	25.8	9.9	-90.8125
23.1	22.8	23.7	21.2	18.7	16.8	15.3	19.5	13.1	25.8	9.9	-90.75
23.1	22.8	23.8	21.2	18.8	16.8	15.3	19.5	13.1	25.8	9.9	-91
23.1	22.8	23.8	21.2	18.8	16.8	15.4	19.5	13.1	25.8	9.9	-90.9688
23.1	22.8	23.8	21.2	18.8	16.8	15.4	19.5	13.1	25.8	9.9	-91.0938
23.2	22.8	23.8	21.2	18.8	16.8	15.4	19.5	13.1	25.9	9.9	-91.0312
23.2	22.8	23.8	21.2	18.8	16.8	15.4	19.5	13.1	25.9	9.9	-91.1875
23.2	22.9	23.8	21.3	18.8	16.8	15.4	19.5	13.1	25.9	9.9	-91.125
23.2	22.9	23.8	21.3	18.8	16.8	15.4	19.5	13.1	25.9	9.9	-91.1562
23.2	22.9	23.8	21.3	18.8	16.8	15.4	19.6	13.1	25.9	9.9	-91.125
23.2	22.9	23.8	21.4	18.8	16.8	15.4	19.6	13.1	25.9	9.9	-91.1875
23.2	22.9	23.9	21.4	18.9	16.9	15.4	19.6	13.2	25.9	9.9	-91.2812
23.3	22.9	23.9	21.4	18.9	16.9	15.4	19.6	13.2	26	10	-91.25
23.3	22.9	23.9	21.3	18.9	16.9	15.4	19.6	13.2	26	10	-91.375
23.3	22.9	23.9	21.4	18.9	16.9	15.5	19.6	13.2	26	10	-91.2812
23.3	23	23.9	21.4	18.9	16.9	15.5	19.6	13.2	26	10	-91.5
23.3	23	23.9	21.5	18.9	16.9	15.5	19.6	13.2	26	10	-91.375
23.4	23	23.9	21.5	19	16.9	15.5	19.7	13.2	26	10	-91.5312
23.4	23	23.9	21.5	19	16.9	15.5	19.7	13.2	26	10	-91.375
23.4	23	23.9	21.6	19	16.9	15.5	19.7	13.2	26	10	-91.5312
23.4	23	24	21.6	19	16.9	15.5	19.7	13.2	26.1	10	-91.5312
23.4	23	24	21.6	19	17	15.5	19.7	13.2	26.1	10	-91.4375
23.4	23.1	24	21.6	19	17	15.5	19.7	13.2	26.1	10	-91.5625
23.5	23.1	24	21.6	19.1	17	15.5	19.7	13.2	26.1	10	-91.5312
23.5	23.1	24	21.7	19.1	17	15.6	19.8	13.2	26.1	10	-91.5625
23.5	23.1	24	21.7	19.1	17	15.6	19.8	13.2	26.1	10	-91.625
23.5	23.1	24	21.7	19.1	17	15.6	19.8	13.2	26.1	10	-91.6562
23.5	23.1	24.1	21.7	19.1	17	15.6	19.7	13.2	26.1	10	-91.7812
23.5	23.1	24.1	21.8	19.1	17	15.5	19.8	13.2	26.1	10	-91.6875
23.6	23.1	24.1	21.8	19.2	17	15.6	19.8	13.2	26.2	10	-91.9062
23.6	23.1	24.1	21.8	19.2	17	15.6	19.8	13.2	26.2	10	-91.875
23.6	23.1	24.1	21.8	19.2	17	15.6	19.8	13.2	26.2	10	-92.1562
23.6	23.1	24.1	21.8	19.2	17	15.6	19.8	13.2	26.2	9.9	-92.0312
23.6	23.1	24.1	21.8	19.2	17	15.6	19.8	13.2	26.2	10	-92.1562
23.6	23.1	24.1	21.8	19.2	17.1	15.6	19.8	13.2	26.2	10	-92
23.7	23.2	24.1	21.9	19.2	17.1	15.7	19.9	13.3	26.2	10	-92.1562
23.7	23.2	24.1	21.9	19.3	17.1	15.7	19.8	13.3	26.2	10	-92.0938
23.7	23.2	24.1	21.9	19.3	17.1	15.7	19.9	13.3	26.2	10	-92.1562
23.7	23.2	24.1	21.9	19.3	17.1	15.7	19.9	13.3	26.2	10	-92.1562
23.7	23.2	24.2	21.9	19.3	17	15.7	19.9	13.3	26.2	10	-92.2188
23.7	23.2	24.2	21.9	19.3	17.1	15.7	19.9	13.3	26.2	10	-92.2188
23.8	23.2	24.2	21.9	19.3	17.1	15.7	19.9	13.3	26.3	10	-92.1875
23.8	23.2	24.2	21.9	19.3	17.1	15.7	19.9	13.3	26.3	10	-92.1875
23.8	23.2	24.2	21.9	19.4	17.1	15.7	20	13.3	26.3	10	-92.375
23.8	23.2	24.2	21.9	19.4	17.1	15.8	20	13.3	26.3	10	-92.2812
23.8	23.2	24.2	21.9	19.4	17.1	15.8	20	13.3	26.3	10	-92.5
23.8	23.2	24.2	21.9	19.4	17.1	15.8	19.9	13.3	26.3	10	-92.3438
23.8	23.3	24.2	22	19.4	17.2	15.8	20	13.3	26.3	10	-92.5625
23.8	23.3	24.2	22	19.4	17.2	15.8	20	13.3	26.3	10	-92.5
23.9	23.3	24.3	22	19.5	17.2	15.8	20	13.3	26.4	10	-92.7188
23.9	23.3	24.3	22	19.5	17.2	15.8	20	13.3	26.4	10	-92.6562
23.9	23.3	24.3	22	19.5	17.2	15.8	20	13.3	26.4	10	-92.8125
23.9	23.3	24.3	22	19.5	17.2	15.8	20	13.3	26.4	10	-92.7188
23.9	23.3	24.3	22	19.5	17.2	15.8	20.1	13.3	26.4	10	-92.8125
23.9	23.3	24.3	22	19.5	17.2	15.8	20.1	13.3	26.4	10	-92.8438
23.9	23.4	24.3	22	19.5	17.2	15.9	20.1	13.3	26.4	10	-92.8125
23.9	23.4	24.3	22.1	19.6	17.2	15.9	20.1	13.4	26.4	10	-92.9062
24	23.4	24.3	22.1	19.6	17.2	15.9	20.1	13.3	26.4	10	-92.75
24	23.4	24.3	22.1	19.6	17.2	15.9	20.1	13.4	26.5	10	-92.8438
24	23.4	24.3	22.1	19.6	17.2	15.9	20.1	13.4	26.5	10	-92.7812
24	23.4	24.3	22.1	19.6	17.3	15.9	20.1	13.4	26.5	10	-93
24	23.4	24.3	22.1	19.6	17.3	15.9	20.2	13.4	26.5	10	-93.0625
24	23.4	24.4	22.1	19.6	17.3	15.9	20.2	13.4	26.5	10	-92.875
24.1	23.4	24.4	22.1	19.6	17.3	15.9	20.2	13.4	26.5	10	-93.0625
24.1	23.4	24.4	22.2	19.6	17.3	15.9	20.2	13.4	26.5	10	-92.9062
24.1	23.4	24.4	22.2	19.6	17.3	15.9	20.2	13.4	26.6	10	-93.125
24.1	23.4	24.4	22.2	19.7	17.3	16	20.2	13.4	26.6	10	-93.0625
24.1	23.5	24.4	22.2	19.7	17.4	16	20.2	13.4	26.6	10	-93.2188
24.1	23.5	24.4	22.2	19.7	17.4	16	20.2	13.4	26.6	10	-93.1875
24.1	23.5	24.4	22.2	19.7	17.3	16	20.2	13.4	26.6	10	-93.2812
24.1	23.5	24.4	22.2	19.6	17.4	16	20.3	13.4	26.6	10	-93.3125
24.2	23.5	24.5	22.2	19.7	17.4	16	20.3	13.4	26.6	10	-93.25
24.2	23.5	24.5	22.3	19.7	17.4	16	20.3	13.4	26.6	10	-93.375
24.2	23.5	24.5	22.3	19.7	17.4	16	20.3	13.4	26.7	10	-93.2812
24.2	23.5	24.5	22.3	19.8	17.4	16	20.3	13.4	26.7	10	-93.4688
24.2	23.5	24.5	22.3	19.8	17.4	16	20.3	13.4	26.7	10	-93.375
24.2	23.5	24.5	22.3	19.8	17.5	16.1	20.3	13.4	26.7	10	-93.6562
24.2	23.5	24.5	22.3	19.8	17.5	16.1	20.4	13.4	26.7	10	-93.5312
24.2	23.5	24.5	22.3	19.8	17.5	16.1	20.4	13.4	26.7	10	-93.7188
24.3	23.5	24.5	22.3	19.8	17.4	16.1	20.4	13.4	26.7	10	-93.5625
24.3	23.6	24.5	22.3	19.7	17.5	16.1	20.4	13.4	26.7	10.1	-93.5625
24.3	23.6	24.5	22.3	19.8	17.5	16.1	20.4	13.4	26.7	10	-93.75
24.3	23.6	24.5	22.3	19.8	17.5	16.1	20.4	13.4	26.7	10.1	-93.625
24.3	23.6	24.5	22.3	19.8	17.5	16.1	20.4	13.4	26.7	10.1	-93.625
24.3	23.6	24.6	22.4	19.8	17.5	16.1	20.4	13.4	26.7	10.1	-93.6562
24.3	23.6	24.6	22.4	19.8	17.5	16.1	20.4	13.4	26.7	10.1	-93.7188
24.3	23.6	24.6	22.4	19.9	17.6	16.1	20.4	13.4	26.7	10.1	-93.8438
24.3	23.6	24.6	22.4	19.9	17.6	16.1	20.4	13.5	26.7	10.1	-93.8125
24.3	23.6	24.6	22.4	19.9	17.6	16.1	20.5	13.5	26.8	10.1	-93.9688
24.4	23.7	24.6	22.4	19.9	17.5	16.1	20.5	13.5	26.8	10.1	-93.875
24.4	23.7	24.6	22.4	19.8	17.6	16.2	20.5	13.5	26.8	10.1	-94.0625
24.4	23.7	24.6	22.5	19.9	17.6	16.2	20.5	13.5	26.8	10.1	-93.9375
24.4	23.7	24.6	22.5	19.9	17.6	16.2	20.5	13.5	26.8	10.1	-94.0938
24.4	23.7	24.6	22.5	19.9	17.6	16.2	20.5	13.5	26.8	10.1	-93.9688
24.4	23.7	24.6	22.5	19.9	17.6	16.2	20.5	13.5	26.8	10.1	-94.0938
24.4	23.7	24.6	22.6	19.9	17.6	16.2	20.5	13.5	26.8	10.1	-94.0625
24.5	23.8	24.6	22.6	19.9	17.7	16.2	20.5	13.5	26.8	10.1	-94.2188
24.5	23.8	24.6	22.6	20	17.7	16.2	20.5	13.5	26.8	10.1	-94.1875
24.5	23.8	24.6	22.7	20	17.7	16.2	20.6	13.5	26.8	10.1	-94.2812
24.5	23.8	24.7	22.7	20	17.7	16.2	20.6	13.5	26.8	10.1	-94.2188
24.5	23.8	24.7	22.7	20	17.6	16.2	20.6	13.5	26.8	10.1	-94.2188
24.5	23.8	24.7	22.7	19.9	17.7	16.2	20.6	13.5	26.9	10.1	-94.25
24.5	23.8	24.7	22.7	20	17.7	16.3	20.6	13.5	26.9	10.1	-94.375
24.6	23.8	24.7	22.7	20	17.7	16.3	20.6	13.5	26.9	10.1	-94.2812
24.6	23.8	24.7	22.7	20	17.7	16.3	20.6	13.5	26.9	10.1	-94.4062
24.6	23.8	24.7	22.8	20	17.7	16.3	20.6	13.5	26.9	10.1	-94.3125
24.6	23.8	24.7	22.8	20	17.7	16.3	20.6	13.5	26.9	10	-94.5
24.6	23.8	24.7	22.8	20	17.8	16.3	20.6	13.5	26.9	10.1	-94.3125
24.6	23.8	24.7	22.8	20.1	17.8	16.3	20.7	13.5	26.9	10.1	-94.4375
24.6	23.8	24.7	22.8	20.1	17.8	16.3	20.7	13.5	26.9	10.1	-94.3438
24.6	23.8	24.7	22.8	20.1	17.8	16.3	20.7	13.5	26.9	10.1	-94.4688
24.7	23.8	24.8	22.9	20.1	17.8	16.3	20.7	13.5	27	10.1	-94.4062
24.7	23.8	24.8	22.9	20.1	17.8	16.3	20.7	13.5	27	10.1	-94.5312
24.7	23.9	24.8	22.9	20.1	17.8	16.4	20.7	13.5	27	10.1	-94.4688
24.7	23.9	24.8	22.9	20.1	17.8	16.4	20.7	13.5	27	10.1	-94.4688
24.7	23.9	24.8	23	20.1	17.8	16.4	20.7	13.5	27	10.1	-94.5
24.7	23.9	24.8	23	20.2	17.8	16.4	20.7	13.5	27	10.1	-94.4688
24.7	23.9	24.8	23	20.2	17.8	16.4	20.7	13.6	27	10.1	-94.6562
24.8	23.9	24.8	23	20.2	17.8	16.4	20.7	13.6	27	10.1	-94.5
24.8	23.9	24.8	23	20.2	17.9	16.4	20.8	13.6	27	10.1	-94.6875
24.8	23.9	24.8	23	20.2	17.9	16.4	20.8	13.6	27.1	10.1	-94.5312
24.8	23.9	24.8	23	20.2	17.9	16.4	20.8	13.6	27.1	10.1	-94.5312
24.8	23.9	24.8	23	20.2	17.9	16.4	20.8	13.6	27.1	10.1	-94.7812
24.8	23.9	24.9	23	20.3	17.9	16.4	20.8	13.6	27.1	10.1	-94.6875
24.8	23.9	24.9	23	20.3	17.9	16.4	20.8	13.6	27.1	10.1	-94.7812
24.9	23.9	24.9	23	20.3	17.9	16.4	20.8	13.6	27.1	10.1	-94.625
24.9	23.9	24.9	23	20.3	17.9	16.4	20.8	13.6	27.1	10.1	-94.75
24.9	23.9	24.9	23	20.4	17.9	16.4	20.8	13.6	27.1	10.1	-94.8125
24.9	23.9	24.9	23	20.4	17.9	16.5	20.8	13.6	27.1	10.1	-94.9062
24.9	23.9	24.9	23	20.3	17.9	16.5	20.8	13.6	27.1	10.1	-94.9062
24.9	23.9	24.9	22.9	20.4	17.9	16.5	20.8	13.6	27.1	10.1	-94.9062
24.9	23.9	24.9	23	20.4	17.9	16.5	20.9	13.6	27.1	10.1	-95
24.9	23.9	24.9	23	20.4	17.9	16.5	20.9	13.6	27.1	10.1	-94.9688
24.9	23.9	24.9	23	20.4	17.9	16.5	20.9	13.6	27.1	10.1	-95.125
25	23.9	24.9	23	20.4	17.9	16.5	20.9	13.6	27.2	10.1	-95.0312
25	23.9	25	23	20.4	18	16.5	20.9	13.6	27.2	10.1	-95.25
25	23.9	25	23	20.5	18	16.5	20.9	13.6	27.2	10.1	-95.125
25	24	25	23	20.5	18	16.5	20.9	13.6	27.2	10.1	-95.2812
25	24	25	23	20.5	18	16.5	20.9	13.6	27.2	10.1	-95.125
25	24	25	23	20.5	18	16.5	20.9	13.6	27.2	10.1	-95.3125
25	24	25	23	20.5	18	16.6	20.9	13.6	27.3	10.1	-95.2812
25	24	25	23.1	20.4	18	16.6	20.9	13.6	27.3	10.1	-95.2188
25.1	24	25	23.1	20.5	18	16.6	21	13.6	27.3	10.1	-95.2812
25.1	24	25	23.1	20.5	18	16.6	21	13.6	27.3	10.1	-95.25
25.1	24	25	23.2	20.5	18	16.6	21	13.6	27.3	10.1	-95.2812
25.1	24.1	25	23.2	20.5	18	16.6	21	13.6	27.3	10.1	-95.3438
25.1	24.1	25	23.2	20.5	18.1	16.6	21	13.6	27.3	10.1	-95.25
25.1	24.1	25	23.3	20.5	18.1	16.6	21	13.7	27.3	10.1	-95.375
25.1	24.1	25	23.3	20.5	18.1	16.6	21	13.7	27.3	10.1	-95.3438
25.1	24.1	25	23.3	20.5	18.1	16.6	21	13.7	27.3	10.1	-95.5312
25.1	24.1	25	23.3	20.6	18.1	16.7	21	13.7	27.3	10.1	-95.4375
25.2	24.1	25	23.3	20.6	18.1	16.7	21	13.7	27.3	10.1	-95.6562
25.2	24.2	25.1	23.4	20.5	18.1	16.7	21.1	13.7	27.3	10.1	-95.5
25.2	24.2	25.1	23.4	20.6	18.1	16.7	21.1	13.7	27.3	10.1	-95.6875
25.2	24.2	25.1	23.4	20.6	18.1	16.7	21.1	13.7	27.3	10.1	-95.5312
25.2	24.2	25.1	23.4	20.6	18.2	16.7	21.1	13.7	27.4	10.1	-95.7812
25.2	24.2	25.1	23.5	20.6	18.2	16.7	21.1	13.7	27.4	10.1	-95.6875
25.2	24.3	25.1	23.5	20.6	18.2	16.7	21.1	13.7	27.4	10.1	-95.7812
25.3	24.3	25.1	23.5	20.6	18.2	16.7	21.1	13.7	27.4	10.1	-95.7812
25.3	24.3	25.1	23.5	20.6	18.2	16.7	21.1	13.7	27.4	10.1	-95.8438
25.3	24.3	25.2	23.6	20.6	18.2	16.7	21.1	13.7	27.4	10.1	-95.9062
25.3	24.3	25.2	23.6	20.6	18.1	16.7	21.2	13.7	27.4	10.1	-95.9688
25.3	24.3	25.2	23.6	20.6	18.2	16.8	21.2	13.7	27.4	10.1	-95.875
25.3	24.3	25.2	23.6	20.6	18.2	16.8	21.2	13.7	27.4	10.1	-96.0312
25.3	24.3	25.2	23.6	20.7	18.2	16.8	21.2	13.7	27.4	10.2	-95.9062
25.3	24.3	25.2	23.6	20.7	18.2	16.8	21.2	13.7	27.5	10.1	-96.0625
25.4	24.3	25.2	23.6	20.7	18.2	16.8	21.2	13.7	27.5	10.2	-96
25.4	24.3	25.2	23.6	20.7	18.2	16.8	21.2	13.7	27.5	10.1	-96.2188
25.4	24.3	25.2	23.6	20.7	18.2	16.8	21.2	13.7	27.5	10.2	-96.125
25.4	24.3	25.2	23.6	20.7	18.2	16.8	21.2	13.7	27.5	10.2	-96.3125
25.4	24.3	25.2	23.6	20.7	18.3	16.8	21.2	13.7	27.5	10.2	-96.1875
25.4	24.3	25.2	23.6	20.7	18.3	16.8	21.2	13.7	27.5	10.2	-96.2188
25.4	24.3	25.2	23.6	20.7	18.2	16.8	21.3	13.7	27.5	10.2	-96.1875
25.4	24.3	25.2	23.6	20.7	18.3	16.8	21.3	13.8	27.5	10.2	-96.2812
25.4	24.3	25.2	23.7	20.7	18.3	16.8	21.3	13.8	27.5	10.2	-96.3438
25.4	24.3	25.2	23.7	20.7	18.3	16.9	21.3	13.8	27.5	10.2	-96.2812
25.5	24.3	25.2	23.7	20.7	18.3	16.9	21.3	13.8	27.5	10.2	-96.375
25.5	24.3	25.3	23.7	20.8	18.3	16.9	21.3	13.8	27.5	10.2	-96.2812
25.5	24.3	25.3	23.7	20.8	18.3	16.9	21.3	13.8	27.5	10.2	-96.4375
25.5	24.3	25.3	23.7	20.8	18.3	16.9	21.3	13.8	27.5	10.2	-96.3125
25.5	24.3	25.3	23.7	20.8	18.3	16.9	21.3	13.8	27.5	10.2	-96.5625
25.5	24.3	25.3	23.7	20.8	18.3	16.8	21.4	13.8	27.5	10.2	-96.4375
25.5	24.3	25.3	23.7	20.8	18.3	16.9	21.4	13.8	27.6	10.2	-96.5312
25.5	24.3	25.3	23.7	20.8	18.3	16.9	21.4	13.8	27.5	10.2	-96.625
25.5	24.3	25.3	23.7	20.8	18.3	16.9	21.4	13.8	27.6	10.2	-96.5
25.5	24.3	25.3	23.7	20.8	18.3	16.9	21.4	13.8	27.6	10.2	-96.625
25.5	24.3	25.3	23.7	20.8	18.3	16.9	21.4	13.8	27.6	10.2	-96.5625
25.5	24.4	25.3	23.7	20.8	18.3	16.9	21.4	13.8	27.6	10.2	-96.6875
25.5	24.4	25.3	23.7	20.8	18.4	16.9	21.4	13.8	27.6	10.2	-96.6562
25.6	24.4	25.3	23.7	20.8	18.4	16.9	21.4	13.8	27.6	10.2	-96.5938
25.6	24.4	25.3	23.7	20.9	18.4	16.9	21.4	13.8	27.6	10.2	-96.6562
25.6	24.4	25.3	23.7	20.9	18.4	16.9	21.4	13.8	27.6	10.2	-96.5625
25.6	24.4	25.4	23.7	20.9	18.4	16.9	21.4	13.8	27.6	10.2	-96.7188
25.6	24.4	25.4	23.7	20.8	18.4	16.9	21.5	13.8	27.6	10.2	-96.5938
25.6	24.4	25.4	23.8	20.9	18.4	17	21.5	13.8	27.6	10.2	-96.7812
25.6	24.4	25.4	23.8	20.9	18.4	17	21.5	13.8	27.6	10.2	-96.6562
25.6	24.4	25.4	23.8	20.9	18.4	17	21.5	13.8	27.6	10.2	-96.8125
25.6	24.4	25.4	23.8	20.9	18.4	17	21.5	13.8	27.6	10.2	-96.7188
25.7	24.4	25.4	23.9	20.9	18.4	17	21.5	13.8	27.6	10.2	-96.875
25.7	24.4	25.4	23.9	20.9	18.4	17	21.5	13.8	27.6	10.2	-96.7188
25.7	24.4	25.4	23.9	20.9	18.5	17	21.4	13.8	27.6	10.2	-96.8438
25.7	24.4	25.4	23.9	20.9	18.5	17	21.5	13.8	27.6	10.2	-96.7812
25.7	24.4	25.4	23.9	20.9	18.5	17	21.5	13.8	27.6	10.2	-96.75
25.7	24.5	25.5	23.9	20.9	18.5	17	21.5	13.8	27.6	10.2	-96.7812
25.7	24.5	25.5	23.9	20.9	18.5	17	21.6	13.8	27.6	10.2	-96.8125
25.7	24.5	25.5	23.9	20.9	18.5	17	21.6	13.8	27.6	10.2	-96.8438
25.7	24.5	25.5	24	21	18.5	17	21.6	13.8	27.6	10.2	-96.9688
25.8	24.5	25.5	24	21	18.5	17	21.6	13.8	27.6	10.2	-96.8438
25.8	24.5	25.5	24	21	18.5	17	21.6	13.9	27.6	10.2	-97.0312
25.8	24.5	25.5	24	21	18.5	17	21.6	13.9	27.6	10.2	-96.9375
25.8	24.5	25.5	24	21	18.5	17	21.5	13.8	27.6	10.2	-97.0938
25.8	24.6	25.5	24.1	21	18.6	17	21.6	13.9	27.6	10.2	-96.9375
25.8	24.6	25.5	24.1	21	18.5	17	21.6	13.9	27.7	10.2	-97.0312
25.8	24.6	25.5	24.1	21	18.6	17	21.6	13.9	27.7	10.2	-96.875
25.8	24.6	25.5	24.1	21	18.6	17	21.6	13.9	27.7	10.2	-97.0312
25.8	24.6	25.5	24.1	21	18.6	17.1	21.6	13.9	27.7	10.2	-96.9375
25.8	24.6	25.5	24.2	21	18.6	17.1	21.6	13.9	27.7	10.2	-96.9688
25.8	24.6	25.5	24.2	21	18.6	17.1	21.6	13.9	27.7	10.2	-96.875
25.8	24.6	25.5	24.2	21	18.6	17.1	21.6	13.9	27.7	10.2	-96.9375
25.8	24.7	25.5	24.2	21	18.6	17.1	21.7	13.9	27.7	10.2	-96.9688
25.8	24.7	25.5	24.2	21	18.6	17.1	21.7	13.9	27.7	10.2	-96.9375
25.8	24.7	25.5	24.2	21	18.6	17.1	21.7	13.9	27.7	10.2	-97.0938
25.8	24.7	25.5	24.2	21	18.6	17.1	21.7	13.9	27.7	10.2	-97.125
25.8	24.7	25.5	24.2	21	18.6	17.1	21.7	13.9	27.7	10.2	-97
25.8	24.7	25.6	24.2	21	18.6	17.1	21.7	13.9	27.7	10.2	-97.125
25.8	24.8	25.5	24.2	21	18.6	17.1	21.7	13.9	27.7	10.2	-97
25.8	24.8	25.6	24.3	21	18.6	17.1	21.7	13.9	27.7	10.1	-97.1562
25.8	24.8	25.6	24.3	21	18.7	17.1	21.7	13.9	27.7	10.2	-97
25.8	24.8	25.6	24.3	21.1	18.7	17.1	21.7	13.9	27.7	10.2	-97.1875
25.8	24.8	25.6	24.3	21.1	18.7	17.1	21.7	13.9	27.7	10.2	-97.0938
25.9	24.8	25.6	24.3	21.1	18.7	17.1	21.7	13.9	27.7	10.2	-97.2188
25.9	24.8	25.6	24.3	21.1	18.7	17.2	21.7	13.9	27.7	10.2	-97.1875
25.9	24.8	25.6	24.3	21.1	18.7	17.2	21.7	13.9	27.7	10.2	-97.25
25.9	24.8	25.6	24.3	21.1	18.7	17.2	21.8	13.9	27.7	10.2	-97.2188
25.9	24.8	25.6	24.3	21.1	18.7	17.2	21.7	13.9	27.7	10.2	-97.1562
25.9	24.8	25.6	24.3	21.1	18.7	17.2	21.8	13.9	27.7	10.2	-97.2188
25.9	24.8	25.6	24.4	21.1	18.7	17.2	21.8	13.9	27.7	10.2	-97.1562
25.9	24.9	25.6	24.3	21.1	18.7	17.2	21.8	13.9	27.7	10.2	-97.25
25.9	24.9	25.6	24.4	21.1	18.7	17.2	21.8	13.9	27.7	10.2	-97.1562
25.9	24.9	25.6	24.4	21.1	18.7	17.2	21.7	13.9	27.7	10.2	-97.4062
25.9	24.9	25.6	24.4	21.1	18.7	17.2	21.8	14	27.7	10.2	-97.3125
25.9	24.9	25.6	24.4	21.1	18.6	17.2	21.8	14	27.7	10.2	-97.4688
26	24.9	25.6	24.4	21.1	18.7	17.2	21.8	14	27.7	10.2	-97.4688
26	24.9	25.7	24.5	21.1	18.7	17.2	21.8	14	27.7	10.2	-97.3125
26	24.9	25.7	24.4	21.1	18.7	17.2	21.8	14	27.7	10.2	-97.375
26	24.9	25.7	24.5	21.1	18.7	17.3	21.9	14	27.7	10.2	-97.25
26	24.9	25.7	24.5	21.2	18.7	17.3	21.9	14	27.7	10.2	-97.3438
26	24.9	25.7	24.4	21.2	18.7	17.3	21.9	14	27.7	10.2	-97.2812
26	24.9	25.7	24.4	21.2	18.7	17.3	21.9	14	27.7	10.2	-97.25
26	24.9	25.7	24.4	21.2	18.7	17.3	21.9	14	27.7	10.2	-97.2812
26.1	24.9	25.7	24.4	21.2	18.7	17.3	21.9	14	27.7	10.2	-97.25
26.1	24.9	25.8	24.4	21.2	18.7	17.3	21.8	14	27.7	10.2	-97.3438
26.1	24.9	25.8	24.4	21.2	18.7	17.3	21.9	14	27.7	10.2	-97.2812
26.1	24.9	25.8	24.4	21.3	18.7	17.3	21.9	14	27.7	10.2	-97.5
26.1	24.9	25.8	24.4	21.3	18.7	17.3	21.9	14	27.7	10.2	-97.3438
26.1	24.9	25.8	24.4	21.2	18.8	17.3	21.9	14	27.8	10.2	-97.5625
26.1	24.9	25.8	24.4	21.3	18.8	17.3	21.9	14	27.8	10.2	-97.4062
26.1	24.9	25.8	24.4	21.3	18.8	17.3	21.9	14	27.8	10.2	-97.625
26.1	24.9	25.8	24.4	21.3	18.8	17.4	21.9	14	27.8	10.2	-97.4688
26.1	24.9	25.8	24.4	21.3	18.8	17.4	21.9	14	27.8	10.2	-97.5625
26.1	24.9	25.8	24.4	21.3	18.8	17.4	21.9	14	27.8	10.2	-97.4688
26.1	24.9	25.8	24.4	21.4	18.8	17.4	21.9	14	27.8	10.2	-97.5625
26.1	24.9	25.8	24.4	21.4	18.8	17.4	22	14	27.8	10.2	-97.4375
26.1	24.9	25.8	24.4	21.4	18.8	17.4	21.9	14	27.8	10.2	-97.4375
26.1	25	25.8	24.4	21.4	18.8	17.4	22	14	27.8	10.2	-97.4375
26.2	25	25.9	24.4	21.4	18.8	17.4	22	14.1	27.8	10.2	-97.5
26.2	25	25.9	24.4	21.4	18.8	17.4	22	14.1	27.9	10.2	-97.375
26.2	25	25.9	24.5	21.4	18.8	17.4	22	14.1	27.9	10.2	-97.5
26.2	25	25.9	24.5	21.4	18.8	17.4	22	14.1	27.9	10.2	-97.4375
26.2	25	25.9	24.5	21.4	18.8	17.4	22	14.1	27.9	10.2	-97.625
26.2	25.1	25.9	24.5	21.4	18.8	17.4	22	14.1	27.9	10.2	-97.5625
26.2	25.1	25.9	24.5	21.4	18.8	17.4	22	14.1	27.9	10.2	-97.7812
26.3	25.1	25.9	24.6	21.4	18.8	17.4	22	14.1	27.9	10.2	-97.5938
26.3	25.1	25.9	24.6	21.5	18.9	17.4	22	14.1	27.9	10.2	-97.6562
26.3	25.1	25.9	24.6	21.5	18.9	17.4	22	14.1	27.9	10.2	-97.4375
26.3	25.1	25.9	24.6	21.5	18.9	17.4	22.1	14.1	27.9	10.2	-97.5312
26.3	25.1	25.9	24.6	21.5	18.9	17.4	22.1	14.1	27.9	10.2	-97.4375
26.3	25.1	25.9	24.7	21.5	18.8	17.4	22.1	14.1	27.9	10.2	-97.5
26.3	25.1	25.9	24.7	21.5	18.9	17.5	22.1	14.1	27.9	10.2	-97.4688
26.3	25.1	25.9	24.7	21.5	18.9	17.5	22.1	14.1	27.9	10.2	-97.4375
26.3	25.1	25.9	24.7	21.5	18.9	17.5	22.1	14.1	27.9	10.2	-97.5312
26.3	25.1	25.9	24.7	21.5	18.9	17.5	22.1	14.1	27.9	10.2	-97.5
26.4	25.1	25.9	24.7	21.6	18.9	17.5	22.1	14.1	27.9	10.2	-97.5
26.4	25.2	26	24.7	21.6	18.9	17.5	22.1	14.1	27.9	10.2	-97.625
26.4	25.2	26	24.8	21.6	18.9	17.5	22.1	14.1	27.9	10.2	-97.4375
26.4	25.2	26	24.8	21.6	19	17.5	22.1	14.1	27.9	10.2	-97.5625
26.4	25.2	26	24.8	21.6	18.9	17.5	22.1	14.1	27.9	10.2	-97.4062
26.4	25.2	26	24.8	21.6	19	17.5	22.1	14.1	27.9	10.2	-97.5938
26.4	25.2	26	24.8	21.6	18.9	17.5	22.1	14.1	27.9	10.2	-97.4688
26.4	25.2	26	24.8	21.6	19	17.5	22.1	14.1	27.9	10.2	-97.5312
26.4	25.2	26	24.7	21.6	19	17.5	22.2	14.1	27.9	10.2	-97.375
26.4	25.2	26	24.8	21.7	19	17.5	22.2	14.1	27.9	10.2	-97.4375
26.4	25.2	26	24.8	21.7	19	17.5	22.2	14.1	27.9	10.2	-97.375
26.4	25.2	26	24.8	21.7	19	17.5	22.2	14.1	27.9	10.2	-97.375
26.5	25.2	26	24.8	21.7	19	17.5	22.2	14.1	27.9	10.2	-97.4062
26.5	25.2	26	24.8	21.7	19	17.5	22.1	14.1	27.9	10.2	-97.3438
26.5	25.2	26	24.8	21.7	19	17.5	22.2	14.1	27.9	10.2	-97.3125
26.5	25.2	26	24.8	21.7	19	17.5	22.2	14.1	27.9	10.2	-97.1562
26.5	25.2	26	24.8	21.7	19	17.5	22.2	14.1	27.9	10.2	-97.3438
26.5	25.2	26	24.8	21.7	19	17.5	22.2	14.1	27.9	10.2	-97.2188
26.5	25.2	26	24.9	21.7	19	17.6	22.2	14.1	27.9	10.2	-97.375
26.5	25.2	26	24.9	21.7	19	17.6	22.3	14.1	27.9	10.2	-97.1875
26.5	25.2	26	24.9	21.7	19	17.6	22.3	14.1	27.9	10.2	-97.1562
26.6	25.2	26.1	24.9	21.7	19	17.6	22.3	14.1	27.9	10.2	-97.2188
26.6	25.2	26.1	24.9	21.8	19	17.6	22.3	14.1	27.9	10.2	-97.0938
26.6	25.2	26.1	24.9	21.8	19	17.6	22.2	14.1	27.9	10.2	-97.1875
26.6	25.2	26.1	24.9	21.8	19.1	17.6	22.3	14.1	27.9	10.2	-97.0625
26.6	25.2	26.1	24.9	21.8	19	17.6	22.3	14.1	27.9	10.2	-97.125
26.6	25.2	26.1	24.9	21.8	19.1	17.6	22.3	14.1	27.9	10.2	-97.1562
26.6	25.2	26.1	24.9	21.8	19.1	17.6	22.3	14.1	27.9	10.2	-97.1562
26.6	25.2	26.1	24.9	21.8	19.1	17.6	22.3	14.1	27.9	10.2	-97.2188
26.6	25.2	26.1	24.9	21.8	19.1	17.6	22.3	14.1	27.9	10.2	-97.1562
26.6	25.2	26.1	24.8	21.8	19.1	17.6	22.3	14.1	27.9	10.2	-97.1875
26.6	25.2	26.1	24.8	21.8	19.1	17.6	22.3	14.1	27.9	10.2	-97.0312
26.6	25.2	26.1	24.8	21.8	19.1	17.7	22.3	14.1	28	10.2	-97.25
26.6	25.2	26.1	24.8	21.8	19.1	17.7	22.3	14.1	28	10.2	-97.125
26.6	25.2	26.1	24.9	21.8	19.1	17.6	22.3	14.2	28	10.2	-97.375
26.6	25.2	26.1	24.9	21.8	19.1	17.7	22.3	14.2	27.9	10.2	-97.2188
26.6	25.2	26.1	24.9	21.8	19.1	17.7	22.3	14.2	27.9	10.2	-97.3438
26.6	25.2	26.1	24.9	21.8	19.1	17.7	22.4	14.2	27.9	10.2	-97.1562
26.6	25.2	26.1	24.9	21.8	19.1	17.7	22.4	14.2	27.9	10.2	-97.1562
26.6	25.3	26.1	24.9	21.9	19.1	17.7	22.4	14.2	27.9	10.2	-97.0938
26.6	25.3	26.1	24.9	21.9	19.1	17.7	22.4	14.2	28	10.2	-97.1875
26.6	25.3	26.1	25	21.9	19.1	17.7	22.4	14.2	28	10.2	-97.1562
26.7	25.3	26.1	25	21.9	19.1	17.7	22.4	14.2	28	10.2	-97.1562
26.7	25.3	26.1	25	21.9	19.2	17.7	22.4	14.2	28	10.2	-97.125
26.7	25.3	26.1	25	21.9	19.2	17.7	22.3	14.2	28	10.2	-97.25
26.7	25.3	26.1	25	21.9	19.2	17.7	22.4	14.2	28	10.2	-97.1562
26.7	25.3	26.1	25.1	21.9	19.2	17.7	22.4	14.2	28	10.2	-97.3438
26.7	25.3	26.1	25.1	21.9	19.1	17.7	22.4	14.2	27.9	10.2	-97.1562
26.7	25.3	26.1	25.1	21.9	19.2	17.7	22.4	14.2	27.9	10.2	-97.25
26.7	25.3	26.1	25.1	21.9	19.2	17.7	22.4	14.2	27.9	10.2	-97.0312
26.7	25.3	26.1	25.1	21.9	19.2	17.7	22.4	14.2	27.9	10.3	-97.125
26.7	25.3	26.1	25.1	21.9	19.2	17.7	22.4	14.2	27.9	10.2	-96.9688
26.7	25.3	26.1	25.1	21.9	19.2	17.8	22.5	14.2	27.9	10.3	-97.0938
26.7	25.3	26.1	25.1	21.9	19.2	17.8	22.5	14.2	27.9	10.3	-97.0312
26.7	25.3	26.1	25.1	21.9	19.2	17.8	22.5	14.2	27.9	10.3	-97.0625
26.7	25.3	26.1	25	21.9	19.2	17.8	22.5	14.2	27.9	10.3	-96.9375
26.7	25.3	26.1	25.1	21.9	19.2	17.8	22.5	14.2	27.9	10.3	-96.9062
26.7	25.3	26.1	25.1	21.9	19.2	17.8	22.5	14.2	27.9	10.3	-96.9062
26.7	25.3	26.1	25	21.9	19.2	17.8	22.5	14.2	28	10.3	-96.8125
26.7	25.3	26.1	25	21.9	19.2	17.8	22.5	14.2	27.9	10.3	-96.9375
26.7	25.3	26.1	25	21.9	19.2	17.8	22.5	14.2	27.9	10.3	-96.875
26.7	25.3	26.1	25	21.9	19.2	17.8	22.5	14.2	27.9	10.3	-96.875
26.7	25.3	26.1	25	21.9	19.2	17.8	22.5	14.2	27.9	10.3	-97.0625
26.7	25.3	26.1	25	21.9	19.2	17.8	22.5	14.2	27.9	10.3	-96.9375
26.7	25.3	26.1	24.9	21.9	19.2	17.8	22.5	14.2	27.9	10.3	-97.125
26.7	25.3	26.1	24.9	21.9	19.2	17.8	22.5	14.2	27.9	10.3	-97.0312
26.7	25.3	26.1	24.9	21.9	19.2	17.8	22.5	14.2	27.9	10.3	-97.1562
26.7	25.3	26.1	24.9	21.9	19.3	17.8	22.5	14.2	28	10.3	-97.0625
26.7	25.3	26.1	24.9	21.9	19.3	17.8	22.5	14.2	27.9	10.3	-97.1562
26.7	25.3	26.1	24.9	22	19.3	17.8	22.5	14.2	28	10.3	-97.0938
26.7	25.3	26.2	25	22	19.3	17.8	22.5	14.2	27.9	10.3	-97.1562
26.7	25.3	26.2	25	22	19.3	17.8	22.5	14.2	28	10.3	-97.1562
26.7	25.3	26.2	25	22	19.3	17.8	22.5	14.2	28	10.3	-97.125
26.7	25.3	26.2	25	22	19.3	17.9	22.5	14.2	28	10.3	-97.2188
26.7	25.4	26.2	25	22	19.3	17.9	22.6	14.2	28	10.3	-97.1562
26.7	25.4	26.2	24.9	22	19.3	17.9	22.6	14.3	28	10.3	-97.3125
26.7	25.4	26.2	25	22	19.3	17.9	22.6	14.3	28	10.3	-97.1562
26.8	25.4	26.2	25	22	19.3	17.9	22.6	14.3	28	10.3	-97.3125
26.8	25.3	26.2	25	22	19.3	17.9	22.6	14.3	28	10.3	-97.1875
26.8	25.3	26.2	25	22	19.3	17.9	22.6	14.3	28	10.3	-97.3438
26.8	25.3	26.2	25	22	19.3	17.9	22.6	14.3	28	10.3	-97.1875
26.8	25.3	26.2	25	22	19.3	17.9	22.6	14.3	28	10.3	-97.2188
26.8	25.3	26.2	25	22	19.3	17.9	22.6	14.3	28	10.3	-97.2812
26.8	25.3	26.2	25	22	19.3	17.8	22.6	14.3	28	10.3	-97.1562
26.8	25.3	26.2	25	22	19.3	17.9	22.6	14.3	28	10.3	-97.1875
26.8	25.3	26.2	25	22	19.3	17.9	22.6	14.3	28	10.3	-97.125
26.8	25.3	26.2	25	22.1	19.3	17.9	22.6	14.3	28	10.3	-97.125
26.8	25.3	26.2	25	22.1	19.3	17.9	22.6	14.3	28	10.3	-97.1875
26.8	25.3	26.2	25	22.1	19.3	17.9	22.6	14.3	28	10.3	-97.0625
26.8	25.3	26.2	25	22.1	19.3	17.9	22.6	14.3	28	10.3	-97.0938
26.8	25.3	26.2	25	22.1	19.4	17.9	22.6	14.3	28	10.3	-97.0625
26.8	25.3	26.2	25	22.1	19.4	17.9	22.6	14.3	28	10.3	-97.2188
26.8	25.3	26.2	25	22.1	19.4	17.9	22.6	14.3	28	10.3	-97.125
26.8	25.3	26.2	25	22.1	19.4	17.9	22.7	14.3	28	10.3	-97.3125
26.8	25.3	26.2	24.9	22.1	19.4	17.9	22.7	14.3	28	10.3	-97.1562
26.8	25.3	26.2	24.9	22.1	19.4	17.9	22.7	14.3	28	10.3	-97.3125
26.8	25.2	26.2	24.9	22.1	19.4	17.9	22.7	14.3	28	10.3	-97.1875
26.8	25.2	26.2	24.9	22.1	19.4	17.9	22.7	14.3	28	10.3	-97.2812
26.8	25.2	26.2	24.9	22.1	19.4	17.9	22.7	14.3	28	10.3	-97.1562
26.8	25.2	26.2	24.9	22.1	19.4	17.9	22.7	14.3	28	10.3	-97.2812
26.8	25.2	26.2	24.9	22.1	19.4	17.9	22.7	14.3	28	10.3	-97.2188
26.8	25.2	26.2	24.9	22.1	19.4	17.9	22.7	14.3	28	10.3	-97.2812
26.8	25.2	26.2	24.8	22.2	19.4	17.9	22.6	14.3	28	10.3	-97.3125
26.9	25.2	26.2	24.8	22.2	19.5	17.9	22.7	14.3	28	10.3	-97.4062
26.9	25.2	26.2	24.8	22.1	19.5	17.9	22.7	14.3	28	10.3	-97.3125
26.9	25.2	26.2	24.8	22.1	19.5	18	22.7	14.3	28	10.3	-97.3438
26.9	25.2	26.2	24.8	22.2	19.5	18	22.7	14.3	28	10.3	-97.1875
26.9	25.2	26.2	24.7	22.2	19.5	18	22.7	14.3	28	10.3	-97.3125
26.9	25.2	26.2	24.8	22.2	19.5	18	22.7	14.3	28	10.3	-97.125
26.9	25.2	26.2	24.8	22.2	19.5	18	22.7	14.3	28	10.3	-97.2812
26.9	25.2	26.3	24.8	22.2	19.5	18	22.7	14.3	28	10.3	-97.125
26.9	25.2	26.3	24.8	22.2	19.5	18	22.7	14.3	28	10.3	-97.2188
26.9	25.1	26.3	24.7	22.2	19.5	18	22.8	14.3	28	10.3	-97.0625
26.9	25.1	26.3	24.7	22.2	19.5	18	22.8	14.3	28	10.3	-97.125
26.9	25.1	26.3	24.7	22.2	19.5	18	22.8	14.3	28	10.3	-97.0625
26.9	25.1	26.3	24.7	22.2	19.5	18	22.8	14.3	28	10.3	-97.1562
27	25.1	26.3	24.7	22.3	19.6	18	22.8	14.3	28	10.3	-97.1562
27	25.1	26.3	24.7	22.3	19.5	18	22.8	14.3	28	10.3	-97.1875
27	25.1	26.3	24.7	22.3	19.6	18	22.8	14.3	28	10.3	-97.2188
27	25.1	26.3	24.7	22.3	19.6	18	22.8	14.3	28	10.3	-97.1562
27	25.1	26.3	24.7	22.3	19.6	18	22.8	14.3	28	10.3	-97.3438
27	25.1	26.3	24.7	22.3	19.6	18	22.8	14.3	28	10.3	-97.3438
27	25.1	26.3	24.7	22.3	19.6	18	22.8	14.3	28.1	10.3	-97.2188
27	25.1	26.3	24.7	22.3	19.6	18	22.8	14.3	28.1	10.3	-97.375
27	25.1	26.3	24.7	22.3	19.6	18	22.8	14.3	28	10.3	-97.2812
27	25.1	26.3	24.7	22.2	19.6	18	22.8	14.3	28	10.3	-97.4375
27	25.1	26.3	24.7	22.3	19.6	18	22.8	14.3	28.1	10.3	-97.2812
27	25.1	26.3	24.7	22.3	19.6	18	22.8	14.3	28.1	10.3	-97.4375
27	25.1	26.3	24.8	22.3	19.6	18	22.8	14.3	28.1	10.3	-97.375
27	25.2	26.3	24.8	22.3	19.6	18	22.9	14.3	28.1	10.3	-97.4688
27	25.2	26.3	24.8	22.3	19.6	18	22.9	14.3	28.1	10.3	-97.375
27	25.2	26.3	24.8	22.3	19.6	18	22.9	14.3	28	10.3	-97.4062
27	25.2	26.3	24.9	22.3	19.6	18	22.9	14.3	28	10.3	-97.3438
27	25.2	26.3	24.9	22.3	19.6	18	22.9	14.4	28	10.3	-97.25
27	25.2	26.3	24.9	22.3	19.5	18	22.9	14.4	28	10.3	-97.3125
27	25.2	26.3	24.9	22.3	19.6	18	22.9	14.4	28	10.3	-97.2188
27	25.2	26.4	24.9	22.3	19.6	18	22.9	14.4	28	10.3	-97.4375
27	25.2	26.4	24.9	22.3	19.6	18	22.9	14.4	28	10.3	-97.25
27	25.2	26.4	24.9	22.3	19.6	18	22.9	14.4	28	10.3	-97.4688
27	25.2	26.4	24.9	22.3	19.6	18	22.9	14.4	28	10.3	-97.3438
27	25.2	26.4	24.9	22.3	19.6	18	22.9	14.4	28	10.3	-97.4688
27	25.2	26.4	24.9	22.3	19.6	18	22.9	14.4	28	10.3	-97.3438
27	25.2	26.4	24.9	22.3	19.6	18	22.9	14.4	28	10.3	-97.4062
27.1	25.2	26.4	24.9	22.3	19.6	18	22.9	14.4	28	10.3	-97.5312
27.1	25.3	26.4	24.9	22.3	19.6	18	22.9	14.4	28	10.3	-97.4375
27.1	25.3	26.4	24.9	22.3	19.7	18	22.9	14.4	28	10.3	-97.4375
27.1	25.3	26.4	25	22.3	19.7	18	23	14.4	28	10.3	-97.4062
27.1	25.3	26.4	25	22.3	19.7	18	23	14.4	28	10.3	-97.4375
27.1	25.3	26.4	25.1	22.3	19.7	18.1	23	14.4	28	10.3	-97.5625
27.1	25.3	26.4	25.1	22.4	19.7	18	23	14.4	28	10.3	-97.5
27.1	25.4	26.4	25.1	22.4	19.6	18.1	23	14.4	28	10.3	-97.625
27.2	25.4	26.4	25.1	22.4	19.7	18.1	22.9	14.4	28	10.3	-97.5312
27.2	25.4	26.4	25.1	22.4	19.7	18	23	14.4	28	10.3	-97.6875
27.2	25.4	26.4	25.1	22.4	19.7	18.1	23	14.4	28	10.3	-97.5938
27.2	25.4	26.4	25.1	22.4	19.7	18.1	23	14.4	28.1	10.3	-97.8125
27.2	25.4	26.4	25.1	22.3	19.7	18.1	23	14.4	28.1	10.3	-97.6562
27.2	25.4	26.4	25.1	22.4	19.7	18.1	23	14.4	28	10.3	-97.8438
27.2	25.4	26.4	25.1	22.4	19.7	18.1	23	14.4	28	10.3	-97.7188
27.2	25.4	26.4	25.1	22.4	19.7	18.1	23	14.4	28	10.3	-97.7812
27.2	25.4	26.4	25.1	22.4	19.7	18.1	23	14.4	28	10.3	-97.6875
27.2	25.3	26.4	25.1	22.4	19.7	18.1	23	14.4	28	10.3	-97.7188
27.2	25.3	26.4	25.1	22.4	19.7	18.1	23	14.4	28	10.3	-97.7188
27.2	25.4	26.5	25.1	22.4	19.7	18.1	23	14.4	28	10.3	-97.75
27.2	25.4	26.5	25.1	22.4	19.7	18.1	23	14.4	28.1	10.3	-97.7188
27.3	25.4	26.5	25.2	22.4	19.7	18.1	23	14.4	28.1	10.3	-97.875
27.3	25.4	26.5	25.2	22.4	19.7	18.1	23	14.4	28.1	10.3	-97.8125
27.3	25.4	26.5	25.2	22.4	19.7	18.1	23	14.4	28.1	10.3	-97.9062
27.3	25.4	26.5	25.3	22.4	19.7	18.1	23.1	14.4	28.1	10.3	-97.7188
27.3	25.4	26.5	25.3	22.5	19.7	18.1	23.1	14.4	28.1	10.3	-97.8125
27.3	25.4	26.5	25.3	22.5	19.7	18.1	23.1	14.4	28.1	10.3	-97.6562
27.3	25.4	26.5	25.4	22.5	19.7	18.1	23.1	14.4	28.1	10.3	-97.8125
27.3	25.5	26.5	25.4	22.5	19.7	18.1	23.1	14.4	28.1	10.3	-97.6562
27.3	25.4	26.5	25.4	22.5	19.8	18.2	23.1	14.4	28.1	10.3	-97.7812
27.3	25.4	26.5	25.4	22.5	19.8	18.2	23.1	14.4	28.1	10.3	-97.6875
27.3	25.4	26.5	25.3	22.5	19.8	18.2	23.1	14.4	28.1	10.3	-97.7812
27.3	25.5	26.5	25.3	22.5	19.8	18.1	23.1	14.4	28.1	10.3	-97.7812
27.3	25.5	26.5	25.3	22.5	19.8	18.2	23.1	14.4	28.1	10.3	-97.75
27.3	25.5	26.5	25.3	22.5	19.7	18.2	23.1	14.4	28.1	10.3	-97.6562
27.4	25.5	26.5	25.4	22.5	19.8	18.2	23.1	14.4	28.1	10.3	-97.5625
27.4	25.5	26.5	25.4	22.5	19.8	18.2	23.1	14.4	28.1	10.3	-97.5938
27.4	25.5	26.6	25.4	22.5	19.8	18.2	23.1	14.4	28.1	10.3	-97.5312
27.4	25.5	26.6	25.4	22.5	19.8	18.2	23.1	14.4	28.1	10.3	-97.7188
27.4	25.5	26.6	25.4	22.5	19.8	18.2	23.1	14.4	28.1	10.3	-97.6562
27.4	25.5	26.6	25.4	22.5	19.8	18.2	23.2	14.4	28.1	10.3	-97.4688
27.4	25.5	26.6	25.4	22.5	19.8	18.2	23.2	14.4	28.1	10.3	-97.6875
27.4	25.5	26.6	25.4	22.5	19.8	18.2	23.2	14.4	28.1	10.3	-97.5312
27.4	25.5	26.6	25.4	22.5	19.8	18.1	23.2	14.4	28.1	10.3	-97.6875
27.4	25.5	26.6	25.4	22.5	19.8	18.2	23.2	14.4	28.1	10.3	-97.5312
27.4	25.5	26.6	25.4	22.5	19.8	18.2	23.2	14.4	28.1	10.3	-97.5938
27.4	25.5	26.6	25.4	22.5	19.8	18.2	23.2	14.4	28.1	10.3	-97.4062
27.4	25.5	26.6	25.3	22.5	19.8	18.2	23.2	14.4	28.1	10.3	-97.375
27.4	25.5	26.6	25.3	22.5	19.8	18.2	23.2	14.4	28.1	10.3	-97.4062
27.4	25.5	26.6	25.3	22.5	19.8	18.2	23.2	14.4	28.1	10.3	-97.375
27.4	25.5	26.6	25.3	22.5	19.8	18.2	23.2	14.4	28.1	10.3	-97.4688
27.4	25.5	26.6	25.3	22.5	19.8	18.2	23.2	14.4	28.1	10.3	-97.4062
27.4	25.5	26.6	25.3	22.5	19.8	18.2	23.2	14.4	28.1	10.3	-97.5312
27.4	25.5	26.6	25.4	22.5	19.9	18.2	23.2	14.4	28.1	10.3	-97.3438
27.5	25.5	26.6	25.4	22.5	19.9	18.1	23.2	14.4	28.1	10.3	-97.4375
27.5	25.5	26.6	25.4	22.5	19.8	18.2	23.2	14.5	28.1	10.3	-97.2188
27.5	25.5	26.6	25.4	22.6	19.9	18.2	23.2	14.5	28.1	10.3	-97.375
27.5	25.5	26.6	25.5	22.6	19.9	18.2	23.2	14.5	28.1	10.3	-97.25
27.5	25.6	26.6	25.4	22.6	19.9	18.2	23.2	14.5	28.1	10.3	-97.375
27.5	25.6	26.6	25.5	22.6	19.9	18.2	23.2	14.5	28.1	10.3	-97.3125
27.5	25.6	26.6	25.6	22.6	19.9	18.2	23.2	14.5	28.1	10.3	-97.2188
27.5	25.6	26.6	25.6	22.6	19.9	18.2	23.2	14.5	28.1	10.3	-97.2812
27.5	25.6	26.6	25.6	22.6	19.9	18.3	23.2	14.5	28.1	10.3	-97.25
27.5	25.7	26.6	25.6	22.6	19.9	18.3	23.2	14.5	28.1	10.3	-97.2188
27.5	25.7	26.6	25.7	22.6	19.9	18.3	23.2	14.4	28.1	10.3	-97.1562
27.5	25.7	26.6	25.7	22.6	19.9	18.3	23.3	14.4	28.1	10.3	-97.0312
27.5	25.7	26.6	25.7	22.6	19.8	18.3	23.3	14.4	28.1	10.3	-97.0938
27.5	25.7	26.6	25.7	22.5	19.9	18.3	23.3	14.5	28.1	10.3	-96.9375
27.5	25.7	26.6	25.7	22.6	19.9	18.3	23.3	14.4	28.1	10.3	-97.0938
27.5	25.7	26.6	25.8	22.6	19.9	18.3	23.3	14.4	28.1	10.3	-97
27.5	25.8	26.6	25.8	22.6	19.9	18.3	23.3	14.4	28.1	10.3	-97.2812
27.5	25.8	26.6	25.8	22.6	19.9	18.3	23.3	14.4	28.1	10.3	-97.25
27.5	25.8	26.6	25.8	22.6	19.9	18.3	23.3	14.4	28.1	10.3	-97.4375
27.5	25.8	26.6	25.8	22.6	19.9	18.3	23.2	14.4	28.1	10.3	-97.3438
27.5	25.8	26.6	25.9	22.6	19.9	18.3	23.3	14.5	28.1	10.3	-97.5
27.5	25.8	26.6	25.9	22.6	19.8	18.3	23.3	14.5	28.1	10.3	-97.3125
27.5	25.8	26.6	25.9	22.6	19.9	18.3	23.3	14.5	28.1	10.3	-97.3438
27.5	25.8	26.6	25.9	22.6	19.9	18.3	23.3	14.5	28.1	10.3	-97.3125
27.5	25.8	26.6	25.9	22.6	19.9	18.3	23.3	14.5	28.1	10.3	-97.3125
27.5	25.8	26.6	25.9	22.6	20	18.4	23.3	14.5	28.1	10.3	-97.375
27.5	25.8	26.6	25.9	22.6	20	18.3	23.3	14.5	28.1	10.3	-97.375
27.5	25.8	26.6	25.9	22.6	20	18.4	23.3	14.5	28.1	10.3	-97.3125
27.5	25.8	26.6	25.9	22.6	20	18.4	23.3	14.5	28.1	10.3	-97.4375
27.5	25.8	26.6	26	22.6	19.9	18.4	23.3	14.5	28.1	10.3	-97.3125
27.5	25.8	26.6	26	22.6	19.9	18.4	23.3	14.5	28.1	10.3	-97.4688
27.5	25.8	26.6	25.9	22.7	19.9	18.4	23.3	14.5	28.1	10.3	-97.3438
27.5	25.8	26.6	26	22.7	19.9	18.3	23.3	14.5	28.1	10.3	-97.5
27.5	25.8	26.6	26	22.7	19.9	18.4	23.4	14.5	28.1	10.3	-97.3125
27.6	25.8	26.6	26	22.7	20	18.4	23.4	14.5	28.1	10.3	-97.4375
27.6	25.8	26.7	26	22.7	20	18.4	23.4	14.4	28.1	10.3	-97.2812
27.6	25.8	26.7	25.9	22.7	19.9	18.4	23.3	14.5	28.1	10.3	-97.375
27.6	25.8	26.6	26	22.7	20	18.4	23.4	14.4	28.1	10.3	-97.2188
27.6	25.8	26.7	26	22.7	20	18.4	23.4	14.4	28.1	10.3	-97.2188
27.6	25.8	26.7	26	22.7	20	18.4	23.4	14.4	28.1	10.3	-97.2188
27.6	25.8	26.6	25.9	22.7	20	18.4	23.4	14.4	28.1	10.3	-97.125
27.6	25.8	26.7	25.9	22.7	20	18.4	23.4	14.4	28.2	10.3	-97.125
27.6	25.8	26.7	25.9	22.7	20	18.4	23.4	14.4	28.1	10.3	-97.0312
27.6	25.8	26.7	25.9	22.7	20	18.4	23.4	14.4	28.2	10.3	-97.0938
27.6	25.8	26.7	26	22.7	20	18.4	23.4	14.4	28.1	10.3	-97
27.6	25.8	26.7	26	22.7	20	18.4	23.4	14.4	28.1	10.3	-97.2188
27.6	25.8	26.7	26	22.7	20	18.4	23.4	14.5	28.1	10.3	-97.1875
27.6	25.8	26.7	26	22.7	20	18.4	23.4	14.5	28.1	10.3	-96.9375
27.6	25.9	26.7	26	22.7	20	18.4	23.4	14.5	28.1	10.3	-97.0625
27.6	25.9	26.7	26	22.7	20	18.4	23.4	14.5	28.1	10.3	-96.9688
27.6	25.9	26.7	26	22.7	20	18.4	23.4	14.5	28.1	10.3	-97.0938
27.6	25.9	26.7	26	22.7	20	18.4	23.4	14.5	28.1	10.3	-97
27.6	25.9	26.7	26.1	22.7	20	18.4	23.4	14.5	28.1	10.3	-97
27.6	25.8	26.7	26.1	22.7	20	18.4	23.4	14.5	28.1	10.3	-96.9375
27.6	25.8	26.7	26.1	22.7	20	18.4	23.4	14.5	28.1	10.3	-97
27.7	25.8	26.7	26.1	22.7	20	18.5	23.4	14.5	28.1	10.3	-97.0312
27.7	25.8	26.7	26.1	22.7	20	18.5	23.4	14.5	28.1	10.3	-97.0312
27.7	25.8	26.7	26	22.7	20	18.5	23.4	14.5	28.1	10.3	-97.1562
27.7	25.8	26.7	26.1	22.7	20	18.5	23.4	14.5	28.1	10.3	-97.0625
27.7	25.8	26.7	26.1	22.7	20	18.5	23.4	14.5	28.1	10.3	-97.2188
27.7	25.9	26.7	26.1	22.7	20	18.5	23.4	14.5	28.1	10.3	-97.0625
27.7	25.9	26.7	26.1	22.7	20	18.5	23.4	14.5	28.1	10.3	-97.2188
27.7	25.9	26.7	26.1	22.7	20	18.5	23.4	14.5	28.1	10.3	-97.0625
27.7	25.9	26.7	26.1	22.7	20	18.5	23.5	14.5	28.1	10.3	-97.1875
27.7	25.9	26.7	26.1	22.7	20.1	18.4	23.4	14.5	28.1	10.3	-97.0625
27.7	25.9	26.7	26.2	22.7	20.1	18.5	23.5	14.5	28.1	10.3	-97.1562
27.7	25.9	26.7	26.2	22.7	20	18.5	23.5	14.5	28.1	10.3	-97.125
27.7	25.9	26.7	26.2	22.7	20.1	18.5	23.5	14.5	28.1	10.3	-97.0312
27.7	25.9	26.7	26.2	22.7	20.1	18.5	23.5	14.5	28.1	10.3	-97.125
27.7	25.9	26.8	26.2	22.7	20.1	18.5	23.5	14.5	28.1	10.3	-97.0625
27.7	25.9	26.7	26.1	22.7	20.1	18.6	23.5	14.5	28.1	10.3	-97
27.7	25.9	26.8	26.1	22.8	20.1	18.6	23.5	14.5	28.1	10.3	-97.0312
27.7	25.9	26.8	26.1	22.8	20.1	18.6	23.5	14.5	28.1	10.3	-97
27.7	25.9	26.8	26.1	22.8	20.1	18.6	23.5	14.5	28.1	10.3	-97.0938
27.7	25.9	26.8	26.2	22.8	20.1	18.6	23.4	14.5	28.1	10.3	-96.9375
27.8	26	26.8	26.2	22.8	20.1	18.6	23.5	14.5	28.1	10.3	-97.0312
27.8	26	26.8	26.2	22.8	20.1	18.6	23.5	14.5	28.1	10.3	-96.8125
27.8	26	26.8	26.2	22.8	20.1	18.6	23.5	14.5	28.1	10.3	-97
27.8	26	26.8	26.2	22.8	20.1	18.6	23.5	14.5	28.1	10.3	-96.875
27.8	26	26.8	26.2	22.8	20.1	18.6	23.5	14.5	28.1	10.3	-97
27.8	26	26.7	26.2	22.8	20.1	18.6	23.5	14.5	28.1	10.3	-96.8438
27.8	26	26.8	26.2	22.9	20.1	18.6	23.5	14.5	28.1	10.3	-96.9062
27.8	26	26.8	26.2	22.9	20.1	18.6	23.5	14.5	28.1	10.3	-96.8125
27.8	26	26.8	26.2	22.9	20.1	18.6	23.5	14.5	28.1	10.3	-96.8438
27.8	26	26.8	26.2	22.9	20.1	18.6	23.5	14.5	28.1	10.3	-96.8438
27.8	26	26.8	26.2	22.9	20.1	18.6	23.5	14.5	28.1	10.3	-96.875
27.8	26	26.8	26.3	22.9	20.1	18.6	23.5	14.5	28.1	10.3	-96.8438
27.8	26	26.8	26.3	22.9	20.1	18.6	23.5	14.5	28.1	10.3	-96.9375
27.8	26.1	26.8	26.3	22.9	20.1	18.6	23.5	14.5	28.1	10.3	-96.8438
27.8	26	26.8	26.3	22.9	20.1	18.6	23.5	14.5	28.1	10.3	-97.0312
27.8	26	26.8	26.3	22.9	20.1	18.6	23.5	14.5	28.1	10.3	-96.9375
27.8	26.1	26.8	26.3	22.9	20.1	18.6	23.5	14.5	28.1	10.3	-97.0625
27.9	26	26.8	26.3	22.9	20.1	18.6	23.6	14.5	28.1	10.3	-96.875
27.9	26	26.8	26.3	22.9	20.1	18.6	23.6	14.5	28.1	10.3	-97
27.9	26	26.8	26.3	22.9	20.1	18.6	23.5	14.5	28.1	10.3	-96.8438
27.9	26	26.8	26.3	22.9	20.1	18.6	23.6	14.5	28.1	10.3	-96.7812
27.9	26	26.8	26.2	22.9	20.1	18.6	23.6	14.5	28.1	10.3	-96.6875
27.9	26	26.8	26.2	22.9	20.2	18.7	23.6	14.5	28.1	10.3	-96.7188
27.9	26	26.8	26.2	22.9	20.2	18.7	23.6	14.5	28.1	10.3	-96.6875
27.9	26	26.8	26.2	22.9	20.2	18.7	23.6	14.5	28.1	10.3	-96.7188
27.9	26	26.8	26.2	22.9	20.2	18.7	23.6	14.5	28.1	10.3	-96.7188
27.9	26	26.8	26.3	22.9	20.2	18.7	23.6	14.5	28.1	10.3	-96.6562
27.9	26	26.8	26.3	22.9	20.2	18.7	23.6	14.5	28.1	10.3	-96.75
27.9	26	26.8	26.3	22.9	20.2	18.7	23.6	14.5	28.1	10.3	-96.5625
27.8	26	26.8	26.3	22.9	20.2	18.7	23.6	14.5	28.1	10.3	-96.7188
27.8	26.1	26.8	26.3	22.9	20.2	18.7	23.6	14.5	28.1	10.3	-96.5625
27.9	26.1	26.8	26.3	22.9	20.2	18.7	23.6	14.5	28.1	10.3	-96.5938
27.9	26.1	26.8	26.3	22.9	20.2	18.7	23.6	14.5	28.1	10.3	-96.6875
27.9	26.1	26.8	26.3	22.9	20.2	18.7	23.6	14.5	28.1	10.3	-96.5
27.9	26.1	26.8	26.4	22.9	20.2	18.7	23.6	14.5	28.1	10.3	-96.6875
27.9	26.1	26.8	26.4	22.9	20.2	18.7	23.6	14.5	28.1	10.3	-96.5
27.9	26.1	26.8	26.4	22.9	20.2	18.7	23.6	14.5	28.1	10.3	-96.5625
27.9	26.1	26.8	26.4	22.9	20.2	18.7	23.6	14.5	28.1	10.3	-96.4062
27.9	26.1	26.8	26.4	23	20.2	18.7	23.6	14.5	28.1	10.3	-96.4062
27.9	26.1	26.8	26.4	23	20.2	18.6	23.6	14.5	28.1	10.3	-96.4062
27.9	26.1	26.8	26.4	23	20.2	18.7	23.6	14.5	28.1	10.3	-96.3438
27.9	26.1	26.8	26.4	23	20.2	18.7	23.6	14.5	28.1	10.3	-96.4375
27.9	26.1	26.8	26.4	23	20.2	18.7	23.6	14.5	28.1	10.3	-96.3125
27.9	26.1	26.8	26.4	23	20.2	18.7	23.6	14.5	28.1	10.3	-96.4062
27.9	26	26.8	26.4	23	20.2	18.7	23.6	14.5	28.1	10.3	-96.2188
27.9	26	26.8	26.4	23	20.2	18.7	23.7	14.5	28.1	10.3	-96.375
27.9	26	26.8	26.4	23	20.2	18.7	23.7	14.5	28.1	10.3	-96.3125
27.9	26	26.8	26.4	23	20.2	18.7	23.7	14.5	28.1	10.3	-96.4375
27.9	26	26.8	26.4	23	20.2	18.7	23.7	14.5	28.1	10.3	-96.2188
27.9	26	26.8	26.4	23	20.2	18.7	23.7	14.5	28.1	10.3	-96.3438
27.9	26.1	26.8	26.4	23	20.2	18.7	23.7	14.5	28.1	10.3	-96.25
27.9	26.1	26.8	26.4	23	20.2	18.7	23.7	14.5	28.1	10.3	-96.4688
27.9	26.1	26.8	26.4	23	20.2	18.7	23.7	14.5	28.1	10.3	-96.5
27.9	26.1	26.8	26.4	23	20.2	18.7	23.7	14.5	28.1	10.3	-96.3438
28	26.1	26.8	26.4	23	20.2	18.7	23.7	14.5	28.1	10.3	-96.2188
28	26.1	26.8	26.4	23.1	20.2	18.8	23.7	14.5	28.1	10.3	-96.1562
28	26.1	26.9	26.4	23.1	20.2	18.8	23.7	14.5	28.1	10.3	-96
28	26	26.9	26.4	23.1	20.2	18.8	23.7	14.5	28.1	10.3	-96.0938
28	26	26.9	26.4	23.1	20.2	18.8	23.7	14.5	28.1	10.3	-95.9375
28	26	26.9	26.4	23.1	20.2	18.8	23.7	14.5	28.1	10.3	-96
28	26	26.9	26.4	23.1	20.3	18.8	23.7	14.5	28.1	10.3	-95.8438
28	26.1	26.9	26.4	23.1	20.3	18.8	23.6	14.6	28.1	10.3	-95.9688
28	26.1	26.9	26.4	23	20.3	18.7	23.7	14.6	28.1	10.3	-95.7812
28	26.1	26.9	26.5	23	20.3	18.8	23.7	14.6	28.1	10.3	-95.9375
28	26.1	26.9	26.5	23	20.3	18.8	23.7	14.6	28.1	10.3	-95.7812
28	26.1	26.9	26.5	23	20.3	18.8	23.7	14.6	28.1	10.3	-95.9375
28	26.1	26.9	26.5	23	20.3	18.8	23.7	14.6	28.1	10.3	-95.8125
28	26.1	26.9	26.4	23	20.3	18.8	23.7	14.6	28.1	10.3	-95.8438
28	26.1	26.9	26.5	23	20.3	18.8	23.7	14.6	28.1	10.3	-95.7188
27.9	26.1	26.9	26.5	23	20.3	18.8	23.7	14.6	28.1	10.3	-95.8438
27.9	26.1	26.8	26.5	23	20.3	18.8	23.7	14.6	28.1	10.3	-95.875
27.9	26.1	26.8	26.5	23	20.3	18.8	23.7	14.6	28.1	10.3	-95.7812
27.9	26.1	26.8	26.5	23	20.3	18.8	23.6	14.6	28.1	10.3	-95.75
27.9	26.1	26.8	26.5	23	20.3	18.8	23.7	14.6	28.1	10.3	-95.8438
27.9	26.1	26.8	26.5	23	20.3	18.8	23.7	14.6	28.1	10.3	-95.6875
27.9	26.1	26.8	26.5	23	20.3	18.8	23.7	14.6	28.1	10.3	-95.8125
27.9	26.1	26.8	26.5	23	20.3	18.8	23.7	14.6	28.1	10.3	-95.625
27.9	26.1	26.8	26.5	22.9	20.3	18.8	23.7	14.6	28.1	10.3	-95.7812
27.9	26.1	26.8	26.5	23	20.3	18.8	23.7	14.6	28.1	10.3	-95.625
28	26.1	26.8	26.5	23	20.3	18.8	23.7	14.6	28.1	10.3	-95.75
28	26.1	26.8	26.5	23	20.3	18.8	23.7	14.6	28.1	10.3	-95.5938
28	26.1	26.8	26.5	23	20.3	18.8	23.7	14.6	28.1	10.4	-95.625
28	26.1	26.8	26.5	23	20.3	18.8	23.8	14.6	28.1	10.4	-95.5625
28	26.1	26.8	26.5	23.1	20.3	18.8	23.8	14.6	28.1	10.4	-95.625
28	26.1	26.8	26.5	23.1	20.3	18.8	23.8	14.6	28.1	10.4	-95.5625
28	26.1	26.8	26.5	23.1	20.3	18.8	23.8	14.6	28.1	10.4	-95.5
28	26.1	26.8	26.5	23.1	20.3	18.8	23.8	14.6	28.1	10.4	-95.5938
28	26.1	26.8	26.5	23.1	20.3	18.8	23.8	14.6	28.1	10.4	-95.5
28	26.1	26.8	26.5	23.1	20.2	18.8	23.8	14.6	28.1	10.4	-95.625
28	26.1	26.8	26.5	23.1	20.3	18.8	23.8	14.6	28.1	10.4	-95.4688
28	26.1	26.8	26.5	23.1	20.3	18.8	23.8	14.6	28.1	10.4	-95.6562
28	26.1	26.8	26.5	23.1	20.3	18.8	23.8	14.6	28.1	10.4	-95.5
28	26.1	26.8	26.5	23.1	20.3	18.8	23.8	14.6	28.1	10.4	-95.5312
28	26.1	26.8	26.5	23.1	20.3	18.8	23.8	14.6	28.1	10.4	-95.6562
28	26.1	26.8	26.5	23.1	20.3	18.8	23.8	14.6	28.1	10.4	-95.5
28	26.1	26.8	26.5	23.1	20.4	18.8	23.8	14.6	28.1	10.4	-95.625
28	26.1	26.8	26.5	23.1	20.4	18.8	23.8	14.6	28.1	10.4	-95.5
28	26.1	26.8	26.6	23.1	20.4	18.8	23.8	14.6	28.1	10.4	-95.5312
28	26.1	26.8	26.5	23.1	20.4	18.8	23.8	14.6	28.1	10.4	-95.4062
28	26.1	26.8	26.6	23.1	20.4	18.8	23.8	14.6	28.1	10.4	-95.4375
28	26.1	26.8	26.6	23.1	20.4	18.8	23.8	14.6	28.1	10.4	-95.4688
28	26.1	26.8	26.6	23.2	20.4	18.8	23.8	14.6	28.1	10.4	-95.4375
28	26.1	26.8	26.6	23.2	20.4	18.8	23.8	14.6	28.1	10.4	-95.5312
28	26.1	26.8	26.5	23.2	20.4	18.8	23.8	14.6	28.1	10.4	-95.4375
28	26.1	26.8	26.6	23.2	20.4	18.8	23.8	14.6	28.1	10.4	-95.5625
28	26.1	26.8	26.6	23.2	20.4	18.8	23.8	14.6	28.1	10.4	-95.375
28.1	26.1	26.8	26.6	23.2	20.4	18.8	23.8	14.6	28.1	10.4	-95.5312
28.1	26.1	26.8	26.6	23.2	20.4	18.8	23.8	14.6	28.1	10.4	-95.375
28.1	26.1	26.8	26.6	23.2	20.4	18.8	23.8	14.6	28.1	10.4	-95.5625
28.1	26.1	26.8	26.6	23.2	20.4	18.8	23.8	14.6	28.1	10.4	-95.4062
28.1	26.1	26.8	26.6	23.2	20.4	18.8	23.8	14.6	28.1	10.4	-95.4688
28.1	26.1	26.8	26.6	23.2	20.4	18.8	23.9	14.6	28.1	10.4	-95.4062
28.1	26.1	26.8	26.6	23.2	20.4	18.8	23.9	14.6	28.1	10.4	-95.3438
28.1	26.1	26.8	26.5	23.2	20.4	18.8	23.9	14.6	28.1	10.4	-95.3125
28.1	26.1	26.8	26.5	23.2	20.4	18.8	23.9	14.6	28.1	10.4	-95.25
28.1	26.1	26.8	26.5	23.2	20.4	18.8	23.9	14.6	28.1	10.4	-95.2188
28.1	26.1	26.8	26.5	23.2	20.4	18.8	23.9	14.6	28.1	10.4	-95.25
28.1	26.1	26.8	26.5	23.2	20.4	18.8	23.9	14.6	28.1	10.4	-95.1562
28.1	26.1	26.8	26.5	23.2	20.4	18.8	23.9	14.6	28.1	10.4	-95.3438
28.1	26.1	26.8	26.5	23.2	20.4	18.8	23.9	14.6	28.1	10.4	-95.1875
28.1	26.1	26.8	26.6	23.2	20.4	18.9	23.9	14.6	28.1	10.4	-95.3125
28.1	26.1	26.8	26.6	23.2	20.4	18.8	23.9	14.6	28.1	10.4	-95.1562
28.1	26.1	26.8	26.6	23.2	20.4	18.9	23.9	14.6	28.1	10.4	-95.2812
28.1	26.1	26.9	26.6	23.2	20.4	18.9	23.9	14.6	28.1	10.4	-95.125
28.1	26.1	26.9	26.6	23.2	20.4	18.9	23.9	14.6	28.1	10.4	-95.25
28.1	26.1	26.9	26.6	23.2	20.4	18.9	23.9	14.6	28.1	10.4	-95.0938
28.1	26.1	26.9	26.6	23.2	20.4	18.9	23.9	14.6	28.1	10.4	-95.2188
28.1	26.1	26.9	26.6	23.3	20.4	18.9	23.9	14.6	28.1	10.4	-95.125
28.1	26.2	26.9	26.6	23.3	20.4	18.9	23.9	14.6	28.1	10.4	-95.125
28.1	26.1	26.9	26.6	23.3	20.4	18.9	23.9	14.6	28.1	10.4	-95.0938
28.1	26.1	26.9	26.6	23.3	20.4	18.9	23.9	14.6	28.1	10.4	-95.0625
28.1	26.1	26.9	26.6	23.3	20.4	18.9	23.9	14.7	28.1	10.4	-95.0625
28.1	26.1	26.9	26.6	23.3	20.4	18.9	23.9	14.7	28.1	10.4	-95.0312
28.1	26.1	26.9	26.5	23.3	20.4	18.9	23.9	14.7	28.1	10.4	-94.9375
28.2	26.1	26.9	26.5	23.3	20.4	18.9	23.9	14.7	28.1	10.4	-95.1875
28.2	26.1	26.9	26.5	23.3	20.4	18.9	23.9	14.7	28.1	10.4	-95.0625
28.2	26.1	26.9	26.5	23.3	20.4	18.9	23.9	14.7	28.1	10.4	-95.1562
28.1	26.1	26.8	26.4	23.3	20.4	18.9	23.9	14.7	28.1	10.4	-95
28.1	26.1	26.9	26.4	23.3	20.4	18.9	23.9	14.7	28.1	10.4	-95.2188
28.1	26.1	26.9	26.4	23.3	20.4	18.9	23.9	14.7	28.1	10.4	-95.125
28.2	26.1	26.9	26.4	23.3	20.4	18.9	23.9	14.7	28.1	10.4	-95.2188
28.2	26.1	26.9	26.4	23.3	20.4	18.9	23.9	14.7	28.1	10.4	-95
28.2	26.1	26.9	26.4	23.3	20.4	18.8	23.9	14.7	28.1	10.4	-95.0938
28.2	26.1	26.9	26.4	23.3	20.4	18.9	23.9	14.7	28.1	10.4	-95
28.2	26.1	26.9	26.4	23.3	20.4	18.9	23.9	14.7	28.1	10.4	-95
28.2	26.1	26.9	26.5	23.3	20.4	18.9	23.9	14.7	28.1	10.4	-94.9688
28.2	26.1	26.9	26.5	23.3	20.4	18.9	23.9	14.7	28.1	10.4	-94.9062
28.2	26.1	26.9	26.5	23.3	20.4	18.9	23.9	14.7	28.1	10.4	-94.9688
28.2	26.1	26.9	26.5	23.3	20.4	18.9	23.9	14.7	28.1	10.4	-94.8125
28.1	26.1	26.9	26.5	23.3	20.5	18.9	23.9	14.7	28.1	10.4	-94.9688
28.1	26.1	26.9	26.5	23.3	20.5	18.9	23.9	14.7	28.1	10.4	-94.8438
28.1	26.1	26.9	26.5	23.3	20.5	18.9	23.9	14.7	28.1	10.4	-94.9688
28.1	26.1	26.9	26.6	23.3	20.5	18.9	23.9	14.7	28.1	10.4	-94.9688
28.1	26.1	26.9	26.6	23.3	20.5	18.9	23.9	14.7	28.1	10.4	-94.8125
28.1	26.1	26.9	26.6	23.3	20.5	18.9	23.9	14.7	28.1	10.4	-94.9688
28.1	26.1	26.9	26.6	23.3	20.5	18.9	23.9	14.7	28.1	10.4	-94.7812
28.2	26.1	26.9	26.6	23.3	20.4	18.9	23.9	14.7	28.1	10.4	-94.9062
28.2	26.1	26.9	26.6	23.3	20.5	18.9	23.9	14.7	28.1	10.4	-94.8438
28.2	26.1	26.9	26.6	23.3	20.5	18.9	23.9	14.7	28.1	10.4	-94.875
28.2	26.1	26.9	26.6	23.3	20.5	18.9	23.9	14.7	28.1	10.4	-94.7812
28.2	26.1	26.9	26.6	23.3	20.5	18.9	23.9	14.7	28.1	10.4	-94.7812
28.2	26.1	26.9	26.6	23.4	20.5	19	24	14.7	28.1	10.4	-94.7812
28.2	26.1	26.8	26.6	23.4	20.5	19	24	14.7	28.1	10.4	-94.6875
28.2	26.1	26.8	26.6	23.4	20.5	19	24	14.7	28.1	10.4	-94.7812
28.2	26.1	26.8	26.6	23.4	20.5	19	24	14.7	28.1	10.4	-94.625
28.2	26.1	26.8	26.6	23.4	20.5	19	24	14.7	28.1	10.4	-94.8125
28.2	26.1	26.8	26.6	23.4	20.5	19	24	14.7	28.1	10.4	-94.625
28.2	26.1	26.8	26.6	23.4	20.5	19	24	14.7	28.1	10.4	-94.7188
28.2	26.1	26.8	26.6	23.4	20.5	19	24	14.7	28.1	10.4	-94.5625
28.2	26.1	26.8	26.6	23.4	20.4	19	24	14.7	28.1	10.4	-94.7188
28.2	26.1	26.8	26.6	23.4	20.5	19	24	14.7	28.1	10.4	-94.5
28.2	26.1	26.8	26.6	23.3	20.5	19	24	14.7	28.1	10.4	-94.5
28.2	26.1	26.8	26.6	23.4	20.5	19	24	14.7	28.1	10.4	-94.4062
28.2	26.1	26.8	26.6	23.4	20.5	19	24	14.7	28.1	10.4	-94.4375
28.2	26.1	26.8	26.6	23.4	20.5	19	24	14.7	28.1	10.4	-94.375
28.2	26.1	26.8	26.6	23.3	20.5	19	24	14.7	28.1	10.4	-94.375
28.2	26.1	26.8	26.6	23.3	20.5	19	24	14.7	28.1	10.4	-94.2812
28.2	26.1	26.8	26.6	23.3	20.5	19	24	14.7	28.1	10.4	-94.3438
28.2	26.1	26.8	26.6	23.4	20.5	19	24	14.7	28.1	10.4	-94.25
28.2	26.1	26.8	26.6	23.3	20.5	19	23.9	14.7	28.1	10.4	-94.5
28.2	26.1	26.8	26.6	23.4	20.5	19	24	14.7	28.1	10.4	-94.4062
28.2	26.1	26.8	26.6	23.3	20.5	19	24	14.7	28.1	10.4	-94.5
28.2	26.1	26.8	26.6	23.3	20.5	19	24	14.7	28.1	10.4	-94.3125
28.2	26.1	26.8	26.6	23.3	20.5	19	24	14.7	28.1	10.4	-94.4688
28.2	26.1	26.8	26.6	23.3	20.5	19	24	14.7	28.1	10.4	-94.375
28.2	26.1	26.8	26.6	23.3	20.5	19	24	14.7	28.1	10.4	-94.4062
28.2	26.1	26.8	26.6	23.3	20.5	19	24	14.7	28.1	10.4	-94.2188
28.2	26.1	26.8	26.6	23.3	20.5	19	24	14.7	28.1	10.4	-94.3125
28.2	26.1	26.8	26.6	23.3	20.5	19	24	14.7	28.1	10.4	-94.1875
28.2	26.1	26.8	26.6	23.3	20.5	19	24	14.7	28.1	10.4	-94.3125
28.2	26.1	26.8	26.6	23.3	20.5	19	24	14.7	28.1	10.4	-94.3125
28.2	26.1	26.8	26.6	23.4	20.5	19	24	14.7	28.1	10.4	-94.2812
28.2	26.1	26.9	26.6	23.4	20.5	19	24	14.7	28.1	10.4	-94.3125
28.2	26.1	26.9	26.7	23.3	20.5	19	24	14.7	28.1	10.4	-94.4062
28.2	26.1	26.9	26.7	23.3	20.5	19	24	14.7	28.1	10.4	-94.3125
28.2	26.1	26.9	26.7	23.4	20.5	19	24	14.7	28.1	10.4	-94.4375
28.2	26.1	26.9	26.7	23.4	20.5	19	24	14.7	28.1	10.4	-94.2812
28.2	26.2	26.9	26.7	23.4	20.5	19	24.1	14.7	28.1	10.4	-94.5
28.2	26.2	26.9	26.7	23.3	20.6	19	24.1	14.7	28.1	10.4	-94.3125
28.2	26.2	26.9	26.7	23.4	20.6	19	24.1	14.7	28.1	10.4	-94.375
28.2	26.2	26.9	26.7	23.4	20.6	19	24.1	14.7	28.1	10.4	-94.125
28.2	26.2	26.9	26.7	23.4	20.6	19	24.1	14.7	28.1	10.4	-94.25
28.2	26.2	26.9	26.7	23.4	20.6	19	24.1	14.7	28.1	10.4	-94.1875
28.2	26.2	26.9	26.7	23.4	20.6	19	24.1	14.7	28.1	10.4	-94.25
28.2	26.2	26.9	26.7	23.4	20.6	19	24.1	14.7	28.1	10.3	-94.2812
28.2	26.2	26.9	26.7	23.4	20.6	19	24.1	14.7	28.1	10.4	-94.25
28.2	26.2	26.9	26.7	23.4	20.6	19	24.1	14.7	28.1	10.4	-94.2812
28.2	26.2	26.9	26.7	23.4	20.6	19	24.1	14.7	28.1	10.4	-94.1875
28.2	26.2	26.9	26.7	23.4	20.6	19	24.1	14.7	28.1	10.4	-94.375
28.2	26.1	26.9	26.6	23.3	20.6	19	24.1	14.7	28.1	10.4	-94.1875
28.2	26.1	26.9	26.6	23.4	20.6	19	24.1	14.7	28.1	10.4	-94.3438
28.3	26.1	26.9	26.5	23.4	20.6	19	24.1	14.7	28.1	10.4	-94.2188
28.3	26.1	26.9	26.6	23.4	20.6	19	24.1	14.7	28	10.4	-94.375
28.3	26.1	26.9	26.6	23.4	20.6	19	24.1	14.7	28.1	10.4	-94.2812
28.3	26.1	26.9	26.5	23.4	20.6	19	24.1	14.7	28.1	10.4	-94.1562
28.3	26.1	26.9	26.5	23.4	20.6	19	24.1	14.7	28.1	10.4	-94.3438
28.3	26.1	26.9	26.6	23.4	20.6	19	24.1	14.7	28.1	10.4	-94.25
28.3	26.1	27	26.6	23.4	20.6	19	24	14.7	28.1	10.4	-94.2812
28.3	26.2	26.9	26.6	23.4	20.6	19	24.1	14.7	28.1	10.4	-94.2188
28.3	26.2	26.9	26.6	23.4	20.6	19	24.1	14.7	28.1	10.4	-94.2188
28.3	26.2	26.9	26.6	23.4	20.6	19	24.1	14.7	28.1	10.4	-94.1562
28.3	26.2	26.9	26.6	23.4	20.6	19	24.1	14.7	28.1	10.4	-94.125
28.3	26.2	26.9	26.6	23.4	20.6	19	24.1	14.7	28.1	10.4	-94.3125
28.3	26.2	26.9	26.7	23.4	20.6	19	24.1	14.7	28.1	10.4	-94.1875
28.3	26.2	26.9	26.7	23.4	20.6	19	24.1	14.7	28.1	10.4	-94.3125
28.3	26.2	26.9	26.7	23.4	20.6	19	24.1	14.7	28.1	10.4	-94.0938
28.3	26.2	26.9	26.7	23.4	20.6	19	24.1	14.7	28.1	10.4	-94.1875
28.3	26.2	26.9	26.7	23.4	20.6	19	24.1	14.7	28.1	10.4	-94.0625
28.3	26.2	26.9	26.7	23.4	20.6	19.1	24.1	14.7	28.1	10.4	-94.2188
28.3	26.2	26.9	26.8	23.4	20.6	19.1	24.1	14.7	28.1	10.4	-94.1562
28.4	26.2	26.9	26.7	23.4	20.6	19.1	24.1	14.7	28.1	10.4	-94.2812
28.4	26.2	26.9	26.8	23.4	20.6	19.1	24.1	14.7	28.1	10.4	-94.1875
28.4	26.2	26.9	26.8	23.4	20.6	19.1	24.1	14.7	28.1	10.4	-94.25
28.4	26.2	26.9	26.8	23.4	20.6	19.1	24.1	14.7	28.1	10.4	-94.2812
28.4	26.2	27	26.8	23.4	20.6	19.1	24.1	14.7	28.1	10.4	-94.125
28.4	26.2	27	26.7	23.5	20.6	19.1	24.1	14.7	28.1	10.4	-94.0938
28.4	26.2	27	26.7	23.5	20.6	19.1	24.1	14.7	28.1	10.4	-94.2188
28.4	26.2	27	26.7	23.5	20.6	19.1	24.1	14.7	28.1	10.4	-94.125
28.4	26.2	27	26.7	23.5	20.6	19.1	24.1	14.7	28.1	10.4	-94.2188
28.4	26.3	27	26.7	23.5	20.6	19.1	24.1	14.7	28.1	10.4	-94.0938
28.4	26.2	27	26.7	23.5	20.6	19.1	24.1	14.7	28.1	10.4	-94.2188
28.4	26.2	27	26.7	23.5	20.6	19.1	24.2	14.7	28.1	10.4	-94.0938
28.4	26.2	27	26.7	23.5	20.6	19	24.1	14.7	28.1	10.4	-94.3125
28.4	26.2	27	26.7	23.5	20.6	19	24.2	14.7	28.1	10.4	-94.0938
28.4	26.2	27	26.7	23.5	20.6	19	24.1	14.7	28.1	10.4	-94.1875
28.4	26.2	27	26.7	23.5	20.6	19	24.2	14.7	28.1	10.4	-94.0312
28.4	26.2	27	26.7	23.5	20.6	19	24.2	14.7	28.1	10.4	-94.1875
28.4	26.2	27	26.7	23.5	20.6	19	24.2	14.7	28.1	10.4	-94.125
28.4	26.2	27	26.7	23.5	20.6	19	24.2	14.7	28.1	10.4	-94.1875
28.4	26.2	27	26.7	23.5	20.6	19	24.2	14.8	28.1	10.4	-94.0625
28.4	26.3	27	26.7	23.5	20.6	19	24.2	14.8	28.1	10.4	-94.0312
28.4	26.3	27	26.7	23.5	20.6	19.1	24.2	14.8	28.1	10.4	-94.0938
28.4	26.3	27	26.7	23.5	20.6	19.1	24.2	14.8	28.1	10.4	-94.0312
28.4	26.3	27	26.8	23.5	20.6	19.1	24.2	14.8	28.1	10.4	-93.9688
28.4	26.3	27	26.8	23.5	20.6	19	24.2	14.8	28.1	10.4	-94.1562
28.4	26.3	27	26.8	23.5	20.7	19.1	24.2	14.8	28.1	10.4	-93.9688
28.4	26.3	27	26.8	23.5	20.6	19.1	24.2	14.8	28.1	10.4	-94.0312
28.4	26.3	27	26.8	23.5	20.7	19.1	24.2	14.8	28.1	10.4	-93.9375
28.4	26.3	27	26.8	23.5	20.7	19.1	24.2	14.8	28.1	10.4	-94.1875
28.4	26.3	27	26.7	23.5	20.7	19.1	24.2	14.8	28.1	10.4	-94.0625
28.4	26.3	27	26.8	23.5	20.7	19.1	24.2	14.8	28.1	10.4	-94.0312
28.4	26.3	27	26.8	23.5	20.7	19.1	24.2	14.8	28.2	10.4	-93.875
28.4	26.3	27	26.8	23.5	20.7	19.1	24.2	14.8	28.1	10.4	-94
28.4	26.3	27	26.8	23.5	20.7	19.1	24.2	14.8	28.1	10.4	-93.9062
28.4	26.3	27	26.8	23.5	20.7	19.1	24.1	14.8	28.1	10.4	-93.9688
28.4	26.4	27	26.9	23.5	20.7	19.1	24.2	14.8	28.1	10.4	-94.0625
28.4	26.4	27	26.9	23.5	20.7	19.1	24.2	14.8	28.1	10.4	-93.9688
28.4	26.4	27	26.9	23.5	20.7	19.1	24.2	14.8	28.1	10.4	-94.0625
28.4	26.4	27	26.9	23.5	20.7	19.1	24.2	14.8	28.1	10.4	-93.9688
28.4	26.4	27	26.9	23.5	20.7	19.1	24.2	14.8	28.1	10.4	-94.1562
28.4	26.4	27	26.9	23.5	20.7	19.1	24.2	14.8	28.2	10.4	-94.0312
28.4	26.4	27	26.9	23.5	20.7	19.1	24.2	14.8	28.2	10.4	-94.1875
28.4	26.4	27	26.9	23.5	20.7	19.1	24.2	14.8	28.1	10.4	-94.0312
28.4	26.4	27	26.9	23.4	20.7	19.1	24.2	14.8	28.2	10.4	-93.9688
28.4	26.4	27	26.9	23.4	20.7	19.1	24.2	14.8	28.2	10.4	-94.0312
28.4	26.3	27	26.9	23.5	20.7	19.1	24.2	14.8	28.2	10.4	-93.9375
28.4	26.3	27	26.8	23.5	20.7	19.1	24.2	14.8	28.2	10.4	-94.125
28.4	26.3	27	26.8	23.5	20.7	19.1	24.2	14.8	28.2	10.4	-94.0312
28.4	26.3	27	26.8	23.5	20.7	19.1	24.2	14.8	28.2	10.4	-94.125
28.4	26.3	27.1	26.8	23.5	20.7	19.1	24.2	14.8	28.2	10.4	-94.0938
28.4	26.3	27.1	26.8	23.4	20.7	19.1	24.2	14.8	28.2	10.4	-94.0625
28.4	26.3	27.1	26.8	23.5	20.7	19.1	24.2	14.8	28.2	10.4	-94.0625
28.4	26.3	27.1	26.7	23.5	20.7	19.1	24.2	14.8	28.2	10.4	-94
28.4	26.3	27	26.7	23.5	20.7	19.1	24.2	14.8	28.2	10.4	-94.1875
28.4	26.3	27.1	26.7	23.5	20.7	19.1	24.2	14.8	28.2	10.4	-94
28.4	26.3	27.1	26.7	23.5	20.7	19.1	24.2	14.8	28.2	10.4	-94.0625
28.4	26.3	27.1	26.7	23.5	20.7	19.1	24.2	14.8	28.2	10.4	-93.8125
28.4	26.3	27.1	26.7	23.5	20.7	19.1	24.2	14.8	28.2	10.4	-94
28.4	26.2	27.1	26.7	23.5	20.7	19.1	24.2	14.8	28.2	10.4	-93.9375
28.4	26.2	27.1	26.6	23.5	20.7	19.1	24.2	14.8	28.2	10.4	-94.125
28.4	26.2	27.1	26.6	23.5	20.7	19	24.2	14.8	28.2	10.4	-94
28.4	26.2	27.1	26.6	23.5	20.7	19.1	24.2	14.8	28.2	10.4	-94.0312
28.4	26.2	27.1	26.6	23.5	20.7	19.1	24.2	14.8	28.2	10.4	-93.875
28.4	26.2	27.1	26.5	23.5	20.7	19.1	24.2	14.8	28.2	10.4	-93.875
28.4	26.1	27.1	26.5	23.5	20.7	19.1	24.2	14.8	28.2	10.4	-93.9688
28.5	26.1	27.1	26.4	23.5	20.7	19.1	24.2	14.8	28.2	10.4	-94
28.5	26.1	27.2	26.4	23.5	20.7	19.1	24.2	14.8	28.2	10.4	-93.9375
28.5	26.1	27.2	26.4	23.5	20.7	19.1	24.2	14.8	28.2	10.4	-93.9062
28.5	26.1	27.2	26.4	23.6	20.7	19.1	24.2	14.8	28.2	10.4	-93.8125
28.5	26.2	27.2	26.4	23.6	20.7	19.1	24.2	14.8	28.2	10.4	-93.9688
28.5	26.2	27.2	26.4	23.6	20.7	19.1	24.2	14.8	28.2	10.4	-93.7188
28.5	26.2	27.2	26.4	23.6	20.7	19.1	24.2	14.8	28.1	10.4	-93.875
28.5	26.2	27.2	26.4	23.6	20.7	19.1	24.3	14.8	28.1	10.4	-93.6875
28.5	26.2	27.2	26.4	23.6	20.7	19.1	24.3	14.8	28.1	10.4	-93.7812
28.5	26.2	27.2	26.4	23.6	20.7	19.1	24.3	14.8	28.2	10.4	-93.6562
28.5	26.2	27.2	26.4	23.6	20.7	19.1	24.3	14.8	28.2	10.4	-93.8125
28.5	26.2	27.2	26.4	23.6	20.7	19.1	24.3	14.8	28.2	10.4	-93.6562
28.5	26.2	27.2	26.4	23.6	20.7	19.1	24.3	14.9	28.2	10.4	-93.6875
28.5	26.2	27.2	26.4	23.6	20.7	19.1	24.3	14.9	28.2	10.4	-93.5625
28.5	26.2	27.2	26.4	23.7	20.7	19.1	24.3	14.9	28.2	10.4	-93.5938
28.5	26.2	27.2	26.3	23.7	20.7	19.1	24.3	14.9	28.2	10.4	-93.5625
28.5	26.2	27.2	26.3	23.7	20.7	19.1	24.2	14.9	28.2	10.4	-93.5312
28.5	26.2	27.2	26.3	23.7	20.7	19.1	24.3	14.9	28.2	10.5	-93.6562
28.5	26.2	27.2	26.3	23.7	20.7	19.1	24.3	14.9	28.2	10.5	-93.7188
28.5	26.2	27.2	26.3	23.7	20.7	19.1	24.3	14.9	28.2	10.5	-93.5625
28.5	26.2	27.2	26.4	23.6	20.7	19.1	24.3	14.9	28.2	10.5	-93.75
28.5	26.3	27.2	26.4	23.7	20.7	19.1	24.3	14.9	28.2	10.5	-93.6562
28.5	26.3	27.2	26.4	23.7	20.7	19.1	24.3	14.9	28.2	10.5	-93.8438
28.5	26.3	27.2	26.5	23.7	20.7	19.1	24.3	14.9	28.2	10.5	-93.625
28.5	26.3	27.2	26.5	23.7	20.7	19.1	24.3	14.9	28.2	10.5	-93.7812
28.5	26.3	27.2	26.6	23.7	20.7	19.1	24.3	14.9	28.2	10.4	-93.6562
28.5	26.3	27.2	26.6	23.6	20.7	19.1	24.3	14.9	28.2	10.5	-93.6562
28.5	26.3	27.2	26.6	23.6	20.7	19.1	24.3	14.9	28.2	10.4	-93.5312
28.5	26.3	27.2	26.7	23.6	20.7	19.1	24.3	14.9	28.2	10.4	-93.5938
28.5	26.4	27.2	26.7	23.6	20.7	19.1	24.3	14.9	28.2	10.4	-93.5938
28.5	26.4	27.2	26.7	23.5	20.7	19.1	24.3	14.9	28.2	10.4	-93.5938
28.5	26.4	27.2	26.7	23.6	20.7	19.2	24.3	14.9	28.2	10.4	-93.5312
28.5	26.4	27.1	26.7	23.6	20.7	19.2	24.3	14.9	28.2	10.4	-93.375
28.5	26.4	27.1	26.8	23.6	20.7	19.2	24.3	14.9	28.2	10.4	-93.5938
28.5	26.4	27.2	26.8	23.6	20.7	19.1	24.3	14.9	28.2	10.4	-93.4375
28.5	26.4	27.1	26.8	23.6	20.7	19.2	24.3	14.9	28.2	10.4	-93.5312
28.5	26.4	27.2	26.8	23.6	20.7	19.2	24.3	14.8	28.2	10.4	-93.4062
28.5	26.4	27.2	26.8	23.6	20.7	19.2	24.3	14.9	28.2	10.4	-93.5625
28.5	26.4	27.2	26.9	23.6	20.7	19.1	24.3	14.8	28.2	10.4	-93.375
28.5	26.4	27.2	26.9	23.6	20.7	19.2	24.3	14.9	28.2	10.4	-93.375
28.5	26.4	27.2	26.9	23.6	20.7	19.2	24.3	14.9	28.2	10.4	-93.4375
28.5	26.4	27.2	26.9	23.6	20.7	19.2	24.3	14.9	28.2	10.4	-93.2812
28.6	26.4	27.2	26.9	23.6	20.7	19.2	24.3	14.9	28.2	10.4	-93.3125
28.6	26.4	27.2	26.9	23.6	20.7	19.2	24.3	14.9	28.2	10.4	-93.1875
28.6	26.4	27.2	26.8	23.6	20.7	19.2	24.3	14.9	28.2	10.4	-93.1875
28.6	26.3	27.2	26.8	23.7	20.7	19.2	24.3	14.9	28.2	10.4	-93.2188
28.6	26.3	27.2	26.8	23.7	20.7	19.2	24.3	14.9	28.2	10.4	-93.2188
28.6	26.3	27.2	26.8	23.7	20.7	19.2	24.3	14.9	28.2	10.4	-93.3125
28.6	26.2	27.2	26.7	23.7	20.7	19.2	24.3	14.9	28.2	10.4	-93.25
28.6	26.2	27.2	26.7	23.7	20.8	19.2	24.3	14.9	28.2	10.4	-93.4062
28.6	26.2	27.2	26.7	23.7	20.8	19.2	24.3	14.9	28.2	10.4	-93.25
28.6	26.2	27.2	26.6	23.7	20.8	19.2	24.3	14.9	28.2	10.4	-93.4375
28.6	26.2	27.2	26.6	23.6	20.8	19.2	24.3	14.9	28.2	10.4	-93.25
28.6	26.2	27.2	26.6	23.7	20.8	19.2	24.3	14.9	28.2	10.4	-93.3125
28.6	26.2	27.2	26.6	23.7	20.8	19.2	24.3	14.9	28.2	10.4	-93.1562
28.6	26.2	27.2	26.6	23.7	20.8	19.2	24.3	14.9	28.2	10.4	-93.3125
28.6	26.2	27.3	26.5	23.7	20.8	19.2	24.3	14.9	28.2	10.4	-93.1875
28.6	26.2	27.3	26.5	23.7	20.8	19.2	24.3	14.9	28.2	10.4	-93.2188
28.6	26.2	27.3	26.5	23.7	20.8	19.2	24.3	14.9	28.2	10.4	-93.0625
28.6	26.2	27.3	26.5	23.7	20.8	19.2	24.3	14.9	28.2	10.4	-93.125
28.6	26.2	27.3	26.5	23.7	20.8	19.2	24.3	14.9	28.2	10.4	-93.125
28.6	26.2	27.3	26.4	23.7	20.8	19.2	24.3	14.9	28.2	10.4	-93.1562
28.6	26.2	27.3	26.4	23.7	20.8	19.2	24.3	14.9	28.2	10.4	-93.0312
28.6	26.2	27.3	26.4	23.7	20.8	19.2	24.3	14.9	28.2	10.4	-93.2188
28.6	26.2	27.3	26.4	23.7	20.8	19.2	24.3	14.9	28.2	10.4	-93.1562
28.6	26.2	27.3	26.4	23.7	20.8	19.2	24.3	14.9	28.2	10.4	-93.25
28.6	26.2	27.3	26.5	23.7	20.8	19.2	24.3	14.9	28.2	10.4	-93.0938
28.6	26.2	27.2	26.5	23.7	20.8	19.2	24.4	14.9	28.2	10.4	-93.25
28.6	26.2	27.2	26.5	23.7	20.8	19.2	24.4	14.9	28.2	10.4	-93.0938
28.6	26.2	27.2	26.5	23.7	20.8	19.2	24.4	14.9	28.2	10.4	-93.2188
28.6	26.2	27.2	26.5	23.7	20.8	19.2	24.3	14.9	28.2	10.4	-93.0938
28.6	26.2	27.2	26.5	23.7	20.8	19.2	24.4	14.9	28.2	10.4	-93.1875
28.6	26.2	27.2	26.6	23.7	20.8	19.2	24.4	14.9	28.2	10.4	-93.0938
28.6	26.2	27.2	26.6	23.7	20.8	19.2	24.4	14.9	28.2	10.4	-93.1562
28.6	26.2	27.2	26.6	23.7	20.8	19.2	24.4	14.9	28.2	10.4	-93.125
28.6	26.2	27.2	26.6	23.7	20.8	19.2	24.4	14.9	28.2	10.4	-93.125
28.6	26.2	27.3	26.6	23.7	20.8	19.2	24.4	14.9	28.2	10.4	-93.1562
28.6	26.2	27.3	26.6	23.7	20.8	19.2	24.4	14.9	28.2	10.4	-93.0625
28.6	26.2	27.2	26.6	23.7	20.8	19.2	24.4	14.9	28.2	10.4	-93.2188
28.6	26.3	27.2	26.6	23.7	20.8	19.2	24.4	14.9	28.2	10.4	-93.25
28.6	26.3	27.3	26.6	23.7	20.8	19.2	24.4	14.9	28.2	10.4	-93.0625
28.6	26.3	27.3	26.6	23.7	20.8	19.2	24.4	14.9	28.2	10.4	-93.1562
28.6	26.3	27.3	26.6	23.7	20.8	19.2	24.4	14.9	28.2	10.4	-93
28.6	26.3	27.3	26.6	23.7	20.8	19.2	24.4	14.9	28.2	10.4	-93.125
28.6	26.3	27.3	26.6	23.7	20.8	19.2	24.4	14.9	28.2	10.4	-92.9062
28.6	26.3	27.3	26.6	23.8	20.8	19.2	24.4	14.9	28.2	10.4	-93.0625
28.6	26.3	27.3	26.6	23.8	20.8	19.2	24.4	14.9	28.2	10.4	-92.9375
28.6	26.3	27.3	26.6	23.7	20.8	19.2	24.4	14.9	28.2	10.4	-93
28.6	26.3	27.3	26.6	23.8	20.9	19.2	24.4	14.9	28.2	10.5	-92.9062
28.6	26.3	27.3	26.5	23.8	20.8	19.2	24.4	14.9	28.2	10.5	-93
28.6	26.3	27.2	26.5	23.8	20.9	19.2	24.4	14.9	28.2	10.5	-93
28.6	26.3	27.3	26.5	23.8	20.9	19.2	24.4	14.9	28.2	10.5	-92.9062
28.6	26.3	27.3	26.5	23.8	20.9	19.2	24.4	14.9	28.2	10.5	-93.0625
28.6	26.3	27.3	26.5	23.8	20.9	19.2	24.4	14.9	28.2	10.5	-92.9375
28.6	26.3	27.3	26.4	23.8	20.9	19.2	24.4	14.9	28.2	10.5	-93.0625
28.6	26.3	27.3	26.5	23.8	20.8	19.2	24.4	14.9	28.2	10.5	-92.9062
28.6	26.3	27.3	26.5	23.8	20.8	19.1	24.4	14.9	28.2	10.5	-93.0938
28.6	26.3	27.3	26.5	23.8	20.9	19.2	24.4	14.9	28.2	10.5	-92.9062
28.6	26.3	27.3	26.5	23.8	20.8	19.2	24.4	14.9	28.2	10.5	-93.0625
28.6	26.3	27.3	26.6	23.7	20.9	19.2	24.4	14.9	28.2	10.5	-92.9375
28.6	26.3	27.3	26.6	23.8	20.9	19.2	24.4	14.9	28.2	10.5	-92.9375
28.6	26.4	27.3	26.7	23.8	20.9	19.2	24.4	14.9	28.2	10.5	-93
28.6	26.4	27.3	26.7	23.8	20.9	19.2	24.4	14.9	28.2	10.5	-92.9375
28.7	26.4	27.3	26.7	23.8	20.9	19.2	24.4	14.9	28.2	10.4	-93.0312
28.7	26.4	27.3	26.7	23.8	20.9	19.2	24.4	14.9	28.2	10.5	-92.9375
28.7	26.4	27.3	26.7	23.8	20.9	19.2	24.4	14.9	28.2	10.5	-92.9062
28.6	26.4	27.3	26.7	23.7	20.9	19.2	24.4	14.9	28.2	10.5	-93.0312
28.6	26.4	27.3	26.7	23.7	20.9	19.2	24.4	14.9	28.2	10.5	-92.9062
28.6	26.4	27.3	26.7	23.8	20.9	19.2	24.4	14.9	28.2	10.5	-93.0312
28.6	26.4	27.3	26.7	23.8	20.9	19.2	24.4	14.9	28.1	10.5	-92.9062
28.6	26.4	27.3	26.7	23.7	20.8	19.2	24.4	14.9	28.1	10.5	-93.0938
28.6	26.4	27.3	26.7	23.8	20.9	19.2	24.4	14.9	28.1	10.5	-92.9688
28.6	26.4	27.3	26.7	23.8	20.9	19.2	24.5	14.9	28.1	10.5	-93.2188
28.6	26.4	27.3	26.7	23.8	20.9	19.2	24.5	14.9	28.1	10.5	-92.9062
28.6	26.4	27.3	26.7	23.8	20.9	19.2	24.5	14.9	28.1	10.5	-93.0625
28.6	26.4	27.3	26.7	23.8	20.8	19.2	24.5	14.9	28.1	10.5	-92.9688
28.6	26.4	27.3	26.7	23.8	20.9	19.2	24.5	14.9	28.1	10.5	-93.125
28.6	26.4	27.3	26.7	23.8	20.9	19.2	24.4	14.9	28.1	10.5	-93.0625
28.6	26.4	27.3	26.7	23.8	20.9	19.2	24.5	14.9	28.1	10.5	-93.0938
28.6	26.3	27.3	26.7	23.8	20.9	19.2	24.5	14.9	28.1	10.5	-93
28.6	26.3	27.3	26.6	23.8	20.8	19.2	24.5	14.9	28.1	10.5	-92.9375
28.7	26.3	27.3	26.6	23.8	20.9	19.2	24.5	14.9	28.1	10.5	-92.875
28.7	26.3	27.3	26.6	23.7	20.9	19.2	24.5	14.9	28.1	10.5	-92.9688
28.7	26.3	27.3	26.6	23.8	20.9	19.2	24.5	14.9	28.1	10.5	-92.8438
28.7	26.3	27.3	26.5	23.8	20.9	19.2	24.5	14.9	28.1	10.5	-93
28.7	26.3	27.3	26.5	23.8	20.9	19.2	24.5	14.9	28.1	10.5	-92.875
28.7	26.3	27.3	26.5	23.8	20.9	19.2	24.5	14.9	28.1	10.5	-93
28.7	26.3	27.3	26.5	23.8	20.9	19.2	24.5	14.9	28.1	10.5	-92.7188
28.7	26.3	27.3	26.5	23.8	20.9	19.2	24.5	14.9	28.1	10.5	-92.75
28.7	26.3	27.3	26.5	23.8	20.9	19.2	24.5	14.9	28.1	10.5	-92.5
28.7	26.3	27.3	26.5	23.8	20.9	19.2	24.5	14.9	28.1	10.5	-92.5938
28.7	26.3	27.3	26.6	23.8	20.9	19.2	24.5	14.9	28.1	10.5	-92.625
28.7	26.3	27.3	26.6	23.8	20.9	19.2	24.5	14.9	28.1	10.5	-92.6875
28.7	26.3	27.3	26.6	23.8	20.9	19.2	24.5	14.9	28.1	10.5	-92.5312
28.7	26.3	27.3	26.7	23.8	20.9	19.2	24.5	14.9	28.1	10.5	-92.4688
28.7	26.3	27.3	26.6	23.8	20.9	19.3	24.5	14.9	28.1	10.5	-92.5625
28.7	26.3	27.3	26.7	23.8	20.9	19.3	24.5	14.9	28.1	10.5	-92.4688
28.7	26.4	27.3	26.7	23.8	20.9	19.3	24.5	14.9	28.1	10.5	-92.5
28.7	26.4	27.3	26.7	23.8	20.9	19.3	24.5	14.9	28.1	10.5	-92.4062
28.7	26.4	27.4	26.7	23.8	20.9	19.3	24.5	14.9	28.1	10.5	-92.625
28.7	26.4	27.4	26.8	23.8	20.9	19.3	24.5	14.9	28.2	10.5	-92.5
28.7	26.4	27.4	26.8	23.8	20.9	19.3	24.4	14.9	28.2	10.5	-92.25
28.7	26.4	27.4	26.8	23.8	20.9	19.2	24.5	14.9	28.2	10.5	-92.5
28.7	26.4	27.4	26.8	23.8	20.9	19.3	24.5	14.9	28.1	10.5	-92.4375
28.7	26.4	27.4	26.8	23.8	20.9	19.3	24.5	14.9	28.1	10.5	-92.4688
28.7	26.4	27.4	26.7	23.8	20.9	19.3	24.5	14.9	28.1	10.5	-92.1875
28.7	26.4	27.4	26.7	23.9	20.9	19.3	24.5	15	28.1	10.5	-92.3125
28.7	26.4	27.4	26.7	23.9	20.9	19.3	24.5	15	28.1	10.5	-92.2188
28.7	26.4	27.4	26.7	23.9	20.9	19.3	24.5	15	28.1	10.5	-92.1875
28.8	26.4	27.4	26.7	23.9	20.9	19.3	24.5	15	28.2	10.5	-92
28.8	26.4	27.4	26.7	23.9	20.9	19.3	24.5	15	28.1	10.5	-92
28.8	26.4	27.4	26.7	23.9	20.9	19.3	24.5	15	28.2	10.5	-92
28.8	26.4	27.4	26.7	23.9	20.9	19.2	24.5	15	28.2	10.5	-92
28.8	26.4	27.4	26.7	23.9	20.9	19.3	24.5	15	28.1	10.5	-92.1562
28.8	26.4	27.4	26.7	23.9	20.9	19.3	24.5	15	28.1	10.5	-92.0938
28.8	26.4	27.4	26.7	23.9	20.9	19.3	24.5	15	28.1	10.5	-92.4688
28.8	26.4	27.4	26.7	23.9	20.9	19.3	24.5	15	28.1	10.5	-92.4375
28.8	26.4	27.4	26.7	23.9	20.9	19.3	24.5	15	28.1	10.5	-92.5938
28.8	26.4	27.4	26.7	23.9	20.9	19.3	24.5	15	28.1	10.5	-92.4688
28.8	26.4	27.4	26.7	23.9	20.9	19.3	24.5	15	28.1	10.5	-92.5625
28.8	26.4	27.4	26.7	23.9	20.9	19.3	24.5	15	28.1	10.5	-92.5312
28.8	26.4	27.4	26.8	23.9	20.9	19.3	24.5	15	28.1	10.5	-92.4062
28.8	26.4	27.4	26.8	23.9	20.9	19.3	24.5	15	28.1	10.5	-92.4375
28.8	26.4	27.4	26.8	23.9	20.9	19.3	24.5	15	28.1	10.5	-92.3438
28.8	26.5	27.4	26.8	23.9	20.9	19.3	24.5	15	28.1	10.5	-92.3438
28.8	26.5	27.4	26.8	23.9	20.9	19.3	24.6	15	28.1	10.5	-92.2812
28.8	26.5	27.4	26.8	23.9	20.9	19.3	24.5	15	28.1	10.5	-92.25
28.8	26.5	27.4	26.9	23.9	20.9	19.3	24.6	15	28.1	10.5	-92.375
28.8	26.6	27.4	26.9	23.9	20.9	19.3	24.6	15	28.1	10.5	-92.2812
28.8	26.6	27.4	26.9	23.9	20.9	19.3	24.6	15	28.1	10.5	-92.4375
28.8	26.6	27.4	26.9	23.9	20.9	19.3	24.6	15	28.1	10.5	-92.375
28.8	26.6	27.4	27	23.9	20.9	19.3	24.6	15	28.1	10.5	-92.5938
28.8	26.6	27.4	27	23.9	20.9	19.3	24.6	15	28.1	10.5	-92.4062
28.8	26.6	27.4	27	23.9	20.9	19.3	24.6	14.9	28.1	10.5	-92.4375
28.8	26.6	27.4	27	23.9	21	19.3	24.6	14.9	28.1	10.5	-92.25
28.8	26.6	27.4	27.1	23.9	21	19.4	24.6	14.9	28.1	10.5	-92.375
28.8	26.6	27.4	27	23.9	21	19.4	24.6	14.9	28.1	10.5	-92.25
28.8	26.6	27.4	27.1	23.9	21	19.4	24.6	14.9	28.1	10.5	-92.3125
28.8	26.6	27.4	27.1	23.9	21	19.4	24.6	14.9	28.1	10.5	-92.1875
28.8	26.6	27.4	27.1	23.9	21	19.4	24.6	14.9	28.1	10.5	-92.2188
28.8	26.6	27.4	27.1	23.8	21	19.4	24.6	14.9	28.1	10.5	-92.2188
28.8	26.7	27.4	27.2	23.8	21	19.4	24.6	14.9	28.1	10.5	-92.25
28.8	26.7	27.4	27.2	23.8	21	19.4	24.5	14.9	28.1	10.5	-92.2188
28.8	26.7	27.4	27.2	23.8	21	19.3	24.6	14.9	28.1	10.5	-92.3125
28.8	26.7	27.4	27.2	23.8	21	19.4	24.6	14.9	28.1	10.5	-92.125
28.8	26.7	27.4	27.3	23.8	21	19.4	24.6	14.9	28.1	10.5	-92.3125
28.8	26.7	27.4	27.3	23.8	21	19.4	24.6	14.9	28.1	10.5	-92.125
28.8	26.7	27.4	27.3	23.8	21	19.4	24.6	14.9	28.1	10.5	-92.2188
28.7	26.7	27.4	27.3	23.8	21	19.4	24.6	14.9	28.1	10.5	-92.0312
28.8	26.7	27.4	27.3	23.8	21	19.4	24.6	14.9	28.1	10.5	-92.1562
28.8	26.7	27.4	27.3	23.8	21	19.4	24.6	14.9	28.1	10.5	-92.0625
28.8	26.7	27.4	27.2	23.8	21	19.4	24.6	14.9	28.1	10.5	-92.1875
28.8	26.7	27.4	27.2	23.8	21	19.4	24.6	14.9	28.1	10.5	-92.0938
28.8	26.7	27.4	27.2	23.8	21	19.4	24.6	15	28.1	10.5	-92.125
28.8	26.7	27.4	27.2	23.8	21	19.3	24.6	15	28.1	10.5	-92.125
28.8	26.7	27.3	27.2	23.8	20.9	19.4	24.6	15	28.1	10.5	-92.0625
28.8	26.7	27.3	27.2	23.8	21	19.4	24.6	15	28.1	10.5	-92.0312
28.8	26.7	27.3	27.2	23.8	21	19.5	24.6	15	28.1	10.5	-92
28.8	26.7	27.4	27.2	23.8	21	19.4	24.6	15	28.1	10.5	-92.1562
28.8	26.7	27.3	27.2	23.8	21	19.5	24.6	15	28.1	10.5	-91.9375
28.8	26.7	27.3	27.2	23.8	21	19.5	24.6	15	28.1	10.5	-91.9375
28.8	26.7	27.3	27.3	23.8	21	19.5	24.6	15	28.1	10.5	-91.9062
28.8	26.7	27.3	27.3	23.8	21	19.4	24.6	14.9	28.1	10.5	-91.7188
28.8	26.7	27.3	27.3	23.8	21	19.5	24.6	14.9	28.1	10.5	-91.875
28.8	26.7	27.4	27.3	23.8	21	19.5	24.6	14.9	28.1	10.5	-91.7188
28.8	26.7	27.4	27.3	23.8	21	19.5	24.6	15	28.1	10.5	-91.8438
28.8	26.7	27.4	27.3	23.8	21	19.4	24.6	15	28.1	10.5	-91.7188
28.8	26.7	27.4	27.3	23.8	21	19.5	24.6	15	28.1	10.5	-91.8438
28.8	26.8	27.4	27.4	23.8	21	19.5	24.6	15	28.1	10.5	-91.7812
28.8	26.8	27.4	27.4	23.8	21	19.5	24.6	15	28.1	10.5	-91.75
28.8	26.8	27.4	27.4	23.8	21	19.5	24.6	15	28.1	10.5	-91.7812
28.8	26.7	27.4	27.3	23.8	21	19.5	24.6	15	28.1	10.5	-91.875
28.8	26.7	27.4	27.3	23.9	21	19.5	24.6	15	28.1	10.5	-91.9688
28.8	26.7	27.4	27.3	23.9	21	19.4	24.6	15	28.1	10.5	-91.7812
28.8	26.7	27.4	27.2	23.9	21	19.4	24.6	15	28.1	10.5	-91.9375
28.8	26.7	27.4	27.2	23.9	21	19.5	24.6	15	28.1	10.5	-91.75
28.8	26.7	27.4	27.2	23.9	21	19.4	24.6	15	28.1	10.5	-91.8438
28.8	26.7	27.4	27.2	23.9	21	19.5	24.6	15	28	10.5	-91.6562
28.8	26.7	27.4	27.2	23.9	21	19.5	24.6	15	28.1	10.5	-91.8125
28.8	26.7	27.4	27.2	23.9	21	19.5	24.6	15	28	10.5	-91.6875
28.8	26.7	27.4	27.1	23.9	21	19.5	24.6	15	28.1	10.5	-91.6875
28.8	26.7	27.4	27.1	23.9	21	19.5	24.6	15	28.1	10.5	-91.8125
28.8	26.7	27.4	27.1	23.9	21	19.5	24.6	15	28	10.5	-91.6875
28.8	26.7	27.4	27.2	23.9	21	19.5	24.6	15	28.1	10.5	-91.8438
28.9	26.7	27.4	27.2	23.9	21	19.5	24.6	15	28.1	10.5	-91.75
28.9	26.7	27.4	27.1	23.9	21	19.5	24.6	15	28.1	10.5	-91.7188
28.9	26.7	27.4	27.1	23.9	21	19.5	24.6	15	28.1	10.5	-91.7812
28.9	26.7	27.4	27.1	23.9	21	19.4	24.6	15	28.1	10.5	-91.7188
28.9	26.7	27.4	27.1	23.9	21	19.5	24.6	15	28.1	10.5	-91.8438
28.9	26.7	27.4	27.1	23.9	21	19.5	24.6	15	28.1	10.5	-91.7188
28.9	26.7	27.4	27.1	23.9	21	19.5	24.6	15	28.1	10.5	-91.875
28.9	26.6	27.4	27.1	23.9	21	19.5	24.6	15	28.1	10.5	-91.6562
28.8	26.6	27.4	27.1	23.9	21	19.5	24.6	15	28.1	10.5	-91.875
28.8	26.6	27.4	27.1	23.9	21	19.5	24.6	15	28	10.5	-91.75
28.9	26.6	27.4	27.1	23.9	21	19.5	24.6	15	28	10.5	-91.9688
28.9	26.6	27.4	27.1	23.9	21	19.5	24.6	15	28	10.5	-91.7812
28.9	26.6	27.4	27.1	23.9	21	19.5	24.6	15	28	10.5	-91.7812
28.9	26.6	27.4	27.1	23.9	21	19.5	24.6	15	28	10.5	-91.625
28.9	26.6	27.4	27.1	23.9	21	19.4	24.6	15	28	10.5	-91.7812
28.9	26.6	27.4	27.1	23.9	21	19.5	24.6	15	28	10.5	-91.8125
28.9	26.6	27.4	27.1	23.9	21	19.5	24.6	15	28	10.5	-91.7812
28.9	26.6	27.4	27.1	23.9	21	19.5	24.6	15	28	10.5	-91.6875
28.9	26.6	27.4	27.1	23.9	21	19.5	24.6	15	28	10.5	-91.8125
28.9	26.6	27.4	27.1	24	21	19.5	24.6	15	28	10.5	-91.6875
28.9	26.6	27.4	27.2	24	21	19.5	24.7	15	28	10.5	-91.7812
28.9	26.6	27.4	27.2	24	21	19.5	24.7	15	28	10.5	-91.5312
28.9	26.6	27.4	27.2	24	21	19.5	24.6	15	28	10.5	-91.75
28.9	26.6	27.4	27.2	24	21	19.5	24.7	15	28	10.5	-91.5625
28.9	26.7	27.4	27.2	24	21	19.5	24.6	15	28	10.5	-91.625
28.9	26.7	27.4	27.2	24	21	19.5	24.7	15	28	10.5	-91.4688
28.9	26.7	27.4	27.2	24	21	19.4	24.7	15	28	10.5	-91.625
28.9	26.7	27.4	27.2	24	21	19.5	24.7	15	28	10.5	-91.5312
28.9	26.6	27.4	27.2	24	21	19.5	24.7	15	28	10.5	-91.7188
28.9	26.6	27.4	27.2	24	21	19.5	24.7	15	28	10.5	-91.6875
28.9	26.6	27.4	27.1	24	21	19.5	24.7	15	28	10.5	-91.75
28.9	26.6	27.4	27.1	24	21	19.5	24.7	15	28	10.5	-91.7188
28.9	26.6	27.4	27.1	24	21	19.5	24.7	15	28	10.5	-91.625
28.9	26.6	27.4	27.1	24	21	19.5	24.7	15	28	10.5	-91.625
28.9	26.6	27.4	27.1	24	21	19.5	24.7	15	28	10.5	-91.4375
28.9	26.6	27.4	27.1	24	21	19.5	24.7	15	28	10.5	-91.5625
28.9	26.6	27.4	27.1	24	21	19.5	24.7	15	28	10.5	-91.4375
28.9	26.6	27.4	27.1	24	21	19.5	24.7	15	28	10.5	-91.4375
28.9	26.6	27.4	27.1	24	21	19.5	24.6	15	28	10.5	-91.5312
28.9	26.6	27.4	27.2	24	21	19.4	24.7	15	28	10.5	-91.3438
28.9	26.6	27.4	27.2	24	21	19.5	24.7	15	28	10.5	-91.5
28.9	26.6	27.4	27.2	24	21	19.5	24.7	15	28	10.5	-91.3438
28.9	26.7	27.5	27.3	24	21.1	19.5	24.7	15	28	10.5	-91.375
28.9	26.7	27.5	27.3	24	21.1	19.5	24.7	15	28	10.5	-91.3125
28.9	26.7	27.4	27.3	24	21.1	19.5	24.7	15	28	10.5	-91.4062
29	26.7	27.4	27.3	24	21.1	19.5	24.7	15	28	10.5	-91.1562
29	26.7	27.4	27.3	24.1	21.1	19.5	24.7	15	28	10.5	-91.1875
29	26.7	27.4	27.3	24.1	21.1	19.5	24.7	15	28	10.5	-91.2812
29	26.7	27.5	27.4	24.1	21.1	19.5	24.7	15	28	10.4	-91.2812
29	26.7	27.5	27.4	24.1	21.1	19.5	24.7	15	28	10.5	-91.2812
29	26.7	27.5	27.4	24.1	21.1	19.5	24.7	15	28	10.5	-91.1562
29	26.7	27.5	27.4	24.1	21	19.5	24.7	15	28	10.5	-91.3438
29	26.7	27.5	27.5	24.1	21.1	19.5	24.7	15	28	10.5	-91.1875
29	26.7	27.5	27.5	24.1	21.1	19.5	24.7	15	28	10.5	-91.2812
29	26.7	27.5	27.4	24.1	21.1	19.5	24.7	15	28	10.5	-91.0938
29.1	26.7	27.5	27.4	24.1	21.1	19.5	24.7	15	28	10.5	-91.3438
29.1	26.7	27.5	27.4	24.1	21.1	19.5	24.7	15	28	10.5	-91.1562
29.1	26.7	27.5	27.3	24.1	21.1	19.5	24.7	15	28	10.5	-91.1562
29	26.7	27.5	27.3	24.1	21.1	19.5	24.7	15	28	10.5	-91.1875
29	26.7	27.5	27.3	24.1	21.1	19.5	24.7	15	28	10.5	-91.0625
29	26.7	27.4	27.3	24.1	21.1	19.5	24.7	15	28	10.5	-91
29	26.7	27.4	27.3	24.1	21	19.5	24.7	15	28	10.5	-91
29	26.7	27.4	27.3	24	21.1	19.5	24.7	15	28	10.5	-91.0312
29	26.7	27.4	27.3	24	21.1	19.5	24.7	15	28	10.5	-91.0938
29	26.7	27.4	27.3	24	21.1	19.5	24.7	15	28	10.5	-90.875
29	26.7	27.4	27.3	24	21.1	19.5	24.7	15	28	10.5	-91.0625
28.9	26.7	27.4	27.4	24	21.1	19.5	24.7	14.9	28	10.5	-90.9062
28.9	26.7	27.5	27.4	23.9	21.1	19.5	24.7	14.9	28	10.5	-91.0312
28.9	26.7	27.5	27.4	23.9	21.1	19.5	24.7	14.9	28	10.5	-90.8438
28.9	26.7	27.5	27.4	23.9	21.1	19.6	24.7	14.9	28	10.5	-90.9375
28.9	26.7	27.5	27.4	23.9	21.1	19.5	24.7	14.9	28	10.5	-90.8125
28.9	26.8	27.5	27.4	23.9	21.1	19.5	24.7	14.9	28	10.5	-90.9375
28.9	26.8	27.5	27.4	23.9	21.1	19.6	24.7	15	28	10.5	-90.8125
28.9	26.8	27.5	27.4	23.9	21.1	19.6	24.7	14.9	28	10.5	-90.9375
28.9	26.8	27.5	27.4	23.9	21.1	19.6	24.7	15	28	10.5	-90.875
28.9	26.8	27.5	27.4	23.9	21.1	19.6	24.7	15	28	10.5	-90.875
28.9	26.8	27.5	27.5	24	21.1	19.6	24.7	15	28	10.5	-90.7812
28.9	26.8	27.5	27.4	24	21.1	19.6	24.7	15	28	10.5	-90.7812
28.9	26.8	27.5	27.4	24	21.1	19.6	24.7	15	28	10.5	-90.7188
28.9	26.8	27.5	27.5	24	21.1	19.6	24.7	15	27.9	10.5	-90.8438
29	26.8	27.5	27.4	24	21.1	19.6	24.7	15	27.9	10.5	-90.5625
29	26.8	27.5	27.4	24	21.1	19.6	24.7	15	27.9	10.5	-90.7188
29	26.8	27.5	27.4	24	21.1	19.6	24.7	15	27.9	10.5	-90.5938
29	26.8	27.5	27.4	24.1	21	19.6	24.7	15	27.9	10.5	-90.75
29	26.8	27.5	27.4	24	21.1	19.6	24.7	15	27.9	10.5	-90.5312
29	26.8	27.5	27.4	24.1	21.1	19.6	24.7	15	27.9	10.5	-90.6875
29	26.8	27.5	27.3	24.1	21.1	19.5	24.7	15	27.9	10.5	-90.625
29	26.8	27.5	27.3	24.1	21.1	19.5	24.7	15	27.9	10.5	-90.6562
29	26.7	27.5	27.3	24.1	21.1	19.5	24.7	15	27.9	10.5	-90.6875
29	26.7	27.5	27.3	24.1	21.1	19.6	24.7	15	27.9	10.5	-90.8438
29	26.7	27.5	27.3	24.1	21.1	19.5	24.7	15	27.9	10.5	-90.8125
29	26.7	27.5	27.2	24.1	21.1	19.6	24.7	15	27.9	10.5	-90.6875
29	26.7	27.5	27.2	24.1	21.1	19.5	24.7	15	27.9	10.5	-90.5938
29	26.7	27.5	27.2	24.1	21	19.6	24.7	15	27.9	10.5	-90.5
29	26.6	27.5	27.1	24.1	21.1	19.5	24.7	15	27.9	10.5	-90.5312
29	26.6	27.5	27.1	24.1	21.1	19.5	24.7	15	27.9	10.5	-90.4062
29	26.6	27.5	27.1	24.1	21.1	19.6	24.7	15	27.9	10.5	-90.5
29	26.6	27.5	27	24.1	21.1	19.6	24.7	15	27.9	10.5	-90.2812
29	26.6	27.5	27	24.1	21.1	19.6	24.7	15	27.9	10.5	-90.2188
29	26.6	27.5	27	24.1	21.1	19.6	24.7	15	27.9	10.5	-90.4688
29	26.6	27.5	27	24.1	21.1	19.5	24.6	15	27.9	10.5	-90.3438
29	26.5	27.5	27	24.1	21.1	19.5	24.7	15	27.9	10.5	-90.4688
29	26.5	27.5	26.9	24.1	21.1	19.5	24.7	15	27.9	10.5	-90.375
29	26.5	27.5	26.9	24.1	21.1	19.5	24.7	15	27.9	10.5	-90.4688
29	26.5	27.5	26.9	24	21.1	19.5	24.7	15	27.9	10.5	-90.375
29	26.5	27.5	26.8	24.1	21.1	19.6	24.7	15	27.9	10.5	-90.4062
28.9	26.5	27.5	26.8	24.1	21.1	19.6	24.7	15	27.9	10.5	-90.375
28.9	26.6	27.5	26.8	24.1	21.1	19.6	24.7	15	27.9	10.5	-90.375
28.9	26.6	27.5	26.8	24.1	21.1	19.6	24.7	15	27.9	10.5	-90.375
28.9	26.6	27.5	26.9	24.1	21.1	19.6	24.7	15	27.9	10.5	-90.2188
28.9	26.6	27.5	26.9	24.1	21.1	19.6	24.7	15	27.9	10.5	-90.25
28.9	26.6	27.5	26.9	24.1	21.1	19.6	24.7	15	27.9	10.5	-89.9062
28.9	26.6	27.5	26.9	24.1	21.1	19.6	24.7	15	27.9	10.5	-89.9375
28.9	26.6	27.5	26.9	24.1	21.1	19.6	24.7	15.1	27.9	10.5	-89.7812
28.9	26.7	27.5	26.9	24	21.1	19.6	24.7	15.1	27.9	10.5	-89.7812
28.9	26.7	27.5	27	24	21.1	19.6	24.7	15.1	27.9	10.5	-89.5312
28.9	26.7	27.5	27	24	21.1	19.6	24.7	15.1	27.9	10.5	-89.6562
28.9	26.7	27.5	27	24	21.1	19.6	24.7	15.1	27.9	10.5	-89.5312
28.9	26.7	27.5	27	24	21.1	19.6	24.7	15	27.9	10.5	-89.4375
28.9	26.7	27.5	27	24	21.1	19.6	24.7	15.1	27.9	10.5	-89.3438
28.9	26.7	27.5	27	24	21.1	19.6	24.7	15	27.9	10.5	-89.25
28.9	26.7	27.5	27.1	24	21.1	19.6	24.7	15	27.9	10.5	-89.2812
28.9	26.7	27.5	27.1	24	21.1	19.5	24.7	15	27.9	10.5	-89.3125
28.9	26.7	27.5	27.1	24	21.1	19.6	24.7	15	27.9	10.5	-89.1562
28.9	26.7	27.5	27.1	24	21.1	19.6	24.7	15	27.9	10.5	-89.1562
28.9	26.7	27.4	27.1	24	21.1	19.6	24.7	15	27.9	10.5	-89.0312
28.9	26.7	27.4	27.1	24	21.1	19.6	24.7	15	27.9	10.5	-89.1562
28.9	26.7	27.4	27.1	24	21.1	19.6	24.7	15	27.9	10.5	-88.9688
28.9	26.7	27.4	27.1	24.1	21.1	19.6	24.7	15	27.9	10.5	-89.1875
28.9	26.7	27.4	27.1	24.1	21.1	19.6	24.7	15	27.9	10.5	-89
28.9	26.7	27.4	27.1	24.1	21.1	19.6	24.7	15	27.9	10.5	-89.0625
28.9	26.7	27.4	27.1	24.1	21.1	19.6	24.8	15	27.9	10.5	-88.875
28.9	26.7	27.4	27.1	24.1	21.1	19.6	24.8	15	27.9	10.5	-88.9375
28.8	26.7	27.4	27.1	24.1	21	19.6	24.8	15	27.9	10.5	-88.75
28.9	26.7	27.4	27.1	24.1	21	19.6	24.8	15	27.9	10.5	-88.8125
28.9	26.7	27.4	27.1	24.1	21	19.6	24.8	15	27.9	10.5	-88.6875
28.9	26.7	27.4	27.1	24.1	21	19.6	24.8	15	27.9	10.5	-88.5938
28.8	26.7	27.4	27.2	24.1	21	19.6	24.8	15	27.9	10.5	-88.7188
28.8	26.7	27.4	27.2	24.1	21	19.6	24.8	15	27.9	10.5	-88.6875
28.8	26.7	27.4	27.2	24.1	21	19.6	24.8	15	27.9	10.5	-88.5
28.8	26.7	27.4	27.2	24.1	21	19.6	24.8	15	27.9	10.5	-88.5938
28.8	26.7	27.4	27.2	24.1	21	19.6	24.8	15	27.9	10.5	-88.4375
28.8	26.7	27.4	27.2	24.1	21.1	19.6	24.8	15	27.9	10.5	-88.625
28.8	26.7	27.4	27.1	24.1	21	19.6	24.8	15	27.9	10.5	-88.4375
28.8	26.7	27.4	27.1	24.1	21	19.6	24.8	15	27.9	10.5	-88.5625
28.8	26.7	27.4	27.1	24.1	21	19.6	24.8	15	27.9	10.5	-88.4375
28.8	26.7	27.3	27.1	24	21.1	19.6	24.8	15	27.9	10.5	-88.4688
28.8	26.7	27.4	27.1	24.1	21.1	19.6	24.8	15	27.9	10.5	-88.375
28.8	26.7	27.4	27.1	24.1	21.1	19.6	24.8	15	27.9	10.5	-88.5312
28.8	26.7	27.4	27.1	24.1	21.1	19.6	24.8	15	27.9	10.5	-88.4062
28.8	26.7	27.3	27.1	24.1	21	19.6	24.8	15	27.9	10.5	-88.3438
28.8	26.7	27.4	27.1	24.1	21	19.6	24.8	15	27.9	10.5	-88.2812
28.8	26.7	27.3	27.1	24.1	21	19.6	24.8	15	27.9	10.5	-88.1875
28.8	26.7	27.3	27.1	24.1	21	19.6	24.7	15	27.9	10.5	-88.1875
28.8	26.7	27.3	27.1	24.1	21	19.5	24.8	15	27.9	10.5	-88.1875
28.8	26.7	27.3	27	24.1	21	19.6	24.8	15	27.9	10.5	-88.4375
28.8	26.6	27.3	27.1	24.1	21	19.6	24.8	15	27.9	10.5	-88.25
28.8	26.6	27.3	27.1	24.1	21	19.6	24.8	15	27.9	10.5	-88.4688
28.8	26.6	27.3	27.1	24.1	21	19.6	24.8	15	27.9	10.5	-88.4688
28.8	26.6	27.3	27.1	24.1	21	19.6	24.8	15	27.9	10.5	-88.125
28.8	26.6	27.3	27.1	24.1	21	19.6	24.8	15	27.9	10.5	-88.4062
28.8	26.6	27.3	27.1	24.1	21	19.6	24.8	15	27.9	10.5	-88.2812
28.8	26.6	27.3	27.1	24.1	21	19.6	24.8	15	27.9	10.5	-88.25
28.8	26.6	27.3	27.1	24.1	21	19.6	24.8	15	27.9	10.5	-88.1562
28.8	26.6	27.3	27.1	24.1	21	19.6	24.8	15	27.9	10.5	-88.1875
28.8	26.6	27.3	27.1	24.1	21	19.6	24.8	15	27.9	10.5	-88.1875
28.8	26.6	27.3	27.1	24.1	21	19.6	24.8	15	27.9	10.5	-88.1562
28.8	26.6	27.3	27.1	24.1	21	19.6	24.8	15	27.9	10.5	-88.1562
28.8	26.6	27.3	27.1	24.1	21	19.6	24.8	15	27.9	10.4	-88.2188
28.8	26.6	27.3	27.1	24.1	21	19.6	24.8	15	27.9	10.5	-88.3125
28.8	26.6	27.3	27.1	24.1	21	19.6	24.8	15	27.9	10.5	-88.125
28.8	26.6	27.2	27.1	24.1	21	19.6	24.8	15	27.8	10.5	-88.2188
28.8	26.6	27.2	27.1	24.1	21	19.6	24.8	15	27.8	10.5	-87.9688
28.8	26.6	27.2	27.2	24.1	21	19.6	24.8	15	27.8	10.5	-88.0625
28.8	26.6	27.2	27.2	24.1	21	19.6	24.8	15	27.8	10.5	-87.9062
28.8	26.6	27.2	27.2	24.1	21	19.6	24.8	15	27.8	10.5	-87.9375
28.8	26.6	27.2	27.2	24.1	21	19.6	24.8	15	27.8	10.5	-87.7188
28.8	26.6	27.2	27.2	24.1	21	19.6	24.8	15	27.8	10.5	-87.8125
28.8	26.6	27.2	27.2	24.1	21	19.6	24.8	15	27.8	10.5	-87.7812
28.8	26.6	27.2	27.2	24.1	21	19.6	24.8	15	27.8	10.5	-87.5625
28.8	26.6	27.2	27.2	24.1	21	19.6	24.8	15	27.8	10.5	-87.625
28.8	26.6	27.2	27.2	24.1	21	19.6	24.8	15	27.8	10.5	-87.5312
28.8	26.6	27.2	27.2	24.1	21	19.6	24.8	15	27.8	10.5	-87.375
28.8	26.6	27.2	27.2	24.1	21	19.6	24.8	15	27.8	10.5	-87.5312
28.8	26.6	27.1	27.2	24.1	21	19.6	24.8	15	27.8	10.5	-87.4375
28.8	26.6	27.2	27.2	24.1	21	19.6	24.8	15	27.8	10.5	-87.5625
28.8	26.6	27.2	27.2	24.1	21	19.6	24.8	15	27.8	10.5	-87.4062
28.8	26.6	27.2	27.2	24.1	21	19.6	24.8	15	27.8	10.5	-87.5312
28.8	26.6	27.2	27.2	24.1	21	19.6	24.8	15	27.8	10.5	-87.5
28.8	26.6	27.2	27.2	24.1	21.1	19.6	24.8	15	27.8	10.5	-87.5625
28.8	26.6	27.2	27.2	24	21.1	19.6	24.8	15	27.8	10.5	-87.375
28.8	26.6	27.2	27.2	24	21.1	19.6	24.8	15	27.8	10.5	-87.3438
28.8	26.6	27.2	27.2	24	21.1	19.6	24.8	15	27.8	10.5	-87
28.8	26.6	27.2	27.2	24	21.1	19.6	24.8	15	27.8	10.5	-87
28.8	26.6	27.2	27.2	24	21.1	19.6	24.8	15	27.8	10.5	-86.9375
28.8	26.6	27.2	27.3	24	21.1	19.6	24.8	15	27.8	10.5	-86.8438
28.8	26.6	27.2	27.3	24	21.1	19.6	24.8	15	27.8	10.5	-86.875
28.8	26.6	27.2	27.3	24	21.1	19.6	24.8	15	27.8	10.5	-87
28.7	26.6	27.2	27.3	24	21.1	19.6	24.8	15	27.8	10.5	-87.0938
28.7	26.6	27.2	27.3	24	21.1	19.6	24.8	15	27.8	10.5	-87.2812
28.7	26.6	27.2	27.3	24	21.1	19.6	24.8	15	27.8	10.5	-87.1875
28.7	26.6	27.2	27.3	24	21.1	19.6	24.8	15	27.8	10.5	-87.375
28.7	26.6	27.2	27.3	24	21.1	19.6	24.8	15	27.8	10.5	-87.2188
28.8	26.6	27.2	27.3	24	21.1	19.6	24.8	15	27.8	10.5	-87.375
28.8	26.6	27.2	27.3	24	21.1	19.6	24.8	15	27.8	10.5	-87.125
28.8	26.6	27.2	27.4	24	21.1	19.6	24.8	15	27.8	10.5	-87.3125
28.8	26.6	27.2	27.4	24	21.1	19.6	24.8	15	27.8	10.5	-87.1875
28.8	26.6	27.2	27.4	24	21.1	19.6	24.8	15	27.8	10.5	-87.2188
28.8	26.6	27.2	27.3	24	21.1	19.6	24.8	15	27.8	10.5	-87.0938
28.8	26.6	27.2	27.3	24	21.1	19.6	24.8	15	27.8	10.5	-87.2188
28.8	26.6	27.1	27.3	24	21.1	19.6	24.8	15	27.8	10.5	-87.0938
28.8	26.6	27.2	27.3	24	21.1	19.6	24.8	15	27.8	10.5	-87.125
28.8	26.6	27.2	27.3	23.9	21.1	19.6	24.8	15	27.8	10.5	-87.1875
28.8	26.6	27.2	27.3	24	21.1	19.6	24.8	15	27.8	10.5	-87.0625
28.8	26.6	27.2	27.3	24	21.1	19.6	24.8	15	27.8	10.5	-87.2188
28.8	26.6	27.2	27.3	24	21.1	19.6	24.8	15	27.8	10.5	-87.125
28.8	26.6	27.2	27.3	24	21.1	19.6	24.8	15	27.8	10.5	-87.2812
28.8	26.6	27.2	27.3	24	21.1	19.6	24.8	15	27.8	10.5	-87.1562
28.8	26.6	27.2	27.3	24	21.1	19.6	24.8	15	27.8	10.5	-87.25
28.8	26.6	27.2	27.3	24	21.1	19.6	24.8	15	27.8	10.5	-87.2188
28.8	26.5	27.2	27.2	24	21.1	19.6	24.8	15	27.8	10.5	-87.0625
28.8	26.5	27.2	27.2	24	21.1	19.6	24.8	15	27.8	10.5	-87.125
28.8	26.5	27.2	27.2	24	21.1	19.6	24.8	15	27.8	10.5	-86.9375
28.8	26.5	27.2	27.1	24.1	21.1	19.6	24.8	15	27.8	10.5	-87.0938
28.8	26.5	27.1	27.1	24	21.1	19.6	24.8	15	27.8	10.5	-87.0938
28.8	26.5	27.2	27.1	24	21.1	19.6	24.8	15	27.8	10.5	-87.1875
28.8	26.5	27.2	27.1	24.1	21.1	19.6	24.8	15	27.8	10.5	-87
28.8	26.5	27.2	27.1	24.1	21.1	19.6	24.8	15	27.8	10.5	-86.9688
28.8	26.4	27.2	27.1	24.1	21.1	19.6	24.8	15	27.8	10.5	-87.0625
28.8	26.4	27.2	27.1	24.1	21.1	19.6	24.8	15	27.8	10.5	-86.875
28.8	26.4	27.2	27	24.1	21.1	19.6	24.8	15	27.8	10.5	-87
28.8	26.4	27.2	27	24.1	21.1	19.6	24.8	15	27.8	10.5	-86.8438
28.8	26.3	27.2	27	24.1	21.2	19.6	24.8	15	27.8	10.5	-86.9062
28.8	26.3	27.2	26.9	24.1	21.2	19.6	24.8	15	27.8	10.5	-86.8438
28.8	26.3	27.2	27	24.1	21.2	19.6	24.8	15	27.8	10.5	-87.0312
28.8	26.3	27.2	26.9	24.1	21.2	19.6	24.8	15	27.8	10.5	-86.8125
28.8	26.3	27.2	26.9	24.1	21.2	19.6	24.8	15	27.8	10.5	-86.875
28.8	26.3	27.2	26.9	24.1	21.2	19.6	24.8	15	27.8	10.5	-86.625
28.8	26.2	27.2	26.9	24.1	21.2	19.6	24.8	15	27.8	10.5	-86.8125
28.9	26.2	27.2	26.9	24.1	21.2	19.6	24.7	15	27.8	10.5	-86.7812
28.9	26.2	27.2	26.8	24.1	21.2	19.6	24.8	15	27.8	10.5	-86.7188
28.9	26.2	27.2	26.8	24.2	21.2	19.6	24.8	15	27.8	10.5	-86.6875
28.9	26.2	27.2	26.8	24.2	21.2	19.6	24.8	15	27.8	10.4	-86.6562
28.9	26.1	27.2	26.8	24.2	21.2	19.6	24.8	15.1	27.8	10.5	-86.6562
28.9	26.1	27.2	26.8	24.2	21.2	19.6	24.8	15.1	27.8	10.5	-86.7188
28.9	26.1	27.1	26.8	24.2	21.2	19.6	24.8	15.1	27.8	10.5	-86.5312
28.9	26.1	27.2	26.8	24.2	21.2	19.6	24.8	15.1	27.8	10.5	-86.7188
28.9	26.1	27.1	26.8	24.2	21.2	19.6	24.8	15.1	27.8	10.5	-86.5938
28.9	26.1	27.1	26.8	24.2	21.2	19.5	24.8	15.1	27.8	10.5	-86.7188
28.9	26.1	27.1	26.8	24.2	21.2	19.5	24.8	15	27.8	10.5	-86.4688
28.8	26.1	27.2	26.8	24.1	21.2	19.5	24.8	15	27.7	10.5	-86.6562
28.8	26.1	27.1	26.8	24.1	21.1	19.5	24.8	15	27.8	10.5	-86.4375
28.8	26.1	27.1	26.8	24.1	21.2	19.5	24.8	15	27.8	10.5	-86.5312
28.8	26.1	27.1	26.7	24.1	21.2	19.5	24.8	15	27.8	10.5	-86.4375
28.8	26.1	27.1	26.7	24.1	21.2	19.5	24.8	15	27.8	10.5	-86.4688
28.8	26.1	27.1	26.8	24.1	21.2	19.5	24.8	15	27.8	10.5	-86.4688
28.8	26.2	27.1	26.8	24.1	21.2	19.5	24.8	15	27.8	10.5	-86.4688
28.8	26.2	27.1	26.8	24.1	21.2	19.5	24.8	15	27.8	10.5	-86.375
28.8	26.2	27.1	26.8	24.1	21.2	19.5	24.8	15	27.8	10.5	-86.375
28.8	26.2	27.1	26.8	24.2	21.2	19.5	24.8	15	27.7	10.5	-86.375
28.8	26.2	27.1	26.8	24.2	21.2	19.5	24.8	15	27.7	10.5	-86.4062
28.8	26.2	27.1	26.9	24.2	21.2	19.5	24.8	15	27.7	10.5	-86.2812
28.8	26.2	27.1	26.9	24.1	21.2	19.5	24.8	15	27.7	10.5	-86.5312
28.8	26.3	27.1	26.9	24.1	21.2	19.5	24.8	15	27.7	10.5	-86.375
28.8	26.3	27.1	26.9	24.1	21.2	19.5	24.8	15	27.7	10.5	-86.5312
28.8	26.3	27.1	27	24.1	21.2	19.6	24.8	15	27.7	10.5	-86.4062
28.8	26.3	27.1	27	24.1	21.2	19.6	24.8	15	27.7	10.5	-86.4375
28.8	26.3	27.1	26.9	24.1	21.2	19.6	24.8	15	27.7	10.5	-86.3125
28.8	26.3	27.1	26.9	24.1	21.2	19.6	24.8	15	27.7	10.5	-86.4688
28.8	26.3	27.1	26.9	24.1	21.2	19.6	24.8	15	27.7	10.5	-86.375
28.8	26.3	27.1	26.9	24.1	21.2	19.6	24.8	15	27.7	10.5	-86.4062
28.8	26.3	27.1	26.9	24.1	21.2	19.5	24.8	15	27.7	10.5	-86.375
28.8	26.3	27.1	26.9	24.1	21.2	19.5	24.8	15.1	27.7	10.5	-86.2812
28.8	26.3	27.1	26.9	24.1	21.2	19.6	24.8	15	27.7	10.5	-86.3125
28.8	26.3	27.1	26.9	24.1	21.2	19.6	24.8	15.1	27.7	10.5	-86.2812
28.8	26.3	27.1	26.9	24.1	21.2	19.6	24.8	15	27.7	10.5	-86.4375
28.8	26.3	27.1	26.9	24.1	21.2	19.5	24.8	15.1	27.7	10.5	-86.2188
28.8	26.3	27.1	26.9	24.1	21.2	19.6	24.8	15	27.7	10.5	-86.4688
28.8	26.3	27.1	27	24.1	21.2	19.5	24.8	15.1	27.7	10.5	-86.4062
28.8	26.3	27.1	27	24.1	21.1	19.6	24.8	15.1	27.7	10.5	-86.375
28.8	26.3	27.1	27	24.1	21.1	19.6	24.8	15	27.7	10.5	-86.5
28.8	26.4	27.1	27	24.1	21.1	19.6	24.8	15.1	27.7	10.5	-86.3438
28.8	26.4	27.1	27.1	24.1	21.1	19.5	24.8	15.1	27.7	10.5	-86.5
28.8	26.4	27.1	27.1	24.1	21.1	19.6	24.8	15.1	27.7	10.5	-86.3438
28.8	26.4	27.1	27.1	24.1	21.1	19.6	24.8	15	27.7	10.5	-86.3438
28.8	26.4	27.1	27.1	24.1	21.1	19.6	24.9	15	27.7	10.5	-86.3125
28.8	26.5	27.1	27.1	24.1	21.2	19.6	24.8	15	27.7	10.5	-86.375
28.8	26.5	27.1	27.1	24	21.2	19.6	24.9	15	27.7	10.5	-86.375
28.8	26.5	27.1	27.2	24	21.1	19.6	24.8	15.1	27.7	10.5	-86.25
28.8	26.5	27.1	27.1	24	21.1	19.6	24.8	15	27.7	10.5	-86.3438
28.8	26.5	27.1	27.2	24	21.1	19.6	24.8	15	27.7	10.5	-86.25
28.8	26.5	27.1	27.2	24	21.1	19.6	24.8	15	27.7	10.5	-86.375
28.8	26.5	27.1	27.2	24	21.1	19.6	24.8	15	27.7	10.5	-86.1875
28.8	26.5	27.1	27.2	24	21.1	19.6	24.8	15	27.7	10.5	-86.375
28.8	26.5	27.1	27.2	23.9	21.1	19.6	24.8	15	27.7	10.5	-86.2188
28.8	26.5	27.1	27.2	24	21.1	19.6	24.8	15	27.7	10.5	-86.3438
28.8	26.5	27.1	27.2	24	21.1	19.6	24.8	15	27.7	10.5	-86.1562
28.8	26.5	27.1	27.1	24	21.1	19.6	24.8	15	27.7	10.5	-86.2812
28.8	26.4	27.1	27.1	24	21.1	19.6	24.8	15	27.7	10.5	-86.2188
28.8	26.4	27.1	27.1	24	21.2	19.6	24.8	15	27.7	10.5	-86.25
28.8	26.4	27.1	27.1	24	21.2	19.6	24.8	15	27.7	10.5	-86.25
28.8	26.4	27.1	27.1	24	21.1	19.6	24.8	15	27.7	10.5	-86.1562
28.8	26.4	27.1	27.1	24	21.2	19.6	24.8	15	27.7	10.5	-86.0938
28.8	26.4	27.1	27	24	21.2	19.5	24.8	15	27.7	10.5	-86.0938
28.8	26.4	27.1	27	24	21.1	19.6	24.8	15	27.7	10.5	-86.0312
28.8	26.3	27.1	27	23.9	21.2	19.6	24.8	15	27.7	10.5	-86.125
28.8	26.3	27.1	27	24	21.2	19.6	24.8	15	27.7	10.5	-85.9688
28.8	26.3	27.1	27	24	21.2	19.6	24.8	15	27.7	10.5	-86.1875
28.8	26.3	27.2	26.9	24	21.2	19.6	24.8	15	27.7	10.5	-86.0625
28.8	26.3	27.2	26.9	24	21.2	19.6	24.8	15	27.7	10.5	-86.125
28.8	26.3	27.2	26.9	24.1	21.2	19.6	24.8	15	27.7	10.5	-85.875
28.8	26.3	27.2	26.9	24.1	21.2	19.6	24.8	15	27.7	10.5	-86.0312
28.8	26.2	27.2	26.9	24.1	21.2	19.6	24.8	15	27.7	10.5	-85.875
28.8	26.2	27.2	26.8	24.1	21.2	19.5	24.8	15	27.7	10.5	-85.875
28.8	26.2	27.2	26.8	24.1	21.2	19.6	24.8	15	27.7	10.5	-85.75
28.8	26.2	27.2	26.8	24.1	21.2	19.6	24.8	15	27.7	10.5	-85.7812
28.8	26.2	27.2	26.8	24.1	21.2	19.6	24.8	15	27.7	10.5	-85.75
28.8	26.2	27.2	26.7	24.1	21.2	19.6	24.8	15	27.7	10.5	-85.7188
28.8	26.2	27.1	26.7	24.1	21.2	19.6	24.8	15	27.7	10.4	-85.75
28.8	26.2	27.2	26.7	24.1	21.2	19.6	24.8	15	27.7	10.5	-85.7812
28.8	26.1	27.2	26.7	24.1	21.2	19.6	24.8	15	27.7	10.4	-85.6875
28.8	26.2	27.2	26.7	24.1	21.2	19.6	24.8	15	27.7	10.4	-85.8125
28.8	26.1	27.2	26.7	24.1	21.2	19.6	24.8	15	27.7	10.4	-85.6875
28.8	26.1	27.2	26.7	24.1	21.2	19.6	24.8	15	27.7	10.4	-85.9062
28.8	26.1	27.2	26.7	24.1	21.2	19.6	24.8	15	27.7	10.4	-85.75
28.8	26.1	27.2	26.7	24.1	21.2	19.6	24.8	15	27.7	10.4	-85.9062
28.8	26.1	27.2	26.7	24.1	21.2	19.6	24.8	15	27.7	10.4	-85.7812
28.8	26.1	27.2	26.6	24.1	21.2	19.6	24.8	15	27.7	10.4	-85.9062
28.8	26.1	27.2	26.6	24.1	21.2	19.5	24.8	15	27.7	10.5	-85.7812
28.8	26.1	27.2	26.6	24.1	21.2	19.5	24.8	15	27.7	10.5	-85.8125
28.8	26.1	27.2	26.6	24.1	21.2	19.5	24.8	15	27.7	10.5	-85.6562
28.8	26.1	27.2	26.6	24.1	21.2	19.5	24.8	15	27.7	10.5	-85.625
28.8	26.1	27.2	26.6	24.2	21.2	19.5	24.8	15	27.7	10.5	-85.6875
28.8	26.1	27.2	26.6	24.2	21.2	19.5	24.8	15	27.7	10.5	-85.6875
28.8	26.1	27.2	26.6	24.2	21.2	19.5	24.8	15	27.7	10.5	-85.75
28.8	26.1	27.2	26.6	24.2	21.2	19.5	24.8	15	27.7	10.5	-85.5625
28.8	26.1	27.2	26.5	24.2	21.2	19.5	24.8	15	27.7	10.5	-85.75
28.8	26.1	27.2	26.5	24.2	21.2	19.5	24.8	15	27.7	10.4	-85.6562
28.8	26.1	27.2	26.5	24.2	21.2	19.5	24.8	15	27.7	10.5	-85.7812
28.9	26.1	27.2	26.5	24.2	21.2	19.5	24.8	15	27.7	10.5	-85.6562
28.9	26.1	27.2	26.5	24.2	21.2	19.5	24.8	15	27.7	10.5	-85.7188
28.9	26.1	27.2	26.5	24.2	21.2	19.5	24.8	15	27.7	10.5	-85.9062
28.9	26	27.2	26.5	24.2	21.2	19.5	24.8	15	27.7	10.5	-85.75
28.9	26	27.2	26.5	24.2	21.2	19.5	24.8	15	27.7	10.5	-85.75
28.9	26	27.2	26.4	24.2	21.2	19.5	24.8	15	27.7	10.5	-85.6562
28.9	26	27.2	26.4	24.2	21.2	19.5	24.8	15	27.7	10.5	-85.8125
28.9	26	27.2	26.4	24.1	21.2	19.5	24.8	15	27.7	10.5	-85.7812
28.9	26	27.2	26.4	24.2	21.2	19.5	24.8	15	27.7	10.5	-85.75
28.8	26	27.2	26.4	24.2	21.2	19.5	24.8	15	27.7	10.5	-85.8125
28.9	26	27.2	26.5	24.2	21.2	19.5	24.8	15	27.7	10.5	-85.7812
28.8	26	27.2	26.5	24.2	21.2	19.5	24.8	15	27.7	10.5	-85.9688
28.8	26.1	27.2	26.5	24.2	21.2	19.5	24.8	15	27.7	10.5	-85.8438
28.8	26.1	27.2	26.6	24.2	21.2	19.5	24.8	15.1	27.7	10.5	-85.9375
28.9	26.1	27.2	26.6	24.2	21.2	19.5	24.9	15.1	27.7	10.5	-85.7188
28.9	26.1	27.2	26.6	24.2	21.2	19.5	24.8	15.1	27.7	10.5	-85.9062
28.9	26.1	27.2	26.6	24.2	21.2	19.5	24.8	15.1	27.7	10.5	-85.7188
28.9	26.1	27.2	26.7	24.1	21.2	19.5	24.8	15.1	27.7	10.5	-85.875
28.9	26.1	27.2	26.7	24.2	21.2	19.5	24.8	15.1	27.7	10.5	-85.75
28.9	26.1	27.2	26.7	24.1	21.2	19.5	24.8	15.1	27.7	10.5	-85.9062
28.9	26.1	27.2	26.7	24.1	21.2	19.5	24.8	15.1	27.7	10.5	-85.7812
28.9	26.1	27.2	26.7	24.1	21.2	19.5	24.8	15.1	27.7	10.5	-85.7812
28.9	26.1	27.2	26.6	24.1	21.2	19.5	24.9	15.1	27.7	10.5	-85.7812
28.9	26.1	27.2	26.6	24.1	21.2	19.5	24.8	15.1	27.7	10.4	-85.75
28.9	26.1	27.2	26.6	24.1	21.2	19.5	24.8	15.1	27.7	10.5	-85.6875
28.9	26.1	27.2	26.6	24.1	21.2	19.5	24.8	15.1	27.7	10.5	-85.7188
28.9	26.1	27.2	26.6	24.1	21.2	19.5	24.8	15	27.7	10.5	-85.5938
28.9	26.1	27.2	26.6	24.1	21.2	19.5	24.8	15	27.7	10.5	-85.75
28.9	26.1	27.2	26.7	24.1	21.2	19.5	24.8	15	27.7	10.5	-85.6562
28.9	26.1	27.2	26.7	24.1	21.2	19.5	24.8	15	27.7	10.5	-85.7812
28.9	26.1	27.2	26.7	24.1	21.2	19.5	24.8	15	27.7	10.5	-85.625
28.9	26.1	27.2	26.7	24.1	21.2	19.5	24.8	15	27.7	10.5	-85.875
28.9	26.1	27.2	26.6	24.1	21.2	19.5	24.9	15	27.7	10.5	-85.75
28.9	26.1	27.3	26.6	24.1	21.2	19.5	24.8	15	27.7	10.5	-85.8438
28.9	26.1	27.3	26.6	24.2	21.2	19.5	24.8	15.1	27.7	10.5	-85.75
28.9	26.1	27.3	26.6	24.2	21.2	19.5	24.8	15.1	27.7	10.5	-85.875
28.9	26.1	27.3	26.6	24.2	21.1	19.5	24.9	15	27.7	10.5	-85.7812
28.9	26.1	27.3	26.6	24.2	21.2	19.5	24.8	15.1	27.7	10.5	-85.8125
28.9	26.1	27.3	26.6	24.2	21.2	19.5	24.9	15.1	27.7	10.5	-85.8125
28.9	26.1	27.3	26.5	24.2	21.2	19.5	24.9	15.1	27.7	10.5	-85.75
28.9	26.1	27.3	26.6	24.2	21.2	19.5	24.9	15.1	27.7	10.5	-85.7812
28.9	26.1	27.3	26.6	24.2	21.2	19.5	24.8	15.1	27.6	10.5	-85.8125
28.9	26.1	27.3	26.6	24.2	21.2	19.5	24.9	15.1	27.7	10.5	-85.7188
28.9	26.1	27.3	26.6	24.2	21.2	19.5	24.9	15.1	27.6	10.5	-85.8125
28.9	26.1	27.3	26.6	24.2	21.2	19.5	24.8	15.1	27.6	10.5	-85.625
28.9	26.1	27.3	26.6	24.2	21.2	19.5	24.9	15.1	27.7	10.5	-85.7188
28.9	26.1	27.3	26.6	24.2	21.2	19.5	24.8	15.1	27.7	10.5	-85.5625
28.9	26.1	27.3	26.6	24.2	21.1	19.5	24.9	15.1	27.7	10.5	-85.7188
28.9	26.1	27.3	26.6	24.2	21.2	19.5	24.9	15.1	27.7	10.5	-85.6562
28.9	26.1	27.3	26.6	24.2	21.2	19.5	24.9	15.1	27.7	10.5	-85.8125
28.9	26.1	27.3	26.6	24.2	21.2	19.5	24.9	15.1	27.7	10.5	-85.6875
28.9	26.1	27.3	26.6	24.2	21.2	19.5	24.9	15.1	27.7	10.5	-85.8438
28.9	26.1	27.3	26.6	24.2	21.2	19.5	24.9	15.1	27.7	10.5	-85.7812
28.9	26.2	27.3	26.6	24.2	21.2	19.5	24.9	15.1	27.7	10.5	-85.7812
28.9	26.2	27.3	26.6	24.2	21.2	19.5	24.9	15.1	27.7	10.5	-85.8438
28.9	26.2	27.3	26.6	24.2	21.2	19.5	24.9	15.1	27.7	10.5	-85.7812
28.9	26.2	27.3	26.6	24.2	21.2	19.4	24.9	15.1	27.7	10.5	-85.875
28.9	26.2	27.3	26.6	24.2	21.2	19.5	24.9	15.1	27.7	10.5	-85.6562
28.9	26.2	27.3	26.6	24.2	21.2	19.5	24.9	15.1	27.6	10.5	-85.8438
28.9	26.2	27.3	26.7	24.1	21.2	19.5	24.9	15.1	27.6	10.5	-85.75
28.9	26.2	27.3	26.6	24.2	21.2	19.5	24.9	15.1	27.6	10.5	-85.9688
28.9	26.2	27.3	26.7	24.2	21.2	19.5	24.9	15.1	27.6	10.5	-85.9375
28.9	26.2	27.3	26.7	24.2	21.2	19.5	24.9	15.1	27.6	10.5	-85.7188
28.9	26.2	27.3	26.8	24.1	21.2	19.5	24.9	15.1	27.6	10.5	-85.9375
28.9	26.3	27.3	26.8	24.1	21.2	19.5	24.9	15.1	27.6	10.5	-85.9062
28.9	26.3	27.3	26.9	24.1	21.2	19.5	24.9	15.1	27.6	10.5	-85.9375
28.9	26.3	27.3	26.9	24.1	21.2	19.5	24.8	15.1	27.6	10.5	-85.8438
28.9	26.3	27.3	26.9	24.1	21.2	19.5	24.9	15.1	27.6	10.5	-85.9375
28.9	26.3	27.3	26.9	24.1	21.2	19.5	24.9	15.1	27.6	10.5	-85.8438
28.9	26.3	27.3	26.9	24.1	21.1	19.5	24.9	15.1	27.6	10.5	-85.625
28.9	26.4	27.3	26.9	24.1	21.1	19.5	24.9	15.1	27.6	10.5	-85.6562
28.9	26.4	27.3	26.9	24.1	21.1	19.5	24.9	15.1	27.6	10.5	-85.6875
28.9	26.4	27.3	26.9	24.1	21.1	19.5	24.9	15.1	27.6	10.5	-85.875
28.9	26.4	27.3	26.9	24.1	21.1	19.5	24.9	15.1	27.6	10.5	-85.6875
28.9	26.4	27.3	26.9	24.1	21.2	19.5	24.9	15.1	27.6	10.5	-85.8125
28.9	26.3	27.3	26.9	24.1	21.2	19.5	24.9	15.1	27.6	10.5	-85.7812
28.9	26.3	27.3	26.9	24.1	21.2	19.5	24.9	15.1	27.6	10.5	-86.0312
28.9	26.3	27.3	26.9	24.1	21.2	19.5	24.9	15.1	27.6	10.5	-85.8125
28.9	26.3	27.3	26.9	24.1	21.2	19.5	24.9	15.1	27.6	10.5	-85.7812
28.9	26.3	27.3	26.8	24.2	21.2	19.5	24.9	15.1	27.6	10.5	-85.625
28.9	26.3	27.3	26.8	24.1	21.2	19.5	24.9	15.1	27.6	10.5	-85.8125
28.9	26.3	27.3	26.8	24.1	21.2	19.5	24.9	15.1	27.6	10.5	-85.8438
28.9	26.2	27.3	26.8	24.2	21.2	19.5	24.9	15.1	27.6	10.5	-85.7188
28.9	26.2	27.3	26.8	24.2	21.2	19.5	24.9	15.1	27.6	10.5	-85.7188
28.9	26.2	27.3	26.8	24.2	21.2	19.5	24.9	15.1	27.6	10.5	-85.8438
28.9	26.3	27.3	26.8	24.2	21.2	19.5	24.9	15.1	27.6	10.5	-85.7812
28.9	26.3	27.3	26.8	24.2	21.2	19.5	24.9	15.1	27.6	10.5	-85.8125
28.9	26.3	27.3	26.8	24.2	21.2	19.5	24.9	15.1	27.6	10.5	-85.6875
28.9	26.3	27.3	26.8	24.2	21.2	19.5	24.9	15.1	27.6	10.5	-85.9062
28.9	26.3	27.3	26.8	24.2	21.2	19.5	24.9	15.1	27.6	10.5	-85.7188
28.9	26.3	27.4	26.8	24.2	21.1	19.5	24.9	15.1	27.6	10.5	-85.9688
28.9	26.3	27.4	26.9	24.2	21.2	19.5	24.9	15.1	27.6	10.5	-85.875
28.9	26.4	27.4	26.9	24.2	21.2	19.5	24.9	15.1	27.6	10.5	-85.9375
28.9	26.4	27.4	26.9	24.2	21.2	19.5	24.9	15.1	27.6	10.5	-85.75
28.9	26.4	27.4	26.9	24.2	21.2	19.5	24.9	15.1	27.6	10.5	-85.7188
28.9	26.4	27.4	26.9	24.2	21.2	19.5	24.9	15.1	27.6	10.5	-85.5312
28.9	26.4	27.4	26.9	24.2	21.2	19.5	24.9	15.1	27.6	10.5	-85.5312
28.9	26.5	27.4	26.9	24.2	21.1	19.5	24.9	15.1	27.6	10.5	-85.5
28.9	26.5	27.4	26.9	24.2	21.2	19.6	24.8	15.1	27.6	10.5	-85.5312
28.9	26.5	27.4	27	24.2	21.2	19.6	24.9	15.1	27.6	10.5	-85.5625
28.9	26.5	27.4	27	24.2	21.2	19.5	24.9	15.1	27.6	10.5	-85.4062
28.9	26.5	27.4	27	24.2	21.1	19.6	24.9	15.1	27.6	10.5	-85.5
28.9	26.5	27.4	27	24.2	21.2	19.6	24.9	15.1	27.6	10.5	-85.4688
28.9	26.5	27.4	27	24.1	21.1	19.6	24.9	15.1	27.6	10.5	-85.2812
28.9	26.5	27.4	27	24.1	21.2	19.6	24.9	15.1	27.6	10.5	-85.4688
28.9	26.5	27.4	27	24.1	21.1	19.6	24.9	15.1	27.6	10.5	-85.1875
28.9	26.5	27.4	27	24.1	21.1	19.6	24.9	15.1	27.6	10.5	-85.5
28.9	26.5	27.4	27	24.2	21.1	19.6	24.9	15.1	27.6	10.5	-85.4688
28.9	26.5	27.4	27	24.2	21.1	19.5	24.9	15.1	27.6	10.5	-85.7188
28.9	26.5	27.4	27	24.2	21.1	19.5	24.9	15.1	27.6	10.5	-85.4375
28.9	26.5	27.4	27	24.2	21.1	19.6	24.9	15.1	27.7	10.5	-85.375
28.9	26.5	27.4	27	24.2	21.1	19.5	24.9	15.1	27.7	10.5	-85.3125
28.9	26.5	27.4	27.1	24.2	21.1	19.6	24.9	15.1	27.7	10.5	-85.5312
28.9	26.5	27.4	27.1	24.2	21.1	19.6	24.9	15.1	27.7	10.5	-85.5938
29	26.5	27.4	27	24.2	21.1	19.6	24.9	15.1	27.7	10.5	-85.6562
29	26.5	27.4	27	24.1	21.2	19.6	24.9	15.1	27.7	10.5	-85.8125
29	26.5	27.4	27	24.1	21.1	19.6	24.9	15.1	27.7	10.5	-85.6562
29	26.5	27.4	27	24.1	21.2	19.6	24.9	15.1	27.7	10.5	-85.6562
29	26.4	27.4	27	24.1	21.2	19.6	24.9	15.1	27.7	10.5	-85.6562
29	26.4	27.4	27	24.1	21.2	19.6	24.9	15.1	27.7	10.5	-85.875
29	26.4	27.4	27	24.1	21.2	19.6	24.9	15.1	27.7	10.5	-85.7812
28.9	26.4	27.4	27	24.1	21.2	19.6	24.9	15.1	27.7	10.5	-86
28.9	26.4	27.4	27	24.1	21.1	19.6	24.9	15.1	27.7	10.5	-85.9688
28.9	26.4	27.4	27	24	21.2	19.6	24.9	15.1	27.7	10.5	-85.7812
28.9	26.4	27.4	27	24.1	21.2	19.6	24.9	15.1	27.7	10.5	-85.9062
28.9	26.4	27.4	27	24.1	21.2	19.6	24.9	15.1	27.7	10.5	-85.7812
28.9	26.4	27.4	27	24.1	21.2	19.6	24.9	15.1	27.7	10.5	-85.8125
28.9	26.4	27.4	27	24.1	21.2	19.6	24.9	15.1	27.7	10.5	-85.6875
28.9	26.4	27.4	27	24.1	21.2	19.6	24.9	15.1	27.7	10.5	-85.7812
28.9	26.4	27.4	27	24.1	21.2	19.6	24.9	15.1	27.7	10.5	-85.8125
28.9	26.5	27.4	27	24.1	21.2	19.6	24.9	15.1	27.7	10.5	-85.75
28.9	26.5	27.4	27	24.1	21.2	19.6	24.9	15.1	27.7	10.5	-85.8438
28.9	26.5	27.4	27.1	24.1	21.2	19.6	24.9	15.1	27.7	10.5	-85.8438
29	26.5	27.4	27.1	24.1	21.2	19.6	24.9	15.1	27.7	10.5	-86.0625
29	26.5	27.4	27.1	24.1	21.2	19.6	24.9	15.1	27.7	10.5	-85.9375
29	26.5	27.4	27.1	24.1	21.2	19.6	24.9	15.1	27.7	10.5	-86.0625
29	26.5	27.4	27.1	24.1	21.2	19.6	24.9	15.1	27.7	10.5	-86.0312
29	26.5	27.4	27.1	24.1	21.2	19.6	24.9	15.1	27.7	10.5	-86.2812
29	26.5	27.4	27.1	24.1	21.2	19.6	24.9	15.1	27.7	10.5	-86.125
29	26.5	27.4	27.1	24.1	21.2	19.6	24.9	15.1	27.7	10.5	-86.2188
29	26.6	27.4	27.1	24.1	21.2	19.6	24.9	15.1	27.7	10.5	-86.0938
29	26.6	27.4	27.1	24.1	21.2	19.6	24.9	15.1	27.7	10.5	-86.2188
29	26.6	27.4	27.1	24.1	21.2	19.6	24.9	15.1	27.7	10.5	-86.125
29	26.6	27.4	27.1	24.2	21.2	19.5	24.9	15.1	27.7	10.5	-85.9375
29	26.6	27.4	27.1	24.2	21.2	19.6	24.9	15.1	27.7	10.5	-85.9062
29	26.6	27.5	27.1	24.2	21.2	19.6	24.9	15.1	27.7	10.5	-85.8438
29	26.6	27.5	27.1	24.2	21.2	19.6	24.9	15.1	27.7	10.5	-85.9062
29	26.6	27.5	27.2	24.2	21.2	19.6	24.9	15.1	27.7	10.5	-86.1875
29.1	26.6	27.5	27.1	24.2	21.2	19.6	24.9	15.1	27.7	10.5	-86.0625
29.1	26.6	27.5	27.1	24.2	21.2	19.6	24.9	15.1	27.7	10.5	-86.2812
29.1	26.6	27.5	27.1	24.2	21.2	19.6	24.9	15.1	27.7	10.5	-86.0625
29.1	26.6	27.5	27.1	24.2	21.2	19.6	24.9	15.1	27.7	10.5	-86.0938
29.1	26.6	27.5	27.1	24.2	21.2	19.6	24.9	15.1	27.7	10.5	-85.9688
29.1	26.6	27.5	27.1	24.2	21.2	19.6	24.9	15.1	27.7	10.5	-86.1562
29.1	26.6	27.5	27.1	24.2	21.2	19.6	24.9	15.1	27.7	10.5	-86.0312
29.1	26.6	27.5	27.1	24.3	21.2	19.6	24.9	15.1	27.7	10.5	-86.1562
29.1	26.6	27.5	27.1	24.3	21.2	19.6	24.9	15.1	27.7	10.5	-86.0312
29.1	26.6	27.5	27.1	24.2	21.2	19.5	24.9	15.1	27.7	10.5	-86
29.1	26.5	27.5	27.1	24.2	21.2	19.6	24.9	15.1	27.7	10.5	-85.9375
29.1	26.5	27.5	27.1	24.2	21.2	19.5	24.9	15.1	27.7	10.5	-85.9062
29.1	26.5	27.5	27.1	24.2	21.2	19.6	24.9	15.1	27.7	10.5	-85.9375
29.1	26.5	27.5	27.1	24.2	21.3	19.6	24.9	15.1	27.7	10.5	-85.875
29.1	26.5	27.5	27.1	24.2	21.3	19.5	24.9	15.1	27.7	10.5	-85.8438
29.1	26.5	27.5	27	24.2	21.2	19.6	24.9	15.1	27.7	10.5	-86.0625
29.1	26.5	27.5	27.1	24.2	21.2	19.5	24.9	15.1	27.7	10.5	-85.9062
29.1	26.5	27.5	27.1	24.2	21.2	19.6	24.9	15.1	27.7	10.5	-86.0625
29.1	26.6	27.6	27.1	24.3	21.2	19.5	24.9	15.1	27.7	10.5	-85.9062
29.1	26.6	27.6	27.1	24.3	21.2	19.5	24.9	15.1	27.7	10.4	-86.0312
29.1	26.6	27.6	27.1	24.3	21.3	19.5	24.9	15.1	27.7	10.5	-85.9375
29.1	26.6	27.6	27.1	24.3	21.3	19.5	24.9	15.1	27.7	10.5	-86.0938
29.2	26.6	27.6	27.1	24.3	21.3	19.5	24.9	15.1	27.7	10.5	-85.9688
29.2	26.6	27.6	27.1	24.3	21.3	19.5	25	15.1	27.7	10.5	-86.0312
29.2	26.6	27.6	27.1	24.3	21.2	19.6	25	15.1	27.7	10.5	-85.9062
29.2	26.6	27.6	27.2	24.3	21.3	19.6	25	15.1	27.7	10.5	-85.8438
29.2	26.6	27.6	27.2	24.3	21.2	19.6	24.9	15.1	27.7	10.5	-85.8125
29.2	26.6	27.6	27.2	24.3	21.3	19.6	25	15.1	27.7	10.5	-85.7812
