# Supplementary material for: Modeling of thermal errors for dual-spindle turning-milling compound machine tools based on hybrid networks
Source: Sci Rep. 2025 Dec 30;15:45697. doi: 10.1038/s41598-025-27599-1 (PMC12753745; doi:10.1038/s41598-025-27599-1)
Supplement: Supplementary file 1 — Supplementary Material 1 [file 41598_2025_27599_MOESM1_ESM.zip › code/2 Grey Relational Analysis/5000.xlsx]

## Sheet: Sheet1
10.3	10.8	10.4	10.1	10.4	10.6	10.6	10.6	10.3	11.2	12.6	0
10.3	10.8	10.5	10.1	10.4	10.6	10.6	10.5	10.4	11.3	12.5	-0.4375
10.3	10.8	10.6	10.1	10.4	10.6	10.5	10.5	10.5	11.3	12.5	-0.8125
10.4	10.9	10.7	10.2	10.4	10.6	10.5	10.5	10.5	11.5	12.4	-1.25
10.4	11	10.7	10.2	10.4	10.6	10.5	10.5	10.6	11.6	12.4	-1.59375
10.5	11	10.8	10.2	10.4	10.6	10.5	10.5	10.6	11.8	12.3	-2.03125
10.5	11.1	10.8	10.2	10.4	10.7	10.5	10.5	10.7	11.9	12.3	-2.4375
10.5	11.2	10.9	10.3	10.5	10.7	10.4	10.5	10.8	12.1	12.3	-2.875
10.6	11.3	11	10.3	10.5	10.7	10.5	10.5	10.8	12.3	12.3	-3.40625
10.7	11.3	11	10.3	10.5	10.7	10.5	10.5	10.9	12.5	12.2	-3.9375
10.7	11.4	11.1	10.4	10.5	10.7	10.5	10.6	10.9	12.7	12.2	-4.4375
10.7	11.5	11.2	10.4	10.5	10.8	10.5	10.6	11	12.8	12.2	-4.9375
10.8	11.5	11.2	10.4	10.5	10.8	10.5	10.7	11	13	12.2	-5.34375
10.8	11.6	11.3	10.5	10.5	10.8	10.5	10.7	11	13.2	12.1	-5.8125
10.9	11.6	11.3	10.5	10.5	10.8	10.5	10.7	11.1	13.4	12.1	-6.34375
11	11.7	11.4	10.6	10.6	10.9	10.5	10.7	11.2	13.5	12.1	-6.84375
11	11.8	11.5	10.6	10.6	10.9	10.6	10.8	11.2	13.6	12.1	-7.34375
11.1	11.9	11.5	10.7	10.7	10.9	10.5	10.8	11.2	13.8	12	-7.84375
11.2	11.9	11.6	10.7	10.7	11	10.6	10.9	11.3	14	12	-8.34375
11.2	12	11.6	10.7	10.7	11	10.6	10.9	11.3	14.1	12	-8.9375
11.3	12.1	11.7	10.8	10.7	11	10.7	11	11.3	14.2	12	-9.40625
11.3	12.1	11.7	10.8	10.7	11.1	10.7	11.1	11.4	14.3	12	-9.9375
11.4	12.2	11.8	10.9	10.7	11.1	10.7	11.1	11.4	14.5	12	-10.4688
11.4	12.3	11.8	10.9	10.8	11.2	10.7	11.2	11.4	14.6	12	-10.9688
11.5	12.3	11.9	11	10.9	11.2	10.8	11.2	11.4	14.7	12	-11.4062
11.6	12.4	11.9	11	10.9	11.2	10.8	11.3	11.5	14.8	11.9	-11.9062
11.6	12.5	12	11.1	10.9	11.3	10.8	11.3	11.5	14.9	11.9	-12.4688
11.7	12.5	12.1	11.1	11	11.3	10.9	11.4	11.5	15	11.9	-12.9688
11.7	12.6	12.1	11.2	11	11.3	10.9	11.4	11.6	15.1	11.9	-13.3438
11.8	12.6	12.2	11.2	11	11.4	10.9	11.5	11.6	15.2	11.9	-13.8438
11.8	12.7	12.2	11.3	11.1	11.4	11	11.5	11.6	15.3	11.9	-14.3438
11.9	12.8	12.3	11.3	11.2	11.4	11	11.6	11.6	15.5	11.9	-14.7812
12	12.8	12.3	11.4	11.2	11.5	11	11.6	11.7	15.5	11.9	-15.0312
12	12.9	12.4	11.4	11.2	11.5	11.1	11.7	11.7	15.7	11.9	-15.375
12.1	13	12.4	11.5	11.3	11.5	11.1	11.7	11.8	15.8	11.9	-15.75
12.2	13	12.5	11.5	11.3	11.6	11.2	11.8	11.8	15.9	11.9	-16.3125
12.2	13.1	12.5	11.6	11.4	11.6	11.2	11.8	11.8	16	11.9	-16.6875
12.3	13.1	12.6	11.6	11.4	11.6	11.2	11.9	11.8	16.1	11.9	-16.9688
12.3	13.2	12.6	11.7	11.5	11.7	11.3	11.9	11.9	16.2	11.9	-17.25
12.4	13.3	12.6	11.7	11.5	11.7	11.3	12	11.9	16.2	11.8	-17.5625
12.4	13.3	12.7	11.8	11.5	11.7	11.3	12	11.9	16.3	11.8	-17.9375
12.5	13.4	12.8	11.8	11.6	11.8	11.4	12.1	11.9	16.4	11.8	-18.2188
12.5	13.4	12.8	11.9	11.6	11.8	11.4	12.1	11.9	16.5	11.8	-18.6562
12.6	13.4	12.9	11.9	11.7	11.9	11.5	12.2	12	16.6	11.8	-19
12.6	13.5	12.9	12	11.7	11.9	11.5	12.2	12	16.7	11.8	-19.1875
12.7	13.5	13	12	11.8	11.9	11.5	12.3	12	16.7	11.8	-19.5
12.8	13.6	13	12.1	11.8	12	11.6	12.3	12	16.8	11.8	-19.9062
12.8	13.6	13.1	12.1	11.9	12	11.6	12.4	12	16.9	11.8	-20.2188
12.9	13.7	13.1	12.2	11.9	12.1	11.6	12.4	12.1	16.9	11.8	-20.5312
12.9	13.7	13.1	12.2	11.9	12.1	11.7	12.5	12.1	17	11.8	-20.9062
13	13.8	13.2	12.3	12	12.1	11.7	12.5	12.1	17	11.8	-21.125
13	13.8	13.2	12.3	12	12.2	11.7	12.5	12.1	17.1	11.8	-21.4062
13.1	13.9	13.2	12.3	12.1	12.1	11.8	12.6	12.1	17.2	11.8	-21.6562
13.1	14	13.3	12.4	12.1	12.2	11.8	12.6	12.2	17.2	11.8	-21.875
13.2	14	13.3	12.4	12.2	12.3	11.8	12.7	12.2	17.3	11.8	-22.1562
13.2	14	13.4	12.5	12.2	12.3	11.9	12.7	12.2	17.3	11.8	-22.4062
13.3	14.1	13.4	12.5	12.2	12.3	11.9	12.8	12.2	17.4	11.8	-22.5938
13.3	14.1	13.4	12.5	12.3	12.4	12	12.8	12.2	17.5	11.8	-22.7812
13.4	14.2	13.4	12.6	12.3	12.4	12	12.8	12.3	17.5	11.8	-23.0312
13.4	14.2	13.5	12.6	12.3	12.4	12	12.9	12.3	17.5	11.8	-23.1875
13.5	14.3	13.5	12.7	12.4	12.4	12.1	13	12.3	17.6	11.8	-23.5
13.5	14.3	13.6	12.7	12.4	12.5	12	13	12.3	17.6	11.9	-23.625
13.6	14.3	13.6	12.8	12.5	12.5	12.1	13.1	12.3	17.7	11.9	-23.7812
13.6	14.4	13.6	12.8	12.5	12.5	12.2	13.1	12.3	17.7	11.9	-23.9375
13.7	14.4	13.7	12.9	12.5	12.5	12.2	13.2	12.3	17.7	12	-24.2188
13.7	14.5	13.7	12.9	12.6	12.6	12.3	13.2	12.4	17.8	12	-24.3438
13.8	14.5	13.8	13	12.5	12.6	12.3	13.2	12.4	17.8	12.1	-24.5312
13.8	14.5	13.8	13	12.7	12.6	12.3	13.3	12.4	17.9	12.1	-24.5938
13.9	14.6	13.8	13.1	12.7	12.7	12.3	13.3	12.4	17.9	12.1	-24.7188
13.9	14.6	13.9	13.1	12.8	12.7	12.4	13.4	12.4	17.9	12.2	-24.8438
14	14.6	13.9	13.2	12.8	12.7	12.4	13.4	12.4	17.9	12.2	-24.9688
14	14.7	13.9	13.2	12.8	12.8	12.5	13.4	12.5	18	12.3	-25.0625
14	14.7	13.9	13.2	12.9	12.8	12.5	13.5	12.5	18	12.3	-25.2188
14.1	14.7	13.9	13.2	12.9	12.8	12.5	13.5	12.5	18.1	12.3	-25.3438
14.1	14.8	14	13.3	13	12.8	12.5	13.5	12.5	18.1	12.4	-25.4375
14.1	14.8	14	13.3	13	12.9	12.6	13.6	12.5	18.1	12.4	-25.7188
14.2	14.9	14	13.4	13.1	12.9	12.6	13.6	12.5	18.1	12.5	-25.8438
14.2	14.9	14.1	13.4	13.1	13	12.6	13.7	12.5	18.1	12.5	-25.9375
14.3	14.9	14.1	13.4	13.1	13	12.7	13.7	12.6	18.2	12.6	-26.0938
14.3	15	14.1	13.5	13.2	13	12.7	13.7	12.6	18.2	12.6	-26.3438
14.3	15	14.1	13.5	13.2	13.1	12.7	13.8	12.6	18.2	12.7	-26.4688
14.3	15	14.2	13.5	13.2	13.1	12.7	13.7	12.6	18.2	12.7	-26.625
14.4	15.1	14.2	13.5	13.2	13.1	12.8	13.8	12.6	18.3	12.7	-26.625
14.4	15.1	14.2	13.6	13.3	13.1	12.8	13.9	12.6	18.3	12.7	-26.8125
14.5	15.2	14.3	13.6	13.3	13.2	12.9	13.9	12.6	18.3	12.7	-26.9062
14.5	15.2	14.3	13.7	13.4	13.2	12.9	14	12.7	18.3	12.7	-26.9688
14.6	15.2	14.3	13.7	13.4	13.1	12.9	14	12.7	18.3	12.7	-27
14.6	15.2	14.4	13.8	13.4	13.2	13	14	12.7	18.3	12.7	-27
14.7	15.3	14.4	13.8	13.4	13.3	13	14.1	12.7	18.4	12.7	-26.9375
14.7	15.3	14.4	13.8	13.5	13.3	13	14.1	12.7	18.4	12.7	-26.9062
14.7	15.3	14.4	13.9	13.5	13.3	13.1	14.1	12.7	18.4	12.8	-26.9375
14.7	15.3	14.4	13.9	13.5	13.3	13.1	14.2	12.7	18.4	12.8	-26.9688
14.8	15.3	14.4	13.9	13.6	13.4	13.1	14.2	12.8	18.5	12.8	-27.0625
14.8	15.3	14.4	13.9	13.6	13.4	13.1	14.2	12.8	18.5	12.8	-27.0938
14.8	15.3	14.5	14	13.6	13.4	13.2	14.3	12.8	18.5	12.8	-27.1875
14.9	15.4	14.5	14	13.7	13.4	13.2	14.3	12.8	18.5	12.8	-27.1562
14.9	15.4	14.5	14	13.7	13.4	13.2	14.3	12.8	18.5	12.9	-27.0938
14.9	15.4	14.5	14	13.7	13.4	13.2	14.3	12.8	18.5	12.9	-27.0938
14.9	15.4	14.5	14.1	13.7	13.5	13.3	14.4	12.8	18.5	12.9	-27.125
15	15.4	14.5	14.1	13.8	13.5	13.3	14.4	12.8	18.6	12.9	-27.125
15	15.4	14.5	14.1	13.8	13.5	13.3	14.4	12.8	18.6	12.8	-27.2188
15	15.4	14.5	14.1	13.8	13.5	13.3	14.5	12.8	18.6	12.9	-27.25
15	15.4	14.5	14.1	13.8	13.6	13.3	14.5	12.8	18.6	12.9	-27.2812
15	15.4	14.5	14.2	13.9	13.6	13.4	14.5	12.9	18.6	12.9	-27.3125
15.1	15.4	14.6	14.2	13.8	13.6	13.4	14.6	12.9	18.6	12.9	-27.4062
15.1	15.5	14.5	14.2	13.9	13.6	13.4	14.6	12.9	18.6	12.9	-27.4375
15.1	15.5	14.6	14.2	14	13.6	13.4	14.6	12.9	18.6	12.9	-27.5
15.1	15.5	14.6	14.2	14	13.6	13.4	14.7	12.9	18.6	13	-27.4375
15.2	15.5	14.6	14.3	14	13.6	13.5	14.7	12.9	18.7	13	-27.4062
15.2	15.6	14.6	14.3	14	13.7	13.5	14.7	12.9	18.7	13	-27.4375
15.2	15.6	14.7	14.3	14.1	13.7	13.5	14.7	12.9	18.7	13	-27.5938
15.2	15.6	14.7	14.3	14.1	13.7	13.5	14.8	13	18.7	13	-27.625
15.3	15.6	14.7	14.4	14.1	13.8	13.5	14.8	13	18.7	13	-27.6875
15.3	15.6	14.7	14.4	14.1	13.8	13.6	14.8	13	18.7	13	-27.6562
15.3	15.7	14.8	14.5	14.2	13.8	13.6	14.9	13	18.7	13	-27.6875
15.4	15.7	14.7	14.5	14.2	13.8	13.6	14.9	13	18.7	13	-27.8125
15.4	15.7	14.8	14.5	14.2	13.8	13.6	14.9	13	18.7	13	-27.6562
15.4	15.7	14.8	14.5	14.2	13.9	13.7	14.9	13	18.7	13	-27.5312
15.4	15.8	14.8	14.5	14.3	13.9	13.7	15	13	18.7	13	-27.5938
15.4	15.8	14.8	14.5	14.3	13.9	13.7	15	13	18.8	13	-27.5625
15.4	15.8	14.8	14.6	14.3	13.9	13.7	15	13	18.8	13	-27.5312
15.5	15.8	14.9	14.6	14.3	13.9	13.7	15	13	18.8	13	-27.5
15.5	15.8	14.9	14.6	14.3	14	13.7	15.1	13.1	18.8	13	-27.5312
15.5	15.8	14.9	14.6	14.3	14	13.8	15.1	13.1	18.8	13	-27.6562
15.5	15.8	14.9	14.6	14.4	14	13.8	15.1	13.1	18.8	13	-27.7188
15.5	15.8	14.9	14.6	14.4	14	13.8	15.1	13.1	18.8	13	-27.7188
15.5	15.9	14.9	14.7	14.4	14	13.8	15.1	13.1	18.8	13	-27.6875
15.6	15.9	14.9	14.7	14.4	14	13.8	15.2	13.1	18.8	13	-27.6875
15.6	15.9	14.9	14.7	14.4	14	13.8	15.1	13.1	18.9	13	-27.5938
15.6	15.9	15	14.8	14.5	14.1	13.9	15.2	13.1	18.9	13	-27.5
15.6	16	15	14.8	14.5	14.1	13.9	15.2	13.1	18.9	13	-27.5
15.7	16	15	14.8	14.5	14.1	13.9	15.2	13.1	18.9	13	-27.4688
15.7	16	15	14.8	14.5	14.1	14	15.3	13.1	18.9	13	-27.4688
15.7	16	15	14.9	14.6	14.1	14	15.3	13.2	18.9	13	-27.4688
15.8	16	15	14.9	14.6	14.2	14	15.2	13.2	18.9	13	-27.5
15.8	16.1	15	14.9	14.6	14.2	14	15.3	13.2	18.9	13	-27.5625
15.8	16.1	15	14.9	14.6	14.1	14	15.3	13.2	18.9	13	-27.6562
15.8	16.1	15.1	15	14.7	14.2	14.1	15.4	13.2	18.9	13	-27.6875
15.8	16.1	15.1	15	14.7	14.2	14.1	15.4	13.2	19	13	-27.7812
15.9	16.1	15.1	15	14.7	14.3	14.1	15.4	13.2	19	13	-27.8125
15.9	16.1	15.1	15	14.7	14.3	14.1	15.4	13.2	19	13	-27.7188
15.9	16.2	15.1	15	14.7	14.2	14.1	15.4	13.2	19	13	-27.625
16	16.1	15.1	15.1	14.8	14.3	14.1	15.4	13.2	19	13	-27.625
16	16.2	15.2	15.1	14.8	14.3	14.2	15.5	13.3	19	13	-27.5625
16	16.2	15.2	15.1	14.8	14.3	14.2	15.5	13.3	19	13	-27.5312
16.1	16.2	15.2	15.2	14.8	14.3	14.2	15.5	13.3	19	13	-27.4062
16.1	16.3	15.2	15.2	14.9	14.4	14.2	15.6	13.3	19	13	-27.5938
16.1	16.3	15.2	15.2	14.9	14.4	14.2	15.6	13.3	19	13	-27.5625
16.1	16.3	15.2	15.2	14.9	14.4	14.3	15.6	13.3	19	13	-27.5625
16.1	16.3	15.2	15.2	14.9	14.4	14.3	15.6	13.3	19	13	-27.5938
16.1	16.3	15.2	15.2	14.9	14.4	14.3	15.6	13.4	19	13	-27.5312
16.1	16.4	15.3	15.3	14.9	14.4	14.3	15.6	13.4	19.1	13	-27.5
16.1	16.4	15.3	15.3	15	14.4	14.3	15.6	13.4	19	13	-27.4375
16.1	16.4	15.3	15.3	15	14.4	14.3	15.7	13.4	19	13	-27.4375
16.1	16.4	15.3	15.3	15	14.4	14.3	15.7	13.4	19.1	13	-27.3438
16.1	16.4	15.3	15.3	15	14.4	14.4	15.7	13.4	19.1	13	-27.3125
16.2	16.4	15.3	15.3	15	14.5	14.4	15.7	13.3	19.1	13	-27.2188
16.2	16.4	15.3	15.3	15	14.5	14.4	15.8	13.3	19.1	13	-27.1875
16.2	16.4	15.3	15.3	15	14.5	14.4	15.8	13.4	19.1	13.1	-27.1875
16.2	16.4	15.3	15.4	15.1	14.5	14.4	15.8	13.4	19.1	13	-27.0938
16.2	16.4	15.3	15.3	15.1	14.5	14.4	15.8	13.4	19.1	13	-27.0938
16.2	16.4	15.3	15.3	15.1	14.5	14.4	15.8	13.4	19.1	13	-27.0625
16.2	16.4	15.3	15.3	15.1	14.5	14.4	15.8	13.4	19.1	13	-27.125
16.3	16.4	15.3	15.3	15.1	14.5	14.4	15.9	13.4	19.1	13	-27.125
16.3	16.4	15.4	15.3	15.1	14.6	14.4	15.9	13.4	19.1	13	-27.1562
16.3	16.5	15.4	15.4	15.2	14.6	14.4	15.9	13.4	19.1	12.9	-27.25
16.3	16.5	15.4	15.4	15.2	14.6	14.4	15.9	13.4	19.1	13	-27.2812
16.4	16.5	15.4	15.4	15.2	14.6	14.4	15.9	13.4	19.1	12.9	-27.2812
16.4	16.6	15.4	15.4	15.2	14.6	14.4	15.9	13.4	19.1	12.9	-27.4375
16.4	16.6	15.5	15.5	15.2	14.6	14.5	16	13.4	19.1	13	-27.4688
16.4	16.6	15.5	15.5	15.2	14.6	14.5	16	13.4	19.1	13	-27.4062
16.4	16.7	15.5	15.5	15.2	14.6	14.5	16	13.4	19.1	13	-27.5625
16.5	16.7	15.5	15.5	15.2	14.6	14.5	16	13.5	19.1	13	-27.5625
16.5	16.7	15.6	15.5	15.3	14.7	14.5	16	13.4	19.1	13	-27.4688
16.5	16.7	15.6	15.5	15.3	14.7	14.5	16.1	13.5	19.1	13	-27.3438
16.6	16.8	15.6	15.6	15.3	14.7	14.6	16.1	13.5	19.1	13	-27.2188
16.6	16.8	15.6	15.6	15.3	14.7	14.6	16.1	13.5	19.1	13	-27.1875
16.6	16.8	15.7	15.6	15.3	14.7	14.6	16.1	13.5	19.1	13	-27.0938
16.6	16.8	15.7	15.6	15.4	14.7	14.6	16.1	13.5	19.1	13	-26.9688
16.6	16.8	15.6	15.7	15.4	14.7	14.6	16.1	13.5	19.1	13	-26.9062
16.7	16.8	15.7	15.7	15.4	14.7	14.6	16.1	13.5	19.1	13	-26.8125
16.7	16.8	15.7	15.7	15.4	14.7	14.6	16.1	13.5	19.1	13	-26.7812
16.7	16.8	15.7	15.7	15.4	14.8	14.6	16.1	13.5	19.1	13	-26.75
16.7	16.8	15.7	15.7	15.4	14.8	14.7	16.2	13.5	19.1	13	-26.6875
16.7	16.9	15.7	15.8	15.4	14.8	14.7	16.2	13.5	19.1	13	-26.6875
16.7	16.9	15.7	15.8	15.4	14.8	14.7	16.2	13.5	19.1	13	-26.6562
16.7	16.9	15.7	15.8	15.4	14.8	14.7	16.2	13.5	19.1	13	-26.5938
16.7	16.9	15.7	15.8	15.5	14.8	14.7	16.2	13.5	19.1	13	-26.4688
16.8	16.9	15.8	15.8	15.5	14.8	14.7	16.2	13.5	19.1	12.9	-26.3438
16.8	16.9	15.8	15.8	15.5	14.8	14.7	16.2	13.5	19.2	12.9	-26.2188
16.8	16.9	15.8	15.8	15.5	14.9	14.7	16.3	13.5	19.2	12.9	-26.2188
16.8	16.9	15.8	15.8	15.5	14.9	14.8	16.3	13.5	19.2	12.9	-26.0938
16.8	16.9	15.8	15.8	15.5	14.9	14.8	16.3	13.6	19.2	12.9	-26.0312
16.8	16.9	15.8	15.8	15.5	14.9	14.7	16.3	13.5	19.2	13	-26.0312
16.8	16.9	15.8	15.8	15.5	14.9	14.8	16.3	13.6	19.2	13	-25.9375
16.8	16.9	15.8	15.8	15.5	14.9	14.8	16.3	13.5	19.2	12.9	-25.8438
16.8	16.9	15.8	15.8	15.6	14.9	14.8	16.4	13.5	19.2	12.9	-25.8125
16.8	16.9	15.8	15.8	15.6	14.9	14.8	16.4	13.5	19.2	12.9	-25.6562
16.8	16.9	15.8	15.8	15.6	14.9	14.8	16.4	13.5	19.2	12.9	-25.5625
16.8	16.9	15.8	15.9	15.6	14.9	14.9	16.4	13.5	19.2	12.9	-25.4688
