# Supplementary material for: Modeling of thermal errors for dual-spindle turning-milling compound machine tools based on hybrid networks
Source: Sci Rep. 2025 Dec 30;15:45697. doi: 10.1038/s41598-025-27599-1 (PMC12753745; doi:10.1038/s41598-025-27599-1)
Supplement: Supplementary file 1 — Supplementary Material 1 [file 41598_2025_27599_MOESM1_ESM.zip › code/2 Grey Relational Analysis/description.txt]

The Grey Relational Analysis file consists of one MATLAB file and five XLSX data files.
In the main code, at **data = xlsread('2000.xlsx');**, the data is changed according to the XLSX file name.
This code is used to compare the correlation degree of each temperature measurement point and the thermal error under each working condition.
Grey Relational Analysis and K-MEANS can be statistically analyzed to obtain the results (Table 2,3).
