# Supplementary material for: Modeling of thermal errors for dual-spindle turning-milling compound machine tools based on hybrid networks
Source: Sci Rep. 2025 Dec 30;15:45697. doi: 10.1038/s41598-025-27599-1 (PMC12753745; doi:10.1038/s41598-025-27599-1)
Supplement: Supplementary file 1 — Supplementary Material 1 [file 41598_2025_27599_MOESM1_ESM.zip › code/2 Grey Relational Analysis/GreyRelationalAnalysis.m]

clear;clc;
data = xlsread('2000.xlsx');
[r, c] = size(data);
avg = repmat(mean(data), r, 1);
data = data ./ avg;  % Mean normalization

% Define the parent sequence (the last column) and the subsequence (the first c-1 columns)
Y = data(:, c);        % Parent sequence: Last column
X = data(:, 1:c-1);    % Subsequence: The first c-1 columns

Y2 = repmat(Y, 1, c-1);  % Copy the parent sequence to match the dimension of the subsequence
absXi_Y = abs(X - Y2);   % Absolute difference matrix
a = min(absXi_Y(:));     % global minimum
b = max(absXi_Y(:));     % global maximum
ro = 0.5;                % resolution ratio
gamma = (a + ro * b) ./ (absXi_Y + ro * b);  % 关联系数矩阵

disp("The grey correlation degrees of each indicator in the subsequence are respectively：");
gray_relation = mean(gamma);  % Calculate the average value for each column to obtain the correlation degree
disp(gray_relation);
