# Supplementary material for: Modeling of thermal errors for dual-spindle turning-milling compound machine tools based on hybrid networks
Source: Sci Rep. 2025 Dec 30;15:45697. doi: 10.1038/s41598-025-27599-1 (PMC12753745; doi:10.1038/s41598-025-27599-1)
Supplement: Supplementary file 1 — Supplementary Material 1 [file 41598_2025_27599_MOESM1_ESM.zip › code/3 SCSSA-CNN-BiLSTM/fun.m]

function [net,y] = fun(x,Train_xNorm,Train_yNorm,Test_xNorm,Test_y,yopt,inputSize,outputSize)
%The function is used to calculate the fitness value of the particles.

setdemorandstream(pi);
%rng default;%Fixed random number

numhidden_units1 =  round(x(3)); %
numhidden_units2=   round(x(4));
numhidden_units3=   round(x(5));


options = trainingOptions('adam', ...                 
    'MaxEpochs', 300, ...                            
    'GradientThreshold', 1, ...                       
    'InitialLearnRate', x(2), ...         
    'LearnRateSchedule', 'piecewise', ...            
    'LearnRateDropPeriod',100, ...                   
    'LearnRateDropFactor',0.01, ...                    
    'L2Regularization',  x(1), ...         
    'ExecutionEnvironment', 'cpu',...             
    'Verbose', 0, ...                                 
    'Plots', 'none');                   


%% bilstm

layers = [ ...
    
    sequenceInputLayer([inputSize,1,1],'name','input') 
    sequenceFoldingLayer('name','fold')        
    
    convolution2dLayer([2,1],10,'Stride',[1,1],'name','conv1')  
    batchNormalizationLayer('name','batchnorm1') 
    reluLayer('name','relu1')      
    
    convolution2dLayer([1,1],10,'Stride',[1,1],'name','conv2')       
    batchNormalizationLayer('name','batchnorm2')       
    reluLayer('name','relu2')           
    
    maxPooling2dLayer([1,5],'Stride',1,'Padding','same','name','maxpool')   

      fullyConnectedLayer(25) 

    sequenceUnfoldingLayer('name','unfold')       
    flattenLayer('name','flatten')
    
    bilstmLayer(numhidden_units1,'Outputmode','sequence','name','hidden1') 
    dropoutLayer(0.3,'name','dropout_1')        % Dropout,0.3

    bilstmLayer(numhidden_units2,'Outputmode','sequence','name','hidden3') 
    dropoutLayer(0.3,'name','dropout_3')        % Dropout,0.3

    bilstmLayer(numhidden_units3,'Outputmode','last','name','hidden2') 
    dropoutLayer(0.3,'name','drdiopout_2')

    fullyConnectedLayer(1,'name','fullconnect')   
    
    tanhLayer('name','softmax')
    regressionLayer('name','output')];

lgraph = layerGraph(layers);
lgraph = connectLayers(lgraph,'fold/miniBatchSize','unfold/miniBatchSize');

%
% 


net = trainNetwork(Train_xNorm,Train_yNorm,lgraph,options);

Predict_Ynorm = net.predict(Test_xNorm);
Predict_Y  = mapminmax('reverse',Predict_Ynorm',yopt);
Predict_Y = Predict_Y';

ae= abs(Predict_Y - Test_y);
rmse = (mean(ae.^2)).^0.5;

y = rmse ;
end
