# Supplementary material for: Modeling of thermal errors for dual-spindle turning-milling compound machine tools based on hybrid networks
Source: Sci Rep. 2025 Dec 30;15:45697. doi: 10.1038/s41598-025-27599-1 (PMC12753745; doi:10.1038/s41598-025-27599-1)
Supplement: Supplementary file 1 — Supplementary Material 1 [file 41598_2025_27599_MOESM1_ESM.zip › code/3 SCSSA-CNN-BiLSTM/initialization.m]

function Positions = initialization(SearchAgents_no, dim, ub, lb)

Boundary_no = size(ub, 2); 


if Boundary_no == 1
    Positions = rand(SearchAgents_no, dim) .* (ub - lb) + lb;
end


if Boundary_no > 1
    for i = 1 : dim
        ub_i = ub(i);
        lb_i = lb(i);
        Positions(:, i) = rand(SearchAgents_no, 1) .* (ub_i - lb_i) + lb_i;
    end
end
