# Supplementary material for: Modeling of thermal errors for dual-spindle turning-milling compound machine tools based on hybrid networks
Source: Sci Rep. 2025 Dec 30;15:45697. doi: 10.1038/s41598-025-27599-1 (PMC12753745; doi:10.1038/s41598-025-27599-1)
Supplement: Supplementary file 1 — Supplementary Material 1 [file 41598_2025_27599_MOESM1_ESM.zip › code/3 SCSSA-CNN-BiLSTM/instructions text.txt]

This file contains 4 MATLAB files.
mian is the main function of this code.
fun is a sub-function used to calculate the fitness value of particles.
initialization is used to set the function boundaries.
SCSSAforCNNBILSTM represents the sub-function for optimizing CNN-BILSTM with SCSSA
