# Supplementary material for: Modeling of thermal errors for dual-spindle turning-milling compound machine tools based on hybrid networks
Source: Sci Rep. 2025 Dec 30;15:45697. doi: 10.1038/s41598-025-27599-1 (PMC12753745; doi:10.1038/s41598-025-27599-1)
Supplement: Supplementary file 1 — Supplementary Material 1 [file 41598_2025_27599_MOESM1_ESM.zip › code/3 SCSSA-CNN-BiLSTM/main.m]

clc
close all
clear all

data =  xlsread('shoka.xlsx','sheet1','A1:M2000');
input = data(:,1:4);
output = data(:,5);
inputSize = 4;
outputSize = 1;  
numTimeStepsTrain = floor(0.9*numel(data(:,1)));

XTrain = input(1:numTimeStepsTrain,:);
YTrain = output(1:numTimeStepsTrain,:);

XTest = input(numTimeStepsTrain+1:end,:);
YTest = output(numTimeStepsTrain+1:end,:);


x = XTrain;
y = YTrain;

[xnorm,xopt] = mapminmax(x',0,1);
[ynorm,yopt] = mapminmax(y',0,1);
x = x';


% 2-D image
for i = 1:length(ynorm)

    Train_xNorm{i} = reshape(xnorm(:,i),4,1,1);
    Train_yNorm(:,i) = ynorm(:,i);
    Train_y(i,:) = y(i,:);
end
Train_yNorm= Train_yNorm';


xtest = XTest;
ytest = YTest;
[xtestnorm] = mapminmax('apply', xtest',xopt);
[ytestnorm] = mapminmax('apply',ytest',yopt);
xtest = xtest';
for i = 1:length(ytestnorm)
  Test_xNorm{i} = reshape(xtestnorm(:,i),4,1,1);
  Test_yNorm(:,i) = ytestnorm(:,i);
  Test_y(i,:) = ytest(i,:);
end
Test_yNorm = Test_yNorm';

n=4
inputSize = n;
outputSize = 1;  %

%% Invoke SCSSA optimization for CNN-BILSTM
disp('Invoke SCSSA optimization for CNN-BILSTM......')
% SCSSA   Optimize parameter settings
SearchAgents =1; % population quantity
Max_iterations =1;   % iterations
lowerbound = [0.0001 0.0001 5 5 10]; %The lower limits of the five parameters are the regularization parameter, the learning rate, and the number of hidden layers of the BiLSTM.
upperbound = [0.01 0.01 100 100 100];    %The upper limits of five parameters
dimension = length(lowerbound);%Quantity, that is, the number of LSTM parameters to be optimized
[fMin,Best_pos,Convergence_curve,bestnet]  = SCSSAforCNNBILSTM(SearchAgents,Max_iterations,lowerbound,upperbound,dimension,Train_xNorm,Train_yNorm,Test_xNorm,Test_y,yopt,n);

L2Regularization = Best_pos(1,1); 
InitialLearnRate = Best_pos(1,2) ;
NumOfUnits1=    fix(Best_pos(1,3));     
NumOfUnits2=    fix(Best_pos(1,4));     
NumOfUnits3=    fix(Best_pos(1,5));     
disp('Optimization completed. The best net will be exported and used for testing...')
%% Testing on the training set
setdemorandstream(pi);
Predict_Ynorm_Train = bestnet.predict(Train_xNorm);  %Testing on the training set
Predict_Y_Train  = mapminmax('reverse',Predict_Ynorm_Train',yopt);  %Inverse normalization
Predict_Y_Train = Predict_Y_Train';


%Convergence_curve=Convergence_curve1'

% Fitness curve
figure
plot(Convergence_curve,'r-', 'LineWidth', 1.5);
title('SCSSA-CNN-BiLSTM', 'FontSize', 10);
legend('Fitness value')
xlabel('iterations', 'FontSize', 10);
ylabel('Fitness value', 'FontSize', 10);
box off
set(gcf,'color','w')

Convergence_curve1=Convergence_curve'


figure
hold on 
plot(Predict_Y_Train,'r-*','LineWidth',1.0)
plot(Train_y,'b-o','LineWidth',1.0);    
ylabel('predict the outcome')
xlabel('Predictive sample')
legend('SCSSA-CNN-BiLSTMpredicted value','actual value')
title('Comparison of prediction results of the optimized training set')
box off
set(gcf,'color','w')


Predict_Ynorm = bestnet.predict(Test_xNorm); 
Predict_Y  = mapminmax('reverse',Predict_Ynorm',yopt);
Predict_Y = Predict_Y';

figure
hold on 
plot(Predict_Y,'r-*','LineWidth',1.0)
plot(Test_y,'b-o','LineWidth',1.0)
legend('Predicted values by SCSSA-CNN-BiLSTM', 'Actual values')
ylabel('predict the outcome')
xlabel('Predictive sample')
title('Comparison of prediction results of the optimized test set')
box off
set(gcf,'color','w')

%% Optimized regression plot and error histogram
figure;
plotregression(Test_y,Predict_Y,['Optimized regression graph']);
set(gcf,'color','w')

figure;
ploterrhist(Test_y-Predict_Y,['Error histogram']);
set(gcf,'color','w')

%% Print out the evaluation indicators
% Evaluation of the prediction results 
ae= abs(Predict_Y - Test_y);
rmse = (mean(ae.^2)).^0.5;
mse = mean(ae.^2);
mae = mean(ae);
mape = mean(ae./Predict_Y);
R = corr(Test_y,Predict_Y);
R2 = 1 - norm(Test_y -  Predict_Y)^2 / norm(Test_y-mean(Test_y ))^2;
disp('Evaluation indicators for prediction results：')
disp(['RMSE = ', num2str(rmse)])
disp(['MSE  = ', num2str(mse)])
disp(['MAE  = ', num2str(mae)])
disp(['MAPE = ', num2str(mape)])
disp(['R = ', num2str(R)])
disp(['R^2：  ',num2str(R2)])

disp(['The optimal number of neurons for BiLSTM is：', num2str(NumOfUnits1), '，',num2str(NumOfUnits2), '，',num2str(NumOfUnits3)])
disp(['The optimal initial learning rate is：', num2str(InitialLearnRate)])
disp(['The optimal L2 regularization coefficient is：', num2str(L2Regularization)])
