# Supplementary material for: Modeling of thermal errors for dual-spindle turning-milling compound machine tools based on hybrid networks
Source: Sci Rep. 2025 Dec 30;15:45697. doi: 10.1038/s41598-025-27599-1 (PMC12753745; doi:10.1038/s41598-025-27599-1)
Supplement: Supplementary file 1 — Supplementary Material 1 [file 41598_2025_27599_MOESM1_ESM.zip › code/3 SCSSA-CNN-BiLSTM/SCSSAforCNNBILSTM.m]

function [fMin,bestX,Convergence_curve,bestnet] = SCSSAforCNNBILSTM(pop,M,c,d,dim,Train_xNorm,Train_yNorm,Test_xNorm,Test_y,yopt,n)
P_percent = 0.3;    % The population size of producers accounts for "P_percent" percent of the total population size
pNum = round( pop *  P_percent );    % The population size of the producers


lb= c;
ub= d;
%Initialization

x = initialization(pop, dim, ub, lb);


for i = 1:pop
   [net0(i),fit( i )] = fun( x( i, : ) ,Train_xNorm,Train_yNorm,Test_xNorm,Test_y,yopt,n,1);
   
end
pnet = net0;

pFit = fit;
pX = x;                            % The individual's best position corresponding to the pFit
[ fMin, bestI ] = min( fit );      % fMin denotes the global optimum fitness value
bestX = x( bestI, : );             % bestX denotes the global optimum position corresponding to fMin


% Start updating the solutions.

for t = 1 : M


    [ ans, sortIndex ] = sort( pFit );% Sort.

    [fmax,B]=max( pFit );
    worse= x(B,:);

    R2=rand(1);
    ST = 0.7;
    ita = 1.6;  %ita >= 1
    r1 = (1-(t/M)^ita)^(1/ita);
    Omega = (exp(t/M)-1)/(exp(1)-1);
    r2 = 2*pi*rand;r3 =2*pi*rand;
    if(R2<ST)

        for i = 1 : pNum                                                   % Equation (3)
            
            for vv = 1:dim
                x( sortIndex( i ),vv) = Omega*pX(sortIndex(i),vv)+r1*sin(r2)*abs(r3*bestX(:,vv)-pX(sortIndex( i ),vv));
            end
             x( sortIndex( i ), : ) = Bounds( x( sortIndex( i ), : ), lb, ub );
             [net0(sortIndex( i )),fit( sortIndex( i ))] = fun( x( sortIndex( i ), : ) ,Train_xNorm,Train_yNorm,Test_xNorm,Test_y,yopt,n,1);
        end
    else
        for i = 1 : pNum
            
            for vv = 1:dim
                x( sortIndex( i ), : ) = Omega*pX( sortIndex( i ),vv)+r1*cos(r2)*abs(r3*bestX(:,vv)-pX(sortIndex( i ),vv));
            end
            x( sortIndex( i ), : ) = Bounds( x( sortIndex( i ), : ), lb, ub );
            [net0(sortIndex( i )),fit( sortIndex( i ) ) ]=fun( x( sortIndex( i ), : ) ,Train_xNorm,Train_yNorm,Test_xNorm,Test_y,yopt,n,1);
        end
    end

    [ fMMin, bestII ] = min( fit );
    bestXX = x( bestII, : );
    
     % Transformed into standard Cauchy distribution distribution
    pd = makedist('tLocationScale','mu',0,'sigma',1,'nu',1);
    rr = random(pd,length(( pNum + 1 ) : pop),1);    %Generate 1 Cauchy random number
    for i = ( pNum + 1 ) : pop                     % Equation (4)
       
        x( sortIndex(i ), : )=   bestXX+ rr(i-pNum)*bestXX;
        x( sortIndex( i ), : ) = Bounds( x( sortIndex( i ), : ), lb, ub );
        [net0(sortIndex( i )),fit( sortIndex( i ) )] = fun( x( sortIndex( i ), : ) ,Train_xNorm,Train_yNorm,Test_xNorm,Test_y,yopt,n,1);

    end
    c=randperm(numel(sortIndex));
    b=sortIndex(c(1:fix(length(c)*0.2)));
    for j =  1  : length(b)      % Equation (5)

        if( pFit( sortIndex( b(j) ) )>(fMin) )

            x( sortIndex( b(j) ), : )=bestX+(randn(1,dim)).*(abs(( pX( sortIndex( b(j) ), : ) -bestX)));

        else

            x( sortIndex( b(j) ), : ) =pX( sortIndex( b(j) ), : )+(2*rand(1)-1)*(abs(pX( sortIndex( b(j) ), : )-worse))/ ( pFit( sortIndex( b(j) ) )-fmax+1e-50);

        end
        x( sortIndex(b(j) ), : ) = Bounds( x( sortIndex(b(j) ), : ), lb, ub );

        [net0(sortIndex( b(j) )),fit( sortIndex( b(j) ) )] = fun(x( sortIndex( b(j) ), : ) ,Train_xNorm,Train_yNorm,Test_xNorm,Test_y,yopt,n,1);
    end
    for i = 1 : pop
        if ( fit( i ) < pFit( i ) )
            pFit( i ) = fit( i );
            pX( i, : ) = x( i, : );
            pnet(i) = net0(i);
        end

        if( pFit( i ) < fMin )
            fMin= pFit( i );
            bestX = pX( i, : );
            bestnet = pnet(i);

        end
    end

    Convergence_curve(t)=fMin;

disp(['第',num2str(t),'次寻优的RMSE为：',num2str(fMin)])

end


% Application of simple limits/bounds
function s = Bounds( s, Lb, Ub)
    % Apply the lower bound vector
    temp = s;
    I = temp < Lb;
    temp(I) = Lb(I);
    
    % Apply the upper bound vector
    J = temp > Ub;
    temp(J) = Ub(J);
    % Update this new move
    s = temp;


%---------------------------------------------------------------------------------------------------------------------------
