# Supplementary material for: Modeling of thermal errors for dual-spindle turning-milling compound machine tools based on hybrid networks
Source: Sci Rep. 2025 Dec 30;15:45697. doi: 10.1038/s41598-025-27599-1 (PMC12753745; doi:10.1038/s41598-025-27599-1)
Supplement: Supplementary file 1 — Supplementary Material 1 [file 41598_2025_27599_MOESM1_ESM.zip › code/4 A variety of optimization algorithms/CostFunction.m]

function valError = CostFunction(optVars)
%% ¸³Öµ
L2Regularization = abs(optVars(1)); % ÕýÔò»¯²ÎÊý
InitialLearnRate = abs(optVars(2)); % ³õÊ¼Ñ§Ï°ÂÊ
NumOfUnits1 = max(1, abs(round(optVars(3)))); % È·±£ÖÁÉÙ1¸öµ¥Ôª
NumOfUnits2 = max(1, abs(round(optVars(4))));
NumOfUnits3 = max(1, abs(round(optVars(5))));

%% »ñÈ¡Êý¾Ý
try
    Train_xNorm = evalin('base', 'Train_xNorm');
    Train_yNorm = evalin('base', 'Train_yNorm');
    Test_xNorm = evalin('base', 'Test_xNorm');
    YTest = evalin('base', 'YTest');
    yopt = evalin('base', 'yopt');
catch
    error('ÎÞ·¨´Ó»ù´¡¹¤×÷Çø¶ÁÈ¡ËùÐè±äÁ¿');
end

%% ÉèÖÃÍøÂç½á¹¹
inputSize = 4;
outputSize = 1;

layers = [
    sequenceInputLayer([inputSize,1,1], 'Name', 'input')
    sequenceFoldingLayer('Name', 'fold')
    
    convolution2dLayer([2,1], 10, 'Stride', [1,1], 'Name', 'conv1')
    batchNormalizationLayer('Name', 'bn1')
    reluLayer('Name', 'relu1')
    
    convolution2dLayer([1,1], 10, 'Stride', [1,1], 'Name', 'conv2')
    batchNormalizationLayer('Name', 'bn2')
    reluLayer('Name', 'relu2')
    
    maxPooling2dLayer([1,5], 'Stride', 1, 'Padding', 'same', 'Name', 'pool')
    sequenceUnfoldingLayer('Name', 'unfold')
    flattenLayer('Name', 'flatten')
    
    bilstmLayer(NumOfUnits1, 'OutputMode', 'last', 'Name', 'bilstm1')
    dropoutLayer(0.3, 'Name', 'drop1')
    
    bilstmLayer(NumOfUnits2, 'OutputMode', 'sequence', 'Name', 'bilstm2')
    dropoutLayer(0.3, 'Name', 'drop2')
    
    bilstmLayer(NumOfUnits3, 'OutputMode', 'last', 'Name', 'bilstm3')
    dropoutLayer(0.3, 'Name', 'drop3')
    
    fullyConnectedLayer(outputSize, 'Name', 'fc')
    regressionLayer('Name', 'output')];

lgraph = layerGraph(layers);
lgraph = connectLayers(lgraph, 'fold/miniBatchSize', 'unfold/miniBatchSize');

%% ÑµÁ·Ñ¡Ïî
options = trainingOptions('adam', ...                 % ÓÅ»¯Ëã·¨Adam
    'MaxEpochs', 300, ...                            % ×î´óÑµÁ·´ÎÊý
    'GradientThreshold', 1, ...                       % ÌÝ¶ÈãÐÖµ
    'InitialLearnRate', InitialLearnRate, ...         % ³õÊ¼Ñ§Ï°ÂÊ
    'LearnRateSchedule', 'piecewise', ...             % Ñ§Ï°ÂÊµ÷Õû
    'LearnRateDropPeriod',100, ...                   % ÑµÁ·100´Îºó¿ªÊ¼µ÷ÕûÑ§Ï°ÂÊ
    'LearnRateDropFactor',0.01, ...                    % Ñ§Ï°ÂÊµ÷ÕûÒò×Ó
    'L2Regularization',  L2Regularization, ...         % ÕýÔò»¯²ÎÊý
    'ExecutionEnvironment', 'cpu',...                 % ÑµÁ·»·¾³
    'Verbose', 1, ...                                 % ¹Ø±ÕÓÅ»¯¹ý³Ì
    'Plots', 'none');                    % »­³öÇúÏß


%% ÑµÁ·ÓëÑéÖ¤
try
    net = trainNetwork(Train_xNorm, Train_yNorm, lgraph, options);
    
    
     % Ô¤²â´¦Àí
    testPred = predict(net, Test_xNorm);
    if iscell(testPred)
        testPred = cell2mat(cellfun(@(x) x(end), testPred));
    end
    
    % ·´¹éÒ»»¯
    TestPred = mapminmax('reverse', testPred(:)', yopt);


    valError = sqrt(mean((YTest - TestPred').^2));
  


    
    % ±£´æ×î¼Ñ½á¹û
    if evalin('base', 'exist(''bestError'', ''var'')')
        bestError = evalin('base', 'bestError');
        if valError < bestError
            assignin('base', 'bestNet', net);
            assignin('base', 'bestError', valError);
            assignin('base', 'bestParams', [L2Regularization, InitialLearnRate, NumOfUnits1, NumOfUnits2, NumOfUnits3]);
        end
    else
        assignin('base', 'bestNet', net);
        assignin('base', 'bestError', valError);
        assignin('base', 'bestParams', [L2Regularization, InitialLearnRate, NumOfUnits1, NumOfUnits2, NumOfUnits3]);
    end
    
catch ME
    % ÑµÁ·Ê§°ÜÊ±·µ»Ø´óÎó²îÖµ
    valError = Inf;
    return
end
end
