# Supplementary material for: Modeling of thermal errors for dual-spindle turning-milling compound machine tools based on hybrid networks
Source: Sci Rep. 2025 Dec 30;15:45697. doi: 10.1038/s41598-025-27599-1 (PMC12753745; doi:10.1038/s41598-025-27599-1)
Supplement: Supplementary file 1 — Supplementary Material 1 [file 41598_2025_27599_MOESM1_ESM.zip › code/4 A variety of optimization algorithms/instructions text.txt]

main is the main function
The optimization algorithm can be updated through the statement '[Best_score, Best_pos, Convergence_curve] = DBO(SearchAgents, Max_iterations, lowerbound, upperbound, dimension, ObjFcn);'.
The file contains 4 optimization algorithms: DBO, GWO, MPA, and WOA, which can be modified.
CostFunction is the objective function.
