# Supplementary material for: Modeling of thermal errors for dual-spindle turning-milling compound machine tools based on hybrid networks
Source: Sci Rep. 2025 Dec 30;15:45697. doi: 10.1038/s41598-025-27599-1 (PMC12753745; doi:10.1038/s41598-025-27599-1)
Supplement: Supplementary file 1 — Supplementary Material 1 [file 41598_2025_27599_MOESM1_ESM.zip › code/4 A variety of optimization algorithms/main.m]

clc;
close all;
clear all;


data = xlsread('shoka.xlsx');   %%Hiiii,i5T,5T96,,your Data file
input = data(:,1:4);
output = data(:,5);


totalSamples = size(data,1);
numTimeStepsTrain = floor(0.8 * totalSamples);

XTrain = input(1:numTimeStepsTrain,:);
YTrain = output(1:numTimeStepsTrain,:);
XTest = input(numTimeStepsTrain+1:end,:);
YTest = output(numTimeStepsTrain+1:end,:);


[xnorm, xopt] = mapminmax(XTrain', 0, 1);
[ynorm, yopt] = mapminmax(YTrain', 0, 1);


Train_xNorm = cell(size(XTrain,1),1);
for i = 1:size(XTrain,1)
    Train_xNorm{i} = reshape(xnorm(:,i), 4, 1, 1);
end
Train_yNorm = ynorm';


xtestnorm = mapminmax('apply', XTest', xopt);
ytestnorm = mapminmax('apply', YTest', yopt);

Test_xNorm = cell(size(XTest,1),1);
for i = 1:size(XTest,1)
    Test_xNorm{i} = reshape(xtestnorm(:,i), 4, 1, 1);
end
Test_yNorm = ytestnorm';


disp('shoka-CNN-BiLSTM...');    
ObjFcn = @CostFunction;       %%9EOO,,,Objective function
SearchAgents = 50;
Max_iterations = 20;
lowerbound = [0.0001, 0.0001, 3, 5, 10];
upperbound = [0.01, 0.01, 300, 30, 40];
dimension = length(lowerbound);

[Best_score, Best_pos, Convergence_curve] = DBO(SearchAgents, Max_iterations, lowerbound, upperbound, dimension, ObjFcn);


L2Regularization = Best_pos(1);
InitialLearnRate = Best_pos(2);
NumOfUnits1 = round(Best_pos(3));
NumOfUnits2 = round(Best_pos(4));
NumOfUnits3 = round(Best_pos(5));


options = trainingOptions('adam', ...                 
    'MaxEpochs', 300, ...                           
    'GradientThreshold', 1, ...                     
    'InitialLearnRate', InitialLearnRate, ...         
    'LearnRateSchedule', 'piecewise', ...           
    'LearnRateDropPeriod',100, ...                  
    'LearnRateDropFactor',0.01, ...                   
    'L2Regularization', L2Regularization, ...       
    'ExecutionEnvironment', 'cpu',...               
    'Verbose', 0, ...                               
    'Plots', 'none');                 


%% bilstm
n=4
inputSize = n;
outputSize = 1;  


layers = [ ...
    
    sequenceInputLayer([inputSize,1,1],'name','input')  
    sequenceFoldingLayer('name','fold')        
    
    convolution2dLayer([2,1],10,'Stride',[1,1],'name','conv1') 
    batchNormalizationLayer('name','batchnorm1') 
    reluLayer('name','relu1')      
    
    convolution2dLayer([2,1],10,'Stride',[1,1],'name','conv2')      
    batchNormalizationLayer('name','batchnorm2')       
    reluLayer('name','relu2')         
    
    maxPooling2dLayer([1,5],'Stride',1,'Padding','same','name','maxpool')  
    sequenceUnfoldingLayer('name','unfold')       
    flattenLayer('name','flatten')
    
    bilstmLayer(NumOfUnits1,'Outputmode','sequence','name','hidden1') 
    dropoutLayer(0.3,'name','dropout_1')      

    bilstmLayer(NumOfUnits2,'Outputmode','sequence','name','hidden3') 
    dropoutLayer(0.3,'name','dropout_3')        % Dropout

    bilstmLayer(NumOfUnits3,'Outputmode','last','name','hidden2') 
    dropoutLayer(0.3,'name','drdiopout_2')

    fullyConnectedLayer(outputSize,'name','fullconnect')   
    
    tanhLayer('name','softmax')
    regressionLayer('name','output')];

lgraph = layerGraph(layers);
lgraph = connectLayers(lgraph,'fold/miniBatchSize','unfold/miniBatchSize');

net = trainNetwork(Train_xNorm,Train_yNorm,lgraph,options);


trainPred = predict(net, Train_xNorm);


if iscell(trainPred)
    trainPred = cellfun(@(x) x(end), trainPred);
    trainPred = cell2mat(trainPred);
end


TrainPred = mapminmax('reverse', trainPred, yopt);
TrainPred = TrainPred';


testPred = predict(net, Test_xNorm);


if iscell(testPred)
    testPred = cellfun(@(x) x(end), testPred);
    testPred = cell2mat(testPred);
end


TestPred = mapminmax('reverse', testPred, yopt);
TestPred = TestPred';


TrainPred = TrainPred(:); YTrain = YTrain(:);
TestPred = TestPred(:); YTest = YTest(:);


trainMSE = mean((YTrain - TrainPred).^2);  

trainRMSE = sqrt(trainMSE);  

trainMAE = mean(abs(YTrain - TrainPred));  

trainSSres = sum((YTrain - TrainPred).^2);  
trainSStot = sum((YTrain - mean(YTrain)).^2);  
trainR2 = 1 - trainSSres/trainSStot;  


testMSE = mean((YTest - TestPred).^2);  

testRMSE = sqrt(testMSE);  

testMAE = mean(abs(YTest - TestPred));  

testSSres = sum((YTest - TestPred).^2);  
testSStot = sum((YTest - mean(YTest)).^2);  
testR2 = 1 - testSSres/testSStot;  


disp('==============================');
disp([' MSE: ', num2str(trainMSE), '  RMSE: ', num2str(trainRMSE)]);
disp([' MSE: ', num2str(testMSE), '  RMSE: ', num2str(testRMSE)]);
disp([' R²: ', num2str(trainR2), '  MAE: ', num2str(trainMAE)]);
disp([' R²: ', num2str(testR2), '  MAE: ', num2str(testMAE)]);


figure;
plot(YTrain, 'r-*', 'LineWidth', 1.5);
hold on;
plot(TrainPred, 'b-o', 'LineWidth', 1.5);
legend('ture', 'yuce');
title(['RMSE=', num2str(trainRMSE), '  R²=', num2str(trainR2)]);
grid on;

figure;
plot(YTest, 'r-*', 'LineWidth', 1.5);
hold on;
plot(TestPred, 'b-o', 'LineWidth', 1.5);
legend('ture', 'yuce');
title(['RMSE=', num2str(testRMSE), '  R²=', num2str(testR2)]);
grid on;


figure;
plot(Convergence_curve, 'LineWidth', 1.5);
title('shoka');
xlabel('2');
ylabel('1');
grid on;


disp('==============================');
disp([' RMSE: ', num2str(trainRMSE)]);
disp([' RMSE: ', num2str(testRMSE)]);
disp([' R²: ', num2str(trainR2)]);
disp([' R²: ', num2str(testR2)]);
disp([' MAE: ', num2str(trainMAE)]);
disp([' MAE: ', num2str(testMAE)]);

disp(['BiLSTM：', num2str(NumOfUnits1), '，',num2str(NumOfUnits2), '，',num2str(NumOfUnits3)])
disp(['：bestqSHOKA', num2str(InitialLearnRate)])   %%@i6E,,,,InitialLearnRate
disp(['L2：', num2str(L2Regularization)])
