# Supplementary material for: Modeling of thermal errors for dual-spindle turning-milling compound machine tools based on hybrid networks
Source: Sci Rep. 2025 Dec 30;15:45697. doi: 10.1038/s41598-025-27599-1 (PMC12753745; doi:10.1038/s41598-025-27599-1)
Supplement: Supplementary file 1 — Supplementary Material 1 [file 41598_2025_27599_MOESM1_ESM.zip › data/data/2000.xlsx]

## Sheet: Sheet1
T1	T2	T3	T4	T5	T6	T7	T8	T9	T10	T11	Z
12.9	13.6	12.9	13.2	13.1	13.4	13	13.1	13	13.9	15.3	0
12.9	13.6	12.9	13.2	13.1	13.4	13	13	13	13.9	15.3	-0.15625
12.9	13.6	12.9	13.2	13.1	13.4	13	13	13	13.9	15.3	-0.28125
12.9	13.5	12.9	13.2	13.1	13.3	13	13	13	13.9	15.3	-0.15625
12.9	13.5	12.9	13.2	13	13.4	13	13	13	13.9	15.3	-0.21875
12.9	13.5	12.9	13.2	13.1	13.4	13	13	13	13.9	15.3	-0.34375
12.9	13.5	12.9	13.2	13	13.4	13	13	13	13.9	15.3	-0.25
12.9	13.5	13	13.2	13	13.4	13	13	13	13.9	15.3	-0.28125
12.9	13.5	13	13.2	13	13.4	13	13	13	13.9	15.3	-0.40625
12.9	13.5	13	13.2	13	13.4	13	13	13	14	15.3	-0.3125
12.9	13.5	13	13.2	13	13.3	13	13	13.1	14	15.3	-0.3125
12.9	13.5	13	13.2	13	13.4	13	13	13.1	14	15.3	-0.4375
12.9	13.5	13	13.2	13	13.4	13	13	13.1	14	15.3	-0.3125
12.9	13.5	13	13.2	13	13.4	13	13	13.1	14	15.3	-0.40625
12.9	13.5	13	13.2	13	13.4	13	13	13.1	14	15.3	-0.46875
12.9	13.5	13	13.2	13	13.4	13	13	13.1	14	15.3	-0.34375
12.9	13.5	13	13.2	13	13.4	13	13	13.1	14	15.3	-0.5
12.9	13.5	13	13.2	13	13.4	13	13	13.1	14	15.3	-0.5
12.9	13.5	13	13.2	13	13.4	13	13	13.1	14	15.3	-0.40625
12.9	13.5	13	13.2	13	13.4	13	13	13.1	14	15.3	-0.5625
12.9	13.5	13	13.2	13	13.4	13	13	13.1	14.1	15.3	-0.53125
12.9	13.5	13	13.2	13	13.3	13	13	13.1	14.1	15.3	-0.46875
12.9	13.5	13	13.2	13	13.4	13	13	13.1	14.1	15.3	-0.65625
12.9	13.5	13	13.1	13	13.4	13	13	13.1	14.1	15.3	-0.5625
12.9	13.5	13	13.1	13	13.4	13	13	13.1	14.1	15.3	-0.5625
12.9	13.5	13	13.1	13	13.4	13	13	13.1	14.1	15.3	-0.59375
12.9	13.5	13	13.1	13	13.4	13	13	13.1	14.1	15.2	-0.59375
12.9	13.5	13.1	13.1	13	13.4	13	13	13.1	14.1	15.2	-0.71875
12.9	13.5	13.1	13.1	13	13.4	13	13	13.1	14.1	15.2	-0.59375
12.9	13.5	13.1	13.1	13	13.4	13	13	13.1	14.1	15.2	-0.65625
12.9	13.5	13.1	13.1	13	13.4	13	12.9	13.1	14.1	15.2	-0.78125
12.9	13.5	13.1	13.1	13	13.4	12.9	13	13.1	14.1	15.2	-0.6875
12.9	13.5	13.1	13.1	13	13.4	13	13	13.1	14.2	15.2	-0.8125
12.9	13.5	13.1	13.1	13	13.4	13	13	13.1	14.2	15.2	-0.875
12.9	13.5	13.1	13.1	13	13.4	12.9	13	13.1	14.2	15.2	-0.78125
12.9	13.5	13.1	13.1	13	13.4	13	13	13.1	14.2	15.2	-0.9375
12.9	13.5	13.1	13.1	13	13.4	12.9	13	13.1	14.2	15.2	-0.9375
12.9	13.5	13.1	13.1	13	13.4	12.9	13	13.1	14.2	15.2	-0.875
12.9	13.5	13.1	13.1	13	13.4	12.9	13	13.1	14.2	15.2	-1.03125
12.9	13.5	13.1	13.1	13	13.4	12.9	13	13.1	14.3	15.2	-1
12.9	13.5	13.1	13.1	13	13.4	12.9	12.9	13.1	14.3	15.2	-0.96875
12.9	13.5	13.1	13.1	13	13.4	12.9	13	13.1	14.3	15.2	-1.15625
12.9	13.5	13.1	13.1	13	13.4	12.9	13	13.1	14.3	15.2	-1.125
13	13.5	13.1	13.1	13	13.3	12.9	13	13.1	14.3	15.2	-1.125
13	13.5	13.1	13.1	13	13.4	12.9	13	13.1	14.3	15.2	-1.3125
13	13.5	13.1	13.1	13	13.4	12.9	13	13.1	14.3	15.2	-1.25
13	13.5	13.1	13.1	13	13.4	12.9	13	13.1	14.3	15.2	-1.40625
13	13.5	13.1	13.1	13	13.4	13	13	13.1	14.3	15.2	-1.3125
13	13.5	13.1	13.1	13	13.4	12.9	13	13.1	14.4	15.2	-1.375
13	13.5	13.1	13.1	13	13.4	12.9	13	13.1	14.4	15.2	-1.5
13	13.5	13.1	13.1	13	13.4	12.9	13	13.2	14.4	15.2	-1.40625
13	13.5	13.1	13.1	13	13.4	12.9	13	13.1	14.4	15.2	-1.5625
13	13.5	13.1	13.1	13	13.4	12.9	13	13.2	14.4	15.2	-1.59375
13	13.5	13.1	13.1	13	13.4	12.9	13	13.2	14.4	15.2	-1.5
13	13.5	13.1	13.1	13	13.4	13	13	13.2	14.4	15.2	-1.65625
13	13.5	13.2	13.1	13.1	13.4	12.9	13	13.2	14.4	15.2	-1.6875
13	13.5	13.2	13.1	13	13.4	13	13	13.2	14.5	15.2	-1.59375
13	13.5	13.2	13.1	13.1	13.4	13	13	13.2	14.5	15.2	-1.78125
13	13.5	13.2	13.1	13.1	13.4	12.9	13	13.2	14.5	15.2	-1.78125
13	13.5	13.2	13.1	13.1	13.4	13	13	13.2	14.5	15.2	-1.75
13	13.5	13.2	13.1	13.1	13.4	13	13	13.2	14.5	15.2	-1.9375
13	13.5	13.2	13.1	13.1	13.4	13	13	13.2	14.5	15.2	-1.875
13	13.5	13.2	13.2	13.1	13.4	13	13	13.2	14.5	15.2	-1.875
13	13.5	13.2	13.2	13.1	13.4	13	13	13.2	14.5	15.2	-2.03125
13	13.5	13.2	13.2	13.1	13.4	13	13	13.2	14.6	15.2	-2
13	13.5	13.2	13.2	13.1	13.4	13	13	13.2	14.6	15.2	-2.15625
13	13.5	13.2	13.2	13.1	13.4	13	13	13.2	14.6	15.2	-2.03125
13	13.5	13.2	13.2	13	13.4	13	13	13.2	14.6	15.2	-2.15625
13	13.5	13.2	13.2	13.1	13.4	13	13	13.2	14.6	15.2	-2.25
13	13.5	13.2	13.2	13.1	13.4	13	13	13.2	14.6	15.2	-2.09375
13	13.5	13.2	13.2	13.1	13.4	13	13	13.2	14.6	15.2	-2.28125
13	13.5	13.2	13.2	13	13.4	13	13	13.2	14.6	15.2	-2.34375
13	13.5	13.2	13.1	13.1	13.4	13	13	13.2	14.7	15.2	-2.25
13	13.5	13.2	13.1	13.1	13.4	13	13	13.2	14.7	15.2	-2.4375
13	13.5	13.2	13.1	13.1	13.4	13	13	13.2	14.7	15.2	-2.4375
13	13.5	13.2	13.2	13.1	13.4	12.9	13	13.2	14.7	15.2	-2.40625
13	13.5	13.2	13.1	13.1	13.4	13	13	13.2	14.7	15.2	-2.59375
13	13.5	13.2	13.1	13.1	13.4	13	13	13.2	14.7	15.2	-2.5625
13	13.6	13.2	13.2	13.1	13.4	13	13	13.2	14.7	15.2	-2.53125
13	13.5	13.2	13.1	13.1	13.4	13	13	13.2	14.8	15.2	-2.71875
13	13.5	13.2	13.1	13.1	13.4	13	13	13.3	14.8	15.2	-2.65625
13	13.5	13.2	13.1	13.1	13.4	13	13	13.3	14.8	15.2	-2.6875
13	13.5	13.2	13.1	13.1	13.4	13	13	13.3	14.8	15.2	-2.84375
13	13.5	13.2	13.1	13.1	13.4	13	13	13.3	14.8	15.2	-2.75
13	13.6	13.2	13.1	13.1	13.4	13	13	13.3	14.8	15.2	-2.8125
13	13.6	13.2	13.1	13.1	13.4	13	13	13.3	14.8	15.2	-2.96875
13	13.6	13.2	13.1	13.1	13.4	13	13	13.3	14.8	15.2	-2.9375
13	13.6	13.3	13.1	13.1	13.4	13	13	13.3	14.9	15.2	-3
13	13.5	13.3	13.1	13.1	13.4	13	13	13.3	14.9	15.2	-2.90625
13	13.6	13.3	13.1	13.1	13.4	13	13	13.3	14.9	15.2	-3.03125
13	13.6	13.3	13.1	13.1	13.4	13	13	13.3	14.9	15.2	-3.09375
13	13.6	13.3	13.1	13.1	13.4	13	13	13.3	14.9	15.2	-3.03125
13	13.6	13.3	13.1	13.1	13.4	13	13	13.3	14.9	15.2	-3.21875
13	13.6	13.3	13.1	13.1	13.4	13	13	13.3	14.9	15.2	-3.25
13	13.6	13.3	13.1	13.1	13.4	13	13	13.3	14.9	15.2	-3.1875
13	13.5	13.3	13.1	13.1	13.4	13	13	13.3	14.9	15.2	-3.40625
13	13.6	13.3	13.1	13.1	13.4	13	13	13.3	15	15.2	-3.375
13.1	13.6	13.3	13.1	13.1	13.4	13	13	13.3	15	15.2	-3.34375
13.1	13.6	13.3	13.1	13.1	13.4	12.9	13	13.3	15	15.2	-3.53125
13.1	13.6	13.3	13.1	13.1	13.4	13	13	13.3	15	15.2	-3.46875
13.1	13.6	13.3	13.1	13.1	13.4	13	13	13.3	15	15.2	-3.5
13.1	13.6	13.3	13.1	13.1	13.4	13	13	13.3	15	15.2	-3.65625
13.1	13.6	13.3	13.1	13.1	13.4	13	13	13.3	15	15.2	-3.5625
13.1	13.6	13.3	13.1	13.1	13.4	13	13.1	13.3	15.1	15.2	-3.65625
13.1	13.6	13.3	13.1	13.1	13.4	13	13.1	13.3	15.1	15.2	-3.78125
13.1	13.6	13.3	13.1	13.1	13.5	13	13.1	13.3	15.1	15.2	-3.6875
13.1	13.6	13.3	13.1	13.1	13.4	13	13.1	13.3	15.1	15.2	-3.875
13.1	13.6	13.3	13.1	13.1	13.5	13	13.1	13.3	15.1	15.2	-3.78125
13.1	13.6	13.3	13.1	13.1	13.5	13	13.1	13.3	15.1	15.2	-3.9375
13.1	13.6	13.3	13.1	13.1	13.5	13	13.1	13.4	15.1	15.2	-3.96875
13.1	13.6	13.3	13.1	13.1	13.5	13	13.1	13.4	15.2	15.2	-3.875
13.1	13.6	13.3	13.1	13.1	13.5	12.9	13.1	13.4	15.2	15.2	-4.0625
13.1	13.6	13.3	13.1	13.1	13.5	13	13.1	13.4	15.2	15.2	-4.0625
13.1	13.6	13.3	13.1	13.1	13.5	13	13.1	13.4	15.2	15.2	-4
13.1	13.6	13.3	13.1	13.1	13.5	13	13.1	13.4	15.2	15.2	-4.21875
13.1	13.6	13.3	13.1	13.1	13.5	13	13.1	13.4	15.2	15.2	-4.15625
13.1	13.6	13.3	13.1	13.1	13.5	13	13.1	13.4	15.2	15.2	-4.1875
13.1	13.6	13.3	13.1	13.1	13.5	13	13.1	13.4	15.2	15.2	-4.375
13.1	13.6	13.3	13.1	13.1	13.5	13	13.1	13.4	15.3	15.2	-4.25
13.1	13.6	13.3	13.1	13.1	13.5	13	13.1	13.4	15.3	15.2	-4.3125
13.1	13.6	13.3	13.1	13.1	13.5	13	13.1	13.4	15.3	15.2	-4.46875
13.1	13.6	13.3	13.1	13.1	13.5	13	13	13.4	15.3	15.2	-4.34375
13.1	13.6	13.3	13.1	13.1	13.5	13	13.1	13.4	15.3	15.1	-4.46875
13.1	13.6	13.3	13.1	13.1	13.5	13	13.1	13.4	15.3	15.2	-4.5625
13.1	13.6	13.3	13.2	13.1	13.4	13	13.1	13.4	15.3	15.2	-4.46875
13.1	13.6	13.3	13.2	13.1	13.5	13	13.1	13.4	15.3	15.2	-4.59375
13.1	13.6	13.3	13.2	13.1	13.5	13	13.1	13.4	15.4	15.2	-4.53125
13.1	13.6	13.3	13.1	13.1	13.5	13	13.1	13.4	15.4	15.2	-4.6875
13.1	13.6	13.3	13.2	13.1	13.5	13	13.1	13.4	15.4	15.2	-4.71875
13.1	13.6	13.3	13.2	13.1	13.5	13	13.1	13.4	15.4	15.2	-4.6875
13.1	13.6	13.3	13.2	13.1	13.5	13	13.1	13.4	15.4	15.2	-4.875
13.1	13.6	13.3	13.2	13.1	13.5	13	13.1	13.4	15.4	15.2	-4.875
13.1	13.6	13.3	13.2	13.1	13.5	13	13.1	13.4	15.4	15.2	-4.8125
13.1	13.6	13.3	13.2	13.1	13.5	13	13.1	13.4	15.4	15.2	-5.03125
13.1	13.6	13.3	13.2	13.1	13.5	13	13.1	13.4	15.4	15.2	-5
13.1	13.6	13.4	13.2	13.1	13.5	13	13.1	13.4	15.5	15.2	-5
13.1	13.6	13.4	13.2	13.1	13.5	13	13.1	13.4	15.5	15.2	-5.15625
13.1	13.6	13.4	13.2	13.1	13.5	13	13.1	13.4	15.5	15.2	-5.09375
13.1	13.6	13.4	13.2	13.1	13.5	13	13.1	13.4	15.5	15.2	-5.15625
13.1	13.6	13.4	13.1	13.1	13.5	13	13.1	13.4	15.5	15.2	-5.3125
13.1	13.6	13.4	13.2	13.1	13.5	13	13.1	13.4	15.5	15.2	-5.21875
13.1	13.6	13.4	13.1	13.1	13.5	13	13.1	13.4	15.5	15.2	-5.34375
13.1	13.6	13.4	13.2	13.1	13.5	13	13.1	13.4	15.5	15.2	-5.4375
13.1	13.7	13.4	13.2	13.1	13.5	13.1	13.1	13.4	15.5	15.2	-5.3125
13.1	13.7	13.4	13.2	13.2	13.5	13.1	13.1	13.4	15.6	15.2	-5.46875
13.1	13.7	13.4	13.2	13.1	13.5	13.1	13.1	13.4	15.6	15.2	-5.53125
13.2	13.7	13.4	13.1	13.2	13.5	13.1	13.1	13.4	15.6	15.2	-5.46875
13.2	13.7	13.4	13.2	13.2	13.5	13.1	13.1	13.4	15.6	15.2	-5.59375
13.2	13.7	13.4	13.2	13.2	13.5	13.1	13.2	13.4	15.6	15.2	-5.5625
13.2	13.7	13.4	13.2	13.2	13.5	13.1	13.2	13.5	15.6	15.2	-5.75
13.2	13.7	13.4	13.2	13.2	13.5	13.1	13.2	13.5	15.6	15.2	-5.71875
13.2	13.7	13.4	13.2	13.2	13.5	13.1	13.2	13.5	15.6	15.2	-5.6875
13.2	13.7	13.4	13.2	13.2	13.5	13.1	13.2	13.5	15.6	15.2	-5.875
13.2	13.7	13.4	13.2	13.2	13.5	13.1	13.1	13.5	15.7	15.2	-5.8125
13.2	13.7	13.4	13.2	13.2	13.5	13.1	13.2	13.5	15.7	15.2	-5.84375
13.2	13.7	13.4	13.2	13.2	13.5	13.1	13.2	13.5	15.7	15.2	-6
13.2	13.7	13.4	13.2	13.2	13.5	13.1	13.2	13.5	15.7	15.2	-5.9375
13.2	13.7	13.4	13.2	13.2	13.5	13.1	13.2	13.5	15.7	15.2	-6
13.2	13.7	13.4	13.2	13.1	13.5	13.1	13.2	13.5	15.7	15.2	-6.15625
13.2	13.7	13.4	13.1	13.2	13.5	13.1	13.2	13.5	15.8	15.2	-6.03125
13.2	13.7	13.4	13.2	13.2	13.5	13.1	13.2	13.5	15.8	15.2	-6.15625
13.2	13.7	13.4	13.2	13.2	13.5	13.1	13.2	13.5	15.8	15.2	-6.25
13.2	13.7	13.4	13.2	13.2	13.6	13.1	13.2	13.5	15.8	15.2	-6.15625
13.2	13.7	13.4	13.2	13.2	13.5	13.1	13.2	13.5	15.8	15.2	-6.34375
13.2	13.7	13.4	13.2	13.2	13.6	13.1	13.1	13.5	15.8	15.2	-6.375
13.2	13.7	13.4	13.2	13.2	13.6	13.1	13.2	13.5	15.8	15.2	-6.3125
13.2	13.7	13.4	13.2	13.2	13.6	13.1	13.2	13.5	15.9	15.2	-6.46875
13.2	13.7	13.4	13.2	13.2	13.5	13.1	13.2	13.5	15.9	15.2	-6.40625
13.2	13.7	13.4	13.2	13.1	13.6	13.1	13.2	13.5	15.9	15.2	-6.625
13.2	13.7	13.4	13.2	13.2	13.6	13.1	13.2	13.5	15.9	15.2	-6.59375
13.2	13.7	13.4	13.2	13.2	13.6	13.1	13.2	13.5	15.9	15.2	-6.59375
13.2	13.7	13.4	13.2	13.2	13.6	13.1	13.2	13.5	15.9	15.2	-6.78125
13.2	13.7	13.4	13.2	13.2	13.6	13.1	13.2	13.5	15.9	15.2	-6.75
13.2	13.7	13.4	13.2	13.2	13.6	13.1	13.2	13.5	15.9	15.2	-6.78125
13.2	13.7	13.4	13.2	13.2	13.6	13.1	13.2	13.6	16	15.2	-6.96875
13.2	13.7	13.4	13.2	13.2	13.6	13.1	13.2	13.6	16	15.2	-6.875
13.2	13.7	13.4	13.2	13.2	13.6	13.1	13.2	13.6	16	15.2	-6.9375
13.2	13.7	13.4	13.2	13.2	13.6	13.1	13.2	13.6	16	15.2	-7.0625
13.2	13.7	13.4	13.2	13.2	13.5	13.1	13.2	13.6	16	15.2	-6.96875
13.2	13.7	13.4	13.2	13.2	13.6	13.1	13.2	13.6	16	15.2	-7.0625
13.2	13.7	13.4	13.2	13.2	13.6	13.1	13.2	13.6	16	15.2	-7.15625
13.2	13.7	13.4	13.2	13.2	13.6	13.1	13.3	13.6	16.1	15.2	-7.0625
13.2	13.7	13.4	13.2	13.2	13.6	13.1	13.3	13.6	16.1	15.2	-7.21875
13.2	13.7	13.4	13.2	13.2	13.6	13.1	13.3	13.6	16.1	15.2	-7.28125
13.2	13.7	13.4	13.2	13.2	13.6	13.1	13.2	13.6	16.1	15.2	-7.1875
13.2	13.7	13.4	13.2	13.2	13.6	13.1	13.3	13.6	16.1	15.2	-7.375
13.2	13.7	13.4	13.2	13.2	13.6	13.1	13.3	13.6	16.1	15.2	-7.28125
13.2	13.7	13.5	13.2	13.2	13.6	13.1	13.2	13.6	16.1	15.2	-7.46875
13.2	13.7	13.5	13.2	13.2	13.6	13.1	13.3	13.6	16.1	15.2	-7.46875
13.2	13.8	13.5	13.2	13.2	13.6	13.1	13.3	13.6	16.1	15.2	-7.4375
13.2	13.8	13.5	13.2	13.2	13.6	13.1	13.3	13.6	16.1	15.2	-7.625
13.3	13.8	13.5	13.2	13.2	13.6	13.2	13.3	13.6	16.2	15.2	-7.53125
13.3	13.8	13.5	13.2	13.2	13.6	13.2	13.3	13.6	16.2	15.2	-7.59375
13.3	13.8	13.5	13.2	13.2	13.6	13.2	13.3	13.6	16.2	15.2	-7.75
13.3	13.8	13.5	13.3	13.2	13.6	13.2	13.3	13.6	16.2	15.2	-7.65625
13.3	13.8	13.5	13.3	13.2	13.6	13.2	13.3	13.6	16.2	15.2	-7.75
13.3	13.8	13.5	13.3	13.2	13.6	13.2	13.3	13.6	16.2	15.2	-7.875
13.3	13.8	13.5	13.3	13.2	13.6	13.2	13.3	13.6	16.2	15.2	-7.75
13.3	13.8	13.5	13.3	13.2	13.6	13.2	13.2	13.6	16.2	15.2	-7.875
13.3	13.8	13.5	13.3	13.2	13.7	13.2	13.3	13.6	16.2	15.2	-7.96875
13.3	13.8	13.5	13.3	13.2	13.7	13.2	13.3	13.6	16.2	15.2	-7.875
13.3	13.8	13.5	13.3	13.2	13.6	13.2	13.3	13.6	16.3	15.2	-8.03125
13.3	13.8	13.5	13.3	13.2	13.7	13.2	13.3	13.6	16.3	15.2	-8.0625
13.3	13.8	13.5	13.3	13.2	13.7	13.2	13.3	13.6	16.3	15.2	-8.03125
13.3	13.8	13.5	13.3	13.2	13.7	13.2	13.3	13.6	16.3	15.2	-8.21875
13.3	13.8	13.5	13.3	13.3	13.7	13.2	13.3	13.6	16.3	15.2	-8.21875
13.3	13.8	13.5	13.3	13.3	13.7	13.2	13.3	13.7	16.3	15.2	-8.15625
13.3	13.8	13.5	13.3	13.3	13.7	13.2	13.3	13.7	16.3	15.2	-8.25
13.3	13.8	13.5	13.3	13.3	13.7	13.2	13.3	13.7	16.3	15.2	-8.21875
13.3	13.8	13.5	13.3	13.3	13.7	13.2	13.3	13.7	16.4	15.2	-8.4375
13.3	13.8	13.5	13.3	13.3	13.7	13.2	13.3	13.7	16.4	15.3	-8.34375
13.3	13.8	13.5	13.3	13.3	13.7	13.1	13.3	13.7	16.4	15.2	-8.40625
13.3	13.8	13.5	13.3	13.3	13.6	13.2	13.3	13.7	16.4	15.2	-8.53125
13.3	13.8	13.5	13.3	13.3	13.7	13.2	13.3	13.7	16.4	15.2	-8.40625
13.3	13.8	13.5	13.3	13.3	13.7	13.2	13.3	13.7	16.4	15.3	-8.53125
13.3	13.8	13.5	13.3	13.3	13.7	13.2	13.3	13.7	16.4	15.3	-8.625
13.3	13.8	13.5	13.3	13.3	13.7	13.2	13.3	13.7	16.4	15.3	-8.5
13.3	13.8	13.5	13.3	13.3	13.7	13.2	13.3	13.7	16.4	15.3	-8.65625
13.3	13.8	13.5	13.3	13.3	13.7	13.2	13.4	13.7	16.5	15.3	-8.71875
13.3	13.8	13.5	13.3	13.3	13.7	13.2	13.4	13.7	16.5	15.3	-8.625
13.3	13.8	13.5	13.3	13.3	13.7	13.2	13.3	13.7	16.5	15.3	-8.8125
13.3	13.8	13.5	13.3	13.3	13.7	13.2	13.4	13.7	16.5	15.3	-8.84375
13.3	13.8	13.5	13.3	13.3	13.7	13.2	13.4	13.7	16.5	15.3	-8.75
13.3	13.8	13.5	13.3	13.3	13.7	13.2	13.4	13.7	16.5	15.3	-8.9375
13.3	13.8	13.5	13.3	13.3	13.7	13.2	13.4	13.7	16.5	15.3	-8.90625
13.3	13.8	13.5	13.3	13.2	13.7	13.2	13.4	13.7	16.5	15.3	-8.90625
13.3	13.8	13.5	13.3	13.3	13.7	13.2	13.4	13.7	16.5	15.3	-9.0625
13.3	13.8	13.5	13.3	13.3	13.7	13.2	13.4	13.7	16.6	15.3	-8.96875
13.3	13.8	13.5	13.3	13.3	13.7	13.2	13.4	13.7	16.6	15.3	-9.125
13.3	13.8	13.5	13.3	13.3	13.7	13.2	13.4	13.7	16.6	15.3	-9.03125
13.3	13.8	13.5	13.3	13.3	13.7	13.2	13.4	13.7	16.6	15.3	-9.125
13.3	13.8	13.5	13.3	13.3	13.7	13.2	13.4	13.7	16.6	15.3	-9.28125
13.3	13.8	13.5	13.3	13.3	13.7	13.2	13.4	13.7	16.6	15.3	-9.15625
13.3	13.9	13.6	13.3	13.3	13.7	13.2	13.3	13.7	16.6	15.3	-9.21875
13.3	13.9	13.6	13.3	13.3	13.7	13.2	13.4	13.7	16.7	15.3	-9.375
13.3	13.9	13.6	13.3	13.3	13.7	13.2	13.4	13.7	16.7	15.3	-9.25
13.4	13.9	13.6	13.3	13.3	13.7	13.2	13.4	13.7	16.7	15.3	-9.375
13.4	13.9	13.6	13.3	13.3	13.7	13.2	13.4	13.8	16.7	15.3	-9.4375
13.3	13.9	13.6	13.3	13.3	13.7	13.2	13.4	13.8	16.7	15.3	-9.375
13.4	13.9	13.6	13.3	13.3	13.7	13.2	13.4	13.8	16.7	15.3	-9.53125
13.4	13.9	13.6	13.3	13.3	13.7	13.2	13.4	13.8	16.7	15.3	-9.53125
13.4	13.9	13.6	13.3	13.3	13.7	13.3	13.4	13.8	16.7	15.3	-9.46875
13.4	13.9	13.6	13.3	13.3	13.7	13.3	13.4	13.8	16.7	15.3	-9.625
13.4	13.9	13.6	13.3	13.3	13.7	13.3	13.4	13.8	16.8	15.3	-9.59375
13.4	13.9	13.6	13.3	13.3	13.8	13.3	13.4	13.8	16.8	15.3	-9.5625
13.4	13.9	13.6	13.4	13.3	13.8	13.2	13.4	13.8	16.8	15.3	-9.75
13.4	13.9	13.6	13.4	13.3	13.7	13.3	13.4	13.8	16.8	15.3	-9.6875
13.4	13.9	13.6	13.4	13.3	13.8	13.3	13.4	13.8	16.8	15.3	-9.8125
13.4	13.9	13.6	13.4	13.3	13.8	13.3	13.4	13.8	16.8	15.3	-9.71875
13.4	13.9	13.6	13.3	13.3	13.8	13.3	13.4	13.8	16.8	15.3	-9.75
13.4	13.9	13.6	13.4	13.3	13.8	13.3	13.4	13.8	16.8	15.3	-9.90625
13.4	13.9	13.6	13.4	13.4	13.8	13.3	13.4	13.8	16.8	15.3	-9.8125
13.4	13.9	13.6	13.4	13.3	13.8	13.3	13.4	13.8	16.8	15.3	-9.90625
13.4	13.9	13.6	13.4	13.4	13.8	13.3	13.4	13.8	16.9	15.3	-10
13.4	13.9	13.6	13.4	13.4	13.8	13.3	13.4	13.8	16.9	15.3	-9.90625
13.4	13.9	13.6	13.4	13.4	13.8	13.3	13.4	13.8	16.9	15.3	-10.0312
13.4	13.9	13.6	13.4	13.4	13.8	13.2	13.4	13.8	16.9	15.3	-10.0625
13.4	13.9	13.6	13.4	13.4	13.8	13.3	13.4	13.8	16.9	15.3	-9.96875
13.4	13.9	13.6	13.4	13.4	13.8	13.3	13.4	13.8	16.9	15.3	-10.125
13.4	13.9	13.6	13.4	13.3	13.8	13.3	13.4	13.8	16.9	15.3	-10.125
13.4	13.9	13.6	13.4	13.4	13.8	13.3	13.4	13.8	16.9	15.3	-10.0938
13.4	14	13.6	13.4	13.4	13.8	13.3	13.4	13.8	16.9	15.3	-10.2812
13.4	14	13.6	13.4	13.4	13.8	13.3	13.5	13.8	16.9	15.3	-10.2188
13.4	14	13.6	13.4	13.4	13.8	13.3	13.5	13.8	16.9	15.3	-10.1875
13.4	14	13.6	13.4	13.4	13.8	13.3	13.5	13.8	17	15.3	-10.375
13.4	14	13.6	13.4	13.4	13.8	13.3	13.5	13.9	17	15.3	-10.3125
13.4	14	13.6	13.4	13.4	13.8	13.3	13.5	13.9	17	15.3	-10.3125
13.4	14	13.6	13.4	13.4	13.8	13.3	13.4	13.9	17	15.3	-10.3125
13.4	14	13.6	13.4	13.4	13.8	13.2	13.5	13.9	17	15.3	-10.375
13.4	14	13.7	13.4	13.4	13.8	13.3	13.5	13.9	17	15.3	-10.5312
13.4	14	13.7	13.4	13.4	13.8	13.3	13.5	13.9	17	15.3	-10.375
13.4	14	13.7	13.4	13.4	13.8	13.3	13.5	13.9	17	15.3	-10.5
13.4	14	13.7	13.4	13.4	13.8	13.3	13.5	13.9	17	15.3	-10.5625
13.4	14	13.7	13.4	13.4	13.8	13.3	13.5	13.9	17	15.3	-10.4688
13.4	14	13.7	13.4	13.4	13.8	13.3	13.5	13.9	17.1	15.3	-10.5938
13.4	14	13.7	13.4	13.4	13.8	13.3	13.5	13.9	17.1	15.3	-10.6562
13.4	14	13.7	13.4	13.4	13.8	13.3	13.5	13.9	17.1	15.3	-10.5312
13.4	14	13.7	13.4	13.4	13.8	13.3	13.5	13.9	17.1	15.3	-10.7188
13.4	14	13.7	13.4	13.4	13.8	13.3	13.5	13.9	17.1	15.3	-10.6562
13.4	14	13.7	13.4	13.4	13.8	13.3	13.5	13.9	17.1	15.3	-10.5938
13.4	14	13.7	13.4	13.4	13.8	13.3	13.5	13.9	17.1	15.3	-10.7812
13.4	14	13.7	13.4	13.4	13.8	13.3	13.5	13.9	17.1	15.3	-10.75
13.4	14	13.7	13.4	13.3	13.8	13.3	13.5	13.9	17.1	15.3	-10.7188
13.4	14	13.7	13.4	13.4	13.9	13.3	13.5	13.9	17.1	15.3	-10.875
13.4	14	13.7	13.5	13.4	13.9	13.4	13.5	13.9	17.2	15.3	-10.8125
13.4	14	13.7	13.5	13.4	13.9	13.4	13.5	13.9	17.2	15.3	-10.8438
13.4	14	13.7	13.5	13.4	13.9	13.3	13.5	13.9	17.2	15.4	-10.9688
13.4	14	13.7	13.5	13.4	13.8	13.4	13.5	13.9	17.2	15.4	-10.8438
13.5	14	13.7	13.5	13.4	13.9	13.4	13.5	13.9	17.2	15.4	-11.0312
13.5	14	13.7	13.5	13.4	13.9	13.4	13.5	14	17.2	15.4	-10.9062
13.5	14	13.7	13.5	13.4	13.9	13.3	13.5	14	17.2	15.4	-11
13.5	14	13.7	13.5	13.4	13.9	13.4	13.5	14	17.2	15.4	-11.0938
13.5	14.1	13.7	13.5	13.4	13.9	13.4	13.5	14	17.2	15.4	-10.9688
13.5	14.1	13.7	13.5	13.4	13.9	13.4	13.5	14	17.2	15.4	-11.0938
13.5	14.1	13.7	13.4	13.4	13.9	13.4	13.5	14	17.3	15.4	-11.125
13.5	14.1	13.7	13.5	13.4	13.9	13.4	13.5	14	17.3	15.4	-11.0625
13.5	14.1	13.7	13.5	13.4	13.9	13.4	13.5	14	17.3	15.4	-11.2188
13.5	14.1	13.7	13.5	13.4	13.9	13.4	13.6	14	17.3	15.4	-11.2188
13.5	14.1	13.7	13.5	13.4	13.9	13.4	13.6	14	17.3	15.4	-11.1562
13.5	14.1	13.7	13.5	13.4	13.9	13.4	13.6	14	17.3	15.4	-11.3438
13.5	14.1	13.7	13.5	13.4	13.9	13.4	13.6	14	17.3	15.4	-11.2812
13.5	14.1	13.7	13.5	13.4	13.9	13.4	13.6	14	17.3	15.4	-11.2812
13.5	14.1	13.7	13.5	13.4	13.9	13.3	13.6	14	17.3	15.4	-11.4375
13.5	14.1	13.7	13.5	13.4	13.9	13.4	13.6	14	17.3	15.4	-11.3125
13.5	14.1	13.7	13.5	13.4	13.9	13.4	13.6	14	17.4	15.4	-11.3438
13.5	14.1	13.7	13.5	13.4	13.9	13.4	13.6	14	17.4	15.4	-11.5
13.5	14.1	13.7	13.5	13.4	13.9	13.4	13.6	14	17.4	15.4	-11.375
13.5	14.1	13.7	13.5	13.4	13.9	13.4	13.6	14	17.4	15.4	-11.4688
13.5	14.1	13.7	13.5	13.4	13.9	13.4	13.6	14	17.4	15.4	-11.4375
13.5	14.1	13.7	13.5	13.4	13.9	13.4	13.6	14	17.4	15.4	-11.5312
13.5	14.1	13.7	13.5	13.4	14	13.4	13.6	14	17.4	15.4	-11.5625
13.5	14.1	13.7	13.5	13.4	13.9	13.4	13.6	14	17.4	15.4	-11.4688
13.5	14.1	13.7	13.5	13.4	13.9	13.4	13.6	14	17.4	15.4	-11.625
13.5	14.1	13.7	13.5	13.4	14	13.4	13.6	14	17.4	15.4	-11.6562
13.5	14.1	13.8	13.5	13.4	13.9	13.4	13.6	14	17.5	15.4	-11.5625
13.5	14.1	13.7	13.5	13.4	14	13.4	13.6	14	17.5	15.4	-11.7188
13.5	14.1	13.7	13.5	13.4	14	13.4	13.6	14	17.5	15.3	-11.6875
13.5	14.1	13.8	13.5	13.5	14	13.4	13.6	14	17.5	15.4	-11.6562
13.5	14.1	13.8	13.5	13.5	14	13.4	13.6	14	17.5	15.4	-11.8438
13.5	14.1	13.8	13.5	13.5	14	13.4	13.6	14	17.5	15.4	-11.7812
13.5	14.1	13.8	13.5	13.5	14	13.4	13.6	14	17.5	15.4	-11.7812
13.5	14.1	13.8	13.5	13.5	14	13.4	13.6	14.1	17.5	15.4	-11.9375
13.5	14.1	13.8	13.5	13.5	14	13.4	13.6	14.1	17.5	15.4	-11.875
13.5	14.1	13.8	13.5	13.5	14	13.4	13.6	14.1	17.5	15.4	-11.9062
13.5	14.1	13.8	13.5	13.5	13.9	13.4	13.6	14.1	17.5	15.4	-12.0312
13.5	14.1	13.8	13.5	13.5	14	13.4	13.6	14.1	17.6	15.4	-11.9375
13.5	14.1	13.8	13.5	13.5	14	13.4	13.6	14.1	17.6	15.4	-12.0625
13.5	14.1	13.8	13.5	13.5	14	13.4	13.6	14.1	17.6	15.4	-12.125
13.5	14.1	13.8	13.5	13.5	14	13.4	13.6	14.1	17.6	15.4	-12.0938
13.6	14.1	13.8	13.5	13.5	14	13.4	13.6	14.1	17.6	15.4	-12.1562
13.6	14.1	13.8	13.5	13.5	14	13.4	13.6	14.1	17.6	15.4	-12.0312
13.6	14.1	13.8	13.5	13.5	14	13.4	13.6	14.1	17.6	15.4	-12.125
13.6	14.1	13.8	13.5	13.5	14	13.4	13.7	14.1	17.7	15.4	-12.1875
13.6	14.1	13.8	13.5	13.5	14	13.4	13.7	14.1	17.7	15.4	-12.125
13.6	14.1	13.8	13.5	13.5	14	13.4	13.7	14.1	17.7	15.4	-12.2812
13.6	14.1	13.8	13.6	13.5	14	13.5	13.7	14.1	17.7	15.4	-12.25
13.6	14.1	13.8	13.6	13.5	14	13.5	13.7	14.1	17.7	15.4	-12.2188
13.6	14.1	13.8	13.6	13.5	14	13.5	13.7	14.1	17.7	15.4	-12.375
13.6	14.1	13.8	13.6	13.5	14	13.5	13.7	14.1	17.7	15.4	-12.3125
13.6	14.1	13.8	13.6	13.5	14	13.5	13.7	14.1	17.7	15.4	-12.2812
13.6	14.1	13.8	13.6	13.5	14	13.5	13.7	14.1	17.7	15.4	-12.4375
13.6	14.1	13.8	13.6	13.5	14	13.5	13.7	14.1	17.7	15.4	-12.3125
13.6	14.1	13.8	13.6	13.5	14	13.4	13.7	14.1	17.7	15.4	-12.375
13.6	14.2	13.8	13.6	13.5	14	13.5	13.7	14.1	17.7	15.4	-12.5
13.6	14.2	13.8	13.6	13.5	14	13.5	13.7	14.1	17.8	15.4	-12.375
13.6	14.2	13.8	13.6	13.5	14	13.5	13.7	14.1	17.8	15.4	-12.4688
13.6	14.2	13.8	13.6	13.5	14	13.5	13.7	14.1	17.8	15.4	-12.5625
13.6	14.2	13.8	13.6	13.5	14	13.5	13.7	14.1	17.8	15.4	-12.4375
13.6	14.2	13.8	13.6	13.5	14	13.5	13.7	14.1	17.8	15.4	-12.5938
13.6	14.2	13.8	13.6	13.5	14	13.5	13.7	14.1	17.8	15.4	-12.5
13.6	14.2	13.8	13.6	13.5	14	13.5	13.7	14.1	17.8	15.4	-12.6875
13.6	14.2	13.8	13.6	13.5	14.1	13.5	13.6	14.1	17.8	15.4	-12.6562
13.6	14.2	13.9	13.6	13.5	14.1	13.5	13.7	14.1	17.8	15.4	-12.5625
13.6	14.2	13.8	13.6	13.5	14.1	13.5	13.7	14.1	17.8	15.4	-12.7812
13.6	14.2	13.9	13.6	13.6	14	13.5	13.7	14.1	17.9	15.5	-12.75
13.6	14.2	13.9	13.6	13.5	14.1	13.5	13.7	14.1	17.9	15.4	-12.6875
13.6	14.2	13.9	13.5	13.6	14.1	13.5	13.7	14.1	17.9	15.5	-12.8438
13.6	14.2	13.9	13.6	13.6	14.1	13.5	13.7	14.1	17.9	15.5	-12.7812
13.6	14.2	13.9	13.6	13.6	14.1	13.5	13.7	14.1	17.9	15.5	-12.7812
13.6	14.2	13.9	13.6	13.6	14.1	13.5	13.7	14.1	17.9	15.4	-12.9375
13.6	14.2	13.9	13.6	13.6	14.1	13.5	13.7	14.1	17.9	15.5	-12.8438
13.6	14.2	13.9	13.6	13.6	14.1	13.5	13.7	14.2	17.9	15.5	-12.875
13.6	14.2	13.9	13.6	13.6	14.1	13.5	13.7	14.2	17.9	15.5	-13
13.6	14.2	13.9	13.6	13.6	14.1	13.5	13.7	14.2	17.9	15.5	-12.9062
13.6	14.2	13.9	13.6	13.6	14.1	13.5	13.7	14.2	18	15.5	-12.9688
13.6	14.2	13.9	13.6	13.5	14.1	13.5	13.7	14.2	18	15.5	-13.0625
13.6	14.2	13.9	13.6	13.6	14.1	13.5	13.7	14.2	18	15.5	-12.9375
13.6	14.2	13.9	13.6	13.6	14.1	13.5	13.7	14.2	18	15.5	-13.0938
13.6	14.2	13.9	13.6	13.6	14.1	13.5	13.7	14.2	18	15.5	-13
13.7	14.2	13.9	13.6	13.6	14.1	13.5	13.8	14.2	18	15.5	-13.1562
13.7	14.2	13.9	13.6	13.6	14.1	13.5	13.8	14.2	18	15.5	-13.1562
13.7	14.2	13.9	13.6	13.6	14.1	13.6	13.7	14.2	18	15.5	-13.0625
13.7	14.2	13.9	13.6	13.6	14.1	13.6	13.8	14.2	18	15.5	-13.2188
13.7	14.2	13.9	13.6	13.6	14.1	13.6	13.8	14.2	18	15.5	-13.1562
13.7	14.2	13.9	13.6	13.6	14.1	13.6	13.8	14.2	18	15.5	-13.1562
13.7	14.3	13.9	13.6	13.5	14.1	13.6	13.8	14.2	18.1	15.5	-13.3125
13.7	14.3	13.9	13.6	13.6	14.1	13.6	13.8	14.2	18.1	15.5	-13.1875
13.7	14.3	13.8	13.6	13.6	14.1	13.6	13.8	14.2	18.1	15.5	-13.2188
13.7	14.3	13.9	13.6	13.6	14.1	13.6	13.8	14.2	18.1	15.5	-13.3438
13.7	14.3	13.9	13.6	13.6	14.1	13.6	13.8	14.2	18.1	15.5	-13.2188
13.7	14.3	13.9	13.6	13.6	14.1	13.6	13.8	14.2	18.1	15.5	-13.2812
13.7	14.3	13.9	13.6	13.6	14.1	13.6	13.8	14.2	18.1	15.5	-13.375
13.7	14.3	13.9	13.6	13.6	14.1	13.6	13.8	14.2	18.1	15.5	-13.25
13.7	14.3	13.9	13.6	13.6	14	13.6	13.8	14.2	18.1	15.5	-13.375
13.7	14.3	13.9	13.6	13.5	14.1	13.6	13.8	14.2	18.1	15.5	-13.4062
13.7	14.3	13.9	13.6	13.6	14.1	13.6	13.8	14.2	18.2	15.5	-13.2812
13.7	14.3	13.9	13.6	13.6	14.1	13.6	13.8	14.2	18.2	15.5	-13.4688
13.7	14.3	13.9	13.6	13.6	14.1	13.6	13.8	14.2	18.2	15.5	-13.4688
13.7	14.3	13.9	13.6	13.6	14.1	13.6	13.8	14.2	18.2	15.5	-13.5
13.7	14.3	13.9	13.7	13.6	14.1	13.6	13.8	14.2	18.2	15.5	-13.4688
13.7	14.3	13.9	13.7	13.6	14.1	13.6	13.8	14.2	18.2	15.5	-13.4062
13.7	14.3	13.9	13.7	13.6	14.1	13.6	13.8	14.2	18.2	15.5	-13.5625
13.7	14.3	13.9	13.7	13.6	14.1	13.6	13.8	14.3	18.2	15.5	-13.5
13.7	14.3	13.9	13.7	13.6	14.1	13.6	13.8	14.2	18.2	15.5	-13.4688
13.7	14.3	13.9	13.7	13.6	14.1	13.6	13.8	14.3	18.2	15.5	-13.6562
13.7	14.3	13.9	13.7	13.6	14.1	13.6	13.8	14.3	18.2	15.5	-13.5312
13.7	14.3	13.9	13.7	13.6	14.1	13.6	13.8	14.3	18.2	15.5	-13.5625
13.7	14.3	13.9	13.7	13.6	14.1	13.6	13.8	14.3	18.3	15.5	-13.6875
13.7	14.3	13.9	13.7	13.7	14.1	13.6	13.8	14.3	18.3	15.5	-13.5625
13.7	14.3	14	13.7	13.7	14.1	13.6	13.8	14.3	18.3	15.5	-13.625
13.7	14.3	14	13.7	13.7	14.1	13.6	13.8	14.3	18.3	15.5	-13.7188
13.7	14.3	14	13.7	13.7	14.1	13.6	13.8	14.3	18.3	15.5	-13.5625
13.7	14.3	14	13.7	13.7	14.2	13.6	13.8	14.3	18.3	15.5	-13.7188
13.7	14.3	14	13.7	13.7	14.2	13.6	13.8	14.3	18.3	15.5	-13.75
13.7	14.3	14	13.7	13.7	14.2	13.6	13.8	14.3	18.3	15.5	-13.6562
13.7	14.3	14	13.7	13.7	14.2	13.6	13.8	14.3	18.3	15.5	-13.7812
13.7	14.3	14	13.7	13.7	14.2	13.6	13.8	14.3	18.3	15.5	-13.8125
13.7	14.3	14	13.7	13.7	14.2	13.6	13.8	14.3	18.3	15.5	-13.7188
13.7	14.3	14	13.7	13.7	14.2	13.6	13.8	14.3	18.3	15.5	-13.875
13.7	14.3	14	13.7	13.7	14.2	13.6	13.8	14.3	18.3	15.5	-13.75
13.8	14.3	14	13.7	13.7	14.2	13.6	13.9	14.3	18.3	15.5	-13.9062
13.8	14.3	14	13.7	13.7	14.1	13.7	13.9	14.3	18.3	15.5	-13.8438
13.8	14.3	14	13.7	13.7	14.2	13.7	13.9	14.3	18.4	15.5	-13.8438
13.8	14.3	14	13.7	13.7	14.2	13.7	13.9	14.3	18.4	15.5	-14
13.8	14.3	14	13.7	13.7	14.2	13.7	13.9	14.3	18.4	15.5	-13.9062
13.8	14.3	14	13.7	13.7	14.2	13.7	13.9	14.3	18.4	15.5	-13.9062
13.8	14.3	14	13.7	13.7	14.2	13.7	13.9	14.3	18.4	15.5	-14.0312
13.8	14.3	14	13.7	13.7	14.2	13.7	13.9	14.3	18.4	15.5	-13.9375
13.8	14.3	14	13.7	13.7	14.2	13.7	13.9	14.3	18.4	15.5	-13.9688
13.8	14.3	14	13.8	13.7	14.2	13.7	13.9	14.3	18.4	15.5	-14.0625
13.8	14.3	14	13.8	13.7	14.2	13.7	13.9	14.3	18.4	15.5	-13.9375
13.8	14.3	14	13.8	13.7	14.2	13.7	13.9	14.3	18.4	15.5	-14.0625
13.8	14.3	14	13.8	13.7	14.2	13.7	13.9	14.3	18.4	15.5	-14.0625
13.8	14.3	14	13.8	13.7	14.2	13.7	13.9	14.3	18.4	15.5	-14
13.8	14.3	14	13.8	13.7	14.2	13.7	13.9	14.3	18.5	15.5	-14.125
13.8	14.3	14	13.8	13.7	14.2	13.7	13.9	14.3	18.5	15.5	-14.125
13.8	14.3	14	13.8	13.7	14.2	13.7	13.9	14.4	18.5	15.5	-14
13.8	14.4	14	13.8	13.7	14.2	13.7	13.9	14.3	18.5	15.5	-14.1875
13.8	14.4	14	13.8	13.7	14.2	13.7	13.9	14.4	18.5	15.5	-14.1562
13.8	14.4	14	13.8	13.7	14.2	13.7	13.9	14.4	18.5	15.5	-14.2188
13.8	14.4	14	13.8	13.7	14.2	13.7	13.9	14.4	18.5	15.5	-14.1562
13.8	14.4	14	13.8	13.7	14.2	13.7	13.9	14.4	18.5	15.5	-14.125
13.8	14.4	14	13.7	13.7	14.2	13.7	13.9	14.4	18.6	15.5	-14.2812
13.8	14.3	14	13.8	13.7	14.2	13.7	13.9	14.4	18.5	15.5	-14.1562
13.8	14.4	14	13.8	13.7	14.2	13.7	13.9	14.4	18.6	15.5	-14.2188
13.8	14.4	14	13.8	13.7	14.2	13.7	13.9	14.4	18.6	15.5	-14.3438
13.8	14.4	14	13.8	13.8	14.2	13.7	13.9	14.4	18.6	15.5	-14.2188
13.8	14.4	14	13.8	13.7	14.2	13.7	13.9	14.4	18.6	15.5	-14.2812
13.8	14.4	14	13.8	13.7	14.2	13.7	13.9	14.4	18.6	15.5	-14.375
13.8	14.4	14	13.8	13.8	14.2	13.7	13.9	14.4	18.6	15.5	-14.25
13.8	14.4	14	13.8	13.8	14.2	13.7	14	14.4	18.6	15.5	-14.4062
13.8	14.4	14	13.8	13.8	14.2	13.7	14	14.4	18.6	15.5	-14.4375
13.8	14.4	14	13.8	13.8	14.2	13.7	14	14.4	18.6	15.5	-14.3438
13.8	14.4	14	13.7	13.8	14.2	13.8	14	14.4	18.6	15.5	-14.4688
13.8	14.4	14	13.8	13.8	14.2	13.8	14	14.4	18.6	15.5	-14.4688
13.8	14.4	14	13.8	13.8	14.2	13.8	14	14.4	18.7	15.5	-14.375
13.8	14.4	14	13.8	13.8	14.2	13.8	14	14.4	18.7	15.5	-14.5312
13.9	14.4	14	13.8	13.8	14.2	13.8	14	14.4	18.7	15.6	-14.4688
13.9	14.4	14.1	13.8	13.8	14.2	13.8	14	14.4	18.7	15.6	-14.4062
13.9	14.4	14.1	13.8	13.8	14.2	13.8	14	14.4	18.7	15.6	-14.4688
13.9	14.4	14.1	13.8	13.8	14.3	13.8	14	14.4	18.7	15.5	-14.4375
13.9	14.4	14.1	13.8	13.8	14.3	13.8	14	14.4	18.7	15.6	-14.5938
13.9	14.4	14.1	13.8	13.7	14.3	13.8	14	14.4	18.7	15.6	-14.4688
13.9	14.4	14	13.8	13.8	14.3	13.8	14	14.4	18.7	15.6	-14.4688
13.9	14.4	14.1	13.8	13.8	14.3	13.8	14	14.4	18.7	15.6	-14.5938
13.9	14.4	14.1	13.8	13.8	14.3	13.8	14	14.4	18.7	15.6	-14.4688
13.9	14.4	14.1	13.8	13.8	14.3	13.8	14	14.4	18.7	15.6	-14.5625
13.9	14.4	14.1	13.8	13.8	14.3	13.8	14	14.4	18.7	15.6	-14.625
13.9	14.4	14.1	13.8	13.8	14.3	13.8	13.9	14.4	18.8	15.6	-14.5
13.9	14.4	14.1	13.8	13.8	14.3	13.8	14	14.4	18.8	15.6	-14.6562
13.9	14.4	14.1	13.8	13.8	14.3	13.8	14	14.4	18.8	15.6	-14.6562
13.9	14.4	14.1	13.8	13.8	14.2	13.8	14	14.4	18.8	15.6	-14.5625
13.9	14.4	14.1	13.8	13.8	14.3	13.8	14	14.4	18.8	15.6	-14.7188
13.9	14.4	14.1	13.8	13.8	14.3	13.8	14	14.4	18.8	15.6	-14.6875
13.9	14.4	14.1	13.8	13.8	14.3	13.8	14	14.5	18.8	15.6	-14.625
13.9	14.4	14.1	13.8	13.8	14.3	13.8	14	14.4	18.8	15.6	-14.7812
13.9	14.4	14.1	13.8	13.8	14.3	13.8	14	14.5	18.8	15.6	-14.7188
13.9	14.4	14.1	13.8	13.8	14.3	13.8	14	14.5	18.8	15.6	-14.6875
13.9	14.4	14.1	13.8	13.8	14.3	13.8	14	14.5	18.8	15.6	-14.8438
13.9	14.4	14.1	13.8	13.8	14.3	13.8	14	14.5	18.8	15.6	-14.75
13.9	14.4	14.1	13.8	13.8	14.3	13.8	14	14.5	18.8	15.6	-14.875
13.9	14.4	14.1	13.8	13.8	14.3	13.8	14	14.5	18.8	15.6	-14.7812
13.9	14.4	14.1	13.8	13.8	14.2	13.8	14	14.5	18.9	15.6	-14.8125
13.9	14.4	14.1	13.8	13.8	14.3	13.8	14	14.5	18.9	15.6	-14.9062
13.9	14.4	14.1	13.8	13.8	14.3	13.8	14	14.5	18.9	15.6	-14.7812
13.9	14.4	14.1	13.8	13.8	14.3	13.8	14	14.5	18.9	15.6	-14.875
13.9	14.4	14.1	13.8	13.8	14.3	13.8	14.1	14.5	18.9	15.6	-14.9375
13.9	14.4	14.1	13.8	13.8	14.3	13.8	14.1	14.5	18.9	15.6	-14.8125
13.9	14.5	14.1	13.8	13.8	14.3	13.8	14.1	14.5	18.9	15.6	-14.9375
13.9	14.5	14.1	13.8	13.8	14.3	13.8	14.1	14.5	18.9	15.6	-14.9688
13.9	14.5	14.1	13.8	13.8	14.3	13.8	14.1	14.5	18.9	15.6	-14.8438
14	14.5	14.1	13.9	13.8	14.3	13.8	14	14.5	18.9	15.6	-15
14	14.5	14.1	13.9	13.9	14.3	13.8	14.1	14.5	18.9	15.6	-14.9688
14	14.5	14.1	13.9	13.9	14.3	13.8	14.1	14.5	18.9	15.6	-14.9062
14	14.5	14.1	13.9	13.9	14.3	13.8	14.1	14.5	18.9	15.6	-15.0938
14	14.5	14.1	13.9	13.8	14.3	13.8	14.1	14.5	19	15.6	-15
14	14.5	14.1	13.9	13.9	14.3	13.9	14.1	14.5	19	15.6	-15
14	14.5	14.1	13.9	13.9	14.3	13.9	14.1	14.5	19	15.6	-15.125
14	14.5	14.1	13.9	13.9	14.3	13.9	14.1	14.5	19	15.6	-15.0312
14	14.5	14.2	13.9	13.9	14.3	13.9	14.1	14.5	19	15.6	-15.1875
14	14.5	14.2	13.9	13.9	14.3	13.9	14.1	14.5	19	15.6	-15.0625
14	14.5	14.2	13.9	13.9	14.3	13.9	14.1	14.5	19	15.6	-15.1562
14	14.5	14.2	13.9	13.9	14.3	13.9	14.1	14.5	19	15.6	-15.2188
14	14.5	14.2	13.9	13.9	14.3	13.8	14.1	14.5	19	15.6	-15.125
14	14.5	14.2	13.9	13.9	14.3	13.9	14.1	14.5	19	15.6	-15.25
14	14.5	14.2	13.9	13.9	14.3	13.9	14.1	14.5	19	15.6	-15.2812
14	14.5	14.2	13.9	13.9	14.3	13.9	14.1	14.5	19	15.6	-15.1562
14	14.5	14.2	13.9	13.9	14.4	13.9	14.1	14.5	19	15.6	-15.2812
14	14.5	14.2	14	13.9	14.4	13.9	14.1	14.5	19	15.6	-15.2812
14	14.5	14.2	14	13.9	14.4	13.9	14.1	14.5	19	15.6	-15.1875
14	14.5	14.2	14	13.9	14.4	13.9	14.1	14.6	19.1	15.6	-15.375
14	14.5	14.2	14	13.9	14.4	13.9	14.1	14.6	19.1	15.6	-15.3438
14	14.5	14.2	14	13.9	14.4	13.9	14.1	14.6	19.1	15.6	-15.3125
14	14.5	14.2	14	13.9	14.4	13.9	14.1	14.6	19.1	15.6	-15.4688
14	14.5	14.2	14	13.9	14.4	13.9	14.1	14.6	19.1	15.6	-15.4062
14	14.5	14.2	14	13.9	14.4	13.9	14.1	14.6	19.1	15.6	-15.375
14	14.5	14.2	14	13.9	14.4	13.9	14.1	14.6	19.1	15.6	-15.5
14	14.6	14.2	14	13.9	14.4	13.9	14.1	14.6	19.1	15.6	-15.4062
14	14.6	14.2	14	13.9	14.4	13.9	14.1	14.6	19.1	15.6	-15.4375
14	14.6	14.2	14	13.9	14.4	13.9	14.1	14.6	19.1	15.7	-15.4062
14	14.6	14.2	14	13.9	14.4	13.9	14.1	14.6	19.1	15.6	-15.4688
14	14.6	14.2	14	14	14.4	14	14.1	14.6	19.1	15.6	-15.5938
14	14.6	14.2	14	14	14.4	14	14.1	14.6	19.1	15.6	-15.4688
14	14.6	14.2	14	14	14.4	14	14.1	14.6	19.1	15.7	-15.5625
14	14.6	14.2	14	14	14.3	14	14.2	14.6	19.1	15.6	-15.5938
14.1	14.6	14.2	14	14	14.4	14	14.2	14.6	19.1	15.7	-15.5
14.1	14.6	14.2	14	14	14.4	14	14.2	14.6	19.1	15.7	-15.625
14.1	14.6	14.2	14	14	14.4	14	14.2	14.6	19.1	15.7	-15.6562
14.1	14.6	14.2	14	14	14.4	14	14.2	14.6	19.1	15.7	-15.5938
14.1	14.6	14.2	14	14	14.4	14	14.2	14.6	19.2	15.7	-15.7188
14.1	14.6	14.2	14	14	14.4	14	14.2	14.6	19.2	15.7	-15.6875
14.1	14.6	14.2	14	14	14.4	14	14.2	14.6	19.2	15.7	-15.6562
14.1	14.6	14.2	14	14	14.4	14	14.2	14.6	19.2	15.7	-15.8125
14.1	14.6	14.2	14	14	14.4	14	14.1	14.6	19.2	15.7	-15.75
14.1	14.6	14.2	14	14	14.4	13.9	14.2	14.6	19.2	15.6	-15.7188
14.1	14.6	14.2	14	14	14.4	14	14.2	14.6	19.2	15.7	-15.875
14.1	14.6	14.2	14	14	14.4	14	14.2	14.6	19.2	15.7	-15.75
14.1	14.6	14.2	14	13.9	14.4	14	14.2	14.6	19.2	15.7	-15.8125
14.1	14.6	14.2	14	14	14.4	14	14.2	14.6	19.2	15.7	-15.9375
14.1	14.6	14.2	14	14	14.4	14	14.2	14.6	19.2	15.7	-15.8125
14.1	14.6	14.2	14.1	14	14.4	14	14.2	14.6	19.2	15.7	-15.9375
14.1	14.6	14.2	14	14	14.4	14	14.2	14.6	19.3	15.7	-15.8125
14.1	14.6	14.2	14	14	14.4	14	14.2	14.6	19.3	15.7	-15.9688
14.1	14.6	14.2	14	14	14.4	14	14.2	14.6	19.3	15.7	-16
14.1	14.6	14.2	14	14	14.4	14	14.1	14.6	19.3	15.7	-15.875
14.1	14.6	14.2	14	14	14.4	14	14.2	14.6	19.3	15.7	-16.0312
14.1	14.6	14.3	14	14	14.4	14	14.2	14.6	19.3	15.7	-16.0312
14.1	14.6	14.3	14	14	14.4	14	14.2	14.6	19.3	15.7	-15.9375
14.1	14.6	14.3	14	14	14.4	14	14.2	14.6	19.3	15.7	-16.125
14.1	14.6	14.3	14	14	14.4	14	14.2	14.6	19.3	15.7	-16.0312
14.1	14.6	14.3	14	14	14.4	14	14.2	14.6	19.3	15.7	-16
14.1	14.6	14.3	14	14	14.4	14	14.2	14.7	19.3	15.7	-16.125
14.1	14.6	14.3	14	14	14.4	14	14.2	14.7	19.3	15.7	-16.0625
14.1	14.6	14.3	14	14	14.4	14	14.2	14.7	19.3	15.7	-16.0312
14.1	14.6	14.3	14	14	14.4	14	14.2	14.7	19.3	15.7	-16.1562
14.1	14.6	14.3	14	14	14.4	14	14.2	14.7	19.3	15.7	-16.0625
14.1	14.6	14.3	14.1	14	14.4	14	14.2	14.7	19.3	15.7	-16.0625
14.1	14.6	14.3	14	14	14.4	14	14.2	14.7	19.4	15.7	-16.1875
14.1	14.6	14.3	14	14	14.4	14	14.2	14.7	19.4	15.7	-16.0625
14.1	14.6	14.3	14	14	14.4	14.1	14.2	14.7	19.4	15.7	-16.1875
14.1	14.6	14.3	14	14	14.4	14.1	14.2	14.7	19.4	15.7	-16.0938
14.1	14.6	14.3	14.1	14	14.4	14.1	14.2	14.7	19.4	15.7	-16.2188
14.1	14.6	14.2	14	14	14.4	14.1	14.2	14.7	19.4	15.7	-16.2812
14.1	14.6	14.3	14	14	14.4	14.1	14.2	14.7	19.4	15.7	-16.1562
14.1	14.6	14.3	14	14.1	14.4	14.1	14.2	14.7	19.4	15.7	-16.3438
14.1	14.6	14.3	14	14.1	14.5	14.1	14.2	14.7	19.4	15.7	-16.3125
14.1	14.6	14.3	14.1	14.1	14.5	14.1	14.3	14.7	19.4	15.7	-16.2188
14.1	14.6	14.3	14	14.1	14.5	14.1	14.2	14.7	19.4	15.7	-16.375
14.1	14.6	14.3	14.1	14.1	14.5	14	14.3	14.7	19.4	15.7	-16.3125
14.1	14.6	14.3	14.1	14.1	14.5	14.1	14.3	14.7	19.5	15.7	-16.2812
14.1	14.6	14.3	14.1	14.1	14.5	14.1	14.3	14.7	19.5	15.7	-16.4375
14.1	14.6	14.3	14.1	14	14.5	14.1	14.3	14.7	19.5	15.8	-16.3438
14.1	14.6	14.3	14.1	14.1	14.5	14.1	14.3	14.7	19.5	15.7	-16.3125
14.1	14.7	14.3	14.1	14.1	14.5	14.1	14.3	14.7	19.5	15.8	-16.4688
14.1	14.7	14.3	14.1	14.1	14.5	14.1	14.3	14.7	19.5	15.8	-16.3438
14.2	14.7	14.3	14.1	14.1	14.5	14.1	14.3	14.7	19.5	15.8	-16.4062
14.2	14.6	14.3	14.1	14.1	14.5	14.1	14.3	14.7	19.5	15.8	-16.5
14.1	14.7	14.3	14.1	14.1	14.5	14.1	14.3	14.7	19.5	15.8	-16.3438
14.2	14.7	14.3	14.1	14.1	14.5	14.1	14.3	14.7	19.5	15.8	-16.4688
14.2	14.7	14.3	14.1	14.1	14.5	14.1	14.3	14.7	19.5	15.8	-16.5
14.2	14.7	14.3	14.1	14.1	14.5	14.1	14.3	14.7	19.5	15.8	-16.5312
14.2	14.7	14.3	14.1	14.1	14.5	14.1	14.3	14.7	19.5	15.8	-16.5312
14.2	14.7	14.3	14.1	14.1	14.5	14.1	14.3	14.7	19.6	15.8	-16.4062
14.2	14.7	14.3	14.1	14.1	14.5	14.1	14.3	14.7	19.6	15.8	-16.5625
14.2	14.7	14.3	14.1	14.1	14.5	14.1	14.3	14.7	19.6	15.8	-16.5625
14.2	14.7	14.3	14	14.1	14.5	14.1	14.3	14.7	19.6	15.8	-16.4375
14.2	14.7	14.3	14.1	14.1	14.5	14.1	14.3	14.7	19.6	15.8	-16.625
14.2	14.7	14.3	14.1	14.1	14.5	14.1	14.3	14.7	19.6	15.8	-16.5938
14.2	14.7	14.3	14.1	14.1	14.5	14.1	14.3	14.7	19.6	15.8	-16.5312
14.2	14.7	14.3	14.1	14.1	14.5	14.1	14.3	14.7	19.6	15.8	-16.6875
14.2	14.7	14.3	14.1	14.1	14.5	14.1	14.3	14.7	19.6	15.8	-16.5938
14.2	14.7	14.3	14.1	14.1	14.5	14.1	14.3	14.7	19.6	15.8	-16.5938
14.2	14.7	14.3	14.1	14.1	14.5	14.1	14.3	14.8	19.6	15.8	-16.75
14.2	14.7	14.3	14.1	14.1	14.5	14.1	14.3	14.8	19.6	15.8	-16.625
14.2	14.7	14.3	14.1	14.1	14.5	14.1	14.3	14.8	19.6	15.8	-16.6875
14.2	14.7	14.3	14.1	14.1	14.4	14.1	14.3	14.8	19.6	15.8	-16.7812
14.2	14.7	14.3	14.1	14.1	14.5	14.2	14.3	14.8	19.6	15.8	-16.6562
14.2	14.7	14.3	14.1	14.1	14.5	14.2	14.3	14.8	19.7	15.8	-16.75
14.2	14.7	14.3	14.1	14.1	14.5	14.2	14.3	14.8	19.7	15.8	-16.8125
14.2	14.7	14.3	14.1	14.1	14.5	14.1	14.3	14.8	19.7	15.8	-16.6875
14.2	14.7	14.3	14.1	14.1	14.5	14.2	14.3	14.8	19.7	15.8	-16.8125
14.2	14.7	14.3	14.1	14.1	14.5	14.2	14.3	14.8	19.7	15.8	-16.7188
14.2	14.7	14.3	14.1	14.1	14.5	14.2	14.3	14.8	19.7	15.9	-16.875
14.2	14.7	14.3	14.1	14.1	14.5	14.2	14.3	14.8	19.7	15.9	-16.8438
14.2	14.7	14.3	14.1	14.2	14.6	14.2	14.3	14.8	19.7	15.9	-16.7812
14.2	14.7	14.3	14.1	14.2	14.6	14.2	14.3	14.8	19.7	15.9	-16.9375
14.2	14.7	14.3	14.1	14.2	14.6	14.1	14.3	14.8	19.7	15.9	-16.875
14.2	14.7	14.3	14.1	14.2	14.5	14.2	14.3	14.8	19.7	15.9	-16.8438
14.2	14.7	14.3	14.1	14.2	14.6	14.2	14.3	14.8	19.7	15.9	-17
14.2	14.7	14.3	14.1	14.2	14.6	14.2	14.3	14.8	19.7	15.9	-16.9062
14.2	14.7	14.3	14.1	14.2	14.6	14.2	14.3	14.8	19.7	15.9	-16.875
14.2	14.7	14.3	14.1	14.2	14.6	14.2	14.3	14.8	19.7	15.9	-17
14.2	14.7	14.4	14.1	14.2	14.6	14.2	14.3	14.8	19.7	15.9	-16.875
14.3	14.7	14.4	14.1	14.2	14.6	14.2	14.3	14.8	19.7	15.9	-16.9688
14.3	14.7	14.4	14.1	14.2	14.6	14.2	14.4	14.8	19.7	15.9	-17.0625
14.3	14.7	14.4	14.1	14.2	14.6	14.2	14.4	14.8	19.8	15.9	-16.9062
14.3	14.7	14.4	14.1	14.2	14.6	14.2	14.4	14.8	19.8	16	-17.0312
14.3	14.7	14.4	14.1	14.2	14.6	14.2	14.4	14.8	19.8	16	-17.0625
14.3	14.7	14.4	14.1	14.2	14.5	14.2	14.4	14.8	19.8	16	-16.9688
14.3	14.7	14.4	14.1	14.2	14.6	14.2	14.4	14.8	19.8	16	-17.0938
14.3	14.7	14.4	14.1	14.2	14.6	14.2	14.4	14.8	19.8	16.1	-17
14.3	14.7	14.4	14.1	14.2	14.6	14.2	14.4	14.8	19.8	16.1	-17.125
14.3	14.7	14.4	14.1	14.2	14.6	14.2	14.4	14.8	19.8	16.1	-17.125
14.3	14.7	14.4	14.1	14.2	14.6	14.2	14.4	14.8	19.8	16.1	-17.0312
14.3	14.8	14.4	14.1	14.2	14.6	14.2	14.4	14.8	19.8	16.1	-17.1875
14.3	14.8	14.4	14.1	14.2	14.6	14.2	14.3	14.8	19.8	16.1	-17.0938
14.3	14.8	14.4	14.1	14.2	14.6	14.2	14.4	14.8	19.8	16.2	-17.0312
14.3	14.8	14.4	14.1	14.2	14.6	14.2	14.4	14.8	19.8	16.2	-17.1875
14.3	14.7	14.4	14.2	14.2	14.6	14.2	14.4	14.8	19.8	16.2	-17.0938
14.3	14.8	14.4	14.2	14.1	14.6	14.2	14.4	14.8	19.8	16.2	-17.0938
14.3	14.8	14.4	14.2	14.2	14.6	14.2	14.4	14.8	19.8	16.2	-17.2188
14.3	14.8	14.4	14.2	14.2	14.6	14.2	14.4	14.8	19.8	16.2	-17.125
14.3	14.8	14.4	14.2	14.2	14.6	14.2	14.4	14.8	19.8	16.3	-17.1875
14.3	14.8	14.4	14.2	14.2	14.6	14.2	14.4	14.9	19.8	16.3	-17.25
14.3	14.8	14.4	14.2	14.2	14.6	14.2	14.4	14.9	19.8	16.3	-17.125
14.3	14.8	14.4	14.2	14.2	14.6	14.2	14.4	14.9	19.8	16.3	-17.25
14.3	14.8	14.4	14.2	14.2	14.6	14.2	14.4	14.8	19.8	16.4	-17.2812
14.3	14.8	14.4	14.2	14.2	14.6	14.2	14.4	14.9	19.8	16.4	-17.125
14.3	14.8	14.4	14.2	14.2	14.6	14.3	14.4	14.9	19.8	16.4	-17.2812
14.3	14.8	14.4	14.2	14.2	14.6	14.3	14.4	14.9	19.8	16.4	-17.25
14.3	14.8	14.4	14.2	14.2	14.6	14.2	14.4	14.9	19.9	16.4	-17.3125
14.3	14.8	14.4	14.2	14.2	14.6	14.3	14.4	14.9	19.9	16.5	-17.2812
14.3	14.8	14.4	14.2	14.2	14.6	14.3	14.4	14.9	19.9	16.5	-17.2188
14.3	14.8	14.4	14.2	14.2	14.6	14.3	14.4	14.9	19.9	16.5	-17.375
14.3	14.8	14.4	14.2	14.2	14.6	14.3	14.4	14.9	19.9	16.5	-17.2812
14.3	14.8	14.4	14.2	14.2	14.6	14.3	14.4	14.9	19.9	16.6	-17.2812
14.3	14.8	14.4	14.2	14.2	14.6	14.3	14.4	14.9	19.9	16.6	-17.4062
14.3	14.8	14.4	14.2	14.2	14.6	14.3	14.4	14.9	19.9	16.6	-17.2812
14.3	14.8	14.4	14.2	14.2	14.6	14.3	14.4	14.9	19.9	16.6	-17.3438
14.3	14.8	14.4	14.2	14.2	14.6	14.3	14.4	14.9	19.9	16.7	-17.5
14.3	14.8	14.4	14.2	14.3	14.6	14.3	14.4	14.9	19.9	16.7	-17.3438
14.3	14.8	14.4	14.2	14.3	14.6	14.3	14.4	14.9	19.9	16.7	-17.4062
14.3	14.8	14.4	14.2	14.3	14.6	14.3	14.4	14.9	19.9	16.7	-17.4688
14.3	14.8	14.4	14.2	14.3	14.6	14.3	14.4	14.9	19.9	16.8	-17.3125
14.3	14.8	14.4	14.2	14.2	14.6	14.3	14.5	14.9	19.9	16.8	-17.4688
14.3	14.8	14.4	14.2	14.3	14.6	14.3	14.5	14.9	19.9	16.8	-17.4688
14.3	14.8	14.4	14.2	14.3	14.6	14.3	14.5	14.9	19.9	16.8	-17.375
14.3	14.8	14.4	14.2	14.3	14.6	14.3	14.5	14.9	19.9	16.8	-17.5
14.3	14.8	14.4	14.2	14.3	14.6	14.3	14.5	14.9	19.9	16.9	-17.5
14.3	14.8	14.4	14.2	14.3	14.6	14.3	14.5	14.9	19.9	16.9	-17.4062
14.3	14.8	14.5	14.2	14.3	14.6	14.3	14.5	14.9	20	16.9	-17.5625
14.3	14.8	14.5	14.2	14.3	14.7	14.3	14.4	14.9	20	16.9	-17.4375
14.3	14.8	14.5	14.2	14.3	14.7	14.3	14.5	14.9	20	16.9	-17.5938
14.3	14.8	14.5	14.2	14.3	14.7	14.3	14.5	14.9	20	16.9	-17.5
14.4	14.8	14.5	14.2	14.3	14.7	14.3	14.5	14.9	20	16.9	-17.4688
14.3	14.8	14.5	14.2	14.3	14.7	14.3	14.5	14.9	20	17	-17.6562
14.4	14.8	14.5	14.2	14.3	14.7	14.3	14.5	14.9	20	17	-17.5312
14.4	14.9	14.5	14.2	14.3	14.7	14.3	14.5	14.9	20	17	-17.5938
14.4	14.9	14.5	14.2	14.3	14.7	14.3	14.5	14.9	20	17	-17.6875
14.4	14.9	14.5	14.2	14.3	14.7	14.3	14.5	14.9	20	17	-17.5625
14.4	14.9	14.5	14.2	14.3	14.7	14.3	14.5	14.9	20	17.1	-17.625
14.4	14.9	14.5	14.2	14.3	14.7	14.3	14.5	14.9	20	17.1	-17.7188
14.4	14.9	14.5	14.2	14.3	14.7	14.3	14.5	14.9	20	17.1	-17.5938
14.4	14.9	14.5	14.2	14.3	14.7	14.3	14.5	14.9	20	17.1	-17.75
14.4	14.9	14.5	14.2	14.3	14.7	14.3	14.5	14.9	20	17.1	-17.7812
14.4	14.9	14.5	14.2	14.3	14.6	14.3	14.5	14.9	20	17.1	-17.6562
14.4	14.9	14.5	14.2	14.3	14.7	14.3	14.5	14.9	20	17.2	-17.8125
14.4	14.9	14.5	14.2	14.2	14.7	14.3	14.5	14.9	20	17.2	-17.7812
14.4	14.9	14.5	14.2	14.3	14.7	14.3	14.5	14.9	20	17.2	-17.7188
14.4	14.9	14.5	14.2	14.3	14.7	14.3	14.5	14.9	20	17.2	-17.875
14.4	14.9	14.5	14.2	14.3	14.7	14.3	14.5	14.9	20	17.2	-17.8125
14.4	14.9	14.5	14.2	14.3	14.7	14.3	14.5	15	20.1	17.3	-17.875
14.4	14.9	14.5	14.2	14.3	14.7	14.3	14.5	15	20.1	17.3	-17.7812
14.4	14.9	14.5	14.2	14.3	14.7	14.3	14.5	15	20.1	17.3	-17.75
14.4	14.9	14.5	14.2	14.3	14.7	14.3	14.5	15	20.1	17.3	-17.875
14.4	14.9	14.5	14.2	14.3	14.7	14.3	14.5	15	20.1	17.3	-17.7188
14.4	14.9	14.5	14.2	14.3	14.7	14.3	14.5	15	20.1	17.4	-17.7188
14.4	14.9	14.5	14.2	14.3	14.7	14.3	14.5	15	20.1	17.4	-17.8438
14.4	14.9	14.5	14.2	14.3	14.7	14.4	14.5	15	20.1	17.4	-17.7188
14.4	14.9	14.5	14.2	14.3	14.6	14.3	14.5	15	20.1	17.3	-17.8438
14.4	14.9	14.5	14.2	14.3	14.7	14.4	14.6	15	20.1	17.4	-17.875
14.4	14.9	14.5	14.2	14.3	14.7	14.4	14.6	15	20.1	17.4	-17.75
14.4	14.9	14.5	14.2	14.3	14.7	14.4	14.6	15	20.1	17.4	-17.9062
14.4	14.9	14.5	14.2	14.3	14.7	14.4	14.6	15	20.1	17.5	-17.9062
14.4	14.9	14.5	14.2	14.3	14.7	14.4	14.6	15	20.1	17.5	-17.7812
14.4	14.9	14.5	14.2	14.3	14.7	14.4	14.5	15	20.1	17.5	-17.9375
14.4	14.9	14.5	14.2	14.3	14.7	14.4	14.6	15	20.1	17.5	-17.875
14.4	14.9	14.5	14.2	14.3	14.7	14.4	14.6	15	20.1	17.5	-17.8125
14.4	14.9	14.5	14.2	14.3	14.7	14.4	14.6	15	20.1	17.5	-17.9688
14.4	14.9	14.5	14.3	14.3	14.7	14.4	14.5	15	20.1	17.5	-17.8438
14.4	14.9	14.5	14.3	14.3	14.7	14.4	14.6	15	20.1	17.6	-17.8125
14.4	14.9	14.5	14.3	14.3	14.7	14.4	14.6	15	20.1	17.6	-17.8438
14.4	14.9	14.5	14.3	14.3	14.6	14.4	14.6	15	20.1	17.6	-17.8438
14.4	14.9	14.5	14.3	14.3	14.7	14.4	14.6	15	20.2	17.6	-17.9688
14.4	14.9	14.5	14.3	14.3	14.7	14.4	14.6	15	20.2	17.6	-17.8125
14.4	14.9	14.5	14.3	14.3	14.7	14.4	14.6	15	20.2	17.7	-17.9062
14.4	14.9	14.5	14.3	14.3	14.7	14.4	14.6	15	20.2	17.7	-18
14.4	14.9	14.5	14.3	14.3	14.7	14.4	14.6	15	20.2	17.7	-17.8125
14.4	14.9	14.5	14.3	14.3	14.7	14.4	14.6	15	20.2	17.7	-17.9375
14.4	14.9	14.5	14.3	14.3	14.7	14.4	14.6	15	20.2	17.7	-17.9688
14.4	14.9	14.5	14.3	14.3	14.7	14.4	14.6	15	20.2	17.7	-17.8438
14.4	14.9	14.5	14.3	14.3	14.7	14.4	14.6	15	20.2	17.7	-18.0312
14.4	14.9	14.5	14.3	14.4	14.7	14.3	14.6	15	20.2	17.7	-18
14.4	15	14.5	14.3	14.3	14.7	14.4	14.6	15	20.2	17.7	-17.875
14.4	15	14.5	14.3	14.4	14.7	14.4	14.6	15	20.2	17.8	-18.0312
14.4	15	14.5	14.3	14.4	14.7	14.4	14.6	15	20.2	17.8	-18
14.4	15	14.5	14.2	14.4	14.7	14.4	14.6	15	20.2	17.8	-17.9375
14.4	15	14.5	14.3	14.4	14.7	14.4	14.6	15	20.2	17.8	-18.0312
14.5	15	14.5	14.3	14.4	14.7	14.4	14.6	15	20.2	17.8	-17.9375
14.4	14.9	14.5	14.3	14.4	14.7	14.4	14.6	15	20.2	17.8	-17.9375
14.5	15	14.5	14.3	14.4	14.7	14.4	14.6	15	20.2	17.8	-18.0938
14.5	15	14.5	14.3	14.4	14.7	14.4	14.6	15	20.2	17.8	-17.9688
14.5	15	14.5	14.3	14.4	14.7	14.4	14.6	15	20.2	17.9	-18.0938
14.5	15	14.5	14.3	14.4	14.7	14.4	14.6	15	20.2	17.9	-17.9688
14.5	15	14.5	14.3	14.4	14.7	14.4	14.6	15	20.2	17.9	-18
14.5	15	14.5	14.3	14.4	14.7	14.4	14.6	15	20.2	17.9	-18.0625
14.5	15	14.5	14.3	14.4	14.7	14.4	14.6	15	20.2	17.9	-17.9375
14.5	15	14.5	14.3	14.3	14.7	14.4	14.6	15	20.3	17.9	-18.0312
14.5	15	14.5	14.3	14.4	14.7	14.4	14.6	15	20.3	17.9	-18.0625
14.5	15	14.5	14.3	14.4	14.7	14.4	14.6	15	20.3	17.9	-17.9375
14.5	15	14.5	14.3	14.4	14.7	14.4	14.6	15	20.3	17.9	-18.0625
14.5	15	14.6	14.3	14.4	14.7	14.4	14.6	15	20.3	18	-18.0312
14.5	15	14.6	14.3	14.4	14.7	14.4	14.6	15	20.3	18	-17.9375
14.5	15	14.5	14.3	14.4	14.7	14.4	14.6	15	20.3	18	-18.0625
14.5	15	14.6	14.3	14.4	14.7	14.4	14.6	15	20.3	18	-18
14.5	15	14.6	14.3	14.4	14.7	14.4	14.7	15	20.3	18	-17.9375
14.5	15	14.6	14.3	14.4	14.7	14.4	14.7	15	20.3	18	-18.0938
14.5	15	14.6	14.3	14.4	14.7	14.4	14.7	15	20.3	18	-17.9688
14.5	15	14.6	14.3	14.4	14.7	14.4	14.7	15	20.3	18	-17.9375
14.5	15	14.6	14.3	14.4	14.7	14.4	14.7	15	20.3	18.1	-18.0938
14.5	15	14.6	14.3	14.4	14.8	14.4	14.7	15	20.3	18.1	-17.9375
14.5	15	14.6	14.3	14.4	14.7	14.5	14.7	15	20.3	18.1	-18.0625
14.5	15	14.6	14.3	14.4	14.8	14.5	14.7	15	20.3	18.1	-17.9375
14.5	15	14.6	14.3	14.4	14.8	14.5	14.7	15	20.3	18.1	-17.9688
14.5	15	14.6	14.3	14.4	14.8	14.5	14.7	15.1	20.3	18.1	-18.0312
14.5	15	14.6	14.3	14.4	14.8	14.5	14.7	15.1	20.3	18.1	-17.9062
14.5	15	14.6	14.3	14.4	14.8	14.5	14.7	15.1	20.3	18.1	-18
14.5	15	14.6	14.3	14.4	14.8	14.4	14.7	15.1	20.4	18.1	-18.0312
14.5	15	14.6	14.3	14.4	14.8	14.5	14.7	15.1	20.4	18.1	-17.9062
14.5	15	14.6	14.3	14.4	14.8	14.5	14.7	15.1	20.4	18.1	-18.0312
14.5	15	14.6	14.3	14.4	14.8	14.5	14.7	15.1	20.4	18.1	-18
14.5	15	14.6	14.3	14.4	14.8	14.5	14.7	15.1	20.4	18.1	-17.9062
14.5	15	14.6	14.3	14.4	14.8	14.5	14.7	15.1	20.4	18.2	-18.0312
14.5	15	14.6	14.3	14.4	14.8	14.5	14.7	15.1	20.4	18.2	-17.9688
14.5	15	14.6	14.3	14.4	14.8	14.5	14.7	15.1	20.4	18.2	-17.9062
14.5	15	14.6	14.3	14.4	14.8	14.5	14.7	15.1	20.4	18.2	-18.0625
14.5	15	14.6	14.3	14.4	14.8	14.5	14.7	15.1	20.4	18.2	-17.9375
14.5	15	14.6	14.3	14.4	14.8	14.5	14.7	15.1	20.4	18.2	-17.9062
14.6	15	14.6	14.3	14.4	14.8	14.5	14.7	15.1	20.4	18.2	-18.0312
14.6	15	14.6	14.3	14.4	14.8	14.5	14.7	15.1	20.4	18.2	-17.9062
14.6	15	14.6	14.3	14.5	14.7	14.5	14.7	15.1	20.4	18.2	-17.9375
14.6	15	14.6	14.3	14.4	14.8	14.5	14.7	15.1	20.4	18.2	-18.0312
14.6	15	14.6	14.3	14.5	14.8	14.5	14.7	15.1	20.4	18.2	-17.9688
14.6	15	14.6	14.3	14.5	14.8	14.5	14.7	15.1	20.4	18.2	-18.0312
14.6	15	14.6	14.3	14.5	14.8	14.5	14.7	15.1	20.4	18.2	-17.9062
14.6	15	14.6	14.3	14.5	14.8	14.5	14.7	15.1	20.4	18.2	-18
14.6	15	14.6	14.3	14.5	14.8	14.5	14.7	15.1	20.4	18.2	-18
14.6	15	14.6	14.3	14.5	14.8	14.5	14.7	15.1	20.4	18.2	-17.875
14.6	15	14.6	14.3	14.5	14.8	14.5	14.7	15.1	20.4	18.2	-18.0312
14.6	15	14.6	14.3	14.5	14.8	14.5	14.7	15.1	20.4	18.2	-18.0312
14.6	15	14.6	14.3	14.5	14.8	14.5	14.7	15.1	20.4	18.2	-17.9375
14.6	15.1	14.6	14.4	14.5	14.8	14.5	14.7	15.1	20.4	18.3	-18.0938
14.6	15.1	14.6	14.4	14.5	14.7	14.5	14.7	15.1	20.4	18.3	-18.0312
14.6	15.1	14.6	14.4	14.5	14.8	14.5	14.7	15.1	20.4	18.3	-18
14.6	15.1	14.6	14.4	14.5	14.8	14.5	14.7	15.1	20.4	18.3	-18.125
14.6	15.1	14.6	14.4	14.5	14.8	14.5	14.7	15.1	20.5	18.3	-18
14.6	15.1	14.6	14.4	14.5	14.8	14.5	14.8	15.1	20.5	18.3	-17.9688
14.6	15.1	14.6	14.4	14.5	14.9	14.5	14.8	15.1	20.5	18.3	-18.0938
14.6	15.1	14.6	14.4	14.5	14.9	14.5	14.8	15.1	20.5	18.3	-17.9688
14.6	15.1	14.6	14.4	14.5	14.9	14.5	14.8	15.1	20.5	18.3	-18.0312
14.6	15.1	14.6	14.4	14.5	14.9	14.5	14.7	15.1	20.5	18.3	-18.0938
14.6	15.1	14.6	14.4	14.5	14.9	14.5	14.8	15.1	20.5	18.3	-17.9375
14.6	15.1	14.6	14.4	14.5	14.9	14.5	14.8	15.1	20.5	18.3	-18.0625
14.6	15.1	14.6	14.4	14.5	14.9	14.6	14.8	15.1	20.5	18.3	-17.9375
14.6	15.1	14.6	14.4	14.4	14.9	14.6	14.8	15.1	20.5	18.3	-18.0312
14.6	15.1	14.7	14.4	14.5	14.9	14.6	14.8	15.1	20.5	18.3	-18.0625
14.6	15.1	14.7	14.4	14.5	14.9	14.6	14.8	15.1	20.5	18.3	-17.9375
14.6	15.1	14.6	14.4	14.5	14.9	14.6	14.8	15.1	20.5	18.3	-18.0938
14.6	15.1	14.7	14.4	14.5	14.9	14.6	14.8	15.1	20.5	18.3	-18.0625
14.6	15.1	14.7	14.4	14.5	14.9	14.6	14.8	15.1	20.5	18.3	-17.9688
14.6	15.1	14.7	14.4	14.5	14.9	14.6	14.8	15.1	20.5	18.3	-18.0938
14.6	15.1	14.7	14.4	14.5	14.9	14.6	14.7	15.1	20.5	18.3	-18.0312
14.6	15.1	14.7	14.4	14.5	14.9	14.6	14.8	15.1	20.5	18.3	-17.9688
14.6	15.1	14.7	14.4	14.5	14.9	14.6	14.8	15.1	20.5	18.4	-18.125
14.6	15.1	14.7	14.4	14.5	14.9	14.6	14.8	15.2	20.5	18.4	-18.0312
14.6	15.1	14.7	14.4	14.5	14.9	14.6	14.8	15.1	20.5	18.4	-18
14.6	15.1	14.7	14.4	14.5	14.9	14.6	14.8	15.2	20.5	18.4	-18.125
14.6	15.1	14.7	14.4	14.6	14.9	14.6	14.8	15.2	20.5	18.4	-18
14.6	15.1	14.6	14.4	14.6	14.9	14.6	14.8	15.2	20.5	18.4	-18.0625
14.6	15.1	14.7	14.4	14.6	14.9	14.6	14.8	15.2	20.5	18.4	-18.1562
14.7	15.1	14.7	14.4	14.5	14.9	14.6	14.8	15.2	20.5	18.4	-18
14.7	15.1	14.7	14.4	14.6	14.9	14.6	14.8	15.2	20.5	18.4	-18.125
14.7	15.1	14.6	14.4	14.6	14.9	14.6	14.8	15.2	20.5	18.4	-18.0312
14.7	15.1	14.7	14.4	14.6	14.9	14.6	14.8	15.2	20.5	18.3	-18.125
14.7	15.1	14.7	14.4	14.6	14.9	14.6	14.8	15.2	20.5	18.3	-18.1562
14.7	15.1	14.7	14.4	14.6	14.9	14.6	14.8	15.2	20.5	18.3	-18.0625
14.7	15.1	14.7	14.4	14.6	14.9	14.6	14.8	15.2	20.5	18.3	-18.2188
14.7	15.1	14.7	14.4	14.6	14.9	14.6	14.8	15.2	20.5	18.3	-18.1562
14.7	15.1	14.7	14.4	14.6	14.9	14.6	14.9	15.2	20.6	18.3	-18.0938
14.7	15.1	14.7	14.4	14.6	14.9	14.6	14.9	15.2	20.6	18.3	-18.25
14.7	15.1	14.7	14.4	14.6	14.9	14.6	14.9	15.2	20.6	18.3	-18.125
14.7	15.1	14.7	14.4	14.6	14.9	14.6	14.9	15.2	20.6	18.3	-18.0625
14.7	15.1	14.7	14.4	14.6	14.9	14.6	14.9	15.2	20.6	18.3	-18.25
14.7	15.1	14.7	14.4	14.6	14.9	14.6	14.9	15.2	20.6	18.3	-18.125
14.7	15.1	14.7	14.4	14.6	14.9	14.6	14.9	15.2	20.6	18.3	-18.125
14.7	15.1	14.7	14.4	14.6	14.9	14.6	14.8	15.2	20.6	18.3	-18.25
14.7	15.1	14.7	14.4	14.6	14.9	14.6	14.9	15.2	20.6	18.3	-18.0938
14.7	15.1	14.7	14.4	14.6	14.9	14.6	14.9	15.2	20.6	18.3	-18.125
14.7	15.1	14.7	14.4	14.6	14.9	14.6	14.9	15.2	20.6	18.3	-18.2188
14.7	15.1	14.7	14.4	14.6	14.9	14.6	14.9	15.2	20.6	18.2	-18.0938
14.7	15.1	14.7	14.4	14.6	14.9	14.6	14.9	15.2	20.6	18.2	-18.1562
14.7	15.1	14.7	14.5	14.6	14.9	14.6	14.9	15.2	20.6	18.2	-18.2188
14.7	15.1	14.7	14.5	14.6	14.9	14.6	14.9	15.2	20.6	18.2	-18.2188
14.7	15.1	14.7	14.5	14.6	14.9	14.6	14.9	15.2	20.6	18.2	-18.1875
14.7	15.1	14.7	14.5	14.6	14.9	14.6	14.9	15.2	20.6	18.2	-18.0938
14.7	15.1	14.7	14.5	14.6	14.9	14.6	14.9	15.2	20.6	18.2	-18.25
14.7	15.1	14.7	14.5	14.6	14.9	14.6	14.9	15.2	20.6	18.1	-18.1875
14.7	15.1	14.7	14.5	14.6	14.9	14.6	14.9	15.2	20.6	18.1	-18.125
14.7	15.2	14.7	14.5	14.6	15	14.6	14.9	15.2	20.6	18.1	-18.25
14.7	15.1	14.7	14.5	14.6	14.9	14.6	14.9	15.2	20.6	18.1	-18.1875
14.7	15.2	14.7	14.5	14.6	15	14.7	14.9	15.2	20.6	18.1	-18.1562
14.7	15.2	14.7	14.5	14.6	15	14.7	14.9	15.2	20.6	18.1	-18.2812
14.7	15.2	14.7	14.5	14.6	15	14.7	14.9	15.2	20.6	18	-18.1562
14.7	15.2	14.7	14.5	14.6	15	14.7	14.9	15.2	20.6	18	-18.1875
14.7	15.2	14.7	14.5	14.6	15	14.7	14.9	15.2	20.6	18	-18.2812
14.7	15.2	14.7	14.5	14.6	15	14.7	14.9	15.2	20.6	18	-18.1875
14.7	15.2	14.8	14.5	14.6	15	14.7	14.9	15.2	20.6	18	-18.2188
14.7	15.2	14.8	14.5	14.6	15	14.7	14.9	15.2	20.6	17.9	-18.2812
14.7	15.2	14.8	14.5	14.6	15	14.7	14.9	15.2	20.7	17.9	-18.125
14.7	15.2	14.8	14.5	14.6	15	14.6	14.9	15.2	20.7	17.9	-18.2812
14.7	15.2	14.8	14.5	14.6	15	14.7	14.9	15.2	20.7	17.9	-18.2812
14.7	15.2	14.8	14.5	14.6	15	14.7	14.9	15.2	20.7	17.9	-18.125
14.7	15.2	14.8	14.5	14.6	15	14.7	14.9	15.2	20.7	17.9	-18.2812
14.8	15.2	14.8	14.5	14.7	15	14.7	14.9	15.2	20.7	17.9	-18.1562
14.8	15.2	14.8	14.5	14.7	15	14.7	14.9	15.2	20.7	17.8	-18.3125
14.8	15.2	14.8	14.5	14.7	15	14.7	14.9	15.2	20.7	17.8	-18.2812
14.8	15.2	14.8	14.5	14.7	15	14.7	14.9	15.2	20.7	17.8	-18.1875
14.8	15.2	14.8	14.5	14.7	15	14.7	14.9	15.2	20.7	17.8	-18.3125
14.8	15.2	14.8	14.5	14.7	15	14.7	14.9	15.2	20.7	17.8	-18.2188
14.8	15.2	14.8	14.5	14.7	15	14.7	14.9	15.2	20.7	17.7	-18.1875
14.8	15.2	14.8	14.5	14.7	15	14.7	14.9	15.2	20.7	17.7	-18.3438
14.7	15.2	14.8	14.5	14.7	15	14.7	14.9	15.2	20.7	17.7	-18.1875
14.8	15.2	14.8	14.5	14.7	15	14.7	14.9	15.2	20.7	17.7	-18.1875
14.8	15.2	14.8	14.5	14.7	15	14.7	14.9	15.2	20.7	17.7	-18.2812
14.8	15.2	14.8	14.5	14.7	15	14.7	14.9	15.2	20.7	17.7	-18.125
14.8	15.2	14.8	14.5	14.7	15	14.7	14.9	15.2	20.7	17.7	-18.1875
14.8	15.2	14.8	14.5	14.7	15	14.7	15	15.2	20.7	17.7	-18.25
14.8	15.2	14.8	14.5	14.7	15	14.7	15	15.2	20.7	17.7	-18.125
14.8	15.2	14.8	14.5	14.7	15	14.7	15	15.2	20.7	17.6	-18.25
14.8	15.2	14.8	14.5	14.7	15	14.7	15	15.2	20.7	17.6	-18.2188
14.8	15.2	14.8	14.5	14.7	15	14.7	15	15.2	20.7	17.6	-18.125
14.8	15.2	14.8	14.5	14.7	15	14.7	15	15.3	20.7	17.6	-18.25
14.8	15.2	14.8	14.5	14.7	15	14.7	15	15.3	20.7	17.6	-18.1875
14.8	15.2	14.8	14.5	14.7	14.9	14.7	15	15.3	20.7	17.6	-18.25
14.8	15.2	14.8	14.5	14.7	15	14.7	15	15.3	20.7	17.5	-18.1875
14.8	15.2	14.8	14.6	14.7	15	14.7	15	15.3	20.7	17.5	-18.1562
14.8	15.2	14.8	14.6	14.7	15	14.7	15	15.3	20.7	17.5	-18.2812
14.8	15.2	14.8	14.6	14.7	15	14.7	15	15.3	20.8	17.5	-18.1562
14.8	15.2	14.8	14.6	14.7	15	14.7	15	15.3	20.8	17.5	-18.1562
14.8	15.2	14.8	14.6	14.7	15	14.7	15	15.3	20.8	17.5	-18.2812
14.8	15.2	14.8	14.5	14.7	15	14.7	15	15.3	20.8	17.5	-18.1875
14.8	15.2	14.8	14.6	14.7	15	14.7	14.9	15.3	20.8	17.4	-18.2188
14.8	15.2	14.8	14.6	14.7	15	14.7	15	15.3	20.8	17.4	-18.3125
14.8	15.2	14.8	14.6	14.7	15	14.7	15	15.3	20.8	17.4	-18.125
14.8	15.2	14.8	14.6	14.7	15	14.7	15	15.3	20.8	17.4	-18.2188
14.8	15.2	14.8	14.6	14.7	15	14.7	15	15.3	20.8	17.4	-18.25
14.8	15.2	14.8	14.6	14.7	15	14.7	15	15.3	20.8	17.4	-18.125
14.8	15.2	14.8	14.6	14.7	15	14.7	15	15.3	20.8	17.4	-18.2188
14.8	15.2	14.8	14.6	14.7	15	14.7	15	15.3	20.8	17.4	-18.1875
14.8	15.2	14.8	14.6	14.7	15	14.7	15	15.3	20.8	17.4	-18.0938
14.8	15.2	14.8	14.6	14.7	15	14.7	15	15.3	20.8	17.4	-18.2188
14.8	15.2	14.8	14.6	14.7	15	14.7	15	15.3	20.8	17.3	-18.2188
14.8	15.2	14.8	14.6	14.7	15	14.7	14.9	15.3	20.8	17.3	-18.125
14.8	15.2	14.8	14.6	14.7	15	14.7	15	15.3	20.8	17.2	-18.1875
14.9	15.2	14.8	14.6	14.7	15	14.7	15	15.3	20.8	17.3	-18.125
14.9	15.2	14.8	14.6	14.7	15.1	14.8	15	15.3	20.8	17.3	-18.2812
14.9	15.2	14.8	14.6	14.7	15.1	14.8	15	15.3	20.8	17.3	-18.1875
14.9	15.2	14.8	14.6	14.7	15.1	14.8	15	15.3	20.8	17.3	-18.1562
14.9	15.2	14.8	14.6	14.7	15.1	14.8	15	15.3	20.8	17.3	-18.2812
14.9	15.2	14.8	14.6	14.7	15.1	14.8	15	15.3	20.8	17.3	-18.1562
14.9	15.2	14.8	14.6	14.7	15.1	14.8	15	15.3	20.8	17.2	-18.1875
14.9	15.2	14.8	14.6	14.7	15.1	14.8	15	15.3	20.8	17.2	-18.2812
14.9	15.2	14.8	14.6	14.7	15.1	14.8	15	15.3	20.8	17.2	-18.125
14.9	15.2	14.8	14.6	14.7	15.1	14.8	15	15.3	20.8	17.2	-18.2188
14.9	15.2	14.8	14.6	14.7	15.1	14.8	15	15.3	20.8	17.2	-18.25
14.9	15.2	14.8	14.6	14.7	15.1	14.8	15	15.3	20.8	17.2	-18.125
14.9	15.2	14.8	14.6	14.8	15.1	14.8	15	15.3	20.8	17.2	-18.25
14.9	15.2	14.9	14.6	14.8	15.1	14.8	15	15.3	20.8	17.2	-18.25
14.9	15.2	14.8	14.6	14.8	15.1	14.8	15	15.3	20.8	17.2	-18.1562
14.9	15.2	14.9	14.6	14.8	15.1	14.8	15	15.3	20.8	17.2	-18.2812
14.9	15.2	14.9	14.6	14.8	15.1	14.8	15	15.3	20.8	17.1	-18.25
14.9	15.2	14.9	14.6	14.8	15.1	14.8	15.1	15.3	20.8	17.1	-18.1562
14.9	15.2	14.9	14.6	14.8	15.1	14.8	15.1	15.3	20.8	17.1	-18.3125
14.9	15.3	14.9	14.6	14.8	15.1	14.8	15.1	15.3	20.9	17.1	-18.1875
14.9	15.3	14.9	14.6	14.8	15.1	14.8	15.1	15.3	20.9	17.1	-18.3438
14.9	15.3	14.9	14.6	14.7	15.1	14.8	15.1	15.3	20.9	17.1	-18.25
14.9	15.2	14.9	14.6	14.8	15.1	14.8	15.1	15.3	20.9	17.1	-18.25
14.9	15.3	14.8	14.6	14.8	15.1	14.8	15.1	15.3	20.9	17.1	-18.3438
14.9	15.3	14.9	14.6	14.8	15.1	14.8	15.1	15.3	20.9	17.1	-18.2188
14.9	15.3	14.9	14.6	14.8	15.1	14.8	15.1	15.3	20.9	17.1	-18.2812
14.9	15.3	14.9	14.6	14.8	15.1	14.8	15.1	15.3	20.9	17.1	-18.3438
14.9	15.3	14.9	14.6	14.8	15.1	14.8	15.1	15.3	20.9	17.1	-18.2188
14.9	15.3	14.9	14.6	14.8	15.1	14.8	15.1	15.3	20.9	17	-18.3125
14.9	15.3	14.9	14.6	14.8	15.1	14.8	15.1	15.3	20.9	17	-18.3438
14.9	15.3	14.9	14.6	14.8	15.1	14.8	15.1	15.3	20.9	17	-18.2188
14.9	15.3	14.9	14.6	14.8	15.1	14.8	15.1	15.3	20.9	17	-18.3438
14.9	15.3	14.9	14.6	14.8	15.1	14.8	15.1	15.3	20.9	17	-18.3438
14.9	15.3	14.9	14.6	14.8	15.1	14.8	15.1	15.3	20.9	17	-18.25
14.9	15.3	14.9	14.6	14.8	15.1	14.8	15.1	15.3	20.9	17	-18.375
14.9	15.3	14.9	14.6	14.8	15.1	14.8	15.1	15.3	20.9	17	-18.3438
14.9	15.3	14.9	14.6	14.8	15.1	14.8	15.1	15.4	20.9	17	-18.2812
14.9	15.3	14.9	14.6	14.8	15.1	14.9	15.1	15.3	20.9	17	-18.4375
14.9	15.3	14.9	14.7	14.8	15.1	14.8	15.1	15.4	20.9	17	-18.3438
14.9	15.3	14.9	14.7	14.8	15.1	14.9	15.1	15.4	20.9	16.9	-18.3125
14.9	15.3	14.9	14.7	14.8	15.1	14.9	15.1	15.4	20.9	16.9	-18.3438
14.9	15.3	14.9	14.7	14.8	15.1	14.9	15.1	15.3	20.9	16.9	-18.3438
14.9	15.3	14.9	14.6	14.8	15.1	14.9	15.1	15.4	20.9	16.9	-18.4688
14.9	15.3	14.9	14.7	14.8	15.1	14.9	15.1	15.4	20.9	16.9	-18.3438
14.9	15.3	14.9	14.7	14.8	15.1	14.9	15.1	15.4	20.9	16.9	-18.375
14.9	15.3	14.9	14.7	14.8	15.1	14.9	15.1	15.4	20.9	16.9	-18.4688
14.9	15.3	14.9	14.7	14.8	15.1	14.9	15.1	15.4	20.9	16.9	-18.3438
14.9	15.3	14.9	14.7	14.8	15.1	14.9	15.1	15.4	20.9	16.9	-18.4375
15	15.3	14.9	14.7	14.8	15.2	14.9	15.1	15.4	20.9	16.9	-18.4688
14.9	15.3	14.9	14.7	14.9	15.2	14.8	15.1	15.4	20.9	16.9	-18.3438
15	15.3	14.9	14.7	14.8	15.2	14.9	15.1	15.4	21	16.9	-18.4688
15	15.3	14.9	14.7	14.9	15.2	14.9	15.1	15.4	20.9	16.9	-18.4688
15	15.3	14.9	14.7	14.9	15.2	14.9	15.1	15.4	20.9	16.9	-18.375
15	15.3	14.9	14.7	14.9	15.2	14.9	15.1	15.4	21	16.9	-18.5312
15	15.3	14.9	14.7	14.9	15.2	14.9	15.1	15.4	21	16.9	-18.5
15	15.3	14.9	14.7	14.9	15.2	14.9	15.1	15.4	21	16.9	-18.375
15	15.3	14.9	14.7	14.9	15.2	14.9	15.1	15.4	21	16.9	-18.5625
15	15.3	14.9	14.7	14.9	15.2	14.9	15.1	15.4	21	16.8	-18.4688
15	15.3	14.9	14.7	14.9	15.2	14.9	15.1	15.4	21	16.8	-18.4375
15	15.3	14.9	14.7	14.9	15.2	14.9	15.1	15.4	21	16.8	-18.5625
15	15.3	14.9	14.7	14.9	15.2	14.9	15.1	15.4	21	16.8	-18.4375
15	15.3	14.9	14.7	14.9	15.2	14.9	15.1	15.4	21	16.8	-18.5625
15	15.3	14.9	14.7	14.9	15.2	14.9	15.1	15.4	21	16.8	-18.4062
15	15.3	14.9	14.7	14.9	15.2	14.9	15.1	15.4	21	16.8	-18.4688
15	15.3	14.9	14.7	14.9	15.2	14.9	15.2	15.4	21	16.8	-18.5312
15	15.3	14.9	14.7	14.9	15.2	14.9	15.2	15.4	21	16.8	-18.4062
15	15.3	14.9	14.7	14.9	15.2	14.9	15.2	15.4	21	16.8	-18.5312
15	15.3	14.9	14.7	14.9	15.2	14.9	15.2	15.4	21	16.8	-18.5312
15	15.3	14.9	14.7	14.9	15.2	14.9	15.2	15.4	21	16.8	-18.4375
15	15.3	14.9	14.7	14.9	15.2	14.9	15.2	15.4	21	16.8	-18.5625
15	15.3	14.9	14.7	14.9	15.2	14.9	15.2	15.4	21	16.8	-18.5312
15	15.3	14.9	14.7	14.9	15.1	14.9	15.2	15.4	21	16.7	-18.4375
15	15.3	14.9	14.7	14.8	15.2	14.9	15.2	15.4	21	16.7	-18.5938
15	15.3	14.9	14.7	14.9	15.2	14.9	15.2	15.4	21	16.7	-18.5312
15	15.3	14.9	14.7	14.9	15.2	14.9	15.2	15.4	21	16.7	-18.5
15	15.3	14.9	14.7	14.9	15.2	14.9	15.2	15.4	21	16.7	-18.5938
15	15.3	15	14.7	14.9	15.2	14.9	15.2	15.4	21	16.7	-18.5
15	15.3	15	14.7	14.9	15.2	14.9	15.2	15.4	21	16.7	-18.5
15	15.3	15	14.7	14.9	15.2	14.9	15.2	15.4	21	16.7	-18.625
15	15.3	15	14.7	14.9	15.2	14.9	15.2	15.4	21	16.7	-18.5312
15	15.3	15	14.7	14.9	15.2	14.9	15.2	15.4	21	16.7	-18.625
15	15.3	15	14.7	14.9	15.2	14.9	15.2	15.4	21	16.7	-18.5
15	15.3	15	14.7	14.9	15.1	14.9	15.2	15.4	21	16.7	-18.5625
15	15.3	15	14.7	14.9	15.2	14.9	15.2	15.4	21	16.7	-18.625
15	15.3	15	14.7	14.9	15.2	14.9	15.2	15.4	21	16.7	-18.5
15	15.3	15	14.7	14.9	15.2	14.9	15.2	15.4	21	16.6	-18.625
15	15.3	15	14.7	14.9	15.2	14.9	15.2	15.4	21	16.6	-18.625
15	15.3	15	14.7	14.9	15.2	14.9	15.2	15.4	21	16.6	-18.5
15	15.3	15	14.7	14.9	15.2	14.9	15.2	15.4	21	16.6	-18.625
15	15.3	15	14.7	14.9	15.2	14.9	15.2	15.4	21	16.6	-18.5938
15	15.3	15	14.7	14.9	15.2	14.9	15.2	15.4	21	16.6	-18.5
15	15.3	15	14.7	14.9	15.2	15	15.2	15.4	21.1	16.6	-18.6562
15	15.3	15	14.7	14.9	15.2	15	15.2	15.4	21	16.6	-18.5625
15	15.3	15	14.7	14.9	15.2	14.9	15.2	15.4	21.1	16.6	-18.5312
15	15.3	15	14.7	14.9	15.2	15	15.2	15.4	21.1	16.5	-18.6875
15	15.3	15	14.7	14.9	15.2	15	15.2	15.4	21.1	16.6	-18.5625
15	15.3	15	14.7	14.9	15.2	15	15.2	15.4	21.1	16.6	-18.5625
15	15.3	15	14.7	14.9	15.2	15	15.2	15.4	21.1	16.5	-18.6875
15	15.3	15	14.7	14.9	15.2	15	15.2	15.4	21.1	16.5	-18.5312
15	15.3	15	14.7	14.9	15.2	15	15.2	15.4	21.1	16.5	-18.5938
15	15.4	15	14.7	14.9	15.2	15	15.2	15.4	21.1	16.5	-18.5312
15	15.4	15	14.7	14.9	15.2	15	15.2	15.4	21.1	16.5	-18.5938
15	15.4	15	14.7	14.9	15.2	15	15.2	15.4	21.1	16.5	-18.6875
15	15.4	15	14.7	14.9	15.2	15	15.2	15.4	21.1	16.5	-18.5625
15	15.4	15	14.7	14.9	15.2	15	15.2	15.4	21.1	16.5	-18.6562
15	15.4	15	14.7	14.9	15.2	15	15.2	15.4	21.1	16.5	-18.6875
15	15.4	15	14.7	14.9	15.2	15	15.2	15.4	21.1	16.5	-18.5625
15.1	15.4	15	14.7	14.9	15.2	15	15.2	15.4	21.1	16.5	-18.7188
15	15.4	15	14.7	14.9	15.2	15	15.2	15.5	21.1	16.5	-18.6875
15.1	15.4	15	14.7	14.9	15.2	15	15.2	15.4	21.1	16.5	-18.5938
15.1	15.4	15	14.7	15	15.2	15	15.2	15.5	21.1	16.5	-18.75
15.1	15.4	15	14.7	15	15.2	15	15.2	15.4	21.1	16.5	-18.6562
15.1	15.4	15	14.7	15	15.2	15	15.2	15.5	21.1	16.5	-18.5938
15.1	15.4	15	14.7	15	15.2	15	15.2	15.5	21.1	16.5	-18.75
15.1	15.4	15	14.7	15	15.2	15	15.2	15.5	21.1	16.5	-18.625
15.1	15.4	15	14.8	15	15.2	15	15.2	15.5	21.1	16.5	-18.625
15.1	15.4	15	14.7	14.9	15.2	15	15.2	15.5	21.1	16.5	-18.7188
15.1	15.4	15	14.7	15	15.2	15	15.2	15.5	21.1	16.5	-18.5938
15.1	15.4	15	14.8	15	15.2	15	15.2	15.5	21.1	16.5	-18.6875
15.1	15.4	15	14.8	15	15.2	15	15.2	15.5	21.1	16.4	-18.75
15.1	15.4	15	14.8	15	15.2	15	15.2	15.5	21.1	16.4	-18.6875
15.1	15.4	15	14.8	15	15.2	15	15.2	15.5	21.1	16.4	-18.75
15.1	15.4	15	14.8	15	15.2	15	15.2	15.5	21.1	16.4	-18.5938
15.1	15.4	15	14.8	15	15.2	14.9	15.2	15.5	21.1	16.4	-18.7188
15.1	15.4	15	14.8	15	15.2	15	15.2	15.5	21.1	16.4	-18.7188
15.1	15.4	15	14.8	15	15.2	15	15.2	15.5	21.1	16.4	-18.625
15.1	15.4	15	14.8	15	15.2	15	15.2	15.5	21.1	16.4	-18.7188
15.1	15.4	15	14.8	15	15.2	15	15.2	15.5	21.2	16.4	-18.6875
15.1	15.4	15	14.8	15	15.2	15	15.2	15.5	21.2	16.4	-18.625
15.1	15.4	15	14.8	15	15.2	15	15.2	15.5	21.2	16.4	-18.7812
15.1	15.4	15	14.8	15	15.2	15	15.3	15.5	21.2	16.4	-18.6875
15.1	15.4	15	14.8	15	15.2	15	15.2	15.5	21.2	16.4	-18.6562
15.1	15.4	15	14.8	15	15.2	15	15.3	15.5	21.2	16.4	-18.7812
15.1	15.4	15	14.8	15	15.2	15	15.3	15.5	21.2	16.4	-18.6562
15.1	15.4	15	14.8	15	15.2	15	15.3	15.5	21.2	16.4	-18.6875
15.1	15.4	15	14.8	15	15.2	15	15.3	15.5	21.2	16.4	-18.7812
15.1	15.4	15	14.7	15	15.2	15	15.3	15.5	21.2	16.4	-18.6562
15.1	15.4	15	14.8	15	15.2	15	15.3	15.5	21.2	16.4	-18.7188
15.1	15.4	15	14.8	15	15.2	15	15.3	15.5	21.2	16.4	-18.7812
15.1	15.4	15	14.8	15	15.2	15	15.3	15.5	21.2	16.4	-18.6562
15.1	15.4	15	14.8	15	15.2	15	15.3	15.5	21.2	16.4	-18.75
15.1	15.4	15.1	14.8	15	15.2	15	15.3	15.5	21.2	16.4	-18.625
15.1	15.4	15.1	14.8	15	15.2	15	15.2	15.5	21.2	16.4	-18.7812
15.1	15.4	15.1	14.8	15	15.2	15	15.3	15.5	21.2	16.4	-18.75
15.1	15.4	15.1	14.8	15	15.2	15	15.3	15.5	21.2	16.4	-18.6562
15.1	15.4	15.1	14.8	15	15.2	15	15.3	15.5	21.2	16.4	-18.7812
15.1	15.4	15.1	14.8	15	15.2	15	15.3	15.5	21.2	16.4	-18.7188
15.1	15.4	15.1	14.8	15	15.2	15	15.3	15.5	21.2	16.4	-18.625
15.1	15.4	15.1	14.8	15	15.2	15	15.3	15.5	21.2	16.4	-18.8125
15.1	15.4	15.1	14.8	15	15.2	15	15.3	15.5	21.2	16.4	-18.7188
15.1	15.4	15.1	14.8	15	15.3	15	15.3	15.5	21.2	16.4	-18.6875
15.1	15.4	15.1	14.8	15	15.3	15	15.3	15.5	21.2	16.4	-18.8438
15.1	15.4	15.1	14.8	15	15.3	15	15.3	15.5	21.2	16.4	-18.7188
15.1	15.4	15.1	14.8	15	15.3	15	15.3	15.5	21.2	16.4	-18.7188
15.1	15.4	15.1	14.8	15	15.3	15	15.3	15.5	21.2	16.4	-18.8125
15.1	15.4	15.1	14.8	15	15.2	15	15.3	15.5	21.2	16.4	-18.6875
15.1	15.4	15.1	14.8	15	15.3	15	15.3	15.5	21.2	16.4	-18.75
15.1	15.4	15.1	14.8	15	15.3	15.1	15.3	15.5	21.2	16.4	-18.7812
15.1	15.4	15.1	14.8	15	15.3	15.1	15.3	15.5	21.2	16.4	-18.6562
15.1	15.4	15.1	14.8	15	15.3	15.1	15.3	15.5	21.2	16.4	-18.7812
15.1	15.4	15.1	14.8	15	15.3	15.1	15.3	15.5	21.2	16.4	-18.6875
15.1	15.4	15.1	14.8	15	15.3	15.1	15.3	15.5	21.2	16.4	-18.8125
15.1	15.4	15.1	14.8	15	15.3	15.1	15.3	15.5	21.2	16.4	-18.8125
15.2	15.4	15.1	14.8	15	15.3	15.1	15.3	15.5	21.2	16.4	-18.7188
15.1	15.4	15.1	14.8	15	15.3	15.1	15.3	15.5	21.2	16.4	-18.8438
15.2	15.4	15.1	14.8	15	15.3	15.1	15.3	15.5	21.2	16.4	-18.7812
15.2	15.4	15.1	14.8	15	15.3	15.1	15.3	15.5	21.2	16.4	-18.7188
15.2	15.4	15.1	14.8	15	15.3	15.1	15.3	15.5	21.2	16.4	-18.8438
15.2	15.4	15.1	14.8	15	15.3	15.1	15.3	15.5	21.3	16.3	-18.75
15.2	15.4	15.1	14.8	15.1	15.3	15.1	15.3	15.5	21.3	16.4	-18.7188
15.2	15.4	15.1	14.8	15	15.3	15.1	15.3	15.5	21.3	16.4	-18.8438
15.2	15.4	15.1	14.8	15.1	15.3	15.1	15.3	15.5	21.3	16.4	-18.7188
15.2	15.4	15.1	14.8	15.1	15.3	15.1	15.3	15.5	21.3	16.4	-18.75
15.2	15.4	15.1	14.8	15.1	15.3	15	15.3	15.5	21.3	16.4	-18.875
15.2	15.4	15.1	14.8	15.1	15.3	15.1	15.3	15.5	21.3	16.4	-18.7188
15.2	15.4	15.1	14.8	15.1	15.3	15.1	15.3	15.5	21.3	16.4	-18.8125
15.2	15.4	15.1	14.9	15.1	15.3	15.1	15.3	15.5	21.3	16.4	-18.8438
15.2	15.5	15.1	14.9	15.1	15.3	15.1	15.3	15.5	21.3	16.4	-18.7188
15.2	15.4	15.1	14.8	15.1	15.3	15.1	15.3	15.5	21.3	16.4	-18.8438
15.2	15.5	15.1	14.9	15.1	15.3	15.1	15.3	15.5	21.3	16.4	-18.8438
15.2	15.5	15.1	14.9	15.1	15.3	15.1	15.3	15.5	21.3	16.4	-18.8438
15.2	15.4	15.1	14.8	15.1	15.3	15.1	15.3	15.5	21.3	16.4	-18.8438
15.2	15.4	15.1	14.9	15.1	15.3	15.1	15.3	15.5	21.3	16.4	-18.6875
15.2	15.5	15.1	14.9	15.1	15.3	15.1	15.3	15.5	21.3	16.4	-18.8438
15.2	15.4	15.1	14.9	15.1	15.3	15.1	15.3	15.5	21.3	16.4	-18.7812
15.2	15.5	15.1	14.9	15.1	15.3	15.1	15.3	15.5	21.3	16.4	-18.7188
15.2	15.5	15.1	14.9	15.1	15.3	15.1	15.4	15.5	21.3	16.4	-18.8438
15.2	15.5	15.1	14.9	15.1	15.3	15.1	15.4	15.5	21.3	16.4	-18.75
15.2	15.5	15.1	14.9	15.1	15.3	15.1	15.4	15.5	21.3	16.4	-18.7188
15.2	15.5	15.1	14.9	15.1	15.3	15.1	15.4	15.5	21.3	16.4	-18.8438
15.2	15.5	15.1	14.9	15.1	15.3	15.1	15.4	15.5	21.3	16.4	-18.7188
15.2	15.5	15.1	14.9	15.1	15.3	15.1	15.4	15.5	21.3	16.4	-18.75
15.2	15.5	15.1	14.9	15.1	15.3	15.1	15.4	15.5	21.3	16.4	-18.8438
15.2	15.5	15.1	14.9	15.1	15.3	15.1	15.4	15.5	21.3	16.4	-18.6875
15.2	15.5	15.1	14.9	15	15.3	15.1	15.4	15.5	21.3	16.4	-18.75
15.2	15.5	15.1	14.9	15.1	15.3	15.1	15.4	15.5	21.3	16.4	-18.8125
15.2	15.5	15.1	14.9	15.1	15.3	15.1	15.4	15.5	21.3	16.4	-18.6562
15.2	15.5	15.1	14.9	15.1	15.3	15.1	15.4	15.5	21.3	16.4	-18.7812
15.2	15.5	15.1	14.9	15.1	15.3	15.1	15.4	15.5	21.3	16.4	-18.7812
15.2	15.5	15.1	14.9	15.1	15.3	15.1	15.4	15.5	21.3	16.4	-18.6562
15.2	15.5	15.1	14.9	15.1	15.3	15.1	15.4	15.5	21.3	16.4	-18.8125
15.2	15.5	15.1	14.9	15.1	15.3	15.1	15.4	15.5	21.3	16.4	-18.6562
15.2	15.5	15.1	14.9	15.1	15.3	15.1	15.4	15.5	21.3	16.4	-18.8125
15.2	15.5	15.1	14.9	15.1	15.3	15.1	15.4	15.5	21.3	16.4	-18.75
15.2	15.5	15.1	14.9	15.1	15.3	15.1	15.4	15.5	21.3	16.4	-18.6875
15.2	15.5	15.1	14.8	15.1	15.3	15.1	15.4	15.5	21.3	16.4	-18.8125
15.2	15.5	15.1	14.9	15.1	15.3	15.1	15.4	15.5	21.3	16.4	-18.7188
15.2	15.5	15.1	14.9	15.1	15.3	15.1	15.4	15.5	21.3	16.4	-18.6562
15.2	15.5	15.1	14.9	15.1	15.3	15.1	15.4	15.5	21.3	16.4	-18.8125
15.2	15.5	15.1	14.9	15.1	15.3	15.1	15.4	15.6	21.3	16.4	-18.6562
15.2	15.5	15.1	14.9	15.1	15.3	15.1	15.4	15.5	21.3	16.4	-18.6875
15.2	15.5	15.1	14.9	15.1	15.3	15.1	15.4	15.6	21.3	16.4	-18.7812
15.2	15.5	15.1	14.9	15.1	15.3	15.1	15.4	15.6	21.3	16.4	-18.625
15.2	15.5	15.1	14.9	15.1	15.2	15.1	15.4	15.6	21.3	16.4	-18.75
15.2	15.5	15.1	14.9	15.1	15.3	15.1	15.4	15.6	21.3	16.4	-18.7188
15.2	15.5	15.1	14.9	15.1	15.3	15.1	15.4	15.6	21.3	16.4	-18.5938
15.2	15.5	15.1	14.9	15.1	15.3	15.1	15.4	15.6	21.3	16.4	-18.75
15.2	15.5	15.1	14.9	15.1	15.3	15.1	15.4	15.6	21.4	16.4	-18.7188
15.2	15.5	15.1	14.9	15.1	15.3	15.1	15.4	15.6	21.4	16.4	-18.5938
15.2	15.5	15.1	14.9	15.1	15.3	15.1	15.4	15.6	21.4	16.4	-18.7188
15.2	15.5	15.1	14.9	15.1	15.3	15.2	15.4	15.6	21.4	16.4	-18.6562
15.2	15.5	15.1	14.9	15.1	15.3	15.1	15.4	15.6	21.4	16.4	-18.7188
15.2	15.5	15.1	14.9	15.1	15.3	15.2	15.4	15.6	21.4	16.4	-18.6562
15.2	15.5	15.1	14.9	15.1	15.3	15.2	15.4	15.6	21.4	16.4	-18.625
15.2	15.5	15.2	14.9	15.1	15.3	15.2	15.4	15.6	21.4	16.4	-18.75
15.2	15.5	15.2	14.9	15.1	15.3	15.2	15.4	15.6	21.4	16.4	-18.6562
15.2	15.5	15.2	14.9	15.1	15.3	15.2	15.4	15.6	21.4	16.4	-18.625
15.2	15.5	15.2	14.9	15.1	15.3	15.2	15.4	15.6	21.4	16.4	-18.7188
15.2	15.5	15.2	14.9	15.1	15.3	15.2	15.4	15.6	21.4	16.4	-18.5938
15.2	15.5	15.2	14.9	15.2	15.3	15.2	15.4	15.6	21.4	16.4	-18.5938
15.2	15.5	15.2	14.9	15.1	15.3	15.2	15.4	15.6	21.4	16.4	-18.6875
15.2	15.5	15.2	14.9	15.2	15.4	15.2	15.4	15.6	21.4	16.4	-18.5312
15.2	15.5	15.2	14.9	15.2	15.4	15.2	15.4	15.6	21.4	16.4	-18.5938
15.2	15.5	15.2	14.9	15.2	15.4	15.2	15.4	15.6	21.4	16.4	-18.6562
15.2	15.5	15.2	14.9	15.2	15.4	15.2	15.4	15.6	21.4	16.4	-18.5
15.3	15.5	15.2	14.9	15.2	15.4	15.2	15.4	15.6	21.4	16.5	-18.625
15.3	15.5	15.2	14.9	15.2	15.4	15.2	15.4	15.6	21.4	16.5	-18.625
15.3	15.5	15.2	14.9	15.2	15.4	15.2	15.5	15.6	21.4	16.5	-18.5
15.3	15.5	15.2	14.9	15.2	15.4	15.2	15.5	15.6	21.4	16.5	-18.625
15.3	15.5	15.2	14.9	15.2	15.4	15.2	15.4	15.6	21.4	16.5	-18.5625
15.3	15.5	15.2	14.9	15.2	15.4	15.1	15.5	15.6	21.4	16.5	-18.4688
15.3	15.5	15.2	14.9	15.2	15.4	15.2	15.5	15.6	21.4	16.5	-18.5312
15.3	15.6	15.2	14.9	15.2	15.4	15.2	15.5	15.6	21.4	16.5	-18.4688
15.3	15.6	15.2	14.9	15.2	15.4	15.2	15.5	15.6	21.4	16.5	-18.5938
15.3	15.6	15.2	14.9	15.2	15.4	15.2	15.5	15.6	21.4	16.5	-18.4688
15.3	15.6	15.2	14.9	15.2	15.4	15.2	15.5	15.6	21.4	16.5	-18.4688
15.3	15.6	15.2	15	15.2	15.4	15.2	15.5	15.6	21.4	16.5	-18.5625
15.3	15.6	15.2	15	15.2	15.4	15.2	15.5	15.6	21.4	16.5	-18.4375
15.3	15.6	15.2	15	15.2	15.4	15.2	15.5	15.6	21.4	16.5	-18.4688
15.3	15.6	15.2	15	15.2	15.4	15.2	15.5	15.6	21.4	16.5	-18.5312
15.3	15.6	15.2	15	15.2	15.4	15.2	15.4	15.6	21.4	16.5	-18.375
15.3	15.6	15.2	15	15.2	15.4	15.2	15.5	15.6	21.4	16.5	-18.4688
15.3	15.6	15.2	15	15.2	15.4	15.2	15.5	15.6	21.4	16.5	-18.5
15.3	15.6	15.2	15	15.2	15.4	15.2	15.5	15.6	21.4	16.5	-18.3438
15.3	15.6	15.2	15	15.2	15.4	15.2	15.5	15.6	21.4	16.5	-18.4688
15.3	15.6	15.2	15	15.2	15.4	15.2	15.5	15.6	21.4	16.5	-18.4375
15.3	15.6	15.2	15	15.2	15.4	15.2	15.5	15.6	21.4	16.5	-18.3125
15.3	15.6	15.2	15	15.2	15.4	15.2	15.5	15.6	21.5	16.5	-18.4688
15.3	15.6	15.2	15	15.2	15.4	15.2	15.5	15.6	21.5	16.5	-18.375
15.3	15.6	15.2	15	15.2	15.4	15.2	15.5	15.6	21.5	16.5	-18.2812
15.3	15.6	15.2	15	15.2	15.4	15.2	15.4	15.6	21.5	16.5	-18.3438
15.3	15.6	15.2	15	15.2	15.4	15.2	15.5	15.6	21.5	16.5	-18.25
15.3	15.6	15.2	15	15.2	15.4	15.2	15.5	15.6	21.5	16.5	-18.375
15.3	15.6	15.2	15	15.2	15.4	15.2	15.5	15.6	21.5	16.5	-18.2812
15.3	15.6	15.2	15	15.2	15.4	15.2	15.5	15.6	21.5	16.5	-18.25
15.3	15.6	15.2	15	15.2	15.4	15.2	15.5	15.6	21.5	16.5	-18.3438
15.3	15.6	15.2	15	15.2	15.4	15.2	15.5	15.6	21.5	16.5	-18.1875
15.3	15.6	15.2	15	15.2	15.4	15.2	15.5	15.6	21.5	16.5	-18.2188
15.3	15.6	15.2	15	15.2	15.4	15.2	15.5	15.6	21.5	16.5	-18.2812
15.3	15.6	15.2	15	15.2	15.4	15.2	15.5	15.6	21.5	16.5	-18.125
15.3	15.6	15.2	15	15.2	15.4	15.2	15.5	15.6	21.5	16.6	-18.2188
15.3	15.6	15.2	15	15.2	15.4	15.2	15.5	15.6	21.5	16.6	-18.1875
15.3	15.6	15.2	15	15.2	15.4	15.2	15.5	15.6	21.5	16.6	-18.0625
15.3	15.6	15.2	15	15.2	15.4	15.2	15.5	15.6	21.5	16.5	-18.1875
15.3	15.6	15.2	15	15.2	15.4	15.2	15.5	15.6	21.5	16.6	-18.1562
15.3	15.6	15.2	15	15.2	15.4	15.2	15.5	15.6	21.5	16.6	-18.0312
15.3	15.6	15.2	15	15.2	15.4	15.2	15.5	15.6	21.5	16.6	-18.1875
15.3	15.6	15.2	15	15.2	15.4	15.2	15.5	15.6	21.5	16.6	-18.0938
15.3	15.6	15.2	15	15.2	15.4	15.2	15.5	15.6	21.5	16.6	-18.0312
15.3	15.6	15.2	15	15.2	15.4	15.2	15.5	15.6	21.5	16.6	-18.1875
15.3	15.6	15.2	15	15.2	15.4	15.2	15.5	15.6	21.5	16.6	-18.0625
15.3	15.6	15.2	15	15.2	15.4	15.2	15.5	15.6	21.5	16.6	-18
15.3	15.6	15.2	15	15.2	15.4	15.2	15.5	15.6	21.5	16.6	-18
15.3	15.6	15.2	15	15.2	15.4	15.2	15.5	15.6	21.5	16.6	-18.0312
15.3	15.6	15.2	15	15.2	15.4	15.2	15.5	15.6	21.5	16.6	-18.125
15.3	15.6	15.2	15	15.2	15.4	15.2	15.5	15.6	21.5	16.6	-17.9688
15.4	15.6	15.2	15	15.2	15.5	15.2	15.5	15.6	21.5	16.6	-18.0312
15.4	15.6	15.2	15	15.2	15.5	15.2	15.5	15.6	21.5	16.6	-18.0625
15.4	15.6	15.2	15	15.2	15.5	15.2	15.5	15.6	21.5	16.6	-17.9062
15.4	15.6	15.2	15	15.2	15.5	15.2	15.5	15.6	21.5	16.6	-18.0312
15.4	15.6	15.2	15	15.2	15.5	15.2	15.5	15.6	21.5	16.6	-18
15.4	15.6	15.2	15	15.2	15.5	15.2	15.5	15.6	21.5	16.6	-17.875
15.4	15.6	15.2	15	15.2	15.5	15.2	15.6	15.7	21.5	16.7	-18
15.4	15.6	15.2	15	15.2	15.5	15.2	15.6	15.6	21.5	16.6	-17.9688
15.4	15.6	15.2	15	15.2	15.5	15.2	15.6	15.7	21.5	16.7	-17.875
15.4	15.6	15.2	15	15.2	15.5	15.2	15.6	15.7	21.5	16.7	-18
15.4	15.6	15.2	15	15.2	15.5	15.2	15.6	15.7	21.5	16.7	-17.9062
15.4	15.6	15.2	15	15.3	15.5	15.3	15.5	15.7	21.5	16.7	-17.8438
15.4	15.6	15.2	15	15.3	15.5	15.3	15.6	15.7	21.5	16.7	-17.9688
15.4	15.6	15.2	15	15.2	15.5	15.3	15.6	15.7	21.5	16.7	-17.8438
15.4	15.6	15.2	15	15.3	15.4	15.3	15.6	15.7	21.5	16.7	-17.8438
15.4	15.6	15.2	15	15.3	15.5	15.3	15.6	15.7	21.5	16.7	-17.8125
15.4	15.6	15.2	15	15.3	15.5	15.3	15.6	15.7	21.5	16.7	-17.8438
15.4	15.6	15.2	15	15.3	15.5	15.3	15.6	15.7	21.5	16.7	-17.9375
15.4	15.6	15.2	15	15.3	15.5	15.3	15.6	15.7	21.5	16.7	-17.7812
15.4	15.6	15.2	15	15.3	15.5	15.3	15.6	15.7	21.5	16.7	-17.8438
15.4	15.7	15.2	15.1	15.3	15.5	15.3	15.6	15.7	21.5	16.7	-17.9062
15.4	15.7	15.2	15.1	15.3	15.5	15.3	15.6	15.7	21.5	16.7	-17.75
15.4	15.7	15.2	15.1	15.3	15.5	15.2	15.6	15.7	21.5	16.7	-17.8125
15.4	15.7	15.2	15.1	15.3	15.5	15.3	15.6	15.7	21.5	16.7	-17.8125
15.4	15.7	15.2	15.1	15.3	15.5	15.3	15.6	15.7	21.5	16.7	-17.7188
15.4	15.7	15.2	15.1	15.3	15.5	15.3	15.6	15.7	21.5	16.7	-17.8438
15.4	15.7	15.2	15.1	15.3	15.5	15.3	15.6	15.7	21.5	16.7	-17.7812
15.4	15.7	15.2	15.1	15.3	15.5	15.3	15.6	15.7	21.5	16.8	-17.6875
15.4	15.7	15.2	15.1	15.3	15.5	15.3	15.6	15.7	21.5	16.8	-17.8438
15.4	15.7	15.2	15.1	15.3	15.5	15.3	15.6	15.7	21.5	16.8	-17.75
15.4	15.7	15.2	15.1	15.3	15.5	15.3	15.6	15.7	21.5	16.8	-17.7188
15.4	15.7	15.2	15.1	15.3	15.5	15.3	15.6	15.7	21.5	16.8	-17.8125
15.4	15.7	15.2	15.1	15.3	15.5	15.3	15.6	15.7	21.6	16.8	-17.6875
15.4	15.7	15.3	15.1	15.3	15.5	15.3	15.6	15.7	21.6	16.8	-17.7188
15.4	15.7	15.3	15.1	15.3	15.5	15.3	15.6	15.7	21.6	16.8	-17.8125
15.4	15.7	15.3	15	15.3	15.5	15.3	15.6	15.7	21.6	16.8	-17.6875
15.4	15.7	15.2	15.1	15.3	15.5	15.3	15.6	15.7	21.6	16.8	-17.7812
15.4	15.7	15.3	15.1	15.3	15.5	15.3	15.6	15.7	21.6	16.8	-17.625
15.4	15.7	15.3	15.1	15.3	15.5	15.3	15.6	15.7	21.6	16.8	-17.7188
15.4	15.7	15.3	15.1	15.3	15.5	15.3	15.6	15.7	21.6	16.8	-17.75
15.4	15.7	15.3	15.1	15.3	15.5	15.3	15.6	15.7	21.6	16.9	-17.625
15.4	15.7	15.3	15.1	15.3	15.5	15.3	15.6	15.7	21.6	16.9	-17.75
15.4	15.7	15.3	15.1	15.3	15.5	15.3	15.6	15.7	21.6	16.9	-17.7188
15.4	15.7	15.3	15.1	15.3	15.5	15.3	15.6	15.7	21.6	16.9	-17.625
15.4	15.7	15.3	15.1	15.3	15.5	15.3	15.6	15.7	21.6	16.9	-17.75
15.4	15.7	15.3	15.1	15.3	15.5	15.3	15.6	15.7	21.6	16.9	-17.6875
15.4	15.7	15.3	15.1	15.3	15.5	15.3	15.6	15.7	21.6	16.9	-17.5938
15.4	15.7	15.3	15.1	15.3	15.5	15.3	15.6	15.7	21.6	16.9	-17.75
15.4	15.7	15.3	15.1	15.3	15.5	15.3	15.6	15.7	21.6	16.9	-17.6562
15.4	15.7	15.3	15.1	15.3	15.5	15.3	15.6	15.7	21.6	16.9	-17.5938
15.4	15.7	15.3	15.1	15.3	15.5	15.3	15.6	15.7	21.6	16.9	-17.75
15.4	15.7	15.3	15.1	15.3	15.5	15.3	15.6	15.7	21.6	16.9	-17.625
15.4	15.7	15.3	15.1	15.3	15.5	15.3	15.6	15.7	21.6	16.9	-17.625
15.4	15.7	15.3	15.1	15.3	15.5	15.3	15.6	15.7	21.6	16.9	-17.75
15.4	15.7	15.3	15.1	15.3	15.5	15.3	15.6	15.7	21.6	17	-17.625
15.5	15.7	15.3	15.1	15.3	15.5	15.3	15.6	15.7	21.6	17	-17.6875
15.5	15.7	15.3	15.1	15.3	15.5	15.3	15.6	15.7	21.6	17	-17.625
15.5	15.7	15.3	15.1	15.3	15.5	15.3	15.6	15.7	21.6	17	-17.6875
15.5	15.7	15.3	15.1	15.3	15.5	15.3	15.7	15.7	21.6	17	-17.7188
15.5	15.7	15.3	15.1	15.3	15.6	15.3	15.6	15.7	21.6	17	-17.5625
15.5	15.7	15.3	15.1	15.3	15.6	15.3	15.6	15.7	21.6	17	-17.6875
15.5	15.7	15.3	15.1	15.3	15.6	15.3	15.6	15.7	21.6	17	-17.6875
15.5	15.7	15.3	15.1	15.3	15.5	15.3	15.7	15.7	21.6	17	-17.5625
15.5	15.7	15.3	15.1	15.3	15.6	15.3	15.7	15.7	21.6	17	-17.6875
15.5	15.7	15.3	15.1	15.3	15.6	15.3	15.7	15.7	21.6	17	-17.6562
15.5	15.7	15.3	15.1	15.3	15.6	15.4	15.7	15.8	21.6	17	-17.5938
15.5	15.7	15.3	15.1	15.3	15.6	15.4	15.7	15.7	21.6	17	-17.7188
15.5	15.7	15.3	15.1	15.3	15.6	15.4	15.7	15.7	21.6	17.1	-17.625
15.5	15.8	15.3	15.1	15.3	15.6	15.4	15.7	15.7	21.6	17.1	-17.5625
15.5	15.8	15.3	15.1	15.4	15.6	15.4	15.6	15.7	21.6	17.1	-17.7188
15.5	15.8	15.3	15.1	15.4	15.6	15.4	15.7	15.8	21.6	17.1	-17.5625
15.5	15.8	15.3	15.1	15.4	15.6	15.4	15.7	15.8	21.6	17.1	-17.625
15.5	15.8	15.3	15.1	15.4	15.6	15.4	15.7	15.8	21.6	17.1	-17.7188
15.5	15.8	15.3	15.1	15.4	15.6	15.4	15.7	15.8	21.6	17.1	-17.5312
15.5	15.8	15.3	15.1	15.4	15.6	15.4	15.7	15.8	21.6	17.1	-17.5938
15.5	15.8	15.3	15.1	15.4	15.6	15.4	15.7	15.8	21.6	17.1	-17.5
15.5	15.8	15.3	15.1	15.4	15.6	15.4	15.7	15.8	21.6	17.1	-17.5938
15.5	15.8	15.3	15.1	15.4	15.6	15.4	15.7	15.8	21.6	17.1	-17.5938
15.5	15.8	15.3	15.1	15.4	15.6	15.4	15.7	15.8	21.6	17.1	-17.4688
15.5	15.8	15.3	15.1	15.4	15.6	15.4	15.7	15.8	21.6	17.1	-17.5938
15.5	15.8	15.3	15.1	15.4	15.6	15.4	15.7	15.8	21.6	17.1	-17.5312
15.5	15.8	15.3	15.1	15.4	15.6	15.4	15.7	15.8	21.6	17.1	-17.5
15.5	15.8	15.3	15.1	15.3	15.6	15.4	15.7	15.8	21.6	17.1	-17.6562
15.5	15.8	15.3	15.1	15.4	15.6	15.4	15.7	15.8	21.6	17.1	-17.5938
15.5	15.8	15.3	15.1	15.4	15.6	15.4	15.7	15.8	21.6	17.1	-17.5312
15.5	15.8	15.3	15.1	15.4	15.6	15.4	15.7	15.8	21.6	17.1	-17.6562
15.5	15.8	15.3	15.2	15.4	15.6	15.4	15.7	15.8	21.6	17.1	-17.5625
15.5	15.8	15.3	15.2	15.4	15.6	15.4	15.7	15.8	21.6	17.1	-17.5
15.5	15.8	15.3	15.2	15.4	15.6	15.4	15.6	15.8	21.6	17.1	-17.625
15.5	15.8	15.3	15.2	15.4	15.6	15.4	15.7	15.8	21.6	17.1	-17.5
15.5	15.8	15.3	15.2	15.4	15.6	15.4	15.7	15.8	21.6	17.2	-17.5625
15.5	15.8	15.3	15.2	15.4	15.5	15.4	15.7	15.8	21.6	17.2	-17.6562
15.5	15.8	15.4	15.2	15.4	15.6	15.4	15.7	15.8	21.6	17.2	-17.5
15.5	15.8	15.3	15.2	15.4	15.6	15.4	15.7	15.8	21.6	17.2	-17.5938
15.5	15.8	15.4	15.2	15.4	15.6	15.4	15.7	15.8	21.6	17.2	-17.625
15.5	15.8	15.4	15.2	15.4	15.6	15.4	15.7	15.8	21.6	17.2	-17.5
15.5	15.8	15.4	15.2	15.4	15.6	15.4	15.7	15.8	21.6	17.2	-17.625
15.5	15.8	15.4	15.2	15.4	15.6	15.4	15.7	15.8	21.6	17.2	-17.5
15.5	15.8	15.4	15.2	15.4	15.6	15.4	15.7	15.8	21.6	17.2	-17.6562
15.5	15.8	15.4	15.2	15.4	15.6	15.4	15.7	15.8	21.6	17.2	-17.5938
15.5	15.8	15.4	15.2	15.4	15.6	15.3	15.7	15.8	21.7	17.2	-17.5
15.5	15.8	15.4	15.2	15.4	15.5	15.4	15.8	15.8	21.7	17.2	-17.625
15.5	15.8	15.4	15.2	15.4	15.6	15.4	15.8	15.8	21.7	17.2	-17.5312
15.5	15.8	15.4	15.2	15.4	15.6	15.4	15.8	15.8	21.7	17.2	-17.4688
15.5	15.8	15.4	15.2	15.4	15.6	15.4	15.8	15.8	21.7	17.2	-17.5938
15.5	15.8	15.3	15.2	15.4	15.6	15.4	15.8	15.8	21.7	17.2	-17.4688
15.5	15.8	15.4	15.2	15.4	15.6	15.4	15.8	15.8	21.7	17.2	-17.4688
15.5	15.8	15.4	15.2	15.4	15.6	15.4	15.8	15.8	21.7	17.2	-17.5625
15.5	15.8	15.4	15.2	15.4	15.6	15.4	15.8	15.8	21.7	17.2	-17.4062
15.5	15.8	15.4	15.2	15.4	15.6	15.4	15.8	15.8	21.7	17.2	-17.4375
15.5	15.8	15.4	15.2	15.4	15.6	15.4	15.8	15.8	21.7	17.2	-17.5312
15.5	15.8	15.4	15.2	15.4	15.6	15.4	15.8	15.8	21.7	17.2	-17.375
15.5	15.8	15.4	15.2	15.4	15.6	15.4	15.8	15.8	21.7	17.2	-17.4688
15.5	15.8	15.4	15.2	15.4	15.6	15.4	15.8	15.8	21.7	17.2	-17.5312
15.5	15.8	15.4	15.2	15.4	15.6	15.4	15.8	15.8	21.7	17.2	-17.375
15.5	15.8	15.4	15.1	15.4	15.6	15.4	15.8	15.8	21.7	17.2	-17.5
15.5	15.8	15.4	15.2	15.4	15.6	15.4	15.8	15.8	21.7	17.2	-17.375
15.5	15.8	15.4	15.2	15.4	15.6	15.4	15.8	15.8	21.7	17.2	-17.5
15.6	15.8	15.4	15.2	15.4	15.6	15.4	15.8	15.8	21.7	17.2	-17.4688
15.5	15.8	15.4	15.2	15.4	15.6	15.4	15.8	15.8	21.7	17.2	-17.375
15.6	15.8	15.4	15.2	15.4	15.6	15.4	15.8	15.8	21.7	17.2	-17.5
15.6	15.8	15.4	15.2	15.4	15.6	15.4	15.8	15.8	21.7	17.2	-17.4375
15.6	15.8	15.4	15.2	15.4	15.6	15.4	15.8	15.8	21.7	17.2	-17.3438
15.6	15.8	15.4	15.2	15.4	15.6	15.4	15.8	15.8	21.7	17.2	-17.4688
15.6	15.8	15.4	15.2	15.4	15.6	15.4	15.8	15.8	21.7	17.2	-17.3438
15.6	15.8	15.4	15.2	15.4	15.6	15.4	15.8	15.8	21.7	17.2	-17.3438
15.5	15.8	15.4	15.2	15.4	15.6	15.4	15.8	15.8	21.7	17.2	-17.4688
15.6	15.8	15.4	15.2	15.4	15.6	15.4	15.8	15.8	21.7	17.2	-17.3438
15.6	15.8	15.4	15.2	15.4	15.6	15.4	15.8	15.8	21.7	17.2	-17.3438
15.6	15.8	15.4	15.2	15.4	15.6	15.5	15.8	15.8	21.7	17.2	-17.4375
15.6	15.8	15.4	15.2	15.4	15.6	15.5	15.8	15.8	21.7	17.2	-17.3125
15.6	15.8	15.4	15.2	15.4	15.6	15.5	15.8	15.8	21.7	17.2	-17.4062
15.6	15.8	15.4	15.2	15.4	15.6	15.4	15.8	15.8	21.7	17.2	-17.4375
15.6	15.8	15.4	15.2	15.4	15.6	15.5	15.8	15.8	21.7	17.2	-17.3125
15.6	15.8	15.4	15.2	15.4	15.6	15.5	15.8	15.8	21.7	17.2	-17.4375
15.6	15.8	15.4	15.2	15.4	15.6	15.5	15.8	15.8	21.7	17.2	-17.4375
15.6	15.8	15.4	15.2	15.4	15.6	15.5	15.8	15.8	21.7	17.1	-17.3125
15.6	15.8	15.4	15.2	15.5	15.6	15.5	15.8	15.8	21.7	17.1	-17.4062
15.6	15.8	15.4	15.2	15.5	15.6	15.5	15.8	15.8	21.7	17.1	-17.2812
15.6	15.8	15.4	15.2	15.5	15.6	15.5	15.8	15.8	21.7	17.1	-17.4375
15.6	15.8	15.4	15.2	15.5	15.6	15.5	15.8	15.8	21.7	17.1	-17.375
15.6	15.8	15.4	15.2	15.5	15.6	15.5	15.8	15.8	21.7	17.1	-17.3125
15.6	15.8	15.4	15.2	15.5	15.7	15.4	15.8	15.8	21.7	17.1	-17.4375
15.6	15.8	15.4	15.2	15.5	15.6	15.5	15.8	15.8	21.7	17.1	-17.3125
15.6	15.8	15.4	15.2	15.5	15.7	15.5	15.8	15.8	21.7	17.1	-17.3125
15.6	15.8	15.4	15.2	15.5	15.7	15.5	15.8	15.8	21.7	17.1	-17.4062
15.6	15.8	15.4	15.2	15.5	15.7	15.5	15.8	15.8	21.7	17.1	-17.2812
15.6	15.8	15.4	15.2	15.5	15.6	15.5	15.8	15.8	21.7	17.1	-17.3438
15.6	15.8	15.4	15.2	15.5	15.7	15.5	15.8	15.8	21.7	17.1	-17.375
15.6	15.8	15.4	15.2	15.5	15.7	15.5	15.8	15.8	21.7	17.1	-17.25
15.6	15.8	15.4	15.2	15.5	15.7	15.5	15.8	15.8	21.7	17.1	-17.3438
15.6	15.8	15.4	15.2	15.5	15.7	15.5	15.8	15.8	21.7	17.1	-17.3438
15.6	15.8	15.4	15.2	15.5	15.7	15.4	15.8	15.8	21.7	17.1	-17.2188
15.6	15.8	15.4	15.2	15.5	15.7	15.5	15.8	15.8	21.7	17.1	-17.3125
15.6	15.8	15.4	15.2	15.5	15.6	15.5	15.8	15.8	21.7	17.1	-17.2812
15.6	15.8	15.4	15.2	15.5	15.7	15.5	15.8	15.9	21.7	17.1	-17.1562
15.6	15.8	15.4	15.2	15.5	15.7	15.5	15.8	15.8	21.7	17.1	-17.3125
15.6	15.8	15.4	15.2	15.5	15.7	15.5	15.8	15.9	21.7	17.1	-17.1562
15.6	15.8	15.4	15.2	15.5	15.7	15.5	15.8	15.8	21.7	17.1	-17.3125
15.6	15.8	15.4	15.2	15.5	15.7	15.5	15.8	15.8	21.7	17.1	-17.2188
15.6	15.8	15.4	15.2	15.5	15.7	15.5	15.8	15.8	21.7	17.1	-17.1562
15.6	15.8	15.4	15.2	15.5	15.7	15.5	15.8	15.9	21.7	17.1	-17.2812
15.6	15.8	15.4	15.2	15.5	15.7	15.5	15.8	15.9	21.7	17.1	-17.1562
15.6	15.8	15.4	15.2	15.5	15.7	15.5	15.8	15.9	21.7	17	-17.1562
15.6	15.8	15.4	15.2	15.5	15.7	15.5	15.8	15.9	21.7	17.1	-17.25
15.6	15.8	15.4	15.2	15.5	15.6	15.5	15.8	15.9	21.7	17	-17.0938
15.6	15.8	15.4	15.2	15.5	15.7	15.5	15.9	15.8	21.7	17	-17.1562
15.6	15.8	15.4	15.2	15.5	15.7	15.5	15.8	15.8	21.7	17	-17.2188
15.6	15.8	15.4	15.2	15.5	15.7	15.5	15.9	15.8	21.8	17	-17.0938
15.6	15.8	15.4	15.2	15.5	15.7	15.5	15.9	15.8	21.8	17	-17.1562
15.6	15.8	15.4	15.2	15.5	15.7	15.5	15.9	15.8	21.8	17	-17.2188
15.6	15.8	15.4	15.2	15.5	15.7	15.5	15.9	15.9	21.8	17	-17.0625
15.6	15.8	15.4	15.2	15.5	15.7	15.5	15.8	15.8	21.8	17	-17.1875
15.6	15.8	15.4	15.2	15.5	15.7	15.5	15.9	15.9	21.8	17	-17.1562
15.6	15.8	15.4	15.2	15.5	15.7	15.5	15.9	15.9	21.8	17	-17.0312
15.6	15.8	15.4	15.2	15.5	15.7	15.5	15.9	15.9	21.8	17	-17.1875
15.6	15.8	15.4	15.2	15.5	15.7	15.5	15.9	15.9	21.8	17	-17.0938
15.6	15.8	15.4	15.2	15.5	15.7	15.5	15.9	15.9	21.8	17	-17.1562
15.6	15.8	15.4	15.2	15.5	15.7	15.5	15.9	15.9	21.8	17	-17.0625
15.6	15.8	15.4	15.2	15.5	15.7	15.5	15.9	15.9	21.8	17	-17.0312
15.6	15.8	15.4	15.2	15.5	15.7	15.5	15.9	15.9	21.8	17	-17.1562
15.6	15.8	15.4	15.2	15.5	15.7	15.5	15.9	15.9	21.8	17	-17
15.6	15.8	15.4	15.2	15.5	15.7	15.5	15.9	15.9	21.8	17	-17.0312
15.6	15.8	15.4	15.2	15.5	15.7	15.5	15.9	15.9	21.8	17	-17.125
15.6	15.8	15.4	15.2	15.5	15.6	15.5	15.9	15.9	21.8	17	-17
15.6	15.8	15.4	15.2	15.5	15.7	15.5	15.9	15.9	21.8	17	-17.0625
15.6	15.8	15.4	15.2	15.5	15.7	15.5	15.9	15.9	21.8	17	-17.125
15.6	15.8	15.4	15.2	15.5	15.7	15.5	15.9	15.9	21.8	17	-16.9688
15.6	15.8	15.4	15.2	15.5	15.7	15.5	15.9	15.9	21.8	17	-17.0938
15.6	15.8	15.4	15.2	15.5	15.7	15.5	15.9	15.9	21.8	17	-17.0625
15.6	15.8	15.4	15.2	15.5	15.7	15.5	15.9	15.9	21.8	17	-16.9375
15.6	15.8	15.4	15.2	15.5	15.7	15.5	15.9	15.9	21.8	17	-17.0625
15.6	15.8	15.4	15.2	15.5	15.7	15.5	15.9	15.9	21.8	17	-17.0312
15.6	15.8	15.4	15.2	15.5	15.6	15.5	15.9	15.9	21.8	17	-16.9062
15.6	15.8	15.4	15.2	15.4	15.7	15.5	15.9	15.9	21.8	17	-17.0625
15.6	15.8	15.4	15.2	15.5	15.7	15.5	15.9	15.9	21.8	17	-17
15.6	15.8	15.4	15.2	15.5	15.7	15.5	15.9	15.9	21.8	16.9	-16.9062
15.6	15.9	15.4	15.2	15.5	15.7	15.5	15.9	15.9	21.8	17	-16.9688
15.6	15.8	15.5	15.2	15.5	15.7	15.5	15.9	15.9	21.8	16.9	-16.9062
15.7	15.9	15.5	15.2	15.5	15.7	15.5	15.9	15.9	21.8	16.9	-17.0625
15.6	15.9	15.5	15.2	15.5	15.7	15.5	15.8	15.9	21.8	16.9	-16.9062
15.6	15.8	15.5	15.2	15.5	15.7	15.5	15.9	15.9	21.8	16.9	-16.9062
15.7	15.9	15.5	15.2	15.5	15.7	15.5	15.9	15.9	21.8	16.9	-17
15.7	15.9	15.5	15.2	15.5	15.7	15.5	15.9	15.9	21.8	16.9	-16.875
15.7	15.9	15.5	15.2	15.5	15.7	15.5	15.9	15.9	21.8	16.9	-16.9062
15.7	15.9	15.5	15.2	15.5	15.7	15.5	15.9	15.9	21.8	16.9	-16.9688
15.7	15.9	15.5	15.2	15.5	15.7	15.5	15.9	15.9	21.8	16.9	-16.8125
15.7	15.9	15.5	15.2	15.5	15.7	15.5	15.9	15.9	21.8	16.9	-16.9375
15.7	15.9	15.5	15.2	15.5	15.7	15.5	15.9	15.9	21.8	16.9	-16.9062
15.7	15.9	15.5	15.2	15.5	15.7	15.5	15.9	15.9	21.8	16.9	-16.7812
15.7	15.9	15.5	15.2	15.5	15.7	15.5	15.9	15.9	21.8	16.9	-16.9062
15.7	15.9	15.5	15.2	15.5	15.7	15.5	15.9	15.9	21.8	16.9	-16.875
15.7	15.9	15.5	15.2	15.5	15.7	15.5	15.9	15.9	21.8	16.9	-16.7812
15.7	15.9	15.5	15.2	15.5	15.7	15.5	15.9	15.9	21.8	16.9	-16.9062
15.7	15.9	15.5	15.2	15.5	15.7	15.5	15.9	15.9	21.8	16.9	-16.8438
15.7	15.9	15.5	15.2	15.5	15.7	15.5	15.9	15.9	21.8	16.9	-16.75
15.7	15.9	15.5	15.2	15.6	15.7	15.5	15.9	15.9	21.8	16.9	-16.875
15.7	15.9	15.5	15.2	15.6	15.7	15.6	15.9	15.9	21.8	16.9	-16.75
15.7	15.9	15.5	15.2	15.6	15.7	15.5	15.9	15.9	21.8	16.9	-16.875
15.7	15.9	15.5	15.2	15.6	15.7	15.6	15.9	15.9	21.8	16.9	-16.7188
15.7	15.9	15.5	15.2	15.6	15.7	15.6	15.9	15.9	21.8	16.9	-16.7812
15.7	15.9	15.5	15.2	15.6	15.7	15.6	15.9	15.9	21.8	16.9	-16.8438
15.7	15.9	15.5	15.2	15.6	15.7	15.6	15.9	15.9	21.8	16.9	-16.6875
15.7	15.9	15.5	15.2	15.6	15.7	15.6	15.9	15.9	21.8	16.9	-16.75
15.7	15.9	15.5	15.2	15.6	15.7	15.6	15.9	15.9	21.8	16.9	-16.8125
15.7	15.9	15.5	15.3	15.6	15.7	15.6	15.9	15.9	21.8	16.9	-16.6875
15.7	15.9	15.5	15.3	15.6	15.7	15.6	15.9	15.9	21.8	16.9	-16.7812
15.7	15.9	15.5	15.3	15.6	15.7	15.6	15.9	15.9	21.8	16.9	-16.75
15.7	15.9	15.5	15.3	15.6	15.7	15.6	15.9	15.9	21.8	16.9	-16.625
15.7	15.9	15.5	15.3	15.6	15.7	15.6	15.9	15.9	21.8	16.9	-16.75
15.7	15.9	15.5	15.3	15.6	15.7	15.6	15.9	15.9	21.8	16.9	-16.7188
15.7	15.9	15.5	15.3	15.6	15.7	15.6	15.9	15.9	21.8	16.9	-16.625
15.7	15.9	15.5	15.3	15.6	15.7	15.6	15.9	15.9	21.8	16.9	-16.7812
15.7	15.9	15.5	15.3	15.6	15.7	15.6	16	15.9	21.8	16.9	-16.6875
15.7	15.9	15.5	15.3	15.6	15.8	15.6	16	15.9	21.8	16.9	-16.625
15.7	15.9	15.5	15.3	15.6	15.8	15.6	16	15.9	21.8	16.9	-16.7812
15.7	15.9	15.5	15.3	15.6	15.8	15.6	16	15.9	21.8	16.9	-16.6562
15.7	15.9	15.5	15.3	15.6	15.8	15.6	16	15.9	21.8	16.9	-16.75
15.7	15.9	15.5	15.3	15.6	15.8	15.6	16	15.9	21.8	16.9	-16.5938
15.7	15.9	15.5	15.3	15.6	15.8	15.6	15.9	15.9	21.8	16.9	-16.625
15.7	15.9	15.5	15.3	15.6	15.8	15.5	16	15.9	21.8	16.9	-16.6875
15.7	15.9	15.5	15.3	15.6	15.8	15.6	16	15.9	21.8	16.9	-16.5312
15.7	15.9	15.5	15.3	15.6	15.8	15.6	16	15.9	21.8	16.9	-16.625
15.7	15.9	15.5	15.3	15.6	15.8	15.6	16	15.9	21.8	16.9	-16.6562
15.7	15.9	15.5	15.3	15.6	15.8	15.6	16	15.9	21.8	16.9	-16.5
15.7	15.9	15.5	15.3	15.6	15.8	15.6	16	15.9	21.8	16.9	-16.6562
15.7	15.9	15.5	15.3	15.6	15.8	15.6	16	15.9	21.8	16.9	-16.625
15.7	15.9	15.5	15.3	15.6	15.8	15.6	16	15.9	21.8	16.9	-16.5
15.7	15.9	15.5	15.3	15.6	15.8	15.6	16	15.9	21.8	16.9	-16.6562
15.7	15.9	15.5	15.3	15.6	15.8	15.6	16	15.9	21.8	16.9	-16.5938
15.7	15.9	15.5	15.3	15.6	15.8	15.6	15.9	15.9	21.8	16.9	-16.5
15.7	15.9	15.5	15.3	15.6	15.8	15.6	16	15.9	21.8	16.9	-16.6562
15.7	15.9	15.5	15.3	15.6	15.8	15.6	16	15.9	21.8	16.9	-16.5312
15.7	15.9	15.5	15.3	15.6	15.7	15.6	16	15.9	21.8	17	-16.5312
15.8	15.9	15.5	15.3	15.6	15.8	15.6	16	15.9	21.8	17	-16.6562
15.8	15.9	15.5	15.3	15.6	15.8	15.6	16	15.9	21.8	17	-16.5312
15.8	15.9	15.5	15.3	15.6	15.8	15.6	16	15.9	21.8	17	-16.5
15.8	15.9	15.5	15.3	15.6	15.8	15.6	16	15.9	21.8	17	-16.5938
15.8	15.9	15.5	15.3	15.6	15.8	15.6	16	15.9	21.8	17	-16.5
15.8	15.9	15.5	15.3	15.6	15.8	15.6	16	15.9	21.8	17	-16.5625
15.8	15.9	15.5	15.3	15.6	15.8	15.6	16	15.9	21.8	17	-16.4375
15.8	15.9	15.5	15.3	15.6	15.8	15.6	16	15.9	21.8	17	-16.5
15.8	15.9	15.5	15.3	15.6	15.8	15.6	16	15.9	21.8	17	-16.5312
15.8	15.9	15.5	15.3	15.6	15.8	15.6	16	16	21.8	17	-16.375
15.8	15.9	15.5	15.3	15.6	15.8	15.6	16	15.9	21.8	17	-16.4688
15.8	15.9	15.5	15.3	15.6	15.8	15.5	16	15.9	21.8	17	-16.4375
15.8	15.9	15.5	15.3	15.6	15.8	15.6	16	15.9	21.8	17	-16.3438
15.8	15.9	15.5	15.3	15.6	15.8	15.6	16	16	21.8	17	-16.4688
15.8	15.9	15.5	15.3	15.6	15.8	15.6	16	16	21.8	16.9	-16.4062
15.8	15.9	15.5	15.3	15.6	15.8	15.6	16	16	21.8	16.9	-16.3125
15.8	15.9	15.5	15.3	15.6	15.8	15.6	16	16	21.8	16.9	-16.4688
15.8	15.9	15.5	15.3	15.6	15.8	15.6	16	16	21.8	16.9	-16.375
15.8	15.9	15.5	15.3	15.6	15.8	15.6	16	16	21.8	16.9	-16.3125
15.8	15.9	15.5	15.3	15.6	15.8	15.6	16	16	21.8	16.9	-16.4375
15.8	15.9	15.5	15.3	15.6	15.8	15.6	16	16	21.8	16.9	-16.3125
15.8	15.9	15.5	15.3	15.6	15.8	15.6	16	16	21.8	16.9	-16.3125
15.8	15.9	15.5	15.3	15.6	15.8	15.6	16	16	21.8	16.9	-16.4062
15.8	15.9	15.5	15.3	15.6	15.8	15.6	16	16	21.8	16.9	-16.2812
15.8	15.9	15.5	15.3	15.7	15.8	15.6	16	16	21.8	16.9	-16.375
15.8	15.9	15.5	15.3	15.7	15.8	15.6	16	16	21.8	16.9	-16.2188
15.8	15.9	15.5	15.3	15.6	15.8	15.6	16	16	21.8	16.9	-16.3125
15.8	16	15.5	15.3	15.7	15.8	15.6	16	16	21.8	16.9	-16.375
15.8	16	15.5	15.3	15.7	15.8	15.6	16	16	21.8	16.9	-16.1875
15.8	16	15.5	15.3	15.6	15.8	15.6	16	16	21.8	16.9	-16.3125
15.8	16	15.5	15.3	15.7	15.8	15.6	16	16	21.8	16.9	-16.3125
15.8	16	15.5	15.3	15.7	15.8	15.6	16	16	21.8	16.9	-16.1875
15.8	16	15.5	15.3	15.7	15.8	15.6	16	16	21.8	16.9	-16.3438
15.8	15.9	15.5	15.3	15.7	15.8	15.6	16	16	21.9	16.9	-16.25
15.8	16	15.5	15.3	15.7	15.8	15.6	16	16	21.9	16.9	-16.1562
15.8	16	15.5	15.3	15.7	15.8	15.6	16	16	21.9	16.9	-16.2812
15.8	16	15.5	15.3	15.7	15.8	15.6	16	16	21.9	16.9	-16.1875
15.8	16	15.5	15.3	15.7	15.8	15.6	16	16	21.9	16.8	-16.125
15.8	16	15.5	15.3	15.7	15.8	15.6	16	16	21.9	16.8	-16.25
15.8	16	15.5	15.3	15.7	15.8	15.6	16	16	21.9	16.8	-16.125
15.8	16	15.5	15.4	15.7	15.8	15.6	16	16	21.9	16.8	-16.1562
15.8	16	15.5	15.4	15.7	15.8	15.6	16	16	21.9	16.8	-16.25
15.8	16	15.5	15.4	15.7	15.8	15.6	16	16	21.9	16.8	-16.0938
15.8	16	15.5	15.4	15.7	15.8	15.6	16	16	21.9	16.8	-16.125
15.8	16	15.5	15.4	15.7	15.8	15.6	16	16	21.9	16.8	-16.0625
15.8	16	15.5	15.4	15.7	15.8	15.6	16	16	21.9	16.8	-16.125
15.8	16	15.5	15.4	15.7	15.8	15.6	16	16	21.9	16.8	-16.125
15.8	16	15.5	15.4	15.7	15.8	15.6	16.1	16	21.9	16.8	-16
15.8	16	15.5	15.4	15.6	15.8	15.6	16.1	16	21.9	16.8	-16.125
15.8	16	15.5	15.4	15.7	15.8	15.6	16.1	16	21.9	16.8	-16.0625
15.8	16	15.5	15.4	15.7	15.8	15.6	16.1	16	21.9	16.7	-15.9688
15.8	16	15.5	15.4	15.7	15.8	15.6	16.1	16	21.9	16.7	-16.0938
15.8	16	15.5	15.4	15.7	15.8	15.6	16.1	16	21.9	16.7	-16.0625
15.8	16	15.5	15.4	15.7	15.8	15.6	16.1	16	21.9	16.7	-15.9688
15.8	16	15.5	15.4	15.7	15.8	15.6	16.1	16	21.9	16.7	-16.0938
15.8	16	15.5	15.4	15.7	15.8	15.6	16	16	21.9	16.7	-16
15.8	16	15.5	15.4	15.7	15.8	15.6	16.1	16	21.9	16.7	-16
15.8	16	15.5	15.4	15.7	15.8	15.6	16.1	16	21.9	16.7	-16.0938
15.8	16	15.5	15.4	15.7	15.8	15.7	16.1	16	21.9	16.7	-15.9688
15.8	16	15.5	15.4	15.7	15.8	15.7	16.1	16	21.9	16.7	-16.0312
15.8	16	15.5	15.4	15.7	15.8	15.7	16.1	16	21.9	16.7	-16.125
15.8	16	15.5	15.4	15.7	15.8	15.7	16.1	16	21.9	16.7	-15.9375
15.8	16	15.6	15.4	15.7	15.8	15.7	16.1	16	21.9	16.6	-16
15.8	16	15.6	15.4	15.7	15.8	15.7	16.1	16	21.9	16.6	-16.0312
15.8	16	15.6	15.4	15.7	15.8	15.7	16.1	16	21.9	16.6	-16
15.8	16	15.6	15.4	15.7	15.8	15.7	16.1	16	21.9	16.6	-16
15.8	16	15.6	15.4	15.7	15.8	15.7	16	16	21.9	16.6	-15.8438
15.8	16	15.6	15.4	15.7	15.8	15.6	16.1	16	21.9	16.6	-15.9688
15.8	16	15.6	15.4	15.7	15.8	15.7	16.1	16	21.9	16.6	-15.9375
15.8	16	15.6	15.4	15.7	15.8	15.7	16.1	16	21.9	16.6	-15.8438
15.8	16	15.6	15.4	15.7	15.8	15.7	16.1	16	21.9	16.6	-15.9375
15.8	16	15.6	15.3	15.7	15.8	15.7	16.1	16	21.9	16.6	-15.8438
15.8	16	15.6	15.4	15.7	15.8	15.7	16.1	16	21.9	16.6	-15.7812
15.8	16	15.6	15.4	15.7	15.8	15.7	16.1	16	21.9	16.5	-15.9375
15.8	16	15.6	15.4	15.7	15.8	15.7	16.1	16	21.9	16.5	-15.8125
15.8	16	15.6	15.4	15.7	15.8	15.7	16.1	16	21.9	16.5	-15.75
15.8	16	15.6	15.4	15.7	15.8	15.7	16.1	16	21.9	16.5	-15.9062
15.8	16	15.6	15.4	15.7	15.8	15.7	16.1	16	21.9	16.5	-15.75
15.9	16	15.6	15.4	15.7	15.8	15.6	16.1	16	21.9	16.5	-15.75
15.9	16	15.6	15.4	15.7	15.8	15.7	16.1	16	21.9	16.5	-15.8125
15.8	16	15.6	15.4	15.7	15.8	15.7	16.1	16	21.9	16.5	-15.6562
15.9	16	15.6	15.4	15.7	15.9	15.7	16.1	16	21.9	16.5	-15.75
15.9	16	15.6	15.4	15.7	15.9	15.7	16.1	16	21.9	16.5	-15.75
15.9	16	15.6	15.4	15.7	15.9	15.7	16.1	16	21.9	16.5	-15.625
15.9	16	15.6	15.4	15.7	15.9	15.7	16.1	16	21.9	16.5	-15.75
15.9	16	15.6	15.4	15.7	15.9	15.7	16.1	16	21.9	16.5	-15.5938
15.9	16	15.6	15.4	15.7	15.9	15.7	16.1	16	21.9	16.5	-15.6875
15.9	16	15.6	15.4	15.7	15.9	15.7	16.1	16	21.9	16.5	-15.6875
15.9	16	15.6	15.4	15.7	15.8	15.6	16.1	16	21.9	16.5	-15.5312
15.9	16	15.6	15.4	15.8	15.8	15.7	16.1	16	21.9	16.5	-15.6875
15.9	16	15.6	15.4	15.7	15.9	15.7	16.1	16	21.9	16.5	-15.5938
15.9	16	15.6	15.4	15.7	15.9	15.7	16.1	16	21.9	16.5	-15.5
15.9	16	15.6	15.4	15.8	15.9	15.7	16.1	16	21.9	16.4	-15.6562
15.9	16	15.6	15.4	15.8	15.9	15.7	16.1	16	21.9	16.4	-15.5
15.9	16	15.6	15.4	15.7	15.9	15.7	16.1	16	21.9	16.4	-15.5
15.9	16	15.6	15.4	15.8	15.9	15.7	16.1	16	21.9	16.4	-15.625
15.9	16	15.6	15.4	15.8	15.9	15.7	16.1	16	21.9	16.4	-15.4688
15.9	16	15.6	15.4	15.8	15.9	15.7	16.1	16	21.9	16.4	-15.5
15.9	16	15.6	15.4	15.8	15.9	15.7	16.1	16	21.9	16.4	-15.5625
15.9	16	15.6	15.4	15.8	15.9	15.7	16.1	16	21.9	16.4	-15.4062
15.9	16	15.6	15.4	15.8	15.9	15.6	16.1	16	21.9	16.4	-15.4688
15.9	16	15.6	15.4	15.8	15.9	15.7	16.1	16	21.9	16.4	-15.5
15.9	16	15.6	15.4	15.8	15.8	15.7	16.1	16	21.9	16.4	-15.3438
15.9	16	15.6	15.4	15.8	15.9	15.7	16.1	16	21.9	16.4	-15.4688
15.9	16	15.6	15.4	15.8	15.9	15.7	16.1	16	21.9	16.4	-15.3125
15.9	16	15.6	15.4	15.8	15.9	15.7	16.1	16	21.9	16.4	-15.4375
15.9	16	15.6	15.4	15.8	15.9	15.7	16.1	16	21.9	16.4	-15.4062
15.9	16	15.6	15.4	15.8	15.9	15.7	16.1	16	21.9	16.4	-15.2812
15.9	16	15.6	15.4	15.8	15.9	15.7	16.1	16	21.9	16.4	-15.4375
15.9	16	15.6	15.4	15.8	15.9	15.7	16.1	16	21.9	16.4	-15.3438
15.9	16	15.6	15.4	15.8	15.9	15.7	16.1	16	21.9	16.4	-15.25
15.9	16	15.6	15.4	15.8	15.9	15.7	16.1	16	21.9	16.3	-15.4062
15.9	16	15.6	15.4	15.8	15.9	15.7	16.1	16	21.9	16.4	-15.3125
15.9	16	15.6	15.4	15.8	15.9	15.7	16.1	16	21.9	16.3	-15.2812
15.9	16	15.6	15.4	15.8	15.9	15.7	16.1	16	21.9	16.3	-15.375
15.9	16	15.6	15.4	15.8	15.9	15.7	16.1	16	21.9	16.3	-15.2188
15.9	16	15.6	15.4	15.7	15.9	15.7	16.1	16	21.9	16.3	-15.25
15.9	16	15.6	15.4	15.8	15.9	15.7	16.1	16	21.9	16.3	-15.3438
15.9	16	15.6	15.4	15.8	15.9	15.7	16.1	16	21.9	16.3	-15.1875
15.9	16	15.6	15.4	15.8	15.9	15.7	16.1	16	21.9	16.3	-15.2812
15.9	16	15.6	15.4	15.8	15.9	15.7	16.1	16	21.9	16.3	-15.2812
15.9	16	15.6	15.4	15.8	15.9	15.7	16.1	16	21.9	16.3	-15.0938
15.9	16	15.6	15.4	15.8	15.9	15.7	16.1	16	21.9	16.3	-15.2188
15.9	16	15.6	15.4	15.8	15.9	15.7	16.1	16	21.9	16.3	-15.1875
15.9	16	15.6	15.4	15.8	15.9	15.7	16.1	16	21.9	16.3	-15.0938
15.9	16	15.6	15.4	15.8	15.9	15.6	16.1	16	21.9	16.3	-15.1562
15.9	16	15.6	15.4	15.8	15.9	15.7	16.1	16.1	21.9	16.3	-15.0625
15.9	16	15.6	15.4	15.8	15.9	15.7	16.1	16	21.9	16.3	-15.2188
15.9	16	15.6	15.4	15.8	15.9	15.7	16.1	16	21.9	16.3	-15.125
15.9	16	15.6	15.4	15.8	15.9	15.7	16.1	16	21.9	16.3	-15.0312
15.9	16	15.6	15.4	15.8	15.9	15.7	16.1	16	21.9	16.3	-15.1562
15.9	16	15.6	15.4	15.8	15.9	15.7	16.1	16.1	21.9	16.3	-15.0312
15.9	16	15.6	15.4	15.8	15.9	15.7	16.1	16.1	21.9	16.3	-14.9688
15.9	16	15.6	15.4	15.8	15.9	15.7	16.1	16.1	21.9	16.3	-15.0938
15.9	16	15.6	15.4	15.8	15.9	15.7	16.1	16.1	21.9	16.3	-14.9375
15.9	16	15.6	15.4	15.8	15.9	15.7	16.1	16.1	21.9	16.3	-14.9688
15.9	16	15.6	15.4	15.8	15.9	15.7	16.1	16.1	21.9	16.3	-15
15.9	16	15.6	15.4	15.8	15.9	15.7	16.1	16.1	21.9	16.3	-14.875
15.9	16	15.6	15.4	15.8	15.9	15.7	16.1	16.1	21.9	16.3	-14.9688
15.9	16	15.6	15.4	15.8	15.9	15.8	16.1	16.1	21.9	16.3	-15
15.9	16	15.6	15.4	15.8	15.8	15.8	16.1	16.1	21.9	16.3	-14.8438
15.9	16	15.6	15.4	15.8	15.9	15.8	16.2	16.1	21.9	16.2	-14.9375
15.9	16	15.6	15.4	15.8	15.9	15.8	16.2	16.1	21.9	16.3	-14.9062
15.9	16	15.6	15.4	15.8	15.9	15.8	16.2	16.1	21.9	16.2	-14.8125
15.9	16	15.6	15.4	15.8	15.9	15.8	16.2	16.1	21.9	16.2	-14.9375
15.9	16	15.6	15.4	15.8	15.9	15.8	16.2	16.1	21.9	16.2	-14.7812
15.9	16	15.6	15.4	15.8	15.9	15.8	16.2	16.1	21.9	16.2	-14.9375
15.9	16	15.6	15.4	15.8	15.9	15.8	16.2	16.1	21.9	16.2	-14.8125
15.9	16	15.6	15.4	15.8	15.9	15.8	16.2	16.1	21.9	16.2	-14.75
15.9	16	15.6	15.4	15.8	15.9	15.8	16.2	16.1	21.9	16.2	-14.875
15.9	16	15.6	15.4	15.8	15.9	15.8	16.2	16.1	21.9	16.2	-14.7188
15.9	16	15.6	15.4	15.8	15.9	15.7	16.2	16.1	21.9	16.2	-14.6875
15.9	16	15.6	15.4	15.8	15.9	15.8	16.2	16.1	21.9	16.2	-14.8125
15.9	16	15.6	15.4	15.8	15.9	15.8	16.2	16.1	21.9	16.2	-14.6875
15.9	16	15.6	15.4	15.8	15.9	15.8	16.2	16.1	21.9	16.2	-14.75
15.9	16	15.6	15.4	15.8	15.9	15.8	16.2	16.1	21.9	16.2	-14.8125
15.9	16	15.6	15.4	15.8	15.9	15.8	16.2	16.1	21.9	16.2	-14.6562
15.9	16	15.6	15.4	15.8	15.9	15.8	16.2	16.1	21.9	16.2	-14.75
15.9	16	15.6	15.4	15.8	15.9	15.8	16.2	16.1	21.9	16.2	-14.7188
15.9	16	15.6	15.4	15.8	15.9	15.8	16.2	16.1	21.9	16.2	-14.5625
15.9	16	15.6	15.4	15.8	15.9	15.8	16.2	16.1	21.9	16.2	-14.75
15.9	16	15.6	15.4	15.8	15.9	15.8	16.2	16.1	21.9	16.2	-14.7188
15.9	16	15.6	15.4	15.8	15.9	15.8	16.2	16.1	21.9	16.2	-14.5938
15.9	16	15.6	15.4	15.8	15.9	15.7	16.2	16.1	21.9	16.2	-14.7188
15.9	16	15.6	15.4	15.8	15.9	15.8	16.2	16.1	21.9	16.2	-14.6562
15.9	16	15.6	15.4	15.8	15.9	15.8	16.2	16.1	21.9	16.2	-14.6875
15.9	16	15.6	15.4	15.8	15.9	15.8	16.2	16.1	21.9	16.2	-14.625
15.9	16	15.6	15.4	15.8	15.9	15.8	16.2	16.1	21.9	16.2	-14.5625
15.9	16	15.6	15.4	15.8	15.9	15.8	16.2	16.1	21.9	16.2	-14.6875
15.9	16	15.6	15.4	15.8	15.9	15.8	16.2	16.1	21.9	16.2	-14.5312
15.9	16	15.6	15.4	15.8	15.9	15.8	16.2	16.1	21.9	16.2	-14.5625
15.9	16	15.6	15.4	15.8	15.9	15.8	16.2	16.1	21.9	16.2	-14.6562
15.9	16	15.6	15.4	15.8	15.9	15.8	16.2	16.1	21.9	16.2	-14.4688
15.9	16	15.6	15.4	15.8	15.9	15.8	16.2	16.1	21.9	16.2	-14.5
15.9	16	15.6	15.4	15.8	15.9	15.8	16.2	16.1	21.9	16.2	-14.5625
15.9	16	15.6	15.4	15.8	15.9	15.8	16.2	16.1	21.9	16.2	-14.4062
15.9	16	15.6	15.4	15.8	15.9	15.7	16.2	16.1	21.9	16.2	-14.4688
15.9	16	15.6	15.4	15.8	15.9	15.8	16.2	16.1	21.9	16.1	-14.5312
15.9	16	15.6	15.4	15.8	15.9	15.8	16.2	16.1	21.9	16.2	-14.375
15.9	16	15.6	15.4	15.8	15.9	15.8	16.2	16.1	21.9	16.1	-14.5
15.9	16	15.6	15.4	15.8	15.9	15.8	16.2	16.1	21.9	16.1	-14.4375
15.9	16	15.6	15.4	15.8	15.9	15.8	16.2	16.1	21.9	16.1	-14.3438
15.9	16	15.6	15.4	15.8	15.9	15.8	16.2	16.1	21.9	16.1	-14.5
16	16	15.6	15.4	15.8	15.9	15.8	16.2	16.1	21.9	16.1	-14.4062
16	16	15.6	15.4	15.8	15.9	15.8	16.2	16.1	21.9	16.1	-14.3438
16	16	15.6	15.4	15.8	15.9	15.8	16.2	16.1	21.9	16.1	-14.375
16	16	15.6	15.4	15.8	15.9	15.8	16.2	16.1	21.9	16.1	-14.375
16	16	15.6	15.4	15.8	15.9	15.8	16.2	16.1	21.9	16.1	-14.4375
16	16	15.7	15.4	15.8	15.9	15.8	16.2	16.1	21.9	16.1	-14.3125
16	16	15.7	15.4	15.8	15.9	15.8	16.2	16.1	21.9	16.1	-14.3438
16	16	15.7	15.4	15.8	15.9	15.8	16.2	16.1	21.9	16.1	-14.375
16	16	15.7	15.4	15.8	15.9	15.8	16.2	16.1	21.9	16.1	-14.25
16	16	15.7	15.4	15.8	15.9	15.8	16.2	16.1	21.9	16.1	-14.25
16	16	15.7	15.4	15.8	15.9	15.8	16.2	16.1	21.9	16.1	-14.3125
16	16	15.7	15.4	15.8	15.9	15.8	16.2	16.1	21.9	16.1	-14.1562
16	16	15.6	15.4	15.8	15.9	15.8	16.2	16.1	21.9	16.1	-14.25
16	16	15.7	15.4	15.8	15.9	15.8	16.2	16.1	21.9	16.1	-14.2812
16	16	15.7	15.4	15.8	15.9	15.8	16.2	16.1	21.9	16.1	-14.0938
16	16	15.7	15.4	15.8	15.9	15.8	16.2	16.1	21.9	16.1	-14.2188
16	16	15.7	15.4	15.8	15.9	15.8	16.2	16.1	21.9	16.1	-14.1562
16	16	15.7	15.4	15.8	15.9	15.8	16.2	16.1	21.9	16.1	-14.0312
16	16	15.7	15.4	15.9	15.9	15.8	16.2	16.1	21.9	16.1	-14.1562
16	16.1	15.7	15.4	15.8	15.9	15.8	16.2	16.1	21.9	16.1	-14.0625
16	16.1	15.7	15.4	15.8	15.9	15.8	16.2	16.1	21.9	16.1	-14
16	16.1	15.7	15.4	15.9	15.9	15.8	16.2	16.1	21.9	16.1	-14.125
16	16.1	15.7	15.4	15.9	15.9	15.8	16.2	16.1	21.9	16.1	-14
16	16.1	15.7	15.4	15.9	15.9	15.8	16.2	16.1	21.9	16.1	-14.0625
16	16.1	15.7	15.4	15.9	15.9	15.9	16.2	16.1	21.9	16.1	-13.9062
16	16.1	15.7	15.4	15.8	15.9	15.9	16.2	16.1	21.9	16.1	-13.9375
16	16.1	15.7	15.4	15.9	15.9	15.9	16.2	16.1	21.9	16.1	-14
16	16.1	15.7	15.4	15.9	15.9	15.9	16.2	16.1	21.9	16.1	-13.8438
16	16.1	15.7	15.4	15.9	15.9	15.9	16.2	16.1	21.9	16.1	-13.9375
16	16.1	15.7	15.4	15.9	15.9	15.8	16.2	16.1	21.9	16.1	-13.9688
16	16.1	15.7	15.4	15.9	15.9	15.9	16.2	16.1	21.9	16.1	-13.7812
16	16.1	15.7	15.4	15.9	15.9	15.9	16.2	16.1	21.9	16.1	-13.9062
16	16.1	15.7	15.4	15.8	15.9	15.9	16.2	16.1	21.9	16.1	-13.8438
16	16.1	15.7	15.4	15.9	15.9	15.9	16.2	16.1	21.9	16.1	-13.75
16	16.1	15.7	15.4	15.9	15.9	15.9	16.2	16.1	21.9	16.1	-13.875
16	16.1	15.7	15.4	15.9	15.9	15.9	16.2	16.1	21.9	16.1	-13.7812
16	16.1	15.7	15.4	15.9	15.9	15.9	16.2	16.1	21.9	16.1	-13.7188
16	16.1	15.7	15.4	15.9	15.9	15.9	16.2	16.1	21.9	16.1	-13.8438
16	16.1	15.7	15.4	15.9	15.9	15.9	16.2	16.1	21.9	16.1	-13.7188
16	16.1	15.7	15.4	15.9	16	15.9	16.2	16.1	21.9	16.1	-13.6562
16	16.1	15.7	15.4	15.9	16	15.9	16.2	16.1	21.9	16.1	-13.75
16	16.1	15.7	15.4	15.8	16	15.9	16.2	16.1	21.9	16	-13.5938
16	16.1	15.7	15.4	15.9	16	15.9	16.2	16.1	21.9	16.1	-13.5938
16	16.1	15.7	15.4	15.9	16	15.9	16.2	16.1	21.9	16	-13.5312
16	16.1	15.7	15.4	15.9	16	15.9	16.3	16.1	21.9	16	-13.5625
16	16.1	15.7	15.4	15.9	16	15.9	16.2	16.1	21.9	16	-13.625
16	16.1	15.7	15.4	15.9	16	15.9	16.3	16.1	21.9	16	-13.4375
16	16.1	15.7	15.4	15.9	16	15.9	16.3	16.1	21.9	16	-13.5
16	16.1	15.7	15.4	15.9	16	15.9	16.2	16.1	21.9	16	-13.5625
16	16.1	15.7	15.4	15.9	16	15.9	16.3	16.1	21.9	16	-13.4062
16	16.1	15.7	15.4	15.9	16	15.9	16.3	16.1	22	16	-13.5
16	16.1	15.7	15.4	15.9	16	15.9	16.3	16.1	22	16	-13.5
16	16.1	15.7	15.4	15.9	16	15.9	16.3	16.1	22	16	-13.4062
16	16.1	15.7	15.4	15.9	16	15.9	16.3	16.1	22	16	-13.5312
16	16.1	15.7	15.5	15.9	16	15.9	16.3	16.1	22	16	-13.4688
16	16.1	15.7	15.5	15.9	16	15.9	16.3	16.1	22	16	-13.375
16	16.1	15.7	15.5	15.9	16	15.9	16.3	16.1	22	16	-13.5
16	16.1	15.7	15.5	15.9	16	15.9	16.3	16.1	22	16	-13.375
16	16.1	15.7	15.5	15.9	16	15.9	16.3	16.1	22	16	-13.3125
16	16.1	15.7	15.5	15.9	16	15.9	16.3	16.1	22	16	-13.4375
16	16.1	15.7	15.5	15.9	16	15.9	16.3	16.1	22	16	-13.3125
16	16.1	15.7	15.5	15.9	16	15.9	16.3	16.1	22	16	-13.3438
16	16.1	15.7	15.5	15.9	16	15.9	16.3	16.1	22	16	-13.4062
16	16.1	15.7	15.5	15.9	15.9	15.9	16.3	16.1	22	16	-13.3125
16	16.1	15.7	15.5	15.9	16	15.9	16.3	16.1	22	16	-13.3438
16	16.1	15.7	15.5	15.8	16	15.9	16.3	16.1	22	16	-13.1875
16	16.1	15.7	15.5	15.9	16	15.9	16.3	16.1	22	16	-13.25
16	16.1	15.7	15.5	15.9	16	15.9	16.3	16.1	22	16	-13.3125
16	16.1	15.7	15.5	15.9	16	15.9	16.3	16.1	22	16	-13.1875
16	16.1	15.7	15.5	15.9	16	15.9	16.3	16.1	22	16	-13.2812
16	16.1	15.7	15.5	15.9	16	15.9	16.3	16.1	22	16	-13.2188
16	16.1	15.7	15.5	15.9	16	15.9	16.3	16.1	22	16	-13.0938
16	16.1	15.7	15.5	15.9	16	15.9	16.3	16.1	22	16	-13.2188
16	16.1	15.7	15.5	15.9	16	15.9	16.3	16.1	22	16	-13.125
16	16.1	15.7	15.5	15.9	16	15.9	16.3	16.1	22	16	-13.0625
16	16.1	15.7	15.5	15.9	15.9	15.9	16.3	16.1	22	16	-13.1875
16	16.1	15.7	15.5	15.9	16	15.9	16.3	16.1	22	16	-13.0625
16	16.1	15.7	15.5	15.9	16	15.9	16.3	16.1	22	16	-13.0312
16	16.1	15.7	15.5	15.9	16	15.9	16.3	16.1	22	16	-13.125
16	16.1	15.7	15.5	15.9	16	15.9	16.3	16.1	22	16	-13
16.1	16.1	15.7	15.5	15.9	16	15.9	16.3	16.1	22	16	-13.0312
16.1	16.1	15.7	15.5	15.9	16	15.9	16.3	16.1	22	16	-13.0938
16.1	16.1	15.7	15.5	15.9	16	15.9	16.3	16.1	22	16	-12.9375
16.1	16.1	15.7	15.5	15.9	16	15.9	16.3	16.1	22	16	-13.0625
16.1	16.1	15.7	15.5	15.9	16	15.9	16.3	16.1	22	16	-12.9375
16.1	16.1	15.7	15.5	15.9	16	15.9	16.3	16.1	22	16	-13.0312
16.1	16.1	15.7	15.5	15.9	16	15.9	16.3	16.1	22	16	-13.0312
16.1	16.1	15.8	15.5	15.9	16	15.9	16.3	16.1	22	16	-12.875
16.1	16.1	15.7	15.5	15.9	16	15.9	16.3	16.1	22	16	-12.9688
16.1	16.1	15.7	15.5	15.9	16	15.9	16.3	16.1	22	16	-12.9688
16	16.1	15.8	15.5	15.9	16	15.9	16.3	16.1	22	16	-12.8438
16.1	16.1	15.8	15.5	16	16	15.9	16.3	16.1	22	16	-12.9688
16.1	16.1	15.8	15.5	16	16	15.9	16.3	16.1	22	16	-12.9062
16.1	16.1	15.8	15.5	16	16	15.9	16.3	16.1	22	16	-12.8438
16.1	16.1	15.8	15.5	16	16	15.9	16.3	16.1	22	16	-12.9688
16.1	16.1	15.8	15.5	16	16	15.9	16.3	16.1	22	16	-12.8125
16.1	16.1	15.8	15.5	16	16	15.9	16.3	16.1	22	16	-12.7812
16.1	16.1	15.8	15.5	16	16	15.9	16.3	16.1	22	15.9	-12.9062
16.1	16.1	15.8	15.5	16	16	15.8	16.3	16.1	22	16	-12.75
16.1	16.1	15.8	15.5	16	16	15.9	16.3	16.1	22	16	-12.7812
16.1	16.1	15.8	15.5	16	16	15.9	16.3	16.1	22	16	-12.875
16.1	16.1	15.8	15.5	15.9	16	15.9	16.3	16.1	22	16	-12.7188
16.1	16.1	15.8	15.5	16	16	15.9	16.3	16.1	22	16	-12.7812
16.1	16.1	15.8	15.5	16	16	15.9	16.3	16.1	22	16	-12.6562
16.1	16.1	15.8	15.5	16	16	15.9	16.3	16.1	22	16	-12.75
16.1	16.1	15.8	15.5	16	16	15.9	16.3	16.1	22	16	-12.75
16.1	16.1	15.8	15.5	16	16	15.9	16.3	16.1	22	16	-12.625
16.1	16.1	15.8	15.5	16	16	15.9	16.3	16.1	22	16	-12.75
16.1	16.1	15.8	15.5	16	16	15.9	16.3	16.1	22	16	-12.7188
16.1	16.1	15.8	15.5	16	16	15.9	16.3	16.1	22	16	-12.5938
16.1	16.1	15.8	15.5	16	16	15.9	16.3	16.1	22	16	-12.7188
16.1	16.1	15.8	15.5	16	16	15.9	16.3	16.1	22	16	-12.6562
16.1	16.1	15.8	15.5	16	16	15.9	16.3	16.1	22	16	-12.5938
16.1	16.1	15.8	15.5	16	16	15.9	16.3	16.1	22	16	-12.7188
16.1	16.1	15.8	15.5	16	16	15.9	16.3	16.1	22	16	-12.5938
16.1	16.1	15.8	15.5	16	16	15.9	16.3	16.1	22	15.9	-12.5938
16.1	16.1	15.8	15.5	16	16	15.9	16.3	16.2	22	16	-12.6562
16.1	16.1	15.8	15.5	16	16	15.9	16.3	16.2	22	15.9	-12.5312
16.1	16.1	15.8	15.5	16	16	15.9	16.3	16.1	22	15.9	-12.5312
16.1	16.1	15.8	15.5	16	16	15.9	16.3	16.2	22	15.9	-12.625
16.1	16.1	15.8	15.5	16	16	15.9	16.3	16.2	22	15.9	-12.4688
16.1	16.1	15.8	15.6	16	16	15.9	16.4	16.2	22	15.9	-12.5625
16.1	16.1	15.8	15.5	16	16	15.9	16.3	16.2	22	15.9	-12.5625
16.1	16.1	15.8	15.5	16	16	15.9	16.4	16.2	22	15.9	-12.5312
16.1	16.1	15.8	15.6	16	16	15.9	16.3	16.2	22	15.9	-12.5312
16.1	16.1	15.8	15.5	16	16	15.9	16.4	16.2	22	15.9	-12.375
16.1	16.1	15.8	15.6	16	16	15.9	16.4	16.2	22	15.9	-12.5
16.1	16.1	15.8	15.6	15.9	16	15.9	16.4	16.2	22	15.9	-12.4688
16.1	16.1	15.8	15.6	16	16	15.9	16.4	16.2	22	15.9	-12.4062
16.1	16.1	15.8	15.6	16	16	15.9	16.4	16.2	22	15.9	-12.5312
16.1	16.1	15.8	15.6	16	16	15.9	16.4	16.2	22	15.9	-12.4062
16.1	16.1	15.8	15.6	16	16	15.9	16.4	16.2	22	15.9	-12.3125
16.1	16.1	15.8	15.6	16	16	15.9	16.4	16.2	22	15.9	-12.4375
16.1	16.1	15.8	15.6	16	16	15.9	16.4	16.2	22	15.9	-12.3125
16.1	16.1	15.8	15.6	16	16	15.9	16.3	16.2	22	15.9	-12.3125
16.1	16.1	15.8	15.6	16	16	15.9	16.4	16.2	22	15.9	-12.4375
16.1	16.1	15.8	15.6	16	16	15.9	16.4	16.2	22	15.9	-12.3125
16.1	16.1	15.8	15.6	16	16	15.9	16.4	16.2	22	15.9	-12.3125
16.1	16.1	15.8	15.6	16	16	15.9	16.4	16.2	22	15.9	-12.375
16.1	16.1	15.8	15.6	16	16	15.9	16.4	16.2	22	15.9	-12.2188
16.1	16.1	15.8	15.6	16	16	15.9	16.4	16.2	22	15.9	-12.2812
16.1	16.1	15.8	15.6	16	16	15.9	16.4	16.2	22	15.9	-12.2812
16.1	16.1	15.8	15.6	16	16	15.9	16.4	16.2	22	15.9	-12.125
16.1	16.1	15.8	15.6	16	16	15.9	16.4	16.2	22	15.9	-12.25
16.1	16.1	15.8	15.6	16	16	15.9	16.4	16.2	22	15.9	-12.1562
16.1	16.2	15.8	15.6	16	16	15.9	16.4	16.2	22	15.9	-12.25
16.1	16.1	15.8	15.6	16	16	15.9	16.3	16.2	22	15.9	-12.1875
16.1	16.2	15.8	15.6	16	16	15.9	16.4	16.2	22	15.9	-12.0625
16.1	16.2	15.8	15.6	16	16	16	16.4	16.2	22	15.9	-12.2188
16.1	16.2	15.8	15.6	16	16	15.9	16.4	16.2	22	15.9	-12.0938
16.1	16.2	15.8	15.6	16	16	15.9	16.4	16.2	22	15.9	-12.0625
16.1	16.2	15.8	15.6	16	16	15.9	16.4	16.2	22	15.9	-12.1562
16.1	16.2	15.8	15.6	16	16	15.9	16.4	16.2	22	15.9	-12.0312
16.1	16.2	15.8	15.6	16	16	16	16.4	16.2	22	15.9	-12.0312
16.1	16.1	15.8	15.6	16	16	16	16.4	16.2	22	15.9	-12.125
16.1	16.2	15.8	15.6	16	16	16	16.4	16.2	22	15.9	-11.9375
16.1	16.2	15.8	15.6	16	16	16	16.4	16.2	22	15.9	-12.0312
16.1	16.2	15.8	15.6	16	16	16	16.4	16.2	22	15.9	-12.0938
16.1	16.2	15.8	15.6	16	16	16	16.4	16.2	22	15.9	-11.9375
16.1	16.2	15.8	15.6	16	16	15.9	16.4	16.2	22	15.9	-12.0312
16.1	16.2	15.8	15.6	16	16	16	16.4	16.2	22	15.9	-12.0312
16.1	16.2	15.8	15.6	16	16	16	16.4	16.2	22	15.9	-11.9062
16.1	16.2	15.8	15.6	16	16	16	16.4	16.2	22	15.9	-12.0312
16.1	16.2	15.8	15.5	16	16	16	16.4	16.2	22	15.9	-11.9688
16.1	16.2	15.8	15.6	16	16	16	16.4	16.2	22	15.9	-12.0312
16.1	16.2	15.8	15.6	16	16	16	16.4	16.2	22	15.9	-11.9375
16.1	16.2	15.8	15.6	16	16.1	16	16.4	16.2	22	15.9	-11.8438
16.1	16.2	15.8	15.6	16	16	16	16.4	16.2	22	15.9	-12
16.1	16.2	15.8	15.6	16	16.1	16	16.4	16.2	22	15.9	-11.9062
16.1	16.2	15.8	15.6	16	16.1	16	16.4	16.2	22	15.9	-11.8125
16.1	16.2	15.8	15.6	16	16.1	15.9	16.4	16.2	22	15.9	-11.9375
16.1	16.2	15.8	15.6	16	16	16	16.4	16.2	22	15.9	-11.7812
16.1	16.2	15.8	15.6	16	16.1	16	16.4	16.2	22	15.9	-11.8125
16.1	16.2	15.8	15.6	16	16.1	16	16.4	16.2	22	15.9	-11.875
16.1	16.2	15.8	15.6	16	16.1	16	16.4	16.2	22	15.9	-11.7188
16.1	16.2	15.8	15.6	16	16.1	16	16.4	16.2	22	15.9	-11.75
16.1	16.2	15.8	15.6	16	16.1	16	16.4	16.2	22	15.9	-11.7812
16.1	16.2	15.8	15.6	16	16.1	16	16.4	16.2	22	15.9	-11.625
16.1	16.2	15.8	15.6	16	16.1	16	16.4	16.2	22	15.9	-11.7188
16.1	16.2	15.8	15.6	16	16.1	16	16.4	16.2	22	15.9	-11.7188
16.1	16.2	15.8	15.6	16	16.1	16	16.4	16.2	22	15.9	-11.5938
16.1	16.2	15.8	15.6	16	16.1	16	16.4	16.2	22	15.9	-11.7188
16.1	16.2	15.8	15.6	16	16.1	15.9	16.4	16.2	22	15.9	-11.6875
16.1	16.2	15.8	15.6	16	16.1	15.9	16.4	16.2	22	15.9	-11.5625
16.1	16.2	15.8	15.6	16	16.1	16	16.4	16.2	22	15.9	-11.6562
16.1	16.2	15.8	15.6	16	16.1	16	16.4	16.2	22	15.9	-11.5625
16.1	16.2	15.8	15.6	16	16.1	16	16.4	16.2	22	15.9	-11.6875
16.1	16.2	15.8	15.6	16.1	16.1	16	16.4	16.2	22	15.9	-11.5625
16.1	16.2	15.8	15.6	16	16.1	16	16.4	16.2	22	15.8	-11.5312
16.1	16.2	15.8	15.6	16	16.1	16	16.4	16.2	22	15.8	-11.6562
16.1	16.2	15.8	15.6	16	16.1	16	16.4	16.2	22	15.8	-11.5
16.1	16.2	15.8	15.6	16.1	16.1	16	16.4	16.2	22	15.8	-11.5
16.1	16.2	15.8	15.6	16	16.1	16	16.4	16.2	22	15.8	-11.5938
16.1	16.2	15.8	15.6	16.1	16.1	16	16.4	16.2	22	15.8	-11.4375
16.1	16.2	15.8	15.6	16.1	16.1	16	16.4	16.2	22	15.8	-11.5
16.1	16.2	15.8	15.6	16.1	16.1	16	16.4	16.2	22	15.8	-11.5312
16.1	16.2	15.8	15.6	16.1	16.1	16	16.4	16.2	22	15.8	-11.375
16.1	16.2	15.8	15.6	16.1	16	16	16.4	16.2	22	15.8	-11.4688
16.1	16.2	15.8	15.6	16.1	16.1	16	16.4	16.2	22	15.8	-11.4688
16.1	16.2	15.8	15.6	16	16.1	16	16.4	16.2	22	15.8	-11.3438
16.1	16.2	15.8	15.6	16.1	16.1	16	16.4	16.2	22	15.8	-11.4688
16.1	16.2	15.8	15.6	16.1	16.1	16	16.4	16.2	22	15.8	-11.4062
16.1	16.2	15.8	15.6	16.1	16.1	16	16.4	16.2	22	15.8	-11.3125
16.1	16.2	15.8	15.6	16.1	16.1	16	16.4	16.2	22	15.8	-11.4375
16.1	16.2	15.8	15.6	16.1	16.1	16	16.4	16.2	22	15.8	-11.2812
16.1	16.2	15.8	15.6	16.1	16.1	16	16.4	16.2	22	15.8	-11.4062
16.1	16.2	15.8	15.6	16.1	16.1	16	16.4	16.2	22	15.8	-11.3125
16.2	16.2	15.8	15.6	16.1	16.1	16	16.4	16.2	22	15.8	-11.2812
16.2	16.2	15.9	15.6	16.1	16.1	16	16.4	16.2	22	15.8	-11.375
16.2	16.2	15.8	15.6	16.1	16.1	16	16.4	16.2	22	15.8	-11.25
16.2	16.2	15.9	15.6	16.1	16.1	16	16.4	16.2	22	15.8	-11.2188
16.1	16.2	15.9	15.6	16	16.1	16	16.4	16.2	22	15.8	-11.3125
16.2	16.2	15.9	15.6	16.1	16.1	16	16.4	16.2	22	15.8	-11.1562
16.2	16.2	15.8	15.6	16.1	16.1	16	16.4	16.2	22	15.8	-11.2188
16.2	16.2	15.9	15.6	16.1	16.1	16	16.4	16.2	22	15.8	-11.25
16.2	16.2	15.9	15.6	16.1	16.1	16	16.4	16.2	22	15.8	-11.0938
16.2	16.2	15.9	15.6	16.1	16.1	16	16.4	16.2	22	15.8	-11.1875
16.2	16.2	15.9	15.6	16.1	16.1	16	16.4	16.2	22	15.8	-11.1875
16.2	16.2	15.9	15.6	16.1	16.1	16	16.5	16.2	22	15.8	-11.0312
16.2	16.2	15.9	15.6	16.1	16.1	16	16.5	16.2	22	15.8	-11.1562
16.2	16.2	15.9	15.6	16.1	16	16	16.5	16.2	22	15.8	-11.0938
16.2	16.2	15.9	15.6	16.1	16.1	16	16.5	16.2	22	15.8	-11
16.2	16.2	15.9	15.6	16.1	16.1	16	16.5	16.2	22	15.8	-11.1562
16.2	16.2	15.9	15.6	16.1	16.1	16	16.5	16.2	22	15.8	-11.0625
16.2	16.2	15.8	15.6	16.1	16.1	16	16.5	16.2	22	15.8	-11.125
16.2	16.2	15.9	15.6	16.1	16.1	16	16.5	16.2	22	15.8	-11
16.2	16.2	15.9	15.6	16.1	16.1	16	16.5	16.2	22	15.8	-11
16.2	16.2	15.9	15.6	16.1	16.1	16	16.5	16.2	22	15.8	-11.125
16.2	16.2	15.9	15.6	16.1	16.1	16	16.4	16.2	22	15.8	-10.9688
16.2	16.2	15.9	15.6	16.1	16.1	16	16.5	16.2	22	15.8	-11
16.2	16.2	15.9	15.6	16.1	16.1	16	16.5	16.2	22	15.8	-11.0312
16.2	16.2	15.9	15.6	16.1	16.1	16	16.5	16.2	22	15.8	-10.875
16.2	16.2	15.9	15.6	16	16.1	16	16.5	16.2	22	15.8	-10.9375
16.2	16.2	15.9	15.6	16.1	16.1	16	16.5	16.2	22	15.8	-11
16.2	16.2	15.9	15.6	16.1	16.1	16	16.5	16.2	22	15.8	-10.875
16.2	16.2	15.9	15.6	16.1	16.1	16	16.5	16.2	22	15.8	-11
16.2	16.2	15.9	15.6	16.1	16.1	16	16.5	16.2	22	15.8	-10.9375
16.2	16.2	15.9	15.6	16.1	16.1	16	16.5	16.2	22	15.8	-10.8125
16.2	16.2	15.9	15.6	16.1	16.1	16	16.5	16.2	22	15.8	-10.9375
16.2	16.2	15.9	15.6	16.1	16.1	16	16.5	16.2	22	15.8	-10.8438
16.2	16.2	15.9	15.6	16.1	16.1	16	16.5	16.2	22	15.8	-10.7812
16.2	16.2	15.9	15.6	16.1	16.1	16	16.5	16.2	22	15.8	-10.9062
16.2	16.2	15.9	15.6	16.1	16.1	16	16.5	16.2	22	15.8	-10.8125
16.2	16.2	15.9	15.6	16.1	16.1	16	16.5	16.2	22	15.8	-10.7188
16.2	16.2	15.9	15.6	16.1	16.1	16	16.5	16.2	22	15.8	-10.75
16.2	16.2	15.9	15.6	16.1	16.1	16	16.5	16.2	22	15.8	-10.75
16.2	16.2	15.9	15.6	16.1	16.1	16	16.5	16.2	22	15.8	-10.875
16.2	16.2	15.9	15.6	16.1	16.1	16	16.5	16.2	22.1	15.8	-10.6875
16.2	16.2	15.9	15.6	16.1	16.1	16	16.5	16.2	22	15.8	-10.7188
16.2	16.2	15.9	15.6	16.1	16.1	16	16.5	16.2	22	15.8	-10.7812
16.2	16.2	15.9	15.6	16.1	16.1	16	16.5	16.2	22	15.8	-10.625
16.2	16.2	15.9	15.6	16.1	16.1	16	16.5	16.2	22	15.8	-10.6875
16.2	16.2	15.9	15.6	16.1	16.1	16.1	16.5	16.2	22	15.8	-10.6875
16.2	16.2	15.9	15.6	16.1	16.1	16	16.5	16.2	22	15.8	-10.5625
16.2	16.2	15.9	15.6	16.1	16.1	16	16.5	16.2	22	15.8	-10.6875
16.2	16.2	15.9	15.6	16.1	16.1	16	16.5	16.2	22	15.8	-10.6562
16.2	16.2	15.9	15.6	16.1	16.1	16	16.5	16.2	22	15.8	-10.5312
16.2	16.2	15.9	15.6	16.1	16.1	16	16.5	16.2	22	15.8	-10.6562
16.2	16.2	15.9	15.6	16.1	16.1	16	16.5	16.2	22	15.8	-10.5938
16.2	16.2	15.9	15.6	16.1	16.1	16	16.5	16.2	22	15.8	-10.5
16.2	16.2	15.9	15.6	16.1	16.1	16	16.5	16.2	22	15.8	-10.625
16.2	16.2	15.9	15.6	16.1	16.1	16	16.5	16.2	22	15.8	-10.5312
16.2	16.2	15.9	15.6	16.1	16.1	16	16.5	16.2	22	15.8	-10.5
16.2	16.2	15.9	15.6	16.1	16.1	16	16.5	16.2	22	15.8	-10.625
16.2	16.2	15.9	15.6	16.1	16.1	16	16.5	16.2	22	15.8	-10.5
16.2	16.2	15.9	15.6	16.1	16.1	16	16.5	16.2	22	15.8	-10.5938
16.2	16.2	15.9	15.6	16.1	16.1	16	16.5	16.2	22	15.8	-10.4375
16.2	16.2	15.9	15.6	16.1	16.1	16	16.5	16.2	22	15.8	-10.5
16.2	16.2	15.9	15.6	16.1	16.1	16	16.5	16.2	22	15.8	-10.5312
16.2	16.2	15.9	15.6	16.1	16.1	16.1	16.5	16.2	22	15.8	-10.375
16.2	16.2	15.9	15.6	16.1	16.1	16.1	16.5	16.2	22	15.8	-10.4688
16.2	16.2	15.9	15.6	16.1	16.1	16	16.5	16.2	22	15.8	-10.4688
16.2	16.2	15.9	15.6	16.1	16.1	16.1	16.5	16.2	22	15.8	-10.3125
16.2	16.2	15.9	15.6	16.1	16.1	16.1	16.5	16.2	22	15.8	-10.4375
16.2	16.2	15.9	15.6	16.1	16.1	16.1	16.5	16.2	22	15.8	-10.375
16.2	16.2	15.9	15.6	16.1	16.1	16	16.5	16.2	22	15.8	-10.25
16.2	16.2	15.9	15.6	16.1	16.1	16.1	16.5	16.2	22	15.8	-10.375
16.2	16.2	15.9	15.6	16.1	16.1	16.1	16.5	16.2	22.1	15.8	-10.2812
16.2	16.2	15.9	15.6	16.1	16.1	16.1	16.5	16.2	22	15.8	-10.2188
16.2	16.2	15.9	15.6	16.1	16.1	16.1	16.5	16.2	22	15.8	-10.375
16.2	16.2	15.9	15.6	16.1	16.1	16.1	16.5	16.2	22	15.8	-10.25
16.2	16.2	15.9	15.6	16.1	16.1	16.1	16.5	16.2	22	15.8	-10.2188
16.2	16.2	15.9	15.6	16.1	16.1	16.1	16.5	16.2	22	15.8	-10.375
16.2	16.2	15.9	15.6	16.1	16.1	16.1	16.5	16.2	22	15.8	-10.2188
16.2	16.2	15.9	15.6	16.1	16.1	16.1	16.5	16.2	22.1	15.8	-10.25
16.2	16.2	15.9	15.6	16.1	16.1	16.1	16.5	16.2	22.1	15.8	-10.1875
16.2	16.2	15.9	15.6	16.1	16.1	16.1	16.5	16.2	22.1	15.7	-10.2188
16.2	16.2	15.9	15.6	16.1	16.1	16	16.5	16.2	22.1	15.7	-10.2812
16.2	16.2	15.9	15.6	16.1	16.1	16.1	16.5	16.2	22.1	15.7	-10.0938
16.2	16.2	15.9	15.6	16.1	16.1	16.1	16.5	16.2	22.1	15.7	-10.1562
16.2	16.2	15.9	15.6	16.1	16.1	16.1	16.5	16.2	22.1	15.7	-10.1562
16.2	16.2	15.9	15.6	16.1	16.1	16.1	16.5	16.2	22.1	15.7	-10.0312
16.2	16.2	15.9	15.6	16.1	16.1	16.1	16.5	16.2	22.1	15.7	-10.1562
16.2	16.2	15.9	15.6	16.1	16.1	16.1	16.5	16.2	22.1	15.7	-10.125
16.2	16.2	15.9	15.6	16.1	16.1	16.1	16.5	16.2	22.1	15.7	-10.0312
16.2	16.2	15.9	15.6	16.1	16.1	16.1	16.5	16.2	22.1	15.7	-10.1562
16.2	16.2	15.9	15.6	16.1	16.1	16.1	16.5	16.2	22.1	15.7	-10.0625
16.2	16.2	15.9	15.6	16.1	16.1	16.1	16.5	16.2	22.1	15.7	-10
16.2	16.2	15.9	15.6	16.1	16.1	16.1	16.5	16.2	22.1	15.7	-10.0938
16.2	16.2	15.9	15.6	16.1	16.1	16.1	16.5	16.2	22	15.7	-9.96875
16.2	16.2	15.9	15.7	16.1	16.1	16.1	16.5	16.2	22.1	15.7	-10
16.2	16.2	15.9	15.7	16.1	16.1	16.1	16.5	16.2	22.1	15.7	-10.0938
16.2	16.2	15.9	15.6	16.1	16.1	16.1	16.5	16.2	22.1	15.7	-9.96875
16.2	16.2	15.9	15.7	16.1	16.1	16.1	16.5	16.2	22.1	15.7	-9.96875
16.2	16.2	15.9	15.7	16.1	16.1	16.1	16.5	16.2	22.1	15.7	-10.0625
16.2	16.2	15.9	15.7	16.1	16.1	16.1	16.5	16.2	22.1	15.7	-9.9375
16.2	16.2	15.9	15.7	16.1	16.1	16.1	16.5	16.2	22.1	15.7	-9.96875
16.2	16.2	15.9	15.6	16.1	16.1	16.1	16.5	16.2	22.1	15.7	-9.84375
16.2	16.2	15.9	15.7	16.1	16.1	16	16.5	16.2	22.1	15.7	-9.9375
16.2	16.2	15.9	15.7	16.1	16.1	16.1	16.5	16.2	22.1	15.7	-9.9375
16.2	16.2	15.9	15.7	16.1	16.1	16.1	16.5	16.2	22.1	15.7	-9.8125
16.2	16.2	15.9	15.7	16.1	16.1	16.1	16.5	16.2	22.1	15.7	-9.96875
16.2	16.2	15.9	15.6	16.1	16.1	16.1	16.5	16.2	22.1	15.7	-9.9375
16.2	16.2	15.9	15.7	16.1	16.1	16.1	16.5	16.2	22.1	15.7	-9.78125
16.2	16.2	15.9	15.7	16.1	16.1	16.1	16.5	16.2	22.1	15.7	-9.90625
16.2	16.2	15.9	15.6	16.1	16.1	16.1	16.5	16.2	22.1	15.7	-9.78125
16.2	16.2	15.9	15.7	16.1	16.1	16.1	16.5	16.2	22.1	15.6	-9.75
16.2	16.2	15.9	15.7	16.1	16.1	16.1	16.5	16.2	22.1	15.7	-9.84375
16.2	16.2	15.9	15.7	16.1	16.1	16.1	16.5	16.2	22.1	15.7	-9.71875
16.2	16.2	15.9	15.7	16.1	16.1	16.1	16.6	16.2	22.1	15.7	-9.6875
16.2	16.3	15.9	15.7	16.1	16.1	16.1	16.6	16.2	22.1	15.7	-9.8125
16.2	16.3	15.9	15.7	16.1	16.1	16.1	16.6	16.2	22.1	15.7	-9.65625
16.2	16.3	15.9	15.7	16.1	16.1	16.1	16.6	16.2	22.1	15.7	-9.6875
16.2	16.3	15.9	15.7	16.1	16.1	16.1	16.6	16.2	22.1	15.7	-9.75
16.2	16.3	15.9	15.7	16.1	16.1	16.1	16.6	16.2	22.1	15.7	-9.625
16.2	16.3	15.9	15.7	16.1	16.1	16.1	16.6	16.2	22.1	15.7	-9.75
16.3	16.3	15.9	15.7	16.1	16.1	16.1	16.6	16.2	22.1	15.7	-9.59375
16.3	16.3	15.9	15.7	16.1	16.1	16.1	16.6	16.2	22.1	15.7	-9.6875
16.3	16.3	15.9	15.7	16.1	16.1	16.1	16.6	16.2	22.1	15.7	-9.6875
16.3	16.3	15.9	15.7	16.1	16.1	16.1	16.6	16.2	22.1	15.7	-9.53125
16.3	16.3	15.9	15.7	16.1	16.1	16.1	16.5	16.2	22.1	15.7	-9.65625
16.3	16.3	15.9	15.7	16.1	16.1	16.1	16.6	16.2	22.1	15.7	-9.59375
16.3	16.3	15.9	15.7	16.1	16.1	16	16.6	16.2	22.1	15.7	-9.46875
16.3	16.3	15.9	15.7	16.1	16.1	16.1	16.6	16.2	22.1	15.7	-9.625
16.3	16.3	15.9	15.7	16.1	16.1	16.1	16.6	16.2	22.1	15.7	-9.53125
16.3	16.3	15.9	15.7	16.1	16.1	16.1	16.6	16.2	22.1	15.7	-9.40625
16.3	16.3	15.9	15.7	16.1	16.2	16.1	16.6	16.2	22.1	15.7	-9.5625
16.3	16.3	15.9	15.6	16.1	16.2	16.1	16.6	16.2	22.1	15.7	-9.40625
16.3	16.3	15.9	15.7	16.1	16.2	16.1	16.6	16.2	22.1	15.7	-9.375
16.3	16.3	15.9	15.7	16.1	16.1	16.1	16.6	16.2	22.1	15.7	-9.5
16.3	16.3	15.9	15.7	16.1	16.2	16.1	16.6	16.2	22.1	15.7	-9.34375
16.3	16.3	15.9	15.7	16.1	16.2	16.1	16.6	16.2	22.1	15.7	-9.40625
16.3	16.3	15.9	15.7	16.1	16.2	16.1	16.6	16.2	22.1	15.7	-9.46875
16.3	16.3	15.9	15.7	16.2	16.2	16.1	16.6	16.2	22.1	15.7	-9.3125
16.3	16.3	15.9	15.7	16.2	16.2	16.1	16.5	16.2	22.1	15.7	-9.40625
16.3	16.3	15.9	15.7	16.2	16.2	16.1	16.6	16.2	22.1	15.7	-9.40625
16.3	16.3	15.9	15.7	16.2	16.2	16.1	16.6	16.2	22.1	15.7	-9.375
16.3	16.3	15.9	15.7	16.2	16.1	16.1	16.6	16.2	22.1	15.7	-9.375
16.3	16.3	15.9	15.7	16.2	16.2	16.1	16.6	16.2	22.1	15.7	-9.21875
16.3	16.3	15.9	15.7	16.1	16.2	16.1	16.6	16.2	22.1	15.7	-9.34375
16.3	16.3	15.9	15.6	16.2	16.2	16.1	16.6	16.2	22.1	15.7	-9.28125
16.3	16.3	15.9	15.7	16.2	16.2	16.1	16.6	16.2	22.1	15.7	-9.21875
16.3	16.3	15.9	15.7	16.2	16.2	16.1	16.6	16.2	22.1	15.7	-9.375
16.3	16.3	15.9	15.7	16.2	16.2	16.1	16.6	16.2	22.1	15.7	-9.25
16.3	16.3	15.9	15.7	16.2	16.2	16.1	16.6	16.2	22.1	15.7	-9.1875
16.3	16.3	15.9	15.7	16.2	16.2	16.1	16.6	16.2	22.1	15.7	-9.3125
16.3	16.3	15.9	15.7	16.2	16.2	16.1	16.6	16.2	22.1	15.7	-9.15625
16.3	16.3	15.9	15.7	16.2	16.2	16.1	16.6	16.2	22.1	15.7	-9.15625
16.3	16.3	15.9	15.7	16.2	16.2	16.1	16.6	16.2	22.1	15.7	-9.25
16.3	16.3	15.9	15.7	16.2	16.2	16.1	16.6	16.2	22.1	15.7	-9.09375
16.3	16.3	15.9	15.7	16.2	16.2	16.1	16.6	16.2	22.1	15.7	-9.15625
16.3	16.3	15.9	15.7	16.2	16.1	16.1	16.6	16.2	22.1	15.7	-9.21875
16.3	16.3	15.9	15.7	16.1	16.2	16.1	16.6	16.2	22.1	15.7	-9.0625
16.3	16.3	15.9	15.7	16.2	16.2	16.1	16.6	16.2	22.1	15.7	-9.15625
16.3	16.3	15.9	15.7	16.2	16.2	16.1	16.6	16.2	22.1	15.7	-9.15625
16.3	16.3	15.9	15.7	16.2	16.2	16.1	16.6	16.2	22.1	15.7	-9
16.3	16.3	15.9	15.7	16.2	16.2	16.1	16.6	16.2	22.1	15.7	-9.09375
16.3	16.3	15.9	15.7	16.2	16.2	16.1	16.6	16.2	22.1	15.7	-8.96875
16.3	16.3	15.9	15.7	16.2	16.2	16.1	16.6	16.2	22.1	15.7	-9.09375
16.3	16.3	15.9	15.7	16.2	16.2	16.1	16.6	16.2	22.1	15.7	-9.0625
16.3	16.3	15.9	15.7	16.2	16.2	16.1	16.6	16.2	22.1	15.7	-9
16.3	16.3	15.9	15.7	16.2	16.2	16.1	16.6	16.2	22.1	15.7	-9.125
16.3	16.3	15.9	15.7	16.2	16.2	16.1	16.6	16.2	22.1	15.7	-9.03125
16.3	16.3	15.9	15.7	16.2	16.2	16.1	16.6	16.2	22.1	15.7	-8.9375
16.3	16.3	15.9	15.7	16.2	16.1	16.1	16.6	16.2	22.1	15.7	-9.0625
16.3	16.3	16	15.7	16.2	16.2	16.1	16.6	16.2	22.1	15.7	-8.90625
16.3	16.3	15.9	15.7	16.2	16.2	16.1	16.6	16.2	22.1	15.7	-8.90625
16.3	16.3	16	15.7	16.2	16.2	16.1	16.6	16.2	22.1	15.7	-9.03125
16.3	16.3	16	15.7	16.2	16.2	16.1	16.6	16.2	22.1	15.7	-8.875
16.3	16.3	16	15.7	16.2	16.2	16.1	16.6	16.2	22.1	15.7	-8.9375
16.3	16.3	16	15.7	16.2	16.2	16.1	16.6	16.2	22.1	15.7	-9
16.3	16.3	16	15.7	16.2	16.2	16.1	16.6	16.2	22.1	15.7	-8.84375
16.3	16.3	16	15.7	16.2	16.2	16.1	16.6	16.2	22.1	15.7	-8.90625
16.3	16.3	16	15.7	16.2	16.2	16.1	16.6	16.2	22.1	15.7	-8.9375
16.3	16.3	16	15.7	16.2	16.2	16.1	16.6	16.2	22.1	15.7	-8.78125
16.3	16.3	16	15.7	16.2	16.2	16.1	16.6	16.2	22.1	15.7	-8.875
16.3	16.3	16	15.7	16.2	16.2	16.1	16.6	16.2	22.1	15.7	-8.75
16.3	16.3	16	15.7	16.2	16.1	16.1	16.6	16.2	22.1	15.7	-8.84375
16.3	16.3	16	15.7	16.2	16.2	16.1	16.6	16.2	22.1	15.7	-8.84375
16.3	16.3	16	15.7	16.2	16.2	16.1	16.6	16.2	22.1	15.7	-8.71875
16.3	16.3	16	15.7	16.2	16.2	16.1	16.6	16.2	22.1	15.7	-8.84375
16.3	16.3	16	15.7	16.2	16.2	16.1	16.6	16.2	22.1	15.7	-8.71875
16.3	16.3	16	15.7	16.2	16.2	16.1	16.6	16.2	22.1	15.7	-8.71875
16.3	16.3	16	15.7	16.2	16.2	16.1	16.6	16.2	22.1	15.7	-8.8125
16.3	16.3	16	15.7	16.2	16.2	16.1	16.6	16.2	22.1	15.7	-8.65625
16.3	16.3	16	15.7	16.2	16.2	16.1	16.6	16.2	22.1	15.7	-8.6875
16.3	16.3	16	15.7	16.2	16.2	16.1	16.6	16.2	22.1	15.7	-8.75
16.3	16.3	16	15.7	16.2	16.2	16.1	16.6	16.2	22.1	15.7	-8.59375
16.3	16.3	16	15.7	16.2	16.2	16.1	16.6	16.2	22.1	15.7	-8.625
16.3	16.3	16	15.7	16.2	16.1	16.1	16.6	16.2	22.1	15.7	-8.6875
16.3	16.3	16	15.7	16.2	16.2	16.1	16.6	16.2	22.1	15.7	-8.53125
16.3	16.3	16	15.7	16.2	16.2	16.1	16.7	16.2	22.1	15.7	-8.625
[truncated: 1 more rows]
