# Supplementary material for: Modeling of thermal errors for dual-spindle turning-milling compound machine tools based on hybrid networks
Source: Sci Rep. 2025 Dec 30;15:45697. doi: 10.1038/s41598-025-27599-1 (PMC12753745; doi:10.1038/s41598-025-27599-1)
Supplement: Supplementary file 1 — Supplementary Material 1 [file 41598_2025_27599_MOESM1_ESM.zip › data/data/5000.xlsx]

## Sheet: Sheet1
T1	T2	T3	T4	T5	T6	T7	T8	T9	T10	T11	Z
10.3	10.8	10.4	10.1	10.4	10.6	10.6	10.6	10.3	11.2	12.6	0
10.3	10.8	10.4	10.1	10.4	10.6	10.6	10.6	10.3	11.2	12.6	-0.09375
10.3	10.8	10.4	10.1	10.4	10.6	10.6	10.6	10.3	11.2	12.6	-0.15625
10.3	10.8	10.4	10.1	10.4	10.6	10.6	10.5	10.3	11.2	12.6	-0.21875
10.3	10.8	10.5	10.1	10.4	10.6	10.6	10.6	10.3	11.2	12.6	-0.28125
10.3	10.8	10.5	10.1	10.4	10.6	10.6	10.5	10.3	11.2	12.6	-0.34375
10.3	10.8	10.5	10.1	10.4	10.6	10.6	10.5	10.4	11.3	12.5	-0.40625
10.3	10.8	10.5	10.1	10.4	10.6	10.6	10.5	10.4	11.3	12.5	-0.4375
10.3	10.8	10.5	10.1	10.4	10.6	10.6	10.5	10.4	11.3	12.5	-0.46875
10.3	10.8	10.5	10.1	10.4	10.6	10.6	10.5	10.4	11.3	12.5	-0.53125
10.3	10.8	10.5	10.1	10.4	10.6	10.5	10.5	10.4	11.3	12.5	-0.5625
10.3	10.8	10.6	10.1	10.4	10.6	10.5	10.5	10.4	11.3	12.5	-0.59375
10.3	10.8	10.6	10.1	10.4	10.6	10.5	10.5	10.4	11.3	12.5	-0.71875
10.3	10.8	10.6	10.1	10.4	10.6	10.5	10.5	10.5	11.3	12.5	-0.78125
10.3	10.8	10.6	10.1	10.4	10.6	10.5	10.5	10.5	11.3	12.5	-0.8125
10.3	10.8	10.6	10.2	10.4	10.6	10.5	10.5	10.5	11.4	12.5	-0.875
10.3	10.9	10.6	10.2	10.4	10.6	10.5	10.5	10.5	11.4	12.5	-0.9375
10.3	10.9	10.6	10.1	10.4	10.6	10.5	10.5	10.5	11.4	12.5	-1.03125
10.4	10.9	10.6	10.2	10.4	10.6	10.5	10.5	10.5	11.4	12.4	-1.0625
10.4	10.9	10.6	10.2	10.4	10.6	10.5	10.5	10.5	11.4	12.4	-1.0625
10.4	10.9	10.6	10.2	10.4	10.6	10.5	10.5	10.5	11.5	12.4	-1.21875
10.4	10.9	10.7	10.2	10.4	10.6	10.5	10.5	10.5	11.5	12.4	-1.25
10.4	10.9	10.7	10.2	10.4	10.6	10.5	10.5	10.6	11.5	12.4	-1.28125
10.4	10.9	10.7	10.2	10.4	10.6	10.5	10.5	10.6	11.5	12.4	-1.3125
10.4	10.9	10.7	10.2	10.4	10.6	10.5	10.5	10.6	11.5	12.4	-1.40625
10.4	10.9	10.7	10.2	10.4	10.6	10.5	10.5	10.6	11.6	12.4	-1.46875
10.4	10.9	10.7	10.2	10.4	10.6	10.5	10.5	10.6	11.6	12.4	-1.5
10.4	10.9	10.7	10.2	10.4	10.6	10.5	10.5	10.6	11.6	12.4	-1.53125
10.4	11	10.7	10.2	10.4	10.6	10.5	10.5	10.6	11.6	12.4	-1.59375
10.4	11	10.7	10.2	10.4	10.6	10.5	10.5	10.6	11.6	12.4	-1.65625
10.4	11	10.7	10.2	10.4	10.6	10.5	10.5	10.6	11.7	12.4	-1.71875
10.4	11	10.7	10.2	10.4	10.6	10.5	10.5	10.6	11.7	12.4	-1.75
10.4	11	10.7	10.2	10.4	10.6	10.5	10.5	10.6	11.7	12.4	-1.8125
10.4	11	10.7	10.2	10.4	10.6	10.5	10.5	10.6	11.7	12.4	-1.875
10.4	11	10.7	10.2	10.4	10.7	10.4	10.5	10.6	11.7	12.3	-1.9375
10.5	11	10.8	10.2	10.4	10.6	10.5	10.5	10.6	11.8	12.3	-2.03125
10.5	11	10.8	10.2	10.4	10.7	10.5	10.5	10.7	11.8	12.3	-2.09375
10.5	11.1	10.8	10.2	10.4	10.7	10.5	10.5	10.7	11.8	12.3	-2.125
10.5	11.1	10.8	10.2	10.4	10.7	10.5	10.5	10.7	11.8	12.3	-2.1875
10.5	11.1	10.8	10.2	10.4	10.7	10.5	10.5	10.7	11.9	12.3	-2.28125
10.5	11.1	10.8	10.2	10.4	10.7	10.4	10.5	10.7	11.9	12.3	-2.34375
10.5	11.1	10.8	10.2	10.4	10.7	10.5	10.5	10.7	11.9	12.3	-2.40625
10.5	11.1	10.8	10.2	10.4	10.7	10.5	10.5	10.7	11.9	12.3	-2.4375
10.5	11.1	10.8	10.2	10.5	10.7	10.5	10.5	10.7	11.9	12.3	-2.5
10.5	11.2	10.8	10.3	10.5	10.7	10.5	10.5	10.7	12	12.3	-2.59375
10.5	11.2	10.8	10.3	10.5	10.7	10.5	10.5	10.7	12	12.3	-2.625
10.5	11.2	10.9	10.3	10.4	10.7	10.4	10.5	10.7	12	12.3	-2.6875
10.5	11.2	10.9	10.3	10.5	10.7	10.5	10.5	10.7	12.1	12.3	-2.78125
10.6	11.2	10.9	10.3	10.5	10.7	10.4	10.5	10.8	12.1	12.3	-2.84375
10.5	11.2	10.9	10.3	10.5	10.7	10.4	10.5	10.8	12.1	12.3	-2.875
10.6	11.2	10.9	10.3	10.5	10.7	10.4	10.5	10.8	12.1	12.3	-2.9375
10.6	11.2	10.9	10.3	10.5	10.7	10.4	10.5	10.8	12.2	12.3	-3.03125
10.6	11.2	10.9	10.3	10.5	10.7	10.4	10.5	10.8	12.2	12.3	-3.0625
10.6	11.2	10.9	10.3	10.5	10.7	10.4	10.5	10.8	12.2	12.3	-3.15625
10.6	11.3	10.9	10.3	10.5	10.7	10.4	10.5	10.8	12.2	12.3	-3.25
10.6	11.3	11	10.3	10.5	10.7	10.4	10.5	10.8	12.3	12.3	-3.3125
10.6	11.3	11	10.3	10.5	10.7	10.5	10.5	10.8	12.3	12.3	-3.40625
10.6	11.3	11	10.3	10.4	10.7	10.5	10.5	10.8	12.3	12.2	-3.5
10.6	11.3	11	10.3	10.5	10.7	10.5	10.5	10.8	12.3	12.2	-3.5625
10.6	11.3	11	10.3	10.5	10.7	10.4	10.5	10.8	12.4	12.2	-3.59375
10.6	11.3	11	10.3	10.5	10.7	10.4	10.5	10.8	12.4	12.2	-3.65625
10.6	11.3	11	10.3	10.5	10.7	10.5	10.5	10.8	12.4	12.2	-3.78125
10.7	11.3	11	10.3	10.5	10.7	10.4	10.5	10.9	12.4	12.2	-3.875
10.7	11.3	11	10.3	10.5	10.7	10.5	10.5	10.9	12.5	12.2	-3.9375
10.7	11.3	11	10.3	10.5	10.7	10.5	10.6	10.9	12.5	12.2	-4
10.7	11.4	11	10.3	10.5	10.7	10.4	10.5	10.9	12.5	12.2	-4.0625
10.7	11.4	11.1	10.3	10.5	10.7	10.4	10.6	10.9	12.6	12.2	-4.15625
10.7	11.4	11.1	10.4	10.5	10.7	10.4	10.6	10.9	12.6	12.2	-4.25
10.7	11.4	11.1	10.4	10.5	10.7	10.5	10.6	10.9	12.6	12.2	-4.28125
10.7	11.4	11.1	10.4	10.5	10.7	10.5	10.6	10.9	12.6	12.2	-4.34375
10.7	11.4	11.1	10.4	10.5	10.7	10.5	10.6	10.9	12.7	12.2	-4.4375
10.7	11.4	11.1	10.4	10.5	10.7	10.5	10.6	10.9	12.7	12.2	-4.5
10.7	11.4	11.1	10.4	10.5	10.7	10.5	10.6	10.9	12.7	12.2	-4.5625
10.7	11.4	11.1	10.4	10.5	10.7	10.5	10.6	10.9	12.7	12.2	-4.625
10.7	11.5	11.1	10.4	10.5	10.7	10.5	10.6	10.9	12.8	12.2	-4.71875
10.7	11.5	11.2	10.4	10.5	10.7	10.5	10.6	10.9	12.8	12.2	-4.78125
10.7	11.5	11.2	10.4	10.5	10.7	10.5	10.6	10.9	12.8	12.2	-4.875
10.7	11.5	11.2	10.4	10.5	10.8	10.5	10.6	11	12.8	12.2	-4.9375
10.7	11.5	11.2	10.4	10.5	10.8	10.5	10.6	11	12.9	12.2	-4.96875
10.8	11.5	11.2	10.4	10.5	10.8	10.5	10.6	11	12.9	12.2	-5.03125
10.8	11.5	11.2	10.4	10.5	10.8	10.5	10.6	11	12.9	12.2	-5.125
10.8	11.5	11.2	10.4	10.5	10.8	10.5	10.6	11	13	12.2	-5.1875
10.8	11.5	11.2	10.4	10.5	10.8	10.5	10.6	11	13	12.2	-5.21875
10.8	11.5	11.2	10.4	10.5	10.8	10.5	10.6	11	13	12.1	-5.28125
10.8	11.5	11.2	10.4	10.5	10.8	10.5	10.7	11	13	12.2	-5.34375
10.8	11.6	11.2	10.5	10.5	10.8	10.5	10.6	11	13	12.1	-5.40625
10.8	11.6	11.2	10.5	10.5	10.8	10.4	10.7	11	13.1	12.1	-5.5
10.8	11.6	11.2	10.5	10.5	10.8	10.5	10.7	11	13.1	12.1	-5.5625
10.8	11.6	11.3	10.5	10.5	10.8	10.5	10.7	11	13.1	12.1	-5.625
10.8	11.6	11.3	10.5	10.5	10.8	10.5	10.7	11	13.1	12.1	-5.71875
10.8	11.6	11.3	10.5	10.5	10.8	10.5	10.7	11	13.2	12.1	-5.78125
10.8	11.6	11.3	10.5	10.5	10.8	10.5	10.7	11	13.2	12.1	-5.8125
10.9	11.6	11.3	10.5	10.5	10.8	10.5	10.7	11	13.2	12.1	-5.90625
10.9	11.6	11.3	10.5	10.5	10.8	10.5	10.7	11.1	13.2	12.1	-6
10.9	11.6	11.3	10.5	10.6	10.8	10.5	10.7	11.1	13.3	12.1	-6.03125
10.9	11.6	11.3	10.5	10.6	10.8	10.5	10.7	11.1	13.3	12.1	-6.09375
10.9	11.6	11.3	10.5	10.6	10.8	10.5	10.7	11.1	13.3	12.1	-6.21875
10.9	11.6	11.3	10.5	10.6	10.8	10.5	10.7	11.1	13.3	12.1	-6.28125
10.9	11.6	11.3	10.5	10.5	10.8	10.5	10.7	11.1	13.4	12.1	-6.34375
10.9	11.7	11.4	10.5	10.6	10.8	10.5	10.7	11.1	13.4	12.1	-6.46875
10.9	11.7	11.4	10.5	10.6	10.8	10.5	10.7	11.1	13.4	12.1	-6.53125
10.9	11.7	11.4	10.6	10.6	10.8	10.5	10.7	11.1	13.4	12.1	-6.5625
10.9	11.7	11.4	10.5	10.6	10.8	10.5	10.7	11.1	13.4	12.1	-6.625
10.9	11.7	11.4	10.6	10.6	10.8	10.5	10.7	11.1	13.4	12.1	-6.6875
10.9	11.7	11.4	10.6	10.6	10.8	10.5	10.7	11.1	13.5	12.1	-6.75
11	11.7	11.4	10.6	10.6	10.9	10.5	10.7	11.2	13.5	12.1	-6.84375
11	11.7	11.4	10.6	10.6	10.9	10.5	10.8	11.2	13.5	12.1	-6.875
11	11.7	11.4	10.6	10.6	10.9	10.5	10.8	11.2	13.5	12.1	-6.96875
11	11.8	11.4	10.6	10.6	10.9	10.5	10.8	11.2	13.6	12.1	-7.0625
11	11.8	11.4	10.6	10.6	10.9	10.6	10.8	11.2	13.6	12.1	-7.09375
11	11.8	11.5	10.6	10.6	10.9	10.6	10.8	11.2	13.6	12.1	-7.15625
11	11.8	11.5	10.6	10.6	10.9	10.6	10.8	11.2	13.6	12.1	-7.25
11	11.8	11.5	10.6	10.6	10.9	10.6	10.8	11.2	13.6	12.1	-7.34375
11	11.8	11.5	10.6	10.6	10.9	10.6	10.8	11.2	13.7	12.1	-7.375
11.1	11.8	11.4	10.6	10.6	10.9	10.6	10.8	11.2	13.7	12.1	-7.4375
11.1	11.8	11.5	10.6	10.6	10.9	10.6	10.8	11.2	13.7	12.1	-7.53125
11.1	11.8	11.5	10.7	10.6	10.9	10.6	10.8	11.2	13.7	12.1	-7.625
11.1	11.9	11.5	10.7	10.6	10.9	10.6	10.8	11.2	13.8	12	-7.65625
11.1	11.9	11.5	10.7	10.6	10.9	10.6	10.8	11.2	13.8	12	-7.78125
11.1	11.9	11.5	10.7	10.7	10.9	10.5	10.8	11.2	13.8	12	-7.84375
11.1	11.9	11.5	10.7	10.7	10.9	10.6	10.9	11.2	13.8	12	-7.90625
11.1	11.9	11.6	10.7	10.6	10.9	10.6	10.9	11.2	13.8	12	-8
11.1	11.9	11.6	10.7	10.7	10.9	10.6	10.9	11.3	13.9	12	-8.09375
11.1	11.9	11.6	10.7	10.7	10.9	10.6	10.9	11.3	13.9	12	-8.15625
11.2	11.9	11.6	10.7	10.7	11	10.6	10.9	11.3	13.9	12	-8.25
11.2	11.9	11.6	10.7	10.7	11	10.6	10.9	11.3	13.9	12	-8.28125
11.2	11.9	11.6	10.7	10.7	11	10.6	10.9	11.3	14	12	-8.34375
11.2	11.9	11.6	10.7	10.7	11	10.6	10.9	11.3	14	12	-8.4375
11.2	12	11.6	10.7	10.7	11	10.6	10.9	11.3	14	12	-8.5
11.2	12	11.6	10.7	10.7	11	10.6	10.9	11.3	14	12	-8.5625
11.2	12	11.6	10.7	10.7	11	10.6	10.9	11.3	14	12	-8.65625
11.2	12	11.6	10.7	10.7	11	10.6	10.9	11.3	14.1	12	-8.78125
11.2	12	11.6	10.7	10.7	11	10.6	10.9	11.3	14.1	12	-8.84375
11.2	12	11.6	10.7	10.7	11	10.6	10.9	11.3	14.1	12	-8.9375
11.2	12	11.6	10.7	10.7	11	10.6	10.9	11.3	14.1	12	-9.03125
11.2	12	11.6	10.8	10.7	11	10.6	11	11.3	14.1	12	-9.125
11.3	12.1	11.6	10.8	10.7	11	10.7	11	11.3	14.1	12	-9.15625
11.3	12.1	11.6	10.8	10.7	11	10.7	11	11.3	14.2	12	-9.25
11.3	12.1	11.7	10.8	10.7	11	10.7	11	11.3	14.2	12	-9.34375
11.3	12.1	11.7	10.8	10.7	11	10.7	11	11.3	14.2	12	-9.375
11.3	12.1	11.7	10.8	10.7	11	10.7	11	11.3	14.2	12	-9.40625
11.3	12.1	11.7	10.8	10.7	11	10.6	11	11.3	14.2	12	-9.53125
11.3	12.1	11.7	10.8	10.7	11	10.7	11	11.3	14.3	12	-9.59375
11.3	12.1	11.7	10.8	10.7	11.1	10.7	11	11.3	14.3	12	-9.6875
11.3	12.1	11.7	10.8	10.7	11.1	10.7	11	11.3	14.3	12	-9.71875
11.3	12.1	11.7	10.8	10.7	11.1	10.7	11	11.3	14.3	12	-9.75
11.3	12.1	11.7	10.8	10.7	11.1	10.7	11	11.3	14.3	12	-9.84375
11.3	12.1	11.7	10.8	10.7	11.1	10.7	11.1	11.4	14.3	12	-9.9375
11.3	12.2	11.7	10.8	10.8	11.1	10.7	11.1	11.4	14.4	12	-9.96875
11.4	12.2	11.7	10.8	10.8	11.1	10.7	11.1	11.4	14.4	12	-10.0625
11.4	12.2	11.7	10.8	10.8	11.1	10.7	11	11.4	14.4	12	-10.1562
11.4	12.2	11.7	10.8	10.8	11.1	10.7	11.1	11.4	14.4	12	-10.1875
11.4	12.2	11.7	10.9	10.8	11.1	10.7	11.1	11.4	14.4	12	-10.2188
11.4	12.2	11.8	10.9	10.8	11.1	10.7	11.1	11.4	14.4	12	-10.3438
11.4	12.2	11.8	10.9	10.7	11.1	10.7	11.1	11.4	14.5	12	-10.4688
11.4	12.2	11.8	10.9	10.8	11.1	10.7	11.1	11.4	14.5	12	-10.5312
11.4	12.2	11.8	10.8	10.8	11.1	10.7	11.1	11.4	14.5	12	-10.6562
11.4	12.2	11.8	10.9	10.8	11.1	10.7	11.2	11.4	14.5	12	-10.75
11.4	12.2	11.8	10.9	10.8	11.2	10.7	11.2	11.4	14.5	12	-10.7812
11.4	12.3	11.8	10.9	10.8	11.2	10.7	11.2	11.4	14.5	12	-10.8438
11.4	12.3	11.8	10.9	10.8	11.2	10.7	11.2	11.4	14.6	12	-10.9375
11.4	12.3	11.8	10.9	10.8	11.2	10.7	11.2	11.4	14.6	12	-10.9688
11.5	12.3	11.8	10.9	10.8	11.2	10.7	11.2	11.4	14.6	12	-10.9688
11.5	12.3	11.8	10.9	10.8	11.2	10.7	11.2	11.4	14.6	12	-11.0625
11.5	12.3	11.8	10.9	10.8	11.2	10.7	11.2	11.4	14.6	12	-11.125
11.5	12.3	11.8	10.9	10.8	11.2	10.7	11.2	11.4	14.6	12	-11.2188
11.5	12.3	11.9	11	10.8	11.2	10.7	11.2	11.4	14.7	12	-11.3125
11.5	12.3	11.9	10.9	10.8	11.2	10.7	11.2	11.4	14.7	12	-11.3438
11.5	12.3	11.9	11	10.9	11.2	10.8	11.2	11.4	14.7	12	-11.4062
11.5	12.3	11.9	11	10.9	11.2	10.8	11.2	11.4	14.7	11.9	-11.5
11.5	12.3	11.9	11	10.9	11.2	10.8	11.2	11.5	14.7	12	-11.5312
11.5	12.4	11.9	11	10.9	11.2	10.8	11.3	11.5	14.7	11.9	-11.5938
11.5	12.4	11.9	11	10.9	11.2	10.8	11.2	11.5	14.8	11.9	-11.6562
11.6	12.4	11.9	11	10.9	11.2	10.8	11.3	11.5	14.8	11.9	-11.75
11.6	12.4	11.9	11	10.9	11.2	10.7	11.3	11.5	14.8	11.9	-11.8438
11.6	12.4	11.9	11	10.9	11.2	10.8	11.3	11.5	14.8	11.9	-11.9062
11.6	12.4	11.9	11	10.9	11.2	10.8	11.3	11.5	14.8	11.9	-12
11.6	12.4	11.9	11	10.9	11.2	10.8	11.3	11.5	14.8	11.9	-12.0312
11.6	12.4	11.9	11	10.9	11.2	10.8	11.3	11.5	14.8	11.9	-12.0938
11.6	12.4	11.9	11	10.9	11.3	10.8	11.3	11.5	14.9	11.9	-12.1562
11.6	12.4	12	11.1	10.9	11.3	10.8	11.3	11.5	14.9	11.9	-12.25
11.6	12.4	12	11.1	10.9	11.3	10.8	11.3	11.5	14.9	11.9	-12.375
11.6	12.5	12	11.1	10.9	11.3	10.8	11.3	11.5	14.9	11.9	-12.4688
11.6	12.5	12	11.1	10.9	11.3	10.8	11.3	11.5	14.9	11.9	-12.5938
11.6	12.5	12	11.1	10.9	11.3	10.8	11.3	11.5	14.9	11.9	-12.625
11.6	12.5	12	11.1	10.9	11.3	10.8	11.4	11.5	15	11.9	-12.6875
11.6	12.5	12	11.1	10.9	11.3	10.8	11.4	11.5	15	11.9	-12.75
11.6	12.5	12	11.1	11	11.3	10.8	11.4	11.5	15	11.9	-12.8125
11.6	12.5	12	11.1	10.9	11.3	10.8	11.4	11.5	15	11.9	-12.9062
11.7	12.5	12.1	11.1	11	11.3	10.9	11.4	11.5	15	11.9	-12.9688
11.7	12.5	12.1	11.1	11	11.3	10.9	11.4	11.5	15	11.9	-13.0312
11.7	12.5	12.1	11.2	11	11.3	10.9	11.4	11.5	15.1	11.9	-13.125
11.7	12.5	12.1	11.2	11	11.3	10.9	11.4	11.6	15.1	11.9	-13.1875
11.7	12.5	12.1	11.2	11	11.3	10.9	11.4	11.6	15.1	11.9	-13.2188
11.7	12.5	12.1	11.2	11	11.3	10.9	11.4	11.6	15.1	11.9	-13.25
11.7	12.5	12.1	11.2	11	11.3	10.9	11.4	11.6	15.1	11.9	-13.2812
11.7	12.6	12.1	11.2	11	11.3	10.9	11.4	11.6	15.1	11.9	-13.3438
11.7	12.6	12.1	11.2	11	11.3	10.9	11.4	11.6	15.1	11.9	-13.4062
11.7	12.6	12.1	11.2	11	11.3	10.9	11.4	11.6	15.2	11.9	-13.5312
11.7	12.6	12.1	11.2	11	11.3	10.9	11.5	11.6	15.2	11.9	-13.6562
11.8	12.6	12.1	11.2	11	11.3	10.9	11.5	11.6	15.2	11.9	-13.6875
11.8	12.6	12.1	11.2	11	11.4	10.9	11.5	11.6	15.2	11.9	-13.7188
11.8	12.6	12.2	11.2	11	11.4	10.9	11.5	11.6	15.2	11.9	-13.7812
11.8	12.6	12.2	11.2	11	11.4	10.9	11.5	11.6	15.2	11.9	-13.8438
11.8	12.6	12.2	11.2	11.1	11.4	10.9	11.5	11.6	15.3	11.9	-13.875
11.8	12.6	12.2	11.2	11.1	11.4	10.9	11.5	11.6	15.3	11.9	-13.9062
11.8	12.7	12.2	11.3	11.1	11.4	10.9	11.5	11.6	15.3	11.9	-14
11.8	12.7	12.2	11.3	11.1	11.4	10.9	11.5	11.6	15.3	11.9	-14.0938
11.8	12.7	12.2	11.3	11.1	11.4	10.9	11.5	11.6	15.3	11.9	-14.1562
11.8	12.7	12.2	11.3	11.1	11.4	10.9	11.5	11.6	15.3	11.9	-14.2188
11.8	12.7	12.2	11.3	11.1	11.4	11	11.5	11.6	15.3	11.9	-14.3438
11.8	12.7	12.2	11.3	11.1	11.4	11	11.5	11.6	15.4	11.9	-14.4375
11.8	12.7	12.2	11.3	11.1	11.4	11	11.5	11.6	15.4	11.9	-14.4688
11.9	12.7	12.2	11.3	11	11.4	11	11.6	11.6	15.4	11.9	-14.5
11.9	12.7	12.3	11.3	11.1	11.4	11	11.6	11.6	15.4	11.9	-14.625
11.9	12.7	12.3	11.3	11.1	11.4	11	11.6	11.6	15.4	11.9	-14.6562
11.9	12.7	12.2	11.3	11.2	11.4	11	11.6	11.6	15.4	11.9	-14.6875
11.9	12.8	12.3	11.3	11.2	11.4	11	11.6	11.6	15.5	11.9	-14.7812
11.9	12.8	12.3	11.3	11.2	11.4	11	11.6	11.7	15.5	11.9	-14.8125
11.9	12.8	12.3	11.3	11.2	11.4	11	11.6	11.7	15.5	11.9	-14.8125
11.9	12.8	12.3	11.4	11.2	11.4	11	11.6	11.7	15.5	11.9	-14.8438
11.9	12.8	12.3	11.4	11.2	11.5	11	11.6	11.7	15.5	11.9	-14.9375
11.9	12.8	12.3	11.4	11.2	11.5	10.9	11.6	11.7	15.5	11.9	-14.9375
12	12.8	12.3	11.4	11.2	11.4	11	11.6	11.7	15.5	11.9	-15
12	12.8	12.3	11.4	11.2	11.5	11	11.6	11.7	15.5	11.9	-15.0312
12	12.9	12.4	11.4	11.2	11.5	11	11.6	11.7	15.6	11.9	-15.0312
12	12.9	12.4	11.4	11.2	11.5	11	11.6	11.7	15.6	11.9	-15.1562
12	12.9	12.4	11.4	11.2	11.5	11	11.6	11.7	15.6	11.9	-15.1875
12	12.9	12.4	11.4	11.2	11.5	11.1	11.6	11.7	15.6	11.9	-15.25
12	12.9	12.4	11.4	11.2	11.5	11.1	11.6	11.7	15.6	11.9	-15.3125
12	12.9	12.4	11.4	11.2	11.5	11.1	11.7	11.7	15.6	11.9	-15.375
12	12.9	12.4	11.4	11.2	11.5	11.1	11.7	11.7	15.7	11.9	-15.375
12.1	12.9	12.4	11.4	11.2	11.5	11.1	11.7	11.7	15.7	11.9	-15.4375
12.1	12.9	12.4	11.5	11.3	11.5	11.1	11.7	11.7	15.7	11.9	-15.5
12.1	13	12.4	11.5	11.3	11.5	11.1	11.7	11.7	15.7	11.9	-15.5625
12.1	13	12.4	11.5	11.3	11.5	11.1	11.7	11.7	15.7	11.9	-15.5625
12.1	13	12.4	11.5	11.3	11.5	11.1	11.7	11.7	15.8	11.9	-15.625
12.1	13	12.4	11.4	11.3	11.5	11.1	11.7	11.7	15.8	11.9	-15.7188
12.1	13	12.4	11.5	11.3	11.5	11.1	11.7	11.8	15.8	11.9	-15.75
12.1	13	12.5	11.5	11.3	11.6	11.1	11.7	11.7	15.8	11.9	-15.8125
12.1	13	12.5	11.5	11.3	11.6	11.1	11.7	11.7	15.8	11.9	-15.875
12.1	13	12.5	11.5	11.3	11.6	11.1	11.7	11.7	15.8	11.9	-15.9688
12.1	13	12.5	11.5	11.3	11.6	11.2	11.7	11.8	15.8	11.9	-16.0312
12.1	13	12.5	11.5	11.3	11.6	11.2	11.7	11.8	15.9	11.9	-16.1562
12.2	13	12.5	11.5	11.3	11.6	11.1	11.8	11.8	15.8	11.9	-16.1875
12.2	13	12.5	11.5	11.3	11.6	11.2	11.8	11.8	15.9	11.9	-16.3125
12.2	13	12.5	11.5	11.3	11.6	11.2	11.8	11.8	15.9	11.9	-16.375
12.2	13	12.5	11.5	11.3	11.6	11.2	11.8	11.8	15.9	11.9	-16.4062
12.2	13.1	12.5	11.5	11.3	11.6	11.2	11.8	11.8	15.9	11.9	-16.4688
12.2	13	12.5	11.6	11.3	11.6	11.2	11.8	11.8	15.9	11.9	-16.5312
12.2	13.1	12.5	11.6	11.4	11.6	11.2	11.8	11.8	15.9	11.9	-16.5938
12.2	13.1	12.5	11.6	11.4	11.6	11.2	11.8	11.8	16	11.9	-16.625
12.2	13.1	12.5	11.6	11.4	11.6	11.2	11.8	11.8	16	11.9	-16.6875
12.2	13.1	12.5	11.6	11.4	11.6	11.2	11.8	11.8	16	11.9	-16.7812
12.2	13.1	12.5	11.6	11.4	11.6	11.2	11.8	11.8	16	11.9	-16.8125
12.2	13.1	12.5	11.6	11.4	11.6	11.2	11.8	11.8	16	11.9	-16.8438
12.2	13.1	12.5	11.6	11.4	11.6	11.2	11.8	11.8	16	11.9	-16.9062
12.3	13.1	12.5	11.6	11.4	11.6	11.2	11.9	11.8	16	11.9	-16.9062
12.3	13.1	12.5	11.6	11.4	11.6	11.2	11.9	11.8	16.1	11.9	-16.9375
12.3	13.1	12.6	11.6	11.4	11.6	11.2	11.9	11.8	16.1	11.9	-16.9688
12.3	13.2	12.6	11.6	11.4	11.6	11.2	11.9	11.8	16.1	11.9	-17.0312
12.3	13.2	12.6	11.6	11.4	11.6	11.3	11.9	11.8	16.1	11.9	-17.0312
12.3	13.2	12.6	11.6	11.4	11.6	11.3	11.9	11.8	16.1	11.9	-17.0625
12.3	13.2	12.6	11.6	11.4	11.6	11.3	11.9	11.8	16.1	11.9	-17.125
12.3	13.2	12.6	11.6	11.4	11.7	11.3	11.9	11.9	16.2	11.9	-17.1562
12.3	13.2	12.6	11.6	11.4	11.7	11.3	11.9	11.9	16.2	11.9	-17.1875
12.3	13.2	12.6	11.7	11.5	11.7	11.3	11.9	11.9	16.2	11.9	-17.25
12.3	13.2	12.6	11.7	11.5	11.7	11.3	11.9	11.9	16.2	11.9	-17.3125
12.3	13.2	12.6	11.7	11.5	11.7	11.3	11.9	11.9	16.2	11.9	-17.3438
12.4	13.2	12.6	11.7	11.4	11.7	11.3	11.9	11.9	16.2	11.9	-17.375
12.4	13.2	12.6	11.7	11.5	11.7	11.3	11.9	11.9	16.2	11.9	-17.4375
12.4	13.2	12.6	11.7	11.5	11.7	11.3	11.9	11.9	16.2	11.8	-17.5
12.4	13.3	12.6	11.7	11.5	11.7	11.3	12	11.9	16.2	11.8	-17.5312
12.4	13.3	12.6	11.7	11.5	11.7	11.3	12	11.9	16.2	11.8	-17.5625
12.4	13.3	12.7	11.7	11.5	11.7	11.3	12	11.9	16.2	11.8	-17.625
12.4	13.3	12.7	11.7	11.5	11.7	11.3	12	11.9	16.3	11.8	-17.7188
12.4	13.3	12.7	11.7	11.5	11.7	11.3	12	11.9	16.3	11.8	-17.75
12.4	13.3	12.7	11.7	11.5	11.7	11.3	12	11.9	16.3	11.8	-17.7812
12.4	13.3	12.7	11.7	11.5	11.7	11.3	12	11.9	16.3	11.8	-17.8438
12.4	13.3	12.7	11.8	11.5	11.7	11.3	12	11.9	16.3	11.8	-17.9062
12.4	13.3	12.7	11.8	11.5	11.7	11.3	12	11.9	16.3	11.8	-17.9375
12.5	13.3	12.7	11.8	11.6	11.7	11.4	12	11.9	16.3	11.8	-17.9688
12.5	13.3	12.7	11.8	11.6	11.8	11.4	12.1	11.9	16.3	11.8	-18.0938
12.5	13.3	12.7	11.8	11.6	11.8	11.4	12.1	11.9	16.4	11.8	-18.1562
12.5	13.3	12.7	11.8	11.6	11.8	11.4	12.1	11.9	16.4	11.8	-18.1562
12.5	13.3	12.7	11.8	11.6	11.8	11.4	12.1	11.9	16.4	11.8	-18.125
12.5	13.4	12.7	11.8	11.6	11.8	11.4	12.1	11.9	16.4	11.8	-18.1562
12.5	13.4	12.8	11.8	11.6	11.8	11.4	12.1	11.9	16.4	11.8	-18.2188
12.5	13.4	12.8	11.8	11.6	11.8	11.4	12.1	11.9	16.4	11.8	-18.25
12.5	13.4	12.8	11.8	11.6	11.8	11.4	12.1	11.9	16.4	11.8	-18.3125
12.5	13.4	12.8	11.8	11.6	11.8	11.4	12.1	11.9	16.4	11.8	-18.375
12.5	13.4	12.8	11.8	11.6	11.8	11.4	12.1	11.9	16.4	11.8	-18.4688
12.5	13.4	12.8	11.9	11.6	11.8	11.4	12.1	11.9	16.5	11.8	-18.5
12.5	13.4	12.8	11.9	11.6	11.8	11.4	12.1	11.9	16.5	11.8	-18.5625
12.5	13.4	12.8	11.9	11.6	11.8	11.4	12.1	11.9	16.5	11.8	-18.6562
12.6	13.4	12.8	11.9	11.6	11.8	11.4	12.1	12	16.5	11.8	-18.6875
12.6	13.4	12.8	11.9	11.6	11.8	11.4	12.2	12	16.5	11.8	-18.75
12.6	13.4	12.8	11.9	11.6	11.8	11.4	12.2	12	16.5	11.8	-18.8125
12.6	13.4	12.8	11.9	11.6	11.8	11.4	12.2	12	16.5	11.8	-18.8438
12.6	13.4	12.8	11.9	11.7	11.8	11.5	12.2	12	16.5	11.8	-18.875
12.6	13.4	12.9	11.9	11.7	11.9	11.5	12.2	12	16.5	11.8	-18.9375
12.6	13.4	12.9	11.9	11.7	11.9	11.5	12.2	12	16.6	11.8	-19
12.6	13.4	12.9	11.9	11.7	11.8	11.5	12.2	12	16.6	11.8	-19.0312
12.6	13.5	12.9	11.9	11.6	11.9	11.5	12.2	12	16.6	11.8	-19.0312
12.6	13.5	12.9	11.9	11.7	11.9	11.5	12.2	12	16.6	11.8	-19.0625
12.6	13.5	12.9	11.9	11.7	11.9	11.5	12.2	12	16.6	11.8	-19.0938
12.6	13.5	12.9	12	11.7	11.9	11.5	12.2	12	16.6	11.8	-19.1562
12.6	13.5	12.9	12	11.7	11.9	11.5	12.2	12	16.6	11.8	-19.1875
12.6	13.5	12.9	12	11.7	11.9	11.5	12.2	12	16.7	11.8	-19.1875
12.7	13.5	12.9	12	11.7	11.9	11.5	12.2	12	16.7	11.8	-19.2812
12.7	13.5	13	12	11.7	11.9	11.5	12.3	12	16.7	11.8	-19.3438
12.7	13.5	13	12	11.7	11.9	11.5	12.3	12	16.7	11.8	-19.3438
12.7	13.5	13	12	11.7	11.9	11.5	12.3	12	16.7	11.8	-19.4375
12.7	13.5	13	12	11.7	11.9	11.5	12.3	12	16.7	11.8	-19.5312
12.7	13.5	13	12	11.7	11.9	11.5	12.3	12	16.7	11.8	-19.5
12.7	13.5	13	12	11.8	11.9	11.5	12.3	12	16.7	11.8	-19.5
12.7	13.5	13	12	11.8	11.9	11.5	12.3	12	16.8	11.8	-19.5312
12.7	13.6	12.9	12.1	11.8	11.9	11.6	12.3	12	16.8	11.8	-19.625
12.7	13.6	13	12.1	11.8	12	11.6	12.3	12	16.8	11.8	-19.6562
12.7	13.6	13	12.1	11.8	12	11.6	12.3	12	16.8	11.8	-19.7188
12.7	13.6	13	12.1	11.8	12	11.6	12.3	12	16.8	11.8	-19.8125
12.8	13.6	13	12.1	11.8	12	11.6	12.3	12	16.8	11.8	-19.875
12.8	13.6	13	12.1	11.8	12	11.6	12.3	12	16.8	11.8	-19.9062
12.8	13.6	13	12.1	11.8	11.9	11.6	12.3	12	16.8	11.8	-19.9688
12.8	13.6	13	12.1	11.7	12	11.6	12.3	12	16.8	11.8	-20.0312
12.8	13.6	13	12.1	11.8	12	11.6	12.4	12	16.8	11.8	-20.0312
12.8	13.6	13	12.1	11.8	12	11.6	12.4	12	16.8	11.8	-20.0938
12.8	13.6	13.1	12.1	11.8	12	11.6	12.4	12	16.8	11.8	-20.0938
12.8	13.6	13.1	12.1	11.8	12	11.6	12.4	12	16.8	11.8	-20.1562
12.8	13.6	13.1	12.1	11.9	12	11.6	12.4	12	16.9	11.8	-20.2188
12.8	13.6	13.1	12.1	11.9	12	11.6	12.4	12	16.9	11.8	-20.2188
12.8	13.6	13.1	12.2	11.9	12	11.6	12.4	12	16.9	11.8	-20.2188
12.8	13.6	13.1	12.2	11.9	12.1	11.6	12.4	12	16.9	11.8	-20.2812
12.9	13.7	13.1	12.2	11.9	12.1	11.6	12.4	12.1	16.9	11.8	-20.3438
12.9	13.7	13.1	12.2	11.9	12.1	11.6	12.4	12.1	16.9	11.8	-20.375
12.9	13.7	13.1	12.2	11.9	12.1	11.6	12.4	12.1	16.9	11.8	-20.4688
12.9	13.7	13.1	12.2	11.9	12.1	11.6	12.4	12.1	16.9	11.8	-20.5312
12.9	13.7	13.1	12.2	11.9	12.1	11.6	12.4	12.1	16.9	11.8	-20.5938
12.9	13.7	13.1	12.2	11.9	12.1	11.6	12.5	12.1	16.9	11.8	-20.6562
12.9	13.7	13.1	12.2	11.9	12.1	11.7	12.5	12.1	16.9	11.8	-20.75
12.9	13.7	13.1	12.2	11.9	12.1	11.7	12.4	12.1	16.9	11.8	-20.7812
12.9	13.7	13.1	12.2	11.9	12.1	11.7	12.5	12.1	17	11.8	-20.8125
12.9	13.7	13.1	12.2	11.9	12.1	11.7	12.5	12.1	17	11.8	-20.875
12.9	13.7	13.1	12.2	11.9	12.1	11.7	12.5	12.1	17	11.8	-20.9062
13	13.7	13.1	12.2	11.9	12.1	11.7	12.5	12.1	17	11.8	-20.9062
13	13.7	13.1	12.2	11.9	12.1	11.7	12.5	12.1	17	11.8	-20.9375
13	13.7	13.1	12.2	12	12.1	11.7	12.5	12.1	17	11.8	-20.9688
13	13.7	13.1	12.2	12	12.1	11.7	12.5	12.1	17	11.8	-21.0312
13	13.7	13.1	12.2	12	12.1	11.7	12.5	12.1	17	11.8	-21.0625
13	13.8	13.2	12.3	12	12.1	11.7	12.5	12.1	17	11.8	-21.0625
13	13.8	13.2	12.3	12	12.1	11.7	12.5	12.1	17	11.8	-21.125
13	13.8	13.2	12.3	12	12.1	11.7	12.5	12.1	17.1	11.8	-21.2188
13	13.8	13.2	12.3	12	12.1	11.7	12.5	12.1	17.1	11.8	-21.25
13	13.8	13.2	12.3	12	12.1	11.7	12.5	12.1	17.1	11.8	-21.2188
13	13.8	13.2	12.3	12	12.1	11.7	12.5	12.1	17.1	11.8	-21.3125
13	13.8	13.2	12.3	12	12.2	11.7	12.5	12.1	17.1	11.8	-21.375
13	13.8	13.2	12.3	12	12.2	11.7	12.5	12.1	17.1	11.8	-21.375
13	13.8	13.2	12.3	12	12.2	11.7	12.5	12.1	17.1	11.8	-21.4062
13	13.8	13.2	12.3	12	12.2	11.8	12.6	12.1	17.1	11.8	-21.4375
13	13.8	13.2	12.3	12	12.2	11.8	12.6	12.1	17.1	11.8	-21.4688
13.1	13.8	13.2	12.3	12.1	12.2	11.8	12.6	12.1	17.1	11.8	-21.5
13	13.9	13.2	12.3	12.1	12.2	11.8	12.5	12.1	17.1	11.8	-21.5312
13.1	13.9	13.2	12.3	12.1	12.2	11.8	12.6	12.1	17.2	11.8	-21.5938
13.1	13.9	13.2	12.3	12.1	12.2	11.8	12.6	12.1	17.2	11.8	-21.625
13.1	13.9	13.2	12.3	12.1	12.1	11.8	12.6	12.1	17.2	11.8	-21.6562
13.1	13.9	13.2	12.4	12.1	12.2	11.8	12.6	12.1	17.2	11.8	-21.75
13.1	13.9	13.2	12.4	12.1	12.2	11.8	12.6	12.1	17.2	11.8	-21.75
13.1	13.9	13.2	12.3	12.1	12.2	11.8	12.6	12.1	17.2	11.8	-21.8125
13.1	13.9	13.3	12.4	12.1	12.2	11.8	12.6	12.2	17.2	11.8	-21.8438
13.1	13.9	13.3	12.4	12.1	12.2	11.8	12.6	12.2	17.2	11.8	-21.8438
13.1	13.9	13.3	12.4	12.1	12.2	11.8	12.6	12.2	17.2	11.8	-21.875
13.1	14	13.3	12.4	12.1	12.2	11.8	12.6	12.2	17.2	11.8	-21.875
13.1	14	13.3	12.4	12.1	12.2	11.8	12.6	12.2	17.2	11.8	-21.9062
13.1	14	13.3	12.4	12.1	12.2	11.8	12.7	12.2	17.2	11.8	-21.9688
13.2	14	13.3	12.4	12.1	12.2	11.8	12.7	12.2	17.3	11.8	-22.0312
13.2	14	13.3	12.4	12.1	12.2	11.8	12.7	12.2	17.3	11.8	-22.0312
13.2	14	13.3	12.4	12.1	12.3	11.8	12.7	12.2	17.3	11.8	-22.0625
13.2	14	13.3	12.4	12.2	12.2	11.8	12.7	12.2	17.3	11.8	-22.125
13.2	14	13.3	12.4	12.2	12.3	11.8	12.7	12.2	17.3	11.8	-22.1562
13.2	14	13.3	12.4	12.2	12.3	11.9	12.7	12.2	17.3	11.8	-22.1562
13.2	14	13.3	12.5	12.2	12.3	11.9	12.7	12.2	17.3	11.8	-22.2188
13.2	14	13.3	12.5	12.2	12.3	11.9	12.7	12.2	17.3	11.8	-22.2812
13.2	14	13.3	12.5	12.2	12.3	11.9	12.7	12.2	17.3	11.8	-22.2812
13.2	14	13.3	12.5	12.2	12.3	11.9	12.7	12.2	17.3	11.8	-22.3125
13.2	14	13.3	12.5	12.2	12.3	11.8	12.7	12.2	17.3	11.8	-22.375
13.2	14	13.4	12.5	12.2	12.3	11.9	12.7	12.2	17.3	11.8	-22.4062
13.2	14.1	13.4	12.5	12.2	12.2	11.9	12.7	12.2	17.4	11.8	-22.4688
13.2	14.1	13.4	12.5	12.2	12.3	11.9	12.7	12.2	17.4	11.8	-22.5
13.3	14.1	13.4	12.5	12.2	12.3	11.9	12.7	12.2	17.4	11.8	-22.5312
13.3	14.1	13.4	12.4	12.2	12.3	11.9	12.8	12.2	17.4	11.8	-22.625
13.3	14.1	13.4	12.5	12.2	12.3	11.9	12.8	12.2	17.4	11.8	-22.6562
13.3	14.1	13.4	12.5	12.2	12.3	11.9	12.8	12.2	17.4	11.8	-22.5625
13.3	14.1	13.4	12.5	12.2	12.3	11.9	12.8	12.2	17.4	11.8	-22.5938
13.3	14.1	13.4	12.5	12.2	12.3	11.9	12.8	12.2	17.4	11.8	-22.625
13.3	14.1	13.4	12.5	12.2	12.3	11.9	12.7	12.2	17.4	11.8	-22.625
13.3	14.1	13.4	12.5	12.3	12.3	11.9	12.8	12.2	17.4	11.8	-22.625
13.3	14.1	13.4	12.5	12.3	12.3	11.9	12.8	12.2	17.4	11.8	-22.7188
13.3	14.1	13.4	12.5	12.3	12.3	11.9	12.8	12.2	17.4	11.8	-22.7188
13.3	14.1	13.4	12.5	12.3	12.3	11.9	12.8	12.2	17.5	11.8	-22.75
13.3	14.1	13.4	12.5	12.3	12.4	12	12.8	12.2	17.5	11.8	-22.7812
13.3	14.1	13.4	12.5	12.3	12.4	12	12.8	12.2	17.5	11.8	-22.8125
13.3	14.1	13.4	12.6	12.3	12.4	12	12.8	12.2	17.5	11.8	-22.8438
13.4	14.1	13.4	12.6	12.3	12.4	12	12.8	12.3	17.5	11.8	-22.875
13.4	14.1	13.4	12.6	12.3	12.3	12	12.9	12.2	17.5	11.8	-22.9375
13.4	14.2	13.4	12.6	12.3	12.4	12	12.9	12.3	17.5	11.8	-22.9688
13.4	14.2	13.4	12.6	12.3	12.4	12	12.9	12.3	17.5	11.8	-23
13.4	14.2	13.4	12.6	12.3	12.4	12	12.8	12.3	17.5	11.8	-23.0312
13.4	14.2	13.4	12.6	12.3	12.4	12	12.9	12.3	17.5	11.8	-23.0312
13.4	14.2	13.4	12.6	12.3	12.4	12	12.9	12.3	17.5	11.8	-23.0938
13.4	14.2	13.5	12.6	12.3	12.4	12	12.9	12.3	17.5	11.8	-23.1562
13.4	14.2	13.4	12.6	12.3	12.4	12	12.9	12.3	17.5	11.8	-23.1562
13.4	14.2	13.5	12.6	12.3	12.4	12	12.9	12.3	17.5	11.8	-23.1875
13.4	14.2	13.4	12.6	12.3	12.4	12	12.9	12.3	17.5	11.8	-23.2188
13.4	14.2	13.5	12.6	12.3	12.4	12	12.9	12.3	17.5	11.8	-23.1875
13.4	14.2	13.5	12.6	12.4	12.4	12	12.9	12.3	17.5	11.8	-23.2188
13.4	14.2	13.5	12.6	12.4	12.4	12	13	12.3	17.5	11.8	-23.2812
13.4	14.2	13.5	12.6	12.4	12.4	12.1	12.9	12.3	17.6	11.8	-23.3125
13.4	14.2	13.5	12.6	12.4	12.4	12.1	13	12.3	17.6	11.8	-23.3438
13.4	14.3	13.5	12.7	12.4	12.4	12	13	12.3	17.6	11.8	-23.4062
13.5	14.3	13.5	12.7	12.4	12.4	12.1	13	12.3	17.6	11.8	-23.4688
13.5	14.3	13.5	12.7	12.4	12.4	12.1	13	12.3	17.6	11.8	-23.5
13.5	14.3	13.5	12.7	12.4	12.4	12.1	13	12.3	17.6	11.8	-23.5
13.5	14.3	13.5	12.7	12.4	12.4	12.1	13	12.3	17.6	11.8	-23.5
13.5	14.3	13.5	12.7	12.4	12.4	12.1	13	12.3	17.6	11.8	-23.5625
13.5	14.3	13.5	12.7	12.4	12.4	12.1	13	12.3	17.6	11.8	-23.5625
13.5	14.3	13.5	12.7	12.4	12.4	12.1	13	12.3	17.6	11.8	-23.5938
13.5	14.3	13.5	12.7	12.4	12.5	12.1	13	12.3	17.6	11.8	-23.5938
13.5	14.3	13.6	12.7	12.4	12.5	12	13	12.3	17.6	11.9	-23.625
13.5	14.3	13.6	12.7	12.4	12.4	12.1	13	12.3	17.7	11.9	-23.6875
13.5	14.3	13.6	12.7	12.4	12.5	12.1	13	12.3	17.7	11.9	-23.6562
13.5	14.3	13.6	12.7	12.4	12.5	12.1	13	12.3	17.7	11.9	-23.6875
13.5	14.3	13.6	12.7	12.4	12.5	12.1	13.1	12.3	17.7	11.9	-23.7188
13.6	14.3	13.6	12.7	12.5	12.5	12.1	13.1	12.3	17.7	11.9	-23.7188
13.6	14.3	13.6	12.8	12.5	12.5	12.1	13.1	12.3	17.7	11.9	-23.7188
13.6	14.3	13.6	12.8	12.5	12.5	12.1	13.1	12.3	17.7	11.9	-23.7812
13.6	14.3	13.6	12.8	12.5	12.5	12.2	13.1	12.3	17.7	11.9	-23.8125
13.6	14.3	13.6	12.8	12.5	12.5	12.2	13.1	12.3	17.7	11.9	-23.8125
13.6	14.3	13.6	12.8	12.5	12.5	12.2	13	12.3	17.7	11.9	-23.8125
13.6	14.4	13.6	12.8	12.5	12.5	12.2	13.1	12.3	17.7	11.9	-23.8438
13.6	14.4	13.6	12.8	12.5	12.5	12.2	13.1	12.3	17.7	11.9	-23.875
13.6	14.4	13.6	12.8	12.5	12.5	12.2	13.1	12.3	17.7	11.9	-23.875
13.6	14.4	13.6	12.8	12.5	12.5	12.2	13.1	12.3	17.7	11.9	-23.9375
13.6	14.4	13.6	12.8	12.5	12.5	12.2	13.1	12.3	17.7	11.9	-23.9688
13.6	14.4	13.6	12.8	12.5	12.5	12.2	13.1	12.3	17.7	12	-23.9688
13.6	14.4	13.6	12.8	12.5	12.5	12.2	13.1	12.3	17.7	12	-24
13.6	14.4	13.7	12.8	12.5	12.5	12.2	13.1	12.3	17.7	12	-24.0625
13.6	14.4	13.7	12.8	12.5	12.5	12.2	13.1	12.3	17.7	12	-24.0938
13.6	14.4	13.7	12.9	12.5	12.5	12.2	13.1	12.3	17.7	12	-24.1875
13.7	14.4	13.7	12.9	12.5	12.5	12.2	13.2	12.3	17.7	12	-24.2188
13.7	14.4	13.7	12.9	12.5	12.5	12.2	13.2	12.3	17.7	12	-24.2188
13.7	14.4	13.7	12.9	12.5	12.5	12.2	13.2	12.3	17.7	12	-24.2812
13.7	14.4	13.7	12.9	12.6	12.5	12.2	13.2	12.3	17.7	12	-24.2812
13.7	14.4	13.7	12.9	12.6	12.6	12.2	13.2	12.3	17.8	12	-24.25
13.7	14.4	13.7	12.9	12.6	12.6	12.2	13.2	12.3	17.8	12	-24.2812
13.7	14.4	13.7	12.9	12.6	12.5	12.2	13.2	12.3	17.8	12	-24.3438
13.7	14.5	13.7	12.9	12.6	12.6	12.3	13.2	12.4	17.8	12	-24.3438
13.7	14.5	13.7	12.9	12.6	12.6	12.3	13.2	12.4	17.8	12	-24.375
13.7	14.5	13.7	12.9	12.6	12.6	12.3	13.2	12.4	17.8	12	-24.4062
13.7	14.5	13.7	13	12.6	12.6	12.3	13.2	12.4	17.8	12	-24.4375
13.7	14.5	13.7	13	12.6	12.6	12.2	13.2	12.4	17.8	12	-24.4375
13.7	14.5	13.7	13	12.6	12.6	12.3	13.2	12.4	17.8	12.1	-24.5
13.7	14.5	13.7	13	12.6	12.6	12.3	13.2	12.4	17.8	12.1	-24.5312
13.8	14.5	13.8	13	12.5	12.6	12.3	13.2	12.4	17.8	12.1	-24.5312
13.8	14.5	13.8	13	12.6	12.6	12.3	13.2	12.4	17.8	12.1	-24.5625
13.8	14.5	13.8	13	12.6	12.6	12.3	13.3	12.4	17.8	12.1	-24.6562
13.8	14.5	13.7	13	12.6	12.6	12.3	13.3	12.4	17.8	12.1	-24.6875
13.8	14.5	13.8	13	12.6	12.6	12.3	13.3	12.4	17.8	12.1	-24.625
13.8	14.5	13.8	13	12.6	12.6	12.3	13.3	12.4	17.8	12.1	-24.5625
13.8	14.5	13.8	13	12.7	12.6	12.3	13.3	12.4	17.9	12.1	-24.5625
13.8	14.5	13.8	13	12.7	12.6	12.3	13.3	12.4	17.9	12.1	-24.5938
13.8	14.5	13.8	13	12.7	12.6	12.3	13.3	12.4	17.9	12.1	-24.625
13.8	14.6	13.8	13	12.7	12.6	12.3	13.3	12.4	17.9	12.1	-24.625
13.8	14.6	13.8	13	12.7	12.6	12.3	13.3	12.4	17.9	12.1	-24.6562
13.8	14.6	13.8	13	12.7	12.7	12.3	13.3	12.4	17.9	12.1	-24.6875
13.8	14.6	13.8	13	12.7	12.7	12.3	13.3	12.4	17.9	12.1	-24.6875
13.9	14.6	13.8	13.1	12.7	12.7	12.3	13.3	12.4	17.9	12.1	-24.6875
13.9	14.6	13.8	13.1	12.7	12.7	12.3	13.3	12.4	17.9	12.1	-24.7188
13.9	14.6	13.8	13.1	12.7	12.7	12.4	13.3	12.4	17.9	12.1	-24.7188
13.9	14.6	13.8	13.1	12.7	12.7	12.4	13.3	12.4	17.9	12.1	-24.7188
13.9	14.6	13.9	13.1	12.7	12.7	12.4	13.3	12.4	17.9	12.2	-24.7812
13.9	14.6	13.9	13.1	12.7	12.7	12.4	13.3	12.4	17.9	12.2	-24.8125
13.9	14.6	13.9	13.1	12.7	12.7	12.3	13.4	12.4	17.9	12.2	-24.75
13.9	14.6	13.9	13.1	12.7	12.7	12.4	13.4	12.4	17.9	12.2	-24.7812
13.9	14.6	13.9	13.1	12.8	12.7	12.4	13.4	12.4	17.9	12.2	-24.8438
13.9	14.6	13.9	13.1	12.8	12.7	12.4	13.4	12.4	17.9	12.2	-24.8125
13.9	14.6	13.9	13.1	12.8	12.7	12.4	13.4	12.4	17.9	12.2	-24.8438
14	14.6	13.9	13.1	12.8	12.7	12.4	13.4	12.4	17.9	12.2	-24.9062
14	14.6	13.9	13.1	12.8	12.7	12.4	13.4	12.4	17.9	12.2	-24.875
14	14.6	13.9	13.1	12.8	12.7	12.4	13.4	12.4	17.9	12.2	-24.9062
14	14.6	13.9	13.1	12.8	12.7	12.4	13.4	12.4	17.9	12.2	-24.9375
14	14.6	13.9	13.2	12.8	12.7	12.4	13.4	12.4	17.9	12.2	-24.9688
14	14.7	13.9	13.2	12.8	12.7	12.4	13.4	12.4	18	12.2	-24.9688
14	14.7	13.9	13.2	12.8	12.7	12.4	13.4	12.4	18	12.2	-25.0312
14	14.7	13.9	13.2	12.8	12.7	12.4	13.4	12.4	18	12.2	-25.0312
14	14.7	13.9	13.1	12.8	12.8	12.4	13.4	12.5	18	12.3	-25.0625
14	14.7	13.9	13.2	12.8	12.8	12.5	13.4	12.5	18	12.3	-25.0625
14	14.7	13.9	13.2	12.8	12.8	12.5	13.4	12.5	18	12.3	-25.0938
14	14.7	13.9	13.2	12.8	12.8	12.5	13.4	12.5	18	12.3	-25.0625
14	14.7	13.9	13.2	12.8	12.8	12.5	13.4	12.5	18	12.3	-25.125
14	14.7	13.9	13.2	12.8	12.8	12.5	13.4	12.5	18	12.3	-25.1562
14	14.7	13.9	13.2	12.9	12.8	12.5	13.4	12.5	18	12.3	-25.1562
14	14.7	13.9	13.2	12.9	12.8	12.5	13.4	12.5	18	12.3	-25.1562
14	14.7	13.9	13.2	12.9	12.8	12.4	13.4	12.5	18	12.3	-25.2188
14	14.7	13.9	13.2	12.9	12.8	12.5	13.5	12.5	18	12.3	-25.2188
14	14.7	13.9	13.2	12.9	12.8	12.5	13.5	12.5	18	12.3	-25.2188
14	14.7	13.9	13.2	12.9	12.8	12.5	13.5	12.5	18	12.3	-25.2188
14	14.7	13.9	13.2	12.9	12.8	12.5	13.5	12.5	18	12.3	-25.25
14	14.7	13.9	13.2	12.9	12.8	12.5	13.5	12.5	18	12.3	-25.25
14	14.7	13.9	13.2	12.9	12.8	12.5	13.5	12.5	18	12.3	-25.3125
14	14.7	13.9	13.2	12.9	12.8	12.5	13.5	12.5	18	12.3	-25.3125
14	14.7	13.9	13.2	12.9	12.8	12.5	13.5	12.5	18.1	12.3	-25.2812
14.1	14.7	13.9	13.2	12.9	12.8	12.5	13.5	12.5	18.1	12.3	-25.3438
14.1	14.7	13.9	13.3	12.9	12.8	12.5	13.5	12.5	18.1	12.4	-25.3438
14.1	14.7	14	13.3	12.9	12.8	12.5	13.5	12.5	18.1	12.4	-25.3438
14.1	14.7	13.9	13.3	12.9	12.8	12.5	13.5	12.5	18.1	12.4	-25.3438
14.1	14.7	14	13.3	13	12.8	12.5	13.5	12.5	18.1	12.4	-25.3125
14.1	14.8	14	13.3	12.9	12.8	12.5	13.5	12.5	18.1	12.4	-25.2812
14.1	14.8	14	13.3	13	12.8	12.5	13.5	12.5	18.1	12.4	-25.375
14.1	14.8	14	13.3	13	12.8	12.5	13.5	12.5	18.1	12.4	-25.4375
14.1	14.8	14	13.3	13	12.9	12.5	13.5	12.5	18.1	12.4	-25.4688
14.1	14.8	14	13.3	13	12.9	12.5	13.6	12.5	18.1	12.4	-25.5
14.1	14.8	14	13.3	13	12.9	12.5	13.6	12.5	18.1	12.4	-25.5938
14.1	14.8	14	13.3	13	12.9	12.5	13.6	12.5	18.1	12.4	-25.6562
14.1	14.8	14	13.3	13	12.9	12.6	13.6	12.5	18.1	12.4	-25.6562
14.1	14.8	14	13.3	13	12.9	12.5	13.6	12.5	18.1	12.4	-25.6562
14.1	14.8	14	13.3	13	12.9	12.6	13.6	12.5	18.1	12.4	-25.7188
14.1	14.8	14	13.3	13	12.9	12.6	13.6	12.5	18.1	12.4	-25.7188
14.1	14.8	14	13.3	13	12.9	12.6	13.6	12.5	18.1	12.5	-25.7812
14.2	14.8	14	13.3	13	12.9	12.6	13.6	12.5	18.1	12.5	-25.8125
14.2	14.8	14	13.3	13	12.9	12.6	13.6	12.5	18.1	12.5	-25.8438
14.2	14.8	14	13.4	13	12.9	12.6	13.6	12.5	18.1	12.5	-25.875
14.2	14.8	14	13.4	13	12.9	12.6	13.6	12.5	18.1	12.5	-25.875
14.2	14.9	14	13.4	13.1	12.9	12.6	13.6	12.5	18.1	12.5	-25.8438
14.2	14.9	14	13.4	13.1	12.9	12.6	13.6	12.5	18.1	12.5	-25.9062
14.2	14.9	14	13.4	13.1	13	12.6	13.6	12.5	18.1	12.5	-25.9375
14.2	14.9	14.1	13.4	13.1	13	12.6	13.6	12.5	18.1	12.5	-25.875
14.2	14.9	14.1	13.4	13.1	13	12.6	13.6	12.5	18.1	12.5	-25.9062
14.2	14.9	14.1	13.4	13.1	12.9	12.6	13.6	12.5	18.1	12.5	-25.9688
14.2	14.9	14.1	13.4	13	13	12.6	13.7	12.5	18.1	12.5	-25.9688
14.2	14.9	14.1	13.4	13.1	13	12.6	13.7	12.5	18.1	12.5	-25.9375
14.2	14.9	14.1	13.4	13.1	13	12.6	13.7	12.5	18.1	12.6	-25.9688
14.2	14.9	14.1	13.4	13.1	13	12.6	13.7	12.5	18.1	12.6	-26.0312
14.3	14.9	14.1	13.4	13.1	13	12.6	13.7	12.6	18.1	12.6	-26.0312
14.3	14.9	14.1	13.4	13.1	13	12.6	13.7	12.5	18.2	12.6	-26.0625
14.3	14.9	14.1	13.4	13.1	13	12.6	13.7	12.6	18.2	12.6	-26.125
14.3	14.9	14.1	13.4	13.1	13	12.7	13.7	12.6	18.2	12.6	-26.125
14.3	14.9	14.1	13.4	13.1	13	12.7	13.7	12.6	18.2	12.6	-26.0938
14.3	14.9	14.1	13.4	13.1	13	12.7	13.7	12.6	18.2	12.6	-26.125
14.3	14.9	14.1	13.4	13.1	13	12.7	13.7	12.6	18.2	12.6	-26.1562
14.3	15	14.1	13.4	13.1	13	12.7	13.7	12.6	18.2	12.6	-26.2188
14.3	15	14.1	13.5	13.1	13	12.7	13.7	12.6	18.2	12.6	-26.25
14.3	15	14.1	13.5	13.1	13	12.7	13.7	12.6	18.2	12.6	-26.25
14.3	15	14.1	13.5	13.2	13	12.7	13.7	12.6	18.2	12.6	-26.3125
14.3	15	14.1	13.5	13.2	13	12.7	13.7	12.6	18.2	12.6	-26.3438
14.3	15	14.1	13.5	13.2	13	12.7	13.7	12.6	18.2	12.6	-26.3438
14.3	15	14.1	13.5	13.2	13	12.7	13.7	12.6	18.2	12.6	-26.375
14.3	15	14.1	13.5	13.2	13	12.7	13.7	12.6	18.2	12.7	-26.4375
14.3	15	14.1	13.5	13.2	13.1	12.7	13.7	12.6	18.2	12.7	-26.4375
14.3	15	14.1	13.5	13.2	13.1	12.7	13.8	12.6	18.2	12.7	-26.4062
14.3	15	14.1	13.5	13.2	13	12.7	13.8	12.6	18.2	12.7	-26.4688
14.3	15	14.1	13.5	13.2	13.1	12.7	13.8	12.6	18.2	12.7	-26.4688
14.3	15	14.1	13.5	13.2	13.1	12.7	13.8	12.6	18.2	12.7	-26.4688
14.3	15	14.2	13.5	13.2	13.1	12.7	13.8	12.6	18.2	12.7	-26.5312
14.3	15	14.2	13.5	13.2	13.1	12.7	13.8	12.6	18.2	12.7	-26.5938
14.3	15	14.2	13.5	13.2	13.1	12.7	13.8	12.6	18.2	12.7	-26.5938
14.3	15	14.2	13.5	13.2	13.1	12.7	13.8	12.6	18.2	12.7	-26.5938
14.3	15	14.2	13.5	13.2	13.1	12.7	13.8	12.6	18.2	12.7	-26.625
14.3	15	14.2	13.5	13.2	13.1	12.7	13.7	12.6	18.2	12.7	-26.625
14.3	15	14.2	13.5	13.2	13.1	12.7	13.8	12.6	18.2	12.7	-26.625
14.4	15	14.2	13.5	13.2	13.1	12.7	13.8	12.6	18.3	12.7	-26.625
14.4	15	14.2	13.5	13.2	13	12.8	13.8	12.6	18.3	12.7	-26.5938
14.4	15.1	14.2	13.5	13.2	13.1	12.8	13.8	12.6	18.3	12.7	-26.625
14.4	15.1	14.2	13.5	13.2	13.1	12.8	13.8	12.6	18.3	12.7	-26.625
14.4	15.1	14.2	13.5	13.2	13.1	12.8	13.8	12.6	18.3	12.7	-26.5938
14.4	15.1	14.2	13.5	13.2	13.1	12.8	13.8	12.6	18.3	12.7	-26.625
14.4	15.1	14.2	13.5	13.2	13.1	12.8	13.8	12.6	18.3	12.7	-26.6875
14.4	15.1	14.2	13.6	13.3	13.1	12.8	13.9	12.6	18.3	12.7	-26.6562
14.4	15.1	14.2	13.6	13.3	13.1	12.8	13.9	12.6	18.3	12.7	-26.6562
14.4	15.1	14.2	13.6	13.3	13.1	12.8	13.8	12.6	18.3	12.7	-26.6875
14.4	15.1	14.2	13.6	13.3	13.1	12.8	13.9	12.6	18.3	12.7	-26.75
14.4	15.1	14.2	13.6	13.3	13.1	12.8	13.9	12.6	18.3	12.7	-26.7812
14.4	15.1	14.2	13.6	13.3	13.1	12.8	13.9	12.6	18.3	12.7	-26.8125
14.4	15.1	14.2	13.6	13.3	13.1	12.8	13.9	12.6	18.3	12.7	-26.8438
14.5	15.1	14.2	13.6	13.3	13.1	12.8	13.9	12.6	18.3	12.7	-26.8125
14.5	15.1	14.2	13.5	13.3	13.1	12.8	13.9	12.6	18.3	12.7	-26.8125
14.5	15.1	14.3	13.6	13.3	13.1	12.8	13.9	12.6	18.3	12.7	-26.8438
14.5	15.1	14.3	13.6	13.3	13.1	12.8	13.9	12.6	18.3	12.7	-26.875
14.5	15.2	14.3	13.6	13.3	13.1	12.8	13.9	12.6	18.3	12.7	-26.875
14.5	15.2	14.3	13.6	13.3	13.2	12.9	13.9	12.6	18.3	12.7	-26.9062
14.5	15.2	14.3	13.6	13.3	13.2	12.9	13.9	12.6	18.3	12.7	-26.9062
14.5	15.2	14.3	13.6	13.3	13.2	12.8	13.9	12.6	18.3	12.7	-26.9375
14.5	15.2	14.3	13.6	13.3	13.1	12.9	14	12.6	18.3	12.7	-26.9688
14.5	15.2	14.3	13.7	13.3	13.2	12.9	14	12.7	18.3	12.7	-26.9375
14.5	15.2	14.3	13.7	13.3	13.2	12.9	14	12.7	18.3	12.7	-26.9375
14.5	15.2	14.3	13.7	13.3	13.2	12.9	14	12.7	18.3	12.7	-26.9688
14.5	15.2	14.3	13.7	13.4	13.2	12.9	14	12.7	18.3	12.7	-26.9688
14.6	15.2	14.3	13.7	13.4	13.2	12.9	14	12.7	18.3	12.7	-26.9375
14.6	15.2	14.3	13.7	13.4	13.2	12.9	14	12.7	18.3	12.7	-27
14.6	15.2	14.3	13.7	13.4	13.2	12.9	14	12.7	18.3	12.7	-27
14.6	15.2	14.3	13.7	13.4	13.2	12.9	14	12.7	18.3	12.7	-27.0312
14.6	15.2	14.3	13.7	13.4	13.2	12.9	14	12.7	18.3	12.7	-27
14.6	15.2	14.3	13.7	13.4	13.2	12.9	14	12.7	18.3	12.7	-27.0312
14.6	15.2	14.3	13.7	13.4	13.1	12.9	14	12.7	18.3	12.7	-27
14.6	15.2	14.3	13.7	13.4	13.2	13	14	12.7	18.3	12.7	-26.9688
14.6	15.2	14.3	13.7	13.4	13.2	13	14	12.7	18.3	12.7	-27
14.6	15.2	14.3	13.8	13.4	13.2	13	14	12.7	18.3	12.7	-27.0312
14.6	15.2	14.3	13.8	13.4	13.2	13	14	12.7	18.3	12.7	-27.0312
14.6	15.2	14.4	13.8	13.4	13.2	13	14	12.7	18.3	12.7	-27.0312
14.6	15.2	14.4	13.8	13.4	13.2	13	14	12.7	18.3	12.7	-27
14.6	15.2	14.4	13.8	13.4	13.2	13	14	12.7	18.3	12.7	-27
14.6	15.2	14.4	13.8	13.4	13.2	13	14	12.7	18.4	12.7	-27
14.6	15.3	14.4	13.8	13.4	13.2	13	14	12.7	18.4	12.7	-26.9688
14.7	15.3	14.4	13.8	13.4	13.2	13	14.1	12.7	18.4	12.7	-26.9688
14.7	15.3	14.4	13.8	13.4	13.2	13	14.1	12.7	18.4	12.7	-26.9688
14.7	15.3	14.4	13.8	13.4	13.3	13	14.1	12.7	18.4	12.7	-26.9688
14.7	15.3	14.4	13.8	13.4	13.3	13	14.1	12.7	18.4	12.7	-26.9375
14.7	15.3	14.4	13.8	13.4	13.3	13	14.1	12.7	18.4	12.7	-26.9375
14.7	15.3	14.4	13.8	13.4	13.3	13	14.1	12.7	18.4	12.7	-26.9375
14.7	15.3	14.4	13.8	13.5	13.3	13	14.1	12.7	18.4	12.7	-26.9062
14.7	15.3	14.4	13.8	13.5	13.3	13	14.1	12.7	18.4	12.7	-26.9062
14.7	15.3	14.4	13.8	13.5	13.3	13	14.1	12.7	18.4	12.7	-26.9375
14.7	15.3	14.4	13.8	13.5	13.3	13	14.1	12.7	18.4	12.7	-26.9062
14.7	15.3	14.4	13.8	13.5	13.3	13	14.1	12.7	18.4	12.7	-26.9062
14.7	15.3	14.4	13.8	13.5	13.3	13	14.1	12.7	18.4	12.7	-26.9062
14.7	15.3	14.4	13.8	13.5	13.3	13	14.1	12.7	18.4	12.7	-26.9062
14.7	15.3	14.4	13.8	13.5	13.3	13	14.1	12.7	18.4	12.7	-26.9062
14.7	15.3	14.4	13.8	13.5	13.3	13	14.1	12.7	18.4	12.8	-26.9062
14.7	15.3	14.4	13.8	13.5	13.3	13	14.1	12.7	18.4	12.8	-26.9375
14.7	15.3	14.4	13.8	13.5	13.3	13.1	14.1	12.7	18.4	12.8	-26.9062
14.7	15.3	14.4	13.8	13.5	13.3	13.1	14.1	12.7	18.4	12.8	-26.9375
14.7	15.3	14.4	13.9	13.5	13.3	13.1	14.1	12.7	18.4	12.8	-26.9375
14.7	15.3	14.4	13.9	13.5	13.3	13.1	14.1	12.7	18.4	12.8	-26.9688
14.7	15.3	14.4	13.9	13.5	13.3	13.1	14.1	12.7	18.4	12.8	-27.0312
14.7	15.3	14.4	13.9	13.5	13.3	13.1	14.2	12.7	18.4	12.8	-27.0312
14.7	15.3	14.4	13.8	13.5	13.3	13.1	14.1	12.7	18.4	12.8	-27
14.7	15.3	14.4	13.9	13.5	13.3	13.1	14.2	12.7	18.4	12.8	-27
14.7	15.3	14.4	13.9	13.5	13.3	13.1	14.2	12.7	18.4	12.8	-27
14.7	15.3	14.4	13.9	13.5	13.3	13.1	14.2	12.7	18.4	12.8	-26.9688
14.7	15.3	14.4	13.9	13.5	13.3	13.1	14.2	12.7	18.4	12.8	-26.9688
14.7	15.3	14.4	13.9	13.5	13.3	13.1	14.2	12.7	18.4	12.8	-27
14.7	15.3	14.4	13.9	13.6	13.3	13.1	14.2	12.7	18.4	12.8	-27.0312
14.7	15.3	14.4	13.9	13.6	13.4	13.1	14.2	12.7	18.4	12.8	-27
14.7	15.3	14.4	13.9	13.6	13.4	13.1	14.2	12.7	18.4	12.8	-27.0312
14.8	15.3	14.4	13.9	13.6	13.4	13.1	14.2	12.8	18.4	12.8	-27.0625
14.8	15.3	14.4	13.9	13.6	13.4	13.1	14.2	12.8	18.5	12.8	-27.0625
14.8	15.3	14.4	13.9	13.6	13.4	13.1	14.2	12.8	18.4	12.8	-27.0625
14.8	15.3	14.4	13.9	13.6	13.4	13.1	14.2	12.8	18.4	12.8	-27.0625
14.8	15.3	14.4	13.9	13.6	13.4	13.1	14.2	12.8	18.4	12.8	-27.0625
14.8	15.3	14.4	13.9	13.6	13.4	13.1	14.2	12.8	18.5	12.8	-27.0938
14.8	15.3	14.4	13.9	13.6	13.4	13.1	14.2	12.8	18.5	12.8	-27.0625
14.8	15.3	14.4	13.9	13.6	13.4	13.1	14.2	12.8	18.5	12.8	-27.0625
14.8	15.3	14.4	13.9	13.6	13.4	13.1	14.2	12.8	18.5	12.8	-27.0938
14.8	15.3	14.5	14	13.6	13.4	13.1	14.3	12.8	18.4	12.8	-27.0938
14.8	15.3	14.5	14	13.6	13.4	13.1	14.3	12.8	18.5	12.8	-27.0938
14.8	15.3	14.5	14	13.6	13.4	13.2	14.3	12.8	18.5	12.8	-27.0938
14.8	15.3	14.5	13.9	13.6	13.4	13.2	14.3	12.8	18.5	12.8	-27.125
14.8	15.3	14.5	14	13.6	13.4	13.2	14.3	12.8	18.5	12.8	-27.125
14.8	15.3	14.5	14	13.6	13.4	13.2	14.3	12.8	18.5	12.8	-27.125
14.8	15.3	14.5	14	13.6	13.4	13.2	14.3	12.8	18.5	12.8	-27.1875
14.8	15.3	14.5	14	13.6	13.4	13.2	14.3	12.8	18.5	12.8	-27.1875
14.8	15.3	14.5	14	13.6	13.4	13.2	14.3	12.8	18.5	12.8	-27.125
14.8	15.4	14.5	14	13.6	13.4	13.2	14.3	12.8	18.5	12.8	-27.125
14.8	15.4	14.5	14	13.7	13.4	13.2	14.3	12.8	18.5	12.8	-27.1562
14.8	15.4	14.5	14	13.7	13.4	13.2	14.3	12.8	18.5	12.8	-27.1562
14.9	15.4	14.5	14	13.7	13.4	13.2	14.3	12.8	18.5	12.8	-27.125
14.9	15.4	14.5	14	13.7	13.4	13.2	14.3	12.8	18.5	12.8	-27.1562
14.9	15.4	14.5	14	13.7	13.4	13.2	14.3	12.8	18.5	12.8	-27.1562
14.9	15.4	14.5	14	13.7	13.4	13.2	14.3	12.8	18.5	12.8	-27.125
14.9	15.4	14.5	14	13.7	13.4	13.2	14.3	12.8	18.5	12.8	-27.125
14.9	15.4	14.5	14	13.7	13.4	13.2	14.3	12.8	18.5	12.8	-27.0938
14.9	15.4	14.5	14	13.6	13.4	13.2	14.3	12.8	18.5	12.8	-27.125
14.9	15.4	14.5	14	13.7	13.4	13.2	14.3	12.8	18.5	12.8	-27.125
14.9	15.4	14.5	14	13.7	13.4	13.2	14.3	12.8	18.5	12.9	-27.0938
14.9	15.4	14.4	14	13.7	13.4	13.2	14.3	12.8	18.5	12.8	-27.0938
14.9	15.4	14.5	14	13.7	13.4	13.2	14.3	12.8	18.5	12.9	-27.125
14.9	15.4	14.5	14	13.7	13.4	13.2	14.3	12.8	18.5	12.8	-27.0938
14.9	15.4	14.5	14	13.7	13.4	13.2	14.3	12.8	18.5	12.9	-27.0938
14.9	15.4	14.5	14	13.7	13.4	13.2	14.3	12.8	18.5	12.9	-27.125
14.9	15.4	14.5	14	13.7	13.5	13.2	14.3	12.8	18.5	12.9	-27.125
14.9	15.4	14.5	14	13.7	13.4	13.2	14.3	12.8	18.5	12.9	-27.0938
14.9	15.4	14.5	14	13.7	13.5	13.2	14.4	12.8	18.5	12.9	-27.0938
14.9	15.4	14.5	14.1	13.7	13.4	13.3	14.4	12.8	18.5	12.9	-27.125
14.9	15.4	14.5	14.1	13.7	13.5	13.3	14.4	12.8	18.5	12.9	-27.125
14.9	15.4	14.5	14.1	13.7	13.5	13.3	14.4	12.8	18.5	12.9	-27.0938
14.9	15.4	14.5	14	13.7	13.5	13.3	14.4	12.8	18.5	12.9	-27.125
14.9	15.4	14.5	14.1	13.7	13.5	13.2	14.4	12.8	18.5	12.9	-27.125
14.9	15.4	14.5	14.1	13.7	13.5	13.3	14.4	12.8	18.5	12.9	-27.125
14.9	15.4	14.5	14.1	13.8	13.5	13.3	14.4	12.8	18.6	12.9	-27.0938
14.9	15.4	14.5	14.1	13.8	13.5	13.3	14.4	12.8	18.5	12.9	-27.125
14.9	15.4	14.5	14.1	13.8	13.5	13.3	14.4	12.8	18.6	12.9	-27.0938
14.9	15.4	14.5	14.1	13.8	13.5	13.3	14.4	12.8	18.6	12.9	-27.0938
14.9	15.4	14.5	14.1	13.8	13.5	13.3	14.4	12.8	18.6	12.9	-27.0938
14.9	15.4	14.5	14.1	13.8	13.5	13.3	14.4	12.8	18.6	12.9	-27.0938
15	15.4	14.5	14.1	13.8	13.5	13.3	14.4	12.8	18.6	12.9	-27.125
15	15.4	14.5	14.1	13.7	13.5	13.3	14.4	12.8	18.6	12.9	-27.125
15	15.4	14.5	14.1	13.8	13.5	13.3	14.4	12.8	18.6	12.9	-27.0938
15	15.4	14.5	14.1	13.8	13.5	13.3	14.4	12.8	18.6	12.9	-27.1562
15	15.4	14.5	14.1	13.8	13.5	13.3	14.4	12.8	18.6	12.9	-27.1875
15	15.4	14.5	14.1	13.8	13.5	13.3	14.4	12.8	18.6	12.9	-27.1875
15	15.4	14.5	14.1	13.8	13.5	13.3	14.4	12.8	18.6	12.9	-27.1875
15	15.4	14.5	14.1	13.8	13.5	13.3	14.4	12.8	18.6	12.8	-27.2188
15	15.4	14.5	14.1	13.8	13.5	13.3	14.5	12.8	18.6	12.9	-27.1875
15	15.4	14.5	14.1	13.8	13.5	13.3	14.4	12.8	18.6	12.9	-27.1562
15	15.4	14.5	14.1	13.8	13.5	13.3	14.5	12.8	18.6	12.9	-27.2188
15	15.4	14.5	14.1	13.8	13.5	13.3	14.5	12.8	18.6	12.9	-27.2188
15	15.4	14.5	14.1	13.8	13.5	13.3	14.5	12.8	18.6	12.9	-27.1875
15	15.4	14.5	14.1	13.8	13.5	13.3	14.5	12.8	18.6	12.9	-27.2188
15	15.4	14.5	14.1	13.8	13.5	13.3	14.5	12.8	18.6	12.9	-27.25
15	15.4	14.5	14.1	13.8	13.5	13.3	14.5	12.8	18.6	12.9	-27.25
15	15.4	14.5	14.1	13.8	13.5	13.3	14.5	12.8	18.6	12.9	-27.2812
15	15.4	14.5	14.1	13.8	13.5	13.3	14.5	12.8	18.6	12.9	-27.25
15	15.4	14.5	14.1	13.8	13.6	13.3	14.5	12.8	18.6	12.9	-27.25
15	15.4	14.5	14.1	13.8	13.5	13.4	14.5	12.8	18.6	12.9	-27.2812
15	15.4	14.5	14.1	13.8	13.6	13.4	14.5	12.8	18.6	12.9	-27.2812
15	15.4	14.5	14.1	13.8	13.6	13.3	14.5	12.8	18.6	12.9	-27.2812
15	15.4	14.5	14.1	13.8	13.6	13.4	14.5	12.8	18.6	12.9	-27.3125
15	15.4	14.5	14.1	13.9	13.6	13.4	14.5	12.8	18.6	12.9	-27.3438
15	15.4	14.5	14.1	13.8	13.6	13.4	14.5	12.9	18.6	12.9	-27.3125
15	15.4	14.5	14.1	13.9	13.6	13.4	14.5	12.9	18.6	12.9	-27.3125
15	15.4	14.5	14.2	13.9	13.6	13.4	14.5	12.9	18.6	12.9	-27.375
15	15.4	14.5	14.2	13.9	13.6	13.4	14.5	12.9	18.6	12.9	-27.3438
15	15.4	14.5	14.2	13.9	13.6	13.4	14.5	12.9	18.6	12.9	-27.3125
15	15.4	14.6	14.2	13.9	13.6	13.4	14.5	12.9	18.6	12.9	-27.3438
15	15.4	14.5	14.2	13.9	13.6	13.4	14.5	12.9	18.6	12.9	-27.3438
15	15.4	14.5	14.2	13.9	13.6	13.4	14.5	12.9	18.6	12.9	-27.3125
15	15.4	14.5	14.1	13.9	13.6	13.4	14.5	12.9	18.6	12.9	-27.3438
15	15.4	14.6	14.2	13.9	13.6	13.4	14.6	12.9	18.6	12.9	-27.375
15.1	15.4	14.6	14.2	13.9	13.6	13.4	14.6	12.9	18.6	12.9	-27.4062
15.1	15.4	14.6	14.2	13.8	13.6	13.4	14.6	12.9	18.6	12.9	-27.4062
15.1	15.4	14.5	14.2	13.9	13.6	13.4	14.6	12.9	18.6	12.9	-27.4062
15.1	15.4	14.6	14.2	13.9	13.6	13.4	14.6	12.9	18.6	12.9	-27.4062
15.1	15.4	14.6	14.2	13.9	13.6	13.4	14.6	12.9	18.6	12.9	-27.4375
15.1	15.5	14.6	14.2	13.9	13.6	13.4	14.6	12.9	18.6	12.9	-27.4062
15.1	15.5	14.6	14.2	13.9	13.6	13.4	14.6	12.9	18.6	13	-27.375
15.1	15.5	14.6	14.2	13.9	13.6	13.4	14.6	12.9	18.6	12.9	-27.375
15.1	15.5	14.5	14.2	13.9	13.6	13.4	14.6	12.9	18.6	12.9	-27.4375
15.1	15.5	14.6	14.2	13.9	13.6	13.4	14.6	12.9	18.6	12.9	-27.4062
15.1	15.5	14.6	14.2	14	13.6	13.4	14.6	12.9	18.6	12.9	-27.4062
15.1	15.5	14.6	14.2	14	13.6	13.4	14.6	12.9	18.6	12.9	-27.4375
15.1	15.5	14.6	14.1	14	13.6	13.4	14.6	12.9	18.6	12.9	-27.4688
15.1	15.5	14.6	14.2	14	13.6	13.4	14.6	12.9	18.6	12.9	-27.4375
15.1	15.5	14.6	14.2	14	13.6	13.4	14.6	12.9	18.6	12.9	-27.4375
15.1	15.5	14.6	14.2	14	13.6	13.4	14.6	12.9	18.6	12.9	-27.5
15.1	15.5	14.6	14.2	14	13.6	13.4	14.6	12.9	18.6	12.9	-27.4688
15.1	15.5	14.6	14.2	14	13.6	13.4	14.6	12.9	18.6	12.9	-27.4375
15.1	15.5	14.6	14.2	14	13.6	13.4	14.6	12.9	18.6	12.9	-27.5
15.1	15.5	14.6	14.2	14	13.6	13.4	14.6	12.9	18.6	12.9	-27.4688
15.1	15.5	14.6	14.2	14	13.6	13.4	14.6	12.9	18.6	12.9	-27.4688
15.1	15.5	14.6	14.2	13.9	13.6	13.4	14.6	12.9	18.6	13	-27.4688
15.1	15.5	14.6	14.2	14	13.6	13.4	14.7	12.9	18.6	13	-27.4375
15.1	15.5	14.6	14.3	14	13.6	13.4	14.7	12.9	18.6	13	-27.4688
15.1	15.5	14.6	14.3	14	13.7	13.4	14.7	12.9	18.7	13	-27.4688
15.1	15.5	14.6	14.3	14	13.7	13.4	14.7	12.9	18.7	13	-27.4375
15.2	15.5	14.6	14.3	14	13.7	13.4	14.7	12.9	18.7	13	-27.4688
15.2	15.5	14.6	14.3	14	13.7	13.4	14.6	12.9	18.7	13	-27.4688
15.2	15.5	14.6	14.3	14	13.7	13.4	14.7	12.9	18.7	13	-27.4062
15.2	15.5	14.6	14.3	14	13.6	13.5	14.7	12.9	18.7	13	-27.4062
15.2	15.5	14.6	14.3	14	13.7	13.5	14.7	12.9	18.7	13	-27.4688
15.2	15.6	14.6	14.3	14	13.7	13.5	14.7	12.9	18.7	13	-27.5
15.2	15.6	14.6	14.3	14	13.7	13.5	14.7	12.9	18.7	13	-27.4688
15.2	15.6	14.6	14.3	14	13.7	13.5	14.7	12.9	18.7	13	-27.4688
15.2	15.6	14.6	14.3	14	13.7	13.5	14.7	12.9	18.7	13	-27.4688
15.2	15.6	14.6	14.3	14	13.7	13.5	14.7	12.9	18.7	13	-27.4688
15.2	15.6	14.6	14.3	14	13.7	13.5	14.7	12.9	18.7	13	-27.4375
15.2	15.6	14.6	14.3	14	13.7	13.5	14.7	12.9	18.7	13	-27.4375
15.2	15.6	14.7	14.3	14	13.7	13.5	14.7	12.9	18.7	13	-27.5
15.2	15.6	14.7	14.3	14	13.7	13.5	14.7	12.9	18.7	13	-27.4688
15.2	15.6	14.7	14.3	14	13.7	13.5	14.7	12.9	18.7	13	-27.5312
15.2	15.6	14.7	14.3	14.1	13.7	13.5	14.7	12.9	18.7	13	-27.5625
15.2	15.6	14.7	14.3	14.1	13.7	13.5	14.7	13	18.7	13	-27.5625
15.2	15.6	14.7	14.3	14.1	13.7	13.5	14.7	12.9	18.7	13	-27.5938
15.2	15.6	14.7	14.3	14.1	13.7	13.5	14.7	13	18.7	13	-27.5625
15.2	15.6	14.7	14.3	14.1	13.7	13.5	14.7	13	18.7	13	-27.5938
15.2	15.6	14.7	14.3	14.1	13.7	13.5	14.7	13	18.7	13	-27.5938
15.2	15.6	14.7	14.3	14.1	13.7	13.5	14.8	13	18.7	13	-27.5938
15.2	15.6	14.7	14.3	14.1	13.7	13.5	14.7	13	18.7	13	-27.5938
15.2	15.6	14.7	14.3	14.1	13.7	13.5	14.8	13	18.7	13	-27.625
15.2	15.6	14.7	14.3	14.1	13.7	13.5	14.8	13	18.7	13	-27.625
15.2	15.6	14.7	14.4	14.1	13.7	13.5	14.8	13	18.7	13	-27.5938
15.2	15.6	14.7	14.4	14.1	13.7	13.5	14.8	13	18.7	13	-27.625
15.2	15.6	14.7	14.4	14.1	13.7	13.5	14.8	13	18.7	13	-27.6562
15.2	15.6	14.7	14.4	14.1	13.8	13.5	14.8	13	18.7	13	-27.5938
15.2	15.6	14.7	14.4	14.1	13.8	13.5	14.8	13	18.7	13	-27.625
15.3	15.6	14.7	14.4	14.1	13.8	13.5	14.8	13	18.7	13	-27.6875
15.3	15.6	14.7	14.4	14.1	13.8	13.5	14.8	13	18.7	13	-27.6875
15.3	15.6	14.7	14.4	14.1	13.8	13.6	14.8	13	18.7	13	-27.6562
15.3	15.6	14.7	14.4	14.1	13.8	13.5	14.8	13	18.7	13	-27.6562
15.3	15.6	14.7	14.4	14.1	13.8	13.5	14.8	13	18.7	13	-27.6875
15.3	15.6	14.7	14.4	14.1	13.8	13.6	14.8	13	18.7	13	-27.6562
15.3	15.6	14.7	14.4	14.1	13.8	13.6	14.8	13	18.7	13	-27.6562
15.3	15.6	14.7	14.4	14.1	13.8	13.6	14.8	13	18.7	13	-27.625
15.3	15.6	14.7	14.4	14.1	13.8	13.6	14.8	13	18.7	13	-27.6562
15.3	15.7	14.7	14.4	14.2	13.8	13.6	14.8	13	18.7	13	-27.7188
15.3	15.7	14.7	14.4	14.2	13.8	13.6	14.8	13	18.7	13	-27.6875
15.3	15.7	14.7	14.4	14.2	13.8	13.6	14.8	13	18.7	13	-27.6875
15.3	15.7	14.7	14.4	14.2	13.8	13.6	14.9	13	18.7	12.9	-27.6875
15.3	15.7	14.7	14.4	14.2	13.8	13.5	14.9	13	18.7	13	-27.6875
15.3	15.7	14.7	14.4	14.2	13.8	13.6	14.9	13	18.7	13	-27.6875
15.3	15.7	14.8	14.5	14.2	13.8	13.6	14.9	13	18.7	13	-27.6875
15.3	15.7	14.7	14.5	14.2	13.8	13.6	14.9	13	18.7	13	-27.6875
15.4	15.7	14.8	14.4	14.2	13.8	13.6	14.9	13	18.7	13	-27.6562
15.3	15.7	14.8	14.4	14.2	13.8	13.6	14.9	13	18.7	13	-27.6562
15.4	15.7	14.8	14.4	14.2	13.8	13.6	14.9	13	18.7	13	-27.75
15.4	15.7	14.8	14.5	14.2	13.8	13.6	14.9	13	18.7	13	-27.7812
15.4	15.7	14.8	14.5	14.2	13.8	13.6	14.9	13	18.7	13	-27.7812
15.4	15.7	14.7	14.5	14.2	13.8	13.6	14.9	13	18.7	13	-27.8125
15.4	15.7	14.8	14.5	14.2	13.8	13.6	14.9	13	18.7	13	-27.8438
15.4	15.7	14.8	14.5	14.2	13.8	13.6	14.9	13	18.7	13	-27.8125
15.4	15.7	14.8	14.5	14.2	13.8	13.6	14.9	13	18.7	13	-27.7812
15.4	15.7	14.7	14.5	14.2	13.8	13.6	14.9	13	18.7	13	-27.75
15.4	15.7	14.8	14.5	14.2	13.8	13.6	14.9	13	18.7	13	-27.7188
15.4	15.7	14.8	14.5	14.2	13.8	13.6	14.9	13	18.7	13	-27.6875
15.4	15.7	14.8	14.5	14.2	13.8	13.6	14.9	13	18.7	13	-27.6562
15.4	15.7	14.8	14.5	14.2	13.8	13.6	14.9	13	18.7	13	-27.625
15.4	15.7	14.8	14.5	14.2	13.8	13.6	14.9	13	18.7	13	-27.5938
15.4	15.7	14.8	14.5	14.2	13.8	13.6	14.8	13	18.7	13	-27.5938
15.4	15.7	14.8	14.5	14.2	13.9	13.6	14.9	13	18.7	13	-27.5625
15.4	15.7	14.8	14.5	14.2	13.9	13.6	14.9	13	18.7	13	-27.5625
15.4	15.7	14.8	14.5	14.2	13.8	13.7	14.9	13	18.7	13	-27.5625
15.4	15.7	14.8	14.5	14.2	13.9	13.7	14.9	13	18.7	13	-27.5312
15.4	15.8	14.8	14.5	14.2	13.9	13.7	14.9	13	18.7	13	-27.5625
15.4	15.8	14.8	14.4	14.2	13.9	13.7	14.9	13	18.7	13	-27.5625
15.4	15.7	14.7	14.5	14.3	13.9	13.7	14.9	13	18.7	13	-27.5312
15.4	15.8	14.8	14.5	14.3	13.9	13.7	14.9	13	18.7	13	-27.5312
15.4	15.8	14.8	14.5	14.3	13.9	13.7	15	13	18.7	13	-27.5625
15.4	15.8	14.8	14.5	14.3	13.9	13.7	15	13	18.7	13	-27.5938
15.4	15.8	14.8	14.5	14.3	13.9	13.7	15	13	18.7	13	-27.5938
15.4	15.8	14.8	14.5	14.3	13.9	13.7	15	13	18.7	13	-27.5625
15.4	15.8	14.8	14.5	14.3	13.9	13.6	15	13	18.7	13	-27.5938
15.4	15.8	14.8	14.5	14.3	13.8	13.7	15	13	18.7	13	-27.5625
15.4	15.8	14.8	14.5	14.2	13.9	13.7	15	13	18.7	13	-27.5625
15.4	15.8	14.8	14.5	14.3	13.9	13.7	15	13	18.7	13	-27.5312
15.4	15.8	14.8	14.5	14.3	13.9	13.7	15	13	18.7	13	-27.5
15.4	15.8	14.8	14.5	14.3	13.9	13.7	15	13	18.8	13	-27.5625
15.4	15.8	14.8	14.5	14.3	13.9	13.7	15	13	18.7	13	-27.5625
15.4	15.8	14.8	14.6	14.3	13.9	13.7	15	13	18.8	13	-27.5312
15.4	15.8	14.8	14.6	14.3	13.9	13.7	14.9	13	18.8	13	-27.5
15.4	15.8	14.8	14.6	14.3	13.9	13.7	15	13	18.8	13	-27.5312
15.4	15.8	14.8	14.6	14.3	13.9	13.7	15	13	18.8	13	-27.5312
15.4	15.8	14.8	14.6	14.3	13.9	13.7	15	13	18.8	13	-27.5
15.4	15.8	14.8	14.6	14.3	13.9	13.7	15	13	18.8	13	-27.5312
15.4	15.8	14.8	14.6	14.3	13.9	13.7	15	13	18.8	13	-27.5312
15.4	15.8	14.8	14.6	14.3	13.9	13.7	15	13	18.8	13	-27.5
15.4	15.8	14.9	14.6	14.3	13.9	13.7	15	13	18.8	13	-27.5
15.5	15.8	14.8	14.6	14.3	13.9	13.7	15	13	18.8	13	-27.5312
15.5	15.8	14.8	14.6	14.3	13.9	13.7	15	13	18.8	13	-27.5
15.5	15.8	14.9	14.6	14.3	13.9	13.7	15	13	18.8	13	-27.4688
15.5	15.8	14.9	14.6	14.3	13.9	13.7	15	13	18.8	13	-27.5
15.5	15.8	14.9	14.6	14.3	13.9	13.7	15	13	18.8	13	-27.5
15.5	15.8	14.9	14.6	14.3	13.9	13.7	15	13	18.8	13	-27.4688
15.5	15.8	14.9	14.6	14.3	14	13.7	15	13	18.8	13	-27.4688
15.5	15.8	14.9	14.6	14.3	14	13.7	15	13	18.8	13	-27.5
15.5	15.8	14.9	14.5	14.3	14	13.7	15	13	18.8	13	-27.5312
15.5	15.8	14.9	14.6	14.3	14	13.7	15	13	18.8	13	-27.5312
15.5	15.8	14.9	14.6	14.3	14	13.7	15.1	13.1	18.8	13	-27.5312
15.5	15.8	14.9	14.6	14.3	14	13.7	15.1	13.1	18.8	13	-27.5312
15.5	15.8	14.9	14.6	14.3	14	13.7	15.1	13.1	18.8	13	-27.5938
15.5	15.8	14.9	14.6	14.3	14	13.7	15.1	13.1	18.8	13	-27.625
15.5	15.8	14.9	14.6	14.3	14	13.7	15.1	13.1	18.8	13	-27.625
15.5	15.8	14.9	14.6	14.3	14	13.7	15.1	13.1	18.8	13	-27.6562
15.5	15.8	14.9	14.6	14.3	14	13.8	15.1	13.1	18.8	13	-27.6562
15.5	15.8	14.9	14.6	14.3	14	13.8	15.1	13.1	18.8	13	-27.6562
15.5	15.8	14.9	14.6	14.3	14	13.8	15.1	13.1	18.8	13	-27.6562
15.5	15.8	14.9	14.6	14.4	14	13.8	15.1	13.1	18.8	13	-27.7188
15.5	15.8	14.9	14.6	14.4	14	13.8	15.1	13.1	18.8	13	-27.7188
15.5	15.8	14.9	14.6	14.4	14	13.8	15.1	13.1	18.8	13	-27.7188
15.5	15.8	14.9	14.6	14.4	14	13.8	15.1	13.1	18.8	13	-27.75
15.5	15.8	14.9	14.6	14.4	14	13.8	15.1	13.1	18.8	13	-27.7812
15.5	15.8	14.9	14.6	14.4	14	13.8	15.1	13.1	18.8	13	-27.7188
15.5	15.8	14.9	14.6	14.4	13.9	13.8	15.1	13.1	18.8	12.9	-27.7188
15.5	15.8	14.9	14.6	14.3	14	13.8	15.1	13.1	18.8	13	-27.75
15.5	15.8	14.9	14.6	14.4	14	13.8	15.1	13.1	18.8	13	-27.75
15.5	15.8	14.9	14.6	14.4	14	13.8	15.1	13.1	18.8	13	-27.75
15.5	15.8	14.9	14.6	14.4	14	13.8	15.1	13.1	18.8	13	-27.6875
15.5	15.8	14.9	14.6	14.4	14	13.8	15.1	13.1	18.8	13	-27.6875
15.5	15.8	14.9	14.6	14.4	14	13.8	15.1	13.1	18.8	13	-27.7188
15.5	15.8	14.9	14.6	14.4	14	13.8	15.1	13.1	18.8	13	-27.7188
15.5	15.8	14.9	14.6	14.4	14	13.8	15.1	13.1	18.8	13	-27.7188
15.5	15.8	14.9	14.6	14.4	14	13.8	15.1	13.1	18.8	13	-27.7188
15.5	15.8	14.9	14.6	14.4	14	13.8	15.1	13.1	18.8	13	-27.7188
15.5	15.8	14.9	14.6	14.4	14	13.8	15.1	13.1	18.8	13	-27.6875
15.5	15.9	14.9	14.7	14.4	14	13.8	15.1	13.1	18.8	13	-27.6562
15.5	15.9	14.9	14.7	14.4	14	13.8	15.1	13.1	18.8	13	-27.6875
15.6	15.9	14.9	14.7	14.4	14	13.8	15.2	13.1	18.8	13	-27.7188
15.6	15.9	14.9	14.7	14.4	14	13.8	15.2	13.1	18.8	13	-27.6562
15.6	15.9	14.9	14.7	14.4	14	13.8	15.2	13.1	18.8	13	-27.6875
15.6	15.9	14.9	14.7	14.4	14	13.8	15.2	13.1	18.8	13	-27.6875
15.6	15.9	14.9	14.7	14.4	14	13.8	15.2	13.1	18.8	13	-27.6562
15.6	15.9	14.9	14.7	14.4	14	13.8	15.2	13.1	18.8	13	-27.6562
15.6	15.9	14.9	14.7	14.4	14	13.8	15.2	13.1	18.8	13	-27.6875
15.6	15.9	14.9	14.7	14.4	14	13.8	15.2	13.1	18.8	13	-27.6562
15.6	15.9	14.9	14.7	14.4	14	13.8	15.2	13.1	18.8	13	-27.7188
15.6	15.9	14.9	14.7	14.4	14	13.8	15.2	13.1	18.8	13	-27.7188
15.6	15.9	14.9	14.7	14.4	14	13.8	15.2	13.1	18.8	13	-27.6875
15.6	15.9	14.9	14.7	14.4	14	13.8	15.2	13.1	18.8	13	-27.7188
15.6	15.9	14.9	14.7	14.4	14	13.8	15.2	13.1	18.9	13	-27.6875
15.6	15.9	14.9	14.7	14.4	14	13.8	15.1	13.1	18.9	13	-27.5938
15.6	15.9	14.9	14.7	14.5	14	13.8	15.2	13.1	18.9	13	-27.5938
15.6	15.9	15	14.7	14.5	14	13.8	15.2	13.1	18.9	13	-27.5938
15.6	15.9	15	14.7	14.5	14	13.9	15.2	13.1	18.9	13	-27.5625
15.6	15.9	15	14.7	14.4	14.1	13.9	15.2	13.1	18.9	13	-27.5625
15.6	15.9	15	14.8	14.5	14.1	13.9	15.2	13.1	18.9	13	-27.5938
15.6	15.9	15	14.8	14.5	14.1	13.9	15.2	13.1	18.9	13	-27.5938
15.6	15.9	15	14.8	14.5	14.1	13.9	15.2	13.1	18.9	13	-27.5
15.6	15.9	15	14.8	14.5	14.1	13.9	15.2	13.1	18.9	13	-27.5312
15.6	16	15	14.8	14.5	14.1	13.9	15.2	13.1	18.9	13	-27.5625
15.6	16	15	14.8	14.5	14.1	13.9	15.2	13.1	18.9	13	-27.5312
15.6	16	15	14.8	14.5	14.1	13.9	15.2	13.1	18.9	13	-27.5
15.6	16	15	14.8	14.5	14.1	13.9	15.2	13.1	18.9	13	-27.5312
15.6	16	15	14.8	14.5	14.1	13.9	15.2	13.1	18.9	13	-27.5312
15.6	16	15	14.8	14.5	14.1	13.9	15.2	13.1	18.9	13	-27.5
15.7	16	15	14.8	14.4	14.1	13.9	15.2	13.1	18.9	13	-27.5
15.7	16	15	14.7	14.5	14.1	13.9	15.2	13.1	18.9	13	-27.4688
15.7	16	15	14.8	14.5	14.1	13.9	15.2	13.1	18.9	13	-27.4688
15.7	16	15	14.8	14.5	14.1	13.9	15.2	13.1	18.9	13	-27.4375
15.7	16	15	14.8	14.5	14.1	13.9	15.2	13.1	18.9	13	-27.4375
15.7	16	15	14.8	14.5	14.1	13.9	15.2	13.1	18.9	13	-27.4375
15.7	16	15	14.8	14.5	14.1	13.9	15.2	13.1	18.9	13	-27.4688
15.7	16	15	14.8	14.5	14.1	13.9	15.2	13.1	18.9	13	-27.4375
15.7	16	15	14.8	14.5	14.1	14	15.2	13.1	18.9	13	-27.4375
15.7	16	15	14.8	14.5	14.1	13.9	15.2	13.1	18.9	13	-27.4688
15.7	16	15	14.8	14.5	14.1	14	15.2	13.1	18.9	13	-27.4688
15.7	16	15	14.8	14.5	14.1	14	15.2	13.1	18.9	13	-27.4375
15.7	16	15	14.8	14.5	14.1	14	15.3	13.1	18.9	13	-27.4688
15.7	16	15	14.8	14.5	14.1	14	15.3	13.1	18.9	13	-27.4688
15.7	16	15	14.9	14.5	14.1	14	15.3	13.1	18.9	13	-27.4375
15.7	16	15	14.9	14.6	14.1	14	15.3	13.2	18.9	13	-27.4375
15.7	16	15	14.9	14.6	14.1	14	15.3	13.1	18.9	13	-27.4688
15.7	16	15	14.9	14.6	14.1	14	15.3	13.1	18.9	13	-27.4688
15.7	16	15	14.9	14.6	14.1	13.9	15.3	13.1	18.9	13	-27.4375
15.7	16	15	14.9	14.6	14.1	14	15.3	13.2	18.9	13	-27.4688
15.7	16	15	14.9	14.6	14.1	14	15.3	13.2	18.9	13	-27.4688
15.7	16	15	14.9	14.6	14.1	14	15.3	13.2	18.9	13	-27.4688
15.7	16	15	14.8	14.6	14.1	14	15.3	13.2	18.9	13	-27.4688
15.7	16	15	14.9	14.6	14.2	14	15.3	13.2	18.9	13	-27.4375
15.8	16	15	14.9	14.6	14.1	14	15.3	13.2	18.9	13	-27.4688
15.8	16	15	14.9	14.6	14.2	14	15.3	13.2	18.9	13	-27.4688
15.8	16	15	14.9	14.6	14.2	14	15.3	13.2	18.9	13	-27.4688
15.8	16	15	14.9	14.6	14.2	14	15.2	13.2	18.9	13	-27.5
15.8	16	15	14.9	14.6	14.2	14	15.3	13.2	18.9	13	-27.5312
15.8	16	15	14.9	14.6	14.1	14	15.3	13.2	18.9	13	-27.5312
15.8	16.1	15	14.9	14.6	14.2	14	15.3	13.2	18.9	13	-27.5
15.8	16.1	15	14.9	14.6	14.2	14	15.3	13.2	18.9	13	-27.5312
15.8	16.1	15	14.9	14.6	14.2	14	15.3	13.2	18.9	13	-27.5625
15.8	16.1	15	14.9	14.6	14.2	14	15.3	13.2	18.9	13	-27.5625
15.8	16.1	15	14.9	14.6	14.2	14	15.3	13.2	18.9	13	-27.5625
15.8	16.1	15	14.9	14.6	14.2	14	15.3	13.2	18.9	13	-27.625
15.8	16.1	15	14.9	14.6	14.2	14	15.3	13.2	18.9	13	-27.5938
15.8	16.1	15	14.9	14.6	14.2	14	15.3	13.2	18.9	13	-27.5625
15.8	16.1	15	14.9	14.6	14.2	14	15.3	13.2	18.9	13	-27.5938
15.8	16.1	15	14.9	14.6	14.2	14	15.3	13.2	18.9	13	-27.625
15.8	16.1	15	14.9	14.6	14.2	14	15.3	13.2	18.9	13	-27.625
15.8	16.1	15	14.9	14.6	14.1	14	15.3	13.2	18.9	13	-27.6562
15.8	16.1	15.1	14.9	14.6	14.2	14.1	15.3	13.2	18.9	13	-27.625
15.8	16.1	15.1	14.9	14.6	14.2	14.1	15.3	13.2	18.9	13	-27.6562
15.8	16.1	15.1	15	14.6	14.2	14.1	15.4	13.2	18.9	13	-27.6562
15.8	16.1	15.1	15	14.6	14.2	14.1	15.4	13.2	18.9	13	-27.6562
15.8	16.1	15.1	15	14.6	14.2	14.1	15.4	13.2	18.9	13	-27.625
15.8	16.1	15.1	15	14.6	14.2	14.1	15.4	13.2	18.9	13	-27.6562
15.8	16.1	15.1	15	14.7	14.2	14.1	15.4	13.2	18.9	13	-27.6875
15.8	16.1	15.1	15	14.7	14.2	14.1	15.4	13.2	19	13	-27.6562
15.8	16.1	15.1	15	14.7	14.2	14.1	15.4	13.2	19	13	-27.6875
15.8	16.1	15.1	15	14.7	14.2	14	15.4	13.2	19	13	-27.7188
15.8	16.1	15.1	15	14.7	14.2	14.1	15.4	13.2	19	13	-27.75
15.8	16.1	15.1	15	14.7	14.2	14.1	15.4	13.2	19	13	-27.75
15.8	16.1	15.1	15	14.7	14.2	14.1	15.4	13.2	19	13	-27.7812
15.8	16.1	15.1	15	14.7	14.2	14.1	15.4	13.2	19	13	-27.7812
15.8	16.1	15.1	15	14.7	14.2	14.1	15.4	13.2	18.9	13	-27.7188
15.9	16.1	15.1	15	14.7	14.2	14.1	15.4	13.2	19	13	-27.75
15.9	16.1	15.1	15	14.7	14.2	14.1	15.4	13.2	18.9	13	-27.7812
15.9	16.1	15.1	15	14.7	14.2	14.1	15.4	13.2	19	13	-27.7812
15.9	16.1	15.1	15	14.7	14.2	14.1	15.4	13.2	19	13	-27.7812
15.9	16.1	15.1	15	14.7	14.3	14.1	15.4	13.2	19	13	-27.7812
15.9	16.1	15.1	15	14.7	14.3	14.1	15.4	13.2	19	13	-27.8125
15.9	16.1	15.1	15	14.7	14.3	14.1	15.4	13.2	19	13	-27.8438
15.9	16.1	15.1	15	14.7	14.3	14.1	15.4	13.2	19	13	-27.8125
15.9	16.1	15.1	15	14.7	14.2	14.1	15.4	13.2	19	13	-27.8125
15.9	16.1	15.1	15	14.7	14.3	14.1	15.4	13.2	19	13	-27.8125
15.9	16.1	15.1	15	14.7	14.3	14.1	15.4	13.2	19	13	-27.7812
15.9	16.1	15.1	15	14.7	14.3	14.1	15.4	13.2	19	13	-27.7188
15.9	16.1	15.1	15	14.7	14.3	14.1	15.4	13.2	19	13	-27.7188
15.9	16.1	15.1	15	14.7	14.3	14.1	15.4	13.2	19	13	-27.7188
15.9	16.1	15.1	15	14.7	14.3	14.1	15.4	13.2	19	13	-27.7188
15.9	16.1	15.1	15.1	14.7	14.3	14.1	15.4	13.2	19	13	-27.7188
15.9	16.1	15.1	15.1	14.7	14.3	14.1	15.4	13.2	19	13	-27.7188
15.9	16.2	15.1	15	14.7	14.3	14.1	15.4	13.2	19	13	-27.6875
15.9	16.1	15.1	15.1	14.7	14.3	14.1	15.4	13.2	19	13	-27.625
15.9	16.2	15.1	15	14.7	14.2	14.1	15.4	13.2	19	13	-27.625
15.9	16.2	15.1	15	14.7	14.3	14.1	15.4	13.2	19	13	-27.625
15.9	16.2	15.1	15.1	14.7	14.3	14.1	15.4	13.2	19	13	-27.625
15.9	16.2	15.1	15	14.7	14.3	14.1	15.4	13.2	19	13	-27.625
15.9	16.2	15.1	15	14.7	14.3	14.1	15.4	13.2	19	13	-27.6562
15.9	16.1	15.1	15	14.7	14.3	14.1	15.5	13.2	19	13	-27.6562
15.9	16.1	15.1	15.1	14.7	14.3	14.1	15.5	13.2	19	13	-27.6875
16	16.1	15.1	15.1	14.8	14.3	14.1	15.4	13.2	19	13	-27.625
16	16.2	15.1	15.1	14.8	14.3	14.1	15.5	13.2	19	13	-27.5938
16	16.1	15.1	15.1	14.8	14.3	14.1	15.5	13.2	19	13	-27.5938
16	16.2	15.1	15.1	14.8	14.3	14.1	15.5	13.2	19	13	-27.6562
16	16.2	15.2	15.1	14.8	14.3	14.1	15.5	13.3	19	13	-27.5938
16	16.2	15.2	15.1	14.8	14.3	14.2	15.5	13.2	19	13	-27.5625
16	16.2	15.2	15.1	14.8	14.3	14.2	15.5	13.3	19	13	-27.5938
16	16.2	15.2	15.1	14.8	14.3	14.2	15.5	13.3	19	13	-27.5625
16	16.2	15.2	15.1	14.8	14.3	14.2	15.5	13.2	19	13	-27.5625
16	16.2	15.2	15.1	14.8	14.3	14.2	15.5	13.3	19	13	-27.5625
16	16.2	15.2	15.1	14.8	14.3	14.2	15.5	13.3	19	13	-27.625
16	16.2	15.2	15.1	14.8	14.3	14.2	15.4	13.3	19	13	-27.5625
16	16.2	15.2	15.1	14.8	14.3	14.2	15.5	13.3	19	13	-27.5625
16	16.2	15.2	15.1	14.8	14.3	14.2	15.5	13.3	19	13	-27.5625
16	16.2	15.2	15.1	14.8	14.3	14.2	15.5	13.3	19	13	-27.5312
16	16.2	15.2	15.1	14.8	14.3	14.2	15.5	13.3	19	13	-27.5
16	16.2	15.2	15.1	14.8	14.3	14.2	15.5	13.3	19	13	-27.4688
16	16.2	15.2	15.2	14.8	14.3	14.2	15.5	13.3	19	13	-27.4375
16.1	16.2	15.2	15.2	14.8	14.3	14.2	15.5	13.3	19	13	-27.5
16.1	16.2	15.2	15.2	14.8	14.3	14.2	15.5	13.3	19	13	-27.4375
16.1	16.2	15.2	15.2	14.8	14.3	14.2	15.5	13.3	19	13	-27.4062
16.1	16.2	15.2	15.2	14.8	14.3	14.2	15.5	13.3	19	13	-27.4062
16.1	16.2	15.2	15.2	14.8	14.3	14.2	15.5	13.3	19	13	-27.4375
16.1	16.2	15.2	15.2	14.8	14.3	14.1	15.5	13.3	19	13	-27.4688
16.1	16.2	15.2	15.2	14.9	14.3	14.2	15.5	13.3	19	13	-27.5312
16.1	16.2	15.2	15.2	14.9	14.3	14.2	15.5	13.3	19	13	-27.5625
16.1	16.2	15.2	15.2	14.9	14.3	14.2	15.5	13.3	19	13	-27.5625
16.1	16.3	15.2	15.1	14.9	14.3	14.2	15.5	13.3	19	13	-27.5312
16.1	16.3	15.2	15.2	14.9	14.4	14.2	15.6	13.3	19	13	-27.5938
16.1	16.3	15.2	15.2	14.9	14.4	14.2	15.5	13.3	19	13	-27.5938
16.1	16.3	15.2	15.2	14.9	14.4	14.2	15.6	13.3	19	13	-27.5625
16.1	16.3	15.2	15.2	14.9	14.4	14.2	15.6	13.3	19	13	-27.5312
16.1	16.3	15.2	15.2	14.9	14.4	14.2	15.6	13.3	19	13	-27.5625
16.1	16.3	15.2	15.2	14.9	14.4	14.2	15.5	13.3	19	13	-27.5312
16.1	16.3	15.2	15.2	14.9	14.4	14.2	15.6	13.3	19	13	-27.5312
16.1	16.3	15.2	15.2	14.9	14.4	14.2	15.6	13.3	19	13	-27.5625
16.1	16.3	15.2	15.2	14.9	14.4	14.3	15.6	13.3	19	13	-27.5625
16.1	16.3	15.2	15.2	14.9	14.4	14.3	15.6	13.3	19	13	-27.5312
16.1	16.3	15.2	15.2	14.9	14.4	14.3	15.6	13.3	19	13	-27.5625
16.1	16.3	15.2	15.2	14.9	14.4	14.3	15.6	13.3	19	13	-27.5312
16.1	16.3	15.2	15.2	14.9	14.4	14.3	15.6	13.3	19	13	-27.5625
16.1	16.3	15.2	15.2	14.9	14.4	14.3	15.6	13.3	19	13	-27.5625
16.1	16.3	15.2	15.2	14.9	14.4	14.3	15.6	13.3	19	13	-27.5625
16.1	16.3	15.2	15.2	14.9	14.4	14.3	15.6	13.3	19	13	-27.5312
16.1	16.3	15.2	15.2	14.9	14.4	14.2	15.6	13.3	19	12.9	-27.5312
16.1	16.3	15.2	15.2	14.9	14.4	14.3	15.6	13.3	19	13	-27.5625
16.1	16.3	15.2	15.2	14.9	14.4	14.3	15.6	13.3	19	13	-27.5625
16.1	16.3	15.2	15.2	14.9	14.4	14.3	15.6	13.3	19	13	-27.5938
16.1	16.3	15.2	15.2	14.9	14.4	14.3	15.6	13.3	19	13	-27.625
16.1	16.3	15.2	15.2	14.9	14.4	14.3	15.6	13.3	19	13	-27.5938
16.1	16.3	15.2	15.2	14.9	14.4	14.3	15.6	13.3	19	13	-27.5938
16.1	16.3	15.2	15.2	14.9	14.4	14.3	15.6	13.3	19	13	-27.5938
16.1	16.3	15.2	15.2	14.9	14.4	14.3	15.6	13.3	19	13	-27.5625
16.1	16.3	15.2	15.2	14.9	14.4	14.3	15.6	13.3	19	13	-27.5312
16.1	16.3	15.2	15.2	14.9	14.4	14.2	15.6	13.3	19	13	-27.5625
16.1	16.3	15.2	15.2	14.9	14.4	14.3	15.6	13.3	19	13	-27.5312
16.1	16.3	15.2	15.2	14.9	14.4	14.3	15.6	13.4	19	13	-27.5312
16.1	16.3	15.3	15.2	14.9	14.4	14.3	15.6	13.4	19.1	13	-27.5312
16.1	16.3	15.3	15.2	14.9	14.4	14.3	15.6	13.4	19.1	13	-27.5
16.1	16.3	15.3	15.2	14.9	14.4	14.3	15.6	13.4	19.1	13	-27.4688
16.1	16.3	15.3	15.2	14.9	14.4	14.3	15.6	13.4	19.1	13	-27.5312
16.1	16.3	15.3	15.2	14.9	14.4	14.3	15.6	13.4	19.1	13	-27.5312
16.1	16.4	15.3	15.2	14.9	14.4	14.3	15.6	13.4	19.1	13	-27.5
16.1	16.4	15.3	15.3	14.9	14.4	14.3	15.6	13.4	19.1	13	-27.5
16.1	16.4	15.3	15.3	14.9	14.4	14.3	15.6	13.4	19.1	13	-27.4688
16.1	16.4	15.3	15.3	15	14.4	14.3	15.6	13.4	19.1	13	-27.4375
16.1	16.4	15.3	15.3	15	14.3	14.3	15.6	13.4	19.1	13	-27.4688
16.1	16.4	15.3	15.3	14.9	14.4	14.3	15.6	13.4	19	13	-27.4375
16.1	16.4	15.3	15.3	14.9	14.4	14.3	15.6	13.4	19.1	13	-27.4375
16.1	16.4	15.3	15.3	15	14.4	14.3	15.6	13.4	19	13	-27.4062
16.1	16.4	15.3	15.3	15	14.4	14.3	15.6	13.4	19	13	-27.4375
16.1	16.4	15.3	15.3	15	14.4	14.3	15.7	13.4	19.1	13	-27.4375
16.1	16.4	15.3	15.3	15	14.4	14.3	15.7	13.4	19	13	-27.4062
16.1	16.4	15.3	15.3	15	14.4	14.3	15.7	13.4	19.1	13	-27.4375
16.1	16.4	15.3	15.3	15	14.4	14.3	15.7	13.4	19.1	13	-27.4688
16.1	16.4	15.3	15.3	15	14.4	14.3	15.7	13.4	19.1	13	-27.4062
16.1	16.4	15.3	15.3	14.9	14.4	14.3	15.7	13.4	19.1	13	-27.375
16.1	16.4	15.3	15.3	15	14.4	14.3	15.7	13.4	19	13	-27.4375
16.1	16.4	15.3	15.3	15	14.4	14.3	15.7	13.4	19.1	13	-27.375
16.1	16.4	15.3	15.3	15	14.4	14.3	15.7	13.4	19.1	13	-27.4062
16.1	16.4	15.3	15.3	15	14.4	14.3	15.7	13.4	19.1	13	-27.375
16.1	16.4	15.3	15.2	15	14.4	14.3	15.7	13.4	19.1	13	-27.375
16.1	16.4	15.3	15.3	15	14.4	14.4	15.7	13.4	19.1	13	-27.4062
16.1	16.4	15.3	15.3	15	14.4	14.4	15.7	13.4	19.1	13.1	-27.4062
16.1	16.4	15.3	15.3	15	14.4	14.3	15.7	13.4	19.1	13	-27.3438
16.1	16.4	15.3	15.3	15	14.4	14.4	15.7	13.4	19.1	13	-27.375
16.1	16.4	15.3	15.3	15	14.4	14.3	15.7	13.4	19.1	13	-27.4062
16.1	16.4	15.3	15.3	15	14.4	14.4	15.7	13.4	19.1	13.1	-27.375
16.1	16.4	15.3	15.3	15	14.4	14.4	15.7	13.4	19.1	13	-27.375
16.1	16.4	15.3	15.3	15	14.4	14.3	15.7	13.4	19.1	13	-27.4062
16.1	16.4	15.3	15.3	15	14.4	14.4	15.7	13.4	19.1	13	-27.3438
16.1	16.4	15.3	15.3	15	14.4	14.4	15.7	13.4	19.1	13	-27.3125
16.1	16.4	15.3	15.3	14.9	14.5	14.4	15.7	13.4	19.1	13	-27.2812
16.1	16.4	15.3	15.3	15	14.5	14.4	15.7	13.3	19.1	13	-27.3125
16.1	16.4	15.3	15.3	15	14.4	14.4	15.7	13.3	19.1	13	-27.2812
16.2	16.4	15.3	15.3	15	14.5	14.4	15.7	13.3	19.1	13	-27.25
16.1	16.4	15.3	15.3	15	14.5	14.4	15.7	13.3	19.1	13	-27.25
16.1	16.4	15.3	15.3	15	14.5	14.4	15.7	13.3	19.1	13	-27.2188
16.2	16.4	15.3	15.3	15	14.5	14.4	15.7	13.3	19.1	13	-27.2188
16.2	16.4	15.3	15.3	15	14.5	14.4	15.8	13.3	19.1	13	-27.2188
16.2	16.4	15.3	15.3	15	14.5	14.4	15.8	13.3	19.1	13	-27.2188
16.2	16.4	15.3	15.3	15	14.5	14.4	15.8	13.3	19.1	13	-27.2188
16.2	16.4	15.3	15.3	15	14.4	14.4	15.8	13.3	19.1	13	-27.2188
16.2	16.4	15.3	15.3	15	14.5	14.4	15.8	13.3	19.1	13	-27.1875
16.2	16.4	15.3	15.3	15	14.5	14.4	15.8	13.3	19.1	13	-27.1875
16.2	16.4	15.3	15.3	15	14.5	14.4	15.8	13.3	19.1	13	-27.1875
16.2	16.4	15.3	15.3	15	14.5	14.4	15.8	13.3	19.1	13	-27.1562
16.2	16.4	15.3	15.3	15	14.5	14.4	15.8	13.3	19.1	13	-27.125
16.2	16.4	15.3	15.3	15	14.5	14.4	15.8	13.3	19.1	13	-27.1875
16.2	16.4	15.3	15.3	15	14.5	14.4	15.8	13.3	19.1	13	-27.1875
16.2	16.4	15.3	15.3	15	14.5	14.4	15.8	13.4	19.1	13	-27.1562
16.2	16.4	15.3	15.3	15	14.5	14.4	15.8	13.4	19.1	13	-27.1562
16.2	16.4	15.3	15.3	15	14.5	14.4	15.8	13.4	19.1	13.1	-27.1875
16.2	16.4	15.3	15.3	15	14.5	14.4	15.8	13.4	19.1	13	-27.1875
16.2	16.4	15.3	15.3	15	14.5	14.4	15.8	13.4	19.1	13	-27.1562
16.2	16.4	15.3	15.3	15.1	14.5	14.4	15.8	13.4	19.1	13	-27.1562
16.2	16.4	15.3	15.3	15.1	14.5	14.4	15.8	13.4	19.1	13	-27.125
16.2	16.4	15.3	15.3	15.1	14.5	14.4	15.8	13.4	19.1	13	-27.0938
16.2	16.4	15.3	15.3	15.1	14.5	14.4	15.8	13.4	19.1	13	-27.0938
16.2	16.4	15.3	15.4	15.1	14.5	14.4	15.8	13.4	19.1	13	-27.0938
16.2	16.4	15.3	15.4	15.1	14.5	14.4	15.8	13.4	19.1	13	-27.125
16.2	16.4	15.3	15.4	15	14.5	14.4	15.8	13.4	19.1	13	-27.125
16.2	16.4	15.3	15.4	15.1	14.5	14.4	15.8	13.4	19.1	13	-27.0938
16.2	16.4	15.3	15.4	15.1	14.5	14.4	15.8	13.4	19.1	13	-27.0938
16.2	16.4	15.3	15.3	15.1	14.5	14.4	15.8	13.4	19.1	13	-27.125
16.2	16.4	15.3	15.3	15.1	14.4	14.4	15.8	13.4	19.1	13	-27.125
16.2	16.4	15.3	15.3	15.1	14.5	14.4	15.8	13.4	19.1	13	-27.0938
16.2	16.4	15.3	15.3	15.1	14.5	14.4	15.8	13.4	19.1	13	-27.0938
16.2	16.4	15.3	15.3	15.1	14.5	14.4	15.8	13.4	19.1	13	-27.0938
16.2	16.4	15.3	15.3	15.1	14.5	14.4	15.8	13.4	19.1	13	-27.0625
16.2	16.4	15.3	15.3	15.1	14.5	14.4	15.8	13.4	19.1	13	-27.0625
16.2	16.4	15.3	15.3	15.1	14.5	14.4	15.8	13.4	19.1	13	-27.125
16.2	16.4	15.3	15.3	15.1	14.5	14.4	15.8	13.4	19.1	13	-27.0938
16.2	16.4	15.3	15.3	15.1	14.5	14.4	15.8	13.4	19.1	13	-27.0625
16.2	16.4	15.3	15.3	15.1	14.5	14.4	15.8	13.4	19.1	13	-27.125
16.2	16.4	15.3	15.3	15.1	14.5	14.4	15.8	13.4	19.1	13	-27.125
16.2	16.4	15.3	15.3	15.1	14.5	14.4	15.8	13.4	19.1	13	-27.0938
16.2	16.4	15.3	15.3	15.1	14.5	14.4	15.8	13.4	19.1	13	-27.125
16.2	16.4	15.3	15.3	15	14.5	14.4	15.8	13.4	19.1	13	-27.1562
16.2	16.4	15.3	15.3	15.1	14.5	14.4	15.8	13.4	19.1	13	-27.125
16.2	16.4	15.3	15.3	15.1	14.5	14.4	15.8	13.4	19.1	13	-27.125
16.2	16.4	15.3	15.3	15.1	14.5	14.4	15.8	13.4	19.1	13	-27.125
16.2	16.4	15.3	15.3	15.1	14.5	14.4	15.8	13.4	19.1	13	-27.0938
16.2	16.4	15.3	15.3	15.1	14.5	14.4	15.9	13.4	19.1	13	-27.0938
16.2	16.4	15.3	15.3	15.1	14.5	14.4	15.9	13.4	19.1	13	-27.0938
16.3	16.4	15.3	15.3	15.1	14.5	14.4	15.9	13.4	19.1	13	-27.0938
16.3	16.4	15.3	15.3	15.1	14.5	14.4	15.9	13.4	19.1	13	-27.125
16.3	16.4	15.3	15.3	15.1	14.5	14.4	15.9	13.4	19.1	13	-27.125
16.3	16.4	15.3	15.3	15.1	14.5	14.4	15.9	13.4	19.1	13	-27.0938
16.3	16.4	15.3	15.3	15.1	14.5	14.4	15.9	13.4	19.1	13	-27.0938
16.3	16.4	15.3	15.3	15.1	14.5	14.4	15.9	13.4	19.1	13	-27.125
16.3	16.4	15.3	15.3	15.1	14.5	14.4	15.9	13.4	19.1	13	-27.125
16.3	16.4	15.3	15.3	15.1	14.5	14.4	15.9	13.4	19.1	13	-27.0938
16.3	16.4	15.3	15.3	15.1	14.5	14.4	15.9	13.4	19.1	13	-27.125
16.3	16.4	15.4	15.3	15.1	14.6	14.4	15.9	13.4	19.1	13	-27.1562
16.3	16.4	15.4	15.3	15.1	14.6	14.4	15.9	13.4	19.1	13	-27.1562
16.3	16.4	15.4	15.3	15.2	14.5	14.4	15.9	13.4	19.1	13	-27.125
16.3	16.4	15.4	15.3	15.2	14.6	14.3	15.9	13.4	19.1	13	-27.1875
16.3	16.5	15.4	15.3	15.2	14.5	14.4	15.9	13.4	19.1	13	-27.2188
16.3	16.4	15.4	15.3	15.2	14.6	14.4	15.9	13.4	19.1	13	-27.25
16.3	16.5	15.4	15.3	15.2	14.6	14.4	15.9	13.4	19.1	12.9	-27.25
16.3	16.5	15.4	15.4	15.2	14.6	14.4	15.9	13.4	19.1	12.9	-27.25
16.3	16.5	15.4	15.4	15.2	14.6	14.4	15.9	13.4	19.1	12.9	-27.2812
16.3	16.5	15.4	15.4	15.2	14.6	14.4	15.9	13.4	19.1	12.9	-27.2812
16.3	16.5	15.4	15.4	15.2	14.6	14.4	15.9	13.4	19.1	12.9	-27.2812
16.3	16.5	15.4	15.4	15.2	14.6	14.4	15.9	13.4	19.1	12.9	-27.3125
16.3	16.5	15.4	15.4	15.2	14.6	14.4	15.9	13.4	19.1	13	-27.3438
16.3	16.5	15.4	15.4	15.2	14.6	14.4	15.9	13.4	19.1	12.9	-27.2812
16.3	16.5	15.4	15.4	15.2	14.6	14.4	15.9	13.4	19.1	13	-27.2812
16.3	16.5	15.4	15.4	15.2	14.6	14.4	15.9	13.4	19.1	12.9	-27.3125
16.4	16.5	15.4	15.4	15.2	14.6	14.4	15.9	13.4	19.1	13	-27.2812
16.4	16.5	15.4	15.4	15.1	14.6	14.4	15.9	13.4	19.1	12.9	-27.25
16.4	16.5	15.4	15.4	15.2	14.6	14.4	15.9	13.4	19.1	12.9	-27.25
16.4	16.5	15.4	15.4	15.2	14.6	14.4	15.9	13.4	19.1	12.9	-27.2812
16.4	16.5	15.4	15.4	15.2	14.6	14.4	15.9	13.4	19.1	12.9	-27.2812
16.4	16.5	15.4	15.4	15.2	14.6	14.4	15.9	13.4	19.1	12.9	-27.2812
16.4	16.5	15.4	15.4	15.2	14.6	14.4	15.9	13.4	19.1	12.9	-27.3125
16.4	16.5	15.4	15.4	15.2	14.6	14.4	15.9	13.4	19.1	12.9	-27.3125
16.4	16.5	15.4	15.4	15.2	14.6	14.4	15.9	13.4	19.1	12.9	-27.2812
16.4	16.5	15.4	15.4	15.2	14.6	14.4	15.9	13.4	19.1	12.9	-27.3125
16.4	16.5	15.4	15.4	15.2	14.6	14.4	15.9	13.4	19.1	12.9	-27.3125
16.4	16.6	15.4	15.4	15.2	14.6	14.4	15.9	13.4	19.1	12.9	-27.375
16.4	16.6	15.4	15.4	15.2	14.6	14.4	15.9	13.4	19.1	12.9	-27.4375
16.4	16.6	15.4	15.4	15.2	14.6	14.4	16	13.4	19.1	12.9	-27.4688
16.4	16.6	15.4	15.4	15.2	14.6	14.4	15.9	13.4	19.1	13	-27.4688
16.4	16.6	15.4	15.4	15.2	14.6	14.5	16	13.4	19.1	12.9	-27.5
16.4	16.6	15.4	15.5	15.2	14.6	14.5	16	13.4	19.1	12.9	-27.5
16.4	16.6	15.4	15.4	15.2	14.6	14.5	16	13.4	19.1	12.9	-27.4688
16.4	16.6	15.5	15.5	15.2	14.6	14.5	16	13.4	19.1	12.9	-27.5
16.4	16.6	15.5	15.5	15.2	14.6	14.5	16	13.4	19.1	13	-27.4688
16.4	16.6	15.5	15.5	15.2	14.6	14.5	16	13.4	19.1	12.9	-27.4375
16.4	16.6	15.5	15.5	15.2	14.6	14.5	16	13.4	19.1	13	-27.4375
16.4	16.6	15.5	15.4	15.2	14.6	14.5	16	13.4	19.1	13	-27.4688
16.4	16.6	15.5	15.5	15.2	14.6	14.5	16	13.4	19.1	13	-27.4375
16.4	16.6	15.5	15.5	15.2	14.6	14.5	16	13.4	19.1	12.9	-27.4375
16.4	16.6	15.5	15.5	15.2	14.6	14.5	16	13.4	19.1	13	-27.4062
16.4	16.6	15.5	15.5	15.2	14.6	14.5	16	13.4	19.1	13	-27.4062
16.4	16.6	15.5	15.5	15.2	14.6	14.5	15.9	13.4	19.1	13	-27.4375
16.4	16.6	15.5	15.5	15.2	14.6	14.5	16	13.4	19.1	13	-27.4688
16.4	16.6	15.5	15.5	15.2	14.6	14.5	16	13.4	19.1	13	-27.4688
16.4	16.6	15.5	15.5	15.2	14.6	14.5	16	13.4	19.1	13	-27.5312
16.4	16.6	15.5	15.5	15.2	14.6	14.5	16	13.4	19.1	13	-27.5625
16.4	16.7	15.5	15.5	15.2	14.6	14.5	16	13.4	19.1	13	-27.5312
16.4	16.7	15.5	15.5	15.2	14.6	14.5	16	13.4	19.1	13	-27.5625
16.4	16.7	15.5	15.5	15.2	14.6	14.5	16	13.4	19.1	13	-27.5938
16.5	16.7	15.5	15.5	15.2	14.6	14.5	16	13.4	19.1	13	-27.5938
16.5	16.7	15.5	15.5	15.2	14.6	14.5	16	13.4	19.1	13	-27.5938
16.5	16.7	15.5	15.5	15.2	14.6	14.5	16	13.4	19.1	13	-27.5938
16.5	16.7	15.5	15.5	15.2	14.6	14.5	16	13.4	19.1	13	-27.5938
16.5	16.7	15.5	15.5	15.2	14.6	14.5	16	13.5	19.1	13	-27.5625
16.5	16.7	15.5	15.5	15.2	14.6	14.5	16	13.5	19.1	13	-27.5625
16.5	16.7	15.5	15.5	15.3	14.6	14.5	16	13.5	19.1	13	-27.5938
16.5	16.7	15.6	15.5	15.3	14.7	14.5	16	13.5	19.1	13	-27.5625
16.5	16.7	15.6	15.5	15.3	14.7	14.5	16	13.5	19.1	13	-27.5625
16.5	16.7	15.6	15.5	15.3	14.7	14.5	16	13.4	19.1	13	-27.5938
16.5	16.7	15.6	15.5	15.3	14.7	14.5	16	13.4	19.1	13	-27.5625
16.5	16.7	15.6	15.5	15.3	14.7	14.5	16	13.4	19.1	13	-27.4688
16.5	16.7	15.6	15.5	15.3	14.7	14.5	16	13.4	19.1	13	-27.4688
16.5	16.7	15.6	15.5	15.3	14.7	14.5	16	13.4	19.1	13	-27.4688
16.5	16.7	15.6	15.5	15.3	14.7	14.5	16	13.4	19.1	13	-27.4375
16.5	16.7	15.6	15.5	15.3	14.7	14.5	16	13.5	19.1	13	-27.4062
16.5	16.7	15.6	15.5	15.3	14.7	14.5	16	13.5	19.1	13	-27.3438
16.5	16.7	15.6	15.5	15.3	14.7	14.5	16	13.5	19.1	13	-27.375
16.5	16.7	15.6	15.5	15.3	14.7	14.5	16	13.5	19.1	13	-27.375
16.5	16.7	15.6	15.5	15.3	14.7	14.5	16.1	13.5	19.1	13	-27.3438
16.5	16.7	15.6	15.5	15.3	14.7	14.5	16.1	13.5	19.1	13	-27.3125
16.5	16.7	15.6	15.6	15.3	14.7	14.5	16.1	13.5	19.1	13	-27.3438
16.6	16.8	15.6	15.6	15.3	14.7	14.5	16	13.5	19.1	13	-27.3125
16.6	16.8	15.6	15.6	15.3	14.7	14.5	16.1	13.5	19.1	13	-27.2812
16.6	16.8	15.6	15.6	15.3	14.7	14.5	16.1	13.5	19.1	13	-27.2812
16.6	16.8	15.6	15.6	15.3	14.7	14.5	16.1	13.5	19.1	13	-27.2812
16.6	16.8	15.6	15.6	15.3	14.7	14.6	16.1	13.5	19.1	13	-27.2188
16.6	16.8	15.6	15.6	15.3	14.7	14.6	16.1	13.5	19.1	13	-27.1875
16.6	16.8	15.6	15.6	15.3	14.7	14.6	16.1	13.5	19.1	13	-27.1875
16.6	16.8	15.6	15.6	15.3	14.7	14.6	16.1	13.5	19.1	13	-27.1875
16.6	16.8	15.6	15.6	15.3	14.7	14.6	16.1	13.5	19.1	13	-27.1875
16.6	16.8	15.6	15.6	15.3	14.7	14.6	16.1	13.5	19.1	13	-27.2188
16.6	16.8	15.6	15.6	15.3	14.7	14.6	16.1	13.5	19.1	13	-27.25
16.6	16.8	15.6	15.6	15.3	14.7	14.6	16.1	13.5	19.1	13	-27.1875
16.6	16.8	15.6	15.6	15.3	14.7	14.5	16.1	13.5	19.1	13	-27.125
16.6	16.8	15.6	15.6	15.3	14.7	14.6	16.1	13.5	19.1	13	-27.1562
16.6	16.8	15.6	15.6	15.3	14.7	14.6	16.1	13.5	19.1	13	-27.1562
16.6	16.8	15.6	15.6	15.3	14.7	14.6	16.1	13.5	19.1	13	-27.1562
16.6	16.8	15.7	15.6	15.3	14.7	14.6	16.1	13.5	19.1	13	-27.0625
16.6	16.8	15.7	15.6	15.3	14.7	14.6	16.1	13.5	19.1	13	-27.0938
16.6	16.8	15.7	15.6	15.3	14.7	14.6	16.1	13.5	19.1	13	-27.0938
16.6	16.8	15.7	15.6	15.3	14.7	14.6	16.1	13.5	19.1	13	-27.0625
16.6	16.8	15.7	15.6	15.3	14.7	14.6	16.1	13.5	19.1	13	-27.0312
16.6	16.8	15.7	15.7	15.3	14.7	14.6	16.1	13.5	19.1	13	-27
16.6	16.8	15.7	15.6	15.3	14.7	14.6	16.1	13.5	19.1	13	-27.0312
16.6	16.8	15.7	15.7	15.4	14.7	14.6	16.1	13.5	19.1	13	-27.0312
16.6	16.8	15.7	15.6	15.4	14.7	14.6	16.1	13.5	19.1	13	-27
16.6	16.8	15.7	15.6	15.4	14.7	14.6	16.1	13.5	19.1	13	-26.9688
16.6	16.8	15.7	15.7	15.4	14.7	14.6	16.1	13.5	19.1	13	-26.9688
16.6	16.8	15.6	15.7	15.4	14.7	14.6	16.1	13.5	19.1	13	-26.9375
16.6	16.8	15.6	15.7	15.4	14.7	14.6	16.1	13.5	19.1	13	-26.9375
16.6	16.8	15.6	15.7	15.4	14.7	14.6	16.1	13.5	19.1	13	-26.9375
16.6	16.8	15.6	15.7	15.4	14.7	14.6	16.1	13.5	19.1	13	-26.9062
16.6	16.8	15.6	15.7	15.4	14.7	14.6	16.1	13.5	19.1	13	-26.9062
16.6	16.8	15.6	15.7	15.4	14.7	14.6	16.1	13.5	19.1	13	-26.9062
16.6	16.8	15.6	15.7	15.4	14.7	14.6	16.1	13.5	19.1	13	-26.9062
16.6	16.8	15.6	15.7	15.4	14.7	14.6	16.1	13.5	19.1	13	-26.9062
16.6	16.8	15.6	15.7	15.4	14.7	14.6	16.1	13.5	19.1	13	-26.875
16.6	16.8	15.6	15.7	15.4	14.7	14.6	16.1	13.5	19.1	13	-26.8438
16.6	16.8	15.6	15.7	15.4	14.7	14.6	16.1	13.5	19.1	13	-26.8438
16.6	16.8	15.6	15.7	15.4	14.7	14.6	16.1	13.5	19.1	13	-26.875
16.7	16.8	15.7	15.7	15.4	14.7	14.6	16.1	13.5	19.1	13	-26.8125
16.6	16.8	15.7	15.7	15.4	14.7	14.6	16.1	13.5	19.1	13	-26.8125
16.7	16.8	15.7	15.7	15.4	14.7	14.6	16.1	13.5	19.1	13	-26.8438
16.7	16.8	15.7	15.7	15.4	14.7	14.6	16.1	13.5	19.1	13	-26.7812
16.7	16.8	15.7	15.7	15.4	14.7	14.6	16.1	13.5	19.1	13	-26.75
16.7	16.8	15.7	15.7	15.4	14.7	14.6	16.1	13.5	19.1	13	-26.7812
16.7	16.8	15.7	15.7	15.4	14.7	14.6	16.1	13.5	19.1	13	-26.8125
16.7	16.8	15.7	15.7	15.4	14.7	14.6	16.1	13.5	19.1	13	-26.7812
16.7	16.8	15.7	15.7	15.4	14.7	14.6	16.1	13.5	19.1	13	-26.7812
16.7	16.8	15.7	15.7	15.4	14.7	14.6	16.1	13.5	19.1	13	-26.7812
16.7	16.8	15.7	15.7	15.4	14.7	14.6	16.1	13.5	19.1	13	-26.75
16.7	16.8	15.7	15.7	15.4	14.7	14.6	16.1	13.5	19.1	13	-26.75
16.7	16.8	15.7	15.7	15.4	14.7	14.6	16.1	13.5	19.1	13	-26.7812
16.7	16.8	15.7	15.7	15.4	14.8	14.6	16.1	13.5	19.1	13	-26.75
16.7	16.8	15.7	15.7	15.4	14.8	14.6	16.1	13.5	19.1	13	-26.75
16.7	16.8	15.7	15.7	15.4	14.8	14.6	16.1	13.5	19.1	13	-26.75
16.7	16.8	15.7	15.7	15.4	14.7	14.6	16.1	13.5	19.1	13	-26.6562
16.7	16.8	15.7	15.7	15.4	14.8	14.6	16.1	13.5	19.1	13	-26.6875
16.7	16.8	15.7	15.7	15.4	14.8	14.7	16.1	13.5	19.1	13	-26.6875
16.7	16.8	15.7	15.7	15.4	14.8	14.7	16.1	13.5	19.1	13	-26.6562
16.7	16.8	15.7	15.7	15.4	14.8	14.7	16.2	13.5	19.1	13	-26.6562
16.7	16.8	15.7	15.7	15.4	14.8	14.7	16.2	13.5	19.1	13	-26.6875
16.7	16.8	15.7	15.7	15.4	14.8	14.7	16.2	13.5	19.1	13	-26.6875
16.7	16.8	15.7	15.7	15.4	14.8	14.7	16.2	13.5	19.1	13	-26.6562
16.7	16.8	15.7	15.7	15.4	14.8	14.7	16.1	13.5	19.1	13	-26.7188
16.7	16.9	15.7	15.7	15.4	14.8	14.7	16.2	13.5	19.1	13	-26.7188
16.7	16.9	15.7	15.7	15.4	14.8	14.7	16.2	13.5	19.1	13	-26.6875
16.7	16.9	15.7	15.7	15.4	14.8	14.7	16.2	13.5	19.1	13	-26.6875
16.7	16.9	15.7	15.8	15.4	14.8	14.7	16.2	13.5	19.1	13	-26.6875
16.7	16.9	15.7	15.8	15.4	14.8	14.7	16.2	13.5	19.1	13	-26.6875
16.7	16.9	15.7	15.8	15.4	14.8	14.7	16.2	13.5	19.1	13	-26.6875
16.7	16.9	15.7	15.8	15.4	14.8	14.7	16.2	13.5	19.1	13	-26.6875
16.7	16.9	15.7	15.8	15.4	14.8	14.7	16.2	13.5	19.1	13	-26.6875
16.7	16.9	15.7	15.8	15.4	14.8	14.7	16.2	13.5	19.1	13	-26.6562
16.7	16.9	15.7	15.8	15.4	14.8	14.7	16.2	13.5	19.1	13	-26.6562
16.7	16.9	15.7	15.8	15.4	14.8	14.7	16.2	13.5	19.1	13	-26.6562
16.7	16.9	15.7	15.8	15.4	14.8	14.7	16.2	13.5	19.1	13	-26.6562
16.7	16.9	15.7	15.8	15.4	14.7	14.7	16.2	13.5	19.1	13	-26.6562
16.7	16.9	15.7	15.8	15.4	14.8	14.7	16.2	13.5	19.1	13	-26.625
16.7	16.9	15.7	15.8	15.4	14.8	14.7	16.2	13.5	19.1	13	-26.625
16.7	16.9	15.7	15.8	15.4	14.8	14.7	16.2	13.5	19.1	13	-26.6562
16.7	16.9	15.7	15.8	15.4	14.8	14.7	16.2	13.5	19.1	13	-26.6562
16.7	16.9	15.7	15.8	15.4	14.8	14.7	16.2	13.5	19.1	13	-26.5938
16.7	16.9	15.7	15.8	15.4	14.8	14.7	16.2	13.5	19.1	13	-26.625
16.7	16.9	15.7	15.8	15.4	14.8	14.7	16.2	13.5	19.1	13	-26.625
16.7	16.9	15.7	15.8	15.4	14.8	14.7	16.1	13.5	19.1	13	-26.5938
16.7	16.9	15.7	15.8	15.4	14.8	14.7	16.2	13.5	19.1	13	-26.5938
16.7	16.9	15.7	15.8	15.4	14.8	14.7	16.2	13.5	19.1	13	-26.5625
16.7	16.9	15.7	15.8	15.5	14.7	14.7	16.2	13.5	19.2	13	-26.5312
16.7	16.9	15.7	15.8	15.5	14.8	14.7	16.2	13.5	19.1	13	-26.4688
16.7	16.9	15.7	15.8	15.5	14.8	14.7	16.2	13.5	19.1	13	-26.4688
16.8	16.9	15.8	15.8	15.5	14.8	14.7	16.2	13.5	19.1	13	-26.4688
16.8	16.9	15.7	15.8	15.5	14.8	14.7	16.2	13.5	19.1	13	-26.4375
16.8	16.9	15.8	15.8	15.5	14.8	14.7	16.2	13.5	19.1	13	-26.4062
16.8	16.9	15.8	15.8	15.5	14.8	14.7	16.2	13.5	19.2	12.9	-26.3438
16.8	16.9	15.8	15.8	15.5	14.8	14.7	16.2	13.5	19.1	12.9	-26.3438
16.8	16.9	15.8	15.8	15.5	14.8	14.7	16.2	13.5	19.1	12.9	-26.3438
16.8	16.9	15.8	15.8	15.5	14.8	14.7	16.2	13.5	19.2	12.9	-26.3125
16.8	16.9	15.8	15.8	15.5	14.8	14.7	16.2	13.5	19.1	12.9	-26.2812
16.8	16.9	15.8	15.8	15.5	14.8	14.7	16.2	13.5	19.2	12.9	-26.3125
16.8	16.9	15.8	15.8	15.4	14.8	14.7	16.2	13.5	19.2	12.9	-26.2812
16.8	16.9	15.8	15.8	15.5	14.8	14.7	16.2	13.5	19.2	12.9	-26.2188
16.8	16.9	15.8	15.8	15.5	14.8	14.7	16.2	13.5	19.2	12.9	-26.2188
16.8	16.9	15.8	15.8	15.5	14.8	14.7	16.2	13.5	19.2	12.9	-26.2188
16.8	16.9	15.8	15.8	15.5	14.8	14.7	16.2	13.5	19.2	12.9	-26.1875
16.8	16.9	15.8	15.8	15.5	14.8	14.7	16.2	13.5	19.2	12.9	-26.2188
16.8	16.9	15.8	15.8	15.5	14.8	14.7	16.2	13.5	19.2	12.9	-26.25
16.8	16.9	15.8	15.8	15.5	14.8	14.7	16.3	13.5	19.2	12.9	-26.25
16.8	16.9	15.8	15.8	15.5	14.8	14.7	16.3	13.5	19.2	12.9	-26.1875
16.8	16.9	15.8	15.8	15.5	14.8	14.7	16.3	13.5	19.2	12.9	-26.2188
16.8	16.9	15.8	15.8	15.5	14.9	14.7	16.3	13.5	19.2	12.9	-26.2188
16.8	16.9	15.8	15.8	15.5	14.9	14.8	16.3	13.5	19.2	13	-26.1875
16.8	16.9	15.8	15.7	15.5	14.9	14.7	16.3	13.5	19.2	12.9	-26.1875
16.8	16.9	15.8	15.8	15.5	14.9	14.8	16.3	13.5	19.2	12.9	-26.1875
16.8	16.9	15.8	15.8	15.5	14.9	14.7	16.3	13.5	19.2	12.9	-26.1875
16.8	16.9	15.8	15.8	15.5	14.9	14.8	16.3	13.5	19.2	12.9	-26.1875
16.8	16.9	15.8	15.8	15.5	14.9	14.8	16.3	13.5	19.2	12.9	-26.125
16.8	16.9	15.8	15.8	15.5	14.9	14.8	16.3	13.5	19.2	12.9	-26.0938
16.8	16.9	15.8	15.8	15.5	14.9	14.8	16.2	13.5	19.2	12.9	-26.0938
16.8	16.9	15.8	15.8	15.5	14.9	14.8	16.3	13.5	19.2	12.9	-26.0938
16.8	16.9	15.8	15.8	15.5	14.9	14.8	16.3	13.5	19.2	12.9	-26.0625
16.8	16.9	15.8	15.8	15.5	14.8	14.8	16.3	13.5	19.2	12.9	-26.0625
16.8	16.9	15.8	15.8	15.5	14.9	14.8	16.3	13.6	19.2	12.9	-26.0938
16.8	16.9	15.8	15.8	15.5	14.9	14.8	16.3	13.6	19.2	12.9	-26.0625
16.8	16.9	15.8	15.8	15.5	14.9	14.8	16.3	13.6	19.2	12.9	-26.0312
16.8	16.9	15.8	15.8	15.5	14.9	14.8	16.3	13.6	19.2	13	-26.0625
16.8	16.9	15.8	15.8	15.5	14.9	14.8	16.3	13.6	19.2	12.9	-26.0625
16.8	16.9	15.8	15.8	15.5	14.9	14.8	16.3	13.5	19.2	13	-26.0312
16.8	16.9	15.8	15.8	15.5	14.9	14.8	16.3	13.5	19.2	12.9	-26.0625
16.8	16.9	15.8	15.8	15.5	14.9	14.8	16.3	13.5	19.2	13	-26.0625
16.8	16.9	15.8	15.8	15.5	14.9	14.8	16.3	13.5	19.2	13	-26.0312
16.8	16.9	15.8	15.8	15.5	14.9	14.7	16.3	13.5	19.2	13	-26.0312
16.8	16.9	15.8	15.8	15.5	14.9	14.8	16.3	13.5	19.2	13	-26.0625
16.8	16.9	15.8	15.8	15.5	14.9	14.8	16.3	13.5	19.2	13	-26.0938
16.8	16.9	15.8	15.8	15.5	14.9	14.8	16.3	13.5	19.2	13	-26.0312
16.8	16.9	15.8	15.8	15.5	14.9	14.8	16.3	13.5	19.2	13	-26
16.8	16.9	15.7	15.8	15.5	14.9	14.8	16.3	13.5	19.2	13	-26
16.8	16.9	15.8	15.8	15.5	14.9	14.8	16.3	13.5	19.2	13	-25.9688
16.8	16.9	15.8	15.8	15.5	14.9	14.8	16.3	13.6	19.2	13	-25.9375
16.8	16.9	15.7	15.8	15.5	14.9	14.8	16.3	13.5	19.2	13	-25.9062
16.8	16.9	15.8	15.8	15.5	14.9	14.8	16.3	13.5	19.2	13	-25.9062
16.8	16.9	15.8	15.8	15.5	14.9	14.8	16.3	13.5	19.2	12.9	-25.875
16.8	16.9	15.8	15.8	15.5	14.9	14.7	16.3	13.5	19.2	12.9	-25.8438
16.8	16.9	15.8	15.8	15.5	14.9	14.8	16.3	13.5	19.2	12.9	-25.8438
16.8	16.9	15.8	15.8	15.5	14.9	14.8	16.3	13.5	19.2	12.9	-25.8438
16.8	16.9	15.8	15.8	15.5	14.9	14.8	16.3	13.5	19.2	12.9	-25.8438
16.8	16.9	15.8	15.7	15.5	14.9	14.8	16.3	13.5	19.2	12.9	-25.8125
16.8	16.9	15.8	15.8	15.5	14.9	14.8	16.3	13.5	19.2	12.9	-25.8125
16.8	16.9	15.8	15.8	15.5	14.9	14.8	16.3	13.5	19.2	12.9	-25.8438
16.8	16.9	15.8	15.8	15.5	14.9	14.8	16.4	13.5	19.2	12.9	-25.8438
16.8	16.9	15.8	15.8	15.5	14.9	14.8	16.4	13.5	19.2	13	-25.8125
16.8	16.9	15.8	15.8	15.6	14.9	14.8	16.4	13.5	19.2	12.9	-25.8125
16.8	16.9	15.8	15.8	15.6	14.9	14.8	16.4	13.5	19.2	12.9	-25.8125
16.8	16.9	15.8	15.8	15.6	14.9	14.8	16.4	13.5	19.2	12.9	-25.7812
16.8	16.9	15.8	15.8	15.6	14.9	14.8	16.4	13.5	19.2	12.9	-25.75
16.8	16.9	15.8	15.8	15.6	14.8	14.8	16.4	13.5	19.2	12.9	-25.7188
16.8	16.9	15.8	15.8	15.6	14.9	14.8	16.4	13.5	19.2	12.9	-25.7188
16.8	16.9	15.8	15.8	15.6	14.9	14.8	16.4	13.5	19.2	12.9	-25.6875
16.8	16.9	15.8	15.8	15.6	14.9	14.9	16.4	13.5	19.2	12.9	-25.6562
16.8	16.9	15.8	15.8	15.6	14.9	14.8	16.4	13.5	19.2	12.9	-25.6562
16.8	16.9	15.8	15.8	15.6	14.9	14.9	16.4	13.5	19.2	12.9	-25.625
16.8	16.9	15.8	15.8	15.6	14.9	14.9	16.4	13.5	19.2	12.9	-25.5938
16.8	16.9	15.8	15.8	15.6	14.9	14.9	16.4	13.5	19.2	12.9	-25.5312
16.8	16.9	15.8	15.8	15.6	14.9	14.8	16.4	13.5	19.2	12.9	-25.5625
16.8	16.9	15.8	15.8	15.6	14.9	14.8	16.4	13.5	19.2	12.9	-25.5625
16.8	16.9	15.8	15.8	15.6	14.9	14.9	16.4	13.5	19.2	12.9	-25.5312
16.8	16.9	15.8	15.8	15.6	14.9	14.8	16.4	13.5	19.2	12.9	-25.5625
16.8	16.9	15.8	15.8	15.6	14.9	14.9	16.4	13.5	19.2	12.9	-25.5625
16.8	16.9	15.8	15.8	15.6	14.9	14.9	16.4	13.5	19.2	12.9	-25.5
16.8	16.9	15.8	15.8	15.6	14.9	14.9	16.4	13.5	19.2	12.9	-25.4688
16.8	16.9	15.8	15.8	15.6	14.9	14.9	16.4	13.5	19.2	12.9	-25.4688
16.8	16.9	15.8	15.8	15.6	14.9	14.9	16.4	13.5	19.2	12.9	-25.5
16.8	16.9	15.8	15.8	15.6	14.9	14.9	16.4	13.5	19.2	12.9	-25.4688
16.8	16.9	15.8	15.9	15.6	14.9	14.9	16.4	13.5	19.2	12.9	-25.4688
16.8	16.9	15.8	15.9	15.6	14.9	14.9	16.4	13.6	19.2	12.9	-25.4688
16.8	16.9	15.8	15.9	15.6	14.9	14.9	16.4	13.5	19.2	12.9	-25.4062
16.8	16.9	15.8	15.9	15.6	14.9	14.9	16.4	13.5	19.2	12.9	-25.4062
16.8	16.9	15.8	15.9	15.6	14.9	14.9	16.4	13.5	19.2	12.9	-25.4062
16.8	16.9	15.8	15.9	15.6	14.9	14.9	16.4	13.5	19.2	12.9	-25.4062
16.8	16.9	15.8	15.9	15.6	14.9	14.9	16.4	13.5	19.2	12.9	-25.4062
16.8	16.9	15.8	15.9	15.6	14.9	14.9	16.4	13.5	19.2	12.9	-25.375
16.8	16.9	15.8	15.9	15.6	14.9	14.9	16.4	13.5	19.2	12.9	-25.3438
16.8	16.9	15.8	15.9	15.6	14.9	14.9	16.4	13.5	19.2	12.9	-25.3438
16.8	16.9	15.8	15.9	15.6	14.9	14.9	16.3	13.5	19.2	12.9	-25.3438
16.8	16.9	15.8	15.9	15.6	14.9	14.8	16.4	13.5	19.2	12.9	-25.3125
16.8	16.9	15.8	15.9	15.6	14.9	14.9	16.4	13.5	19.2	12.9	-25.3125
16.8	16.9	15.8	15.9	15.6	14.9	14.9	16.4	13.5	19.2	12.9	-25.3125
16.8	16.9	15.8	15.8	15.6	14.9	14.9	16.4	13.5	19.2	12.9	-25.2812
16.8	16.9	15.8	15.8	15.6	14.9	14.9	16.4	13.5	19.2	12.9	-25.25
16.8	16.9	15.7	15.8	15.6	14.9	14.9	16.4	13.5	19.2	12.9	-25.25
16.8	16.9	15.8	15.8	15.6	14.9	14.9	16.4	13.5	19.2	12.9	-25.25
16.8	16.9	15.8	15.8	15.6	14.9	14.9	16.4	13.5	19.2	12.9	-25.1875
16.8	16.9	15.8	15.8	15.6	14.9	14.9	16.4	13.5	19.2	12.9	-25.1875
16.8	16.9	15.8	15.8	15.6	14.9	14.9	16.4	13.5	19.2	12.9	-25.2188
16.8	16.9	15.8	15.8	15.6	14.9	14.9	16.4	13.5	19.2	12.9	-25.1875
16.8	16.9	15.8	15.8	15.6	14.9	14.8	16.4	13.5	19.2	12.9	-25.1875
16.8	16.9	15.8	15.8	15.6	14.9	14.9	16.4	13.5	19.2	12.9	-25.1562
16.8	16.9	15.8	15.8	15.6	14.9	14.9	16.4	13.5	19.2	12.9	-25.1562
16.8	16.9	15.8	15.8	15.6	14.9	14.9	16.4	13.5	19.2	12.9	-25.125
16.8	16.9	15.8	15.8	15.6	15	14.9	16.4	13.6	19.2	13	-25.125
16.8	16.9	15.8	15.8	15.6	15	14.9	16.4	13.6	19.2	12.9	-25.0938
16.8	16.9	15.8	15.8	15.6	15	14.9	16.4	13.6	19.2	13	-25.0938
16.8	16.9	15.8	15.8	15.6	15	14.9	16.4	13.6	19.2	13	-25.0625
16.8	16.9	15.8	15.8	15.6	15	14.9	16.4	13.6	19.2	13	-25.0312
16.8	16.9	15.8	15.8	15.6	15	14.9	16.4	13.6	19.2	13	-25.0312
16.8	16.9	15.8	15.8	15.6	15	14.9	16.4	13.6	19.2	13	-25.0312
16.9	16.9	15.8	15.8	15.6	15	14.9	16.4	13.6	19.2	13	-25.0312
16.9	16.9	15.8	15.8	15.6	14.9	14.9	16.4	13.5	19.2	13	-25
16.9	16.9	15.8	15.8	15.6	15	14.9	16.4	13.5	19.2	13	-25.0312
16.9	16.9	15.8	15.8	15.6	15	14.9	16.4	13.5	19.2	13	-24.9688
16.9	16.9	15.8	15.8	15.6	15	14.9	16.4	13.5	19.2	13	-24.9375
16.9	16.9	15.8	15.9	15.6	15	14.9	16.4	13.5	19.2	13	-24.9688
16.9	16.9	15.8	15.9	15.6	15	14.9	16.4	13.5	19.2	12.9	-25
16.9	16.9	15.8	15.9	15.6	15	14.9	16.4	13.5	19.2	12.9	-24.9688
16.9	16.9	15.8	15.8	15.6	15	14.9	16.5	13.5	19.2	12.9	-24.9375
16.9	16.9	15.8	15.8	15.6	15	14.9	16.4	13.5	19.2	13	-24.9375
16.9	16.9	15.8	15.8	15.6	15	14.9	16.5	13.5	19.2	12.9	-24.9375
16.9	16.9	15.8	15.9	15.6	15	14.9	16.5	13.5	19.2	13	-24.9375
16.9	16.9	15.8	15.9	15.6	14.9	14.9	16.5	13.5	19.2	12.9	-24.9375
16.9	16.9	15.8	15.9	15.6	15	14.9	16.5	13.6	19.2	13	-24.875
16.9	16.9	15.8	15.9	15.7	15	14.9	16.5	13.5	19.2	13	-24.9062
16.9	16.9	15.8	15.9	15.7	15	14.9	16.5	13.5	19.2	13	-24.9062
16.9	16.9	15.8	15.9	15.7	15	14.9	16.5	13.6	19.2	13	-24.8438
16.9	16.9	15.8	15.9	15.7	15	14.9	16.5	13.6	19.2	13	-24.8438
16.9	16.9	15.8	15.9	15.7	15	14.9	16.5	13.6	19.2	13	-24.8438
16.9	16.9	15.8	15.9	15.7	15	14.9	16.4	13.6	19.2	13	-24.7812
16.9	16.9	15.8	15.9	15.7	15	14.9	16.5	13.6	19.2	13	-24.75
16.9	16.9	15.8	15.9	15.7	15	14.9	16.5	13.6	19.2	12.9	-24.75
16.9	16.9	15.8	15.9	15.7	15	14.9	16.5	13.6	19.2	12.9	-24.7812
16.9	16.9	15.8	15.9	15.7	15	14.9	16.5	13.6	19.2	12.9	-24.75
16.9	16.9	15.8	15.9	15.7	15	14.9	16.5	13.6	19.2	12.9	-24.75
16.9	16.9	15.8	15.9	15.7	15	14.9	16.5	13.6	19.2	13	-24.7812
16.9	16.9	15.8	15.9	15.7	15	14.9	16.5	13.6	19.2	12.9	-24.75
16.9	16.9	15.8	15.9	15.7	15	14.9	16.5	13.6	19.2	13	-24.7188
16.9	16.9	15.8	15.9	15.7	15	14.9	16.5	13.6	19.2	12.9	-24.75
16.9	16.9	15.8	15.9	15.7	15	14.9	16.5	13.6	19.2	12.9	-24.7188
16.9	16.9	15.8	15.9	15.7	15	14.9	16.5	13.6	19.2	12.9	-24.7188
16.9	16.9	15.8	15.9	15.7	15	14.9	16.4	13.6	19.2	12.9	-24.7188
16.9	16.9	15.8	15.9	15.7	15	14.8	16.5	13.6	19.2	12.9	-24.6875
16.9	16.9	15.8	15.9	15.7	15	14.9	16.5	13.6	19.2	12.9	-24.6875
16.9	16.9	15.8	15.9	15.7	15	14.9	16.5	13.6	19.2	12.9	-24.6875
16.9	16.9	15.8	15.9	15.6	15	14.9	16.5	13.6	19.2	12.9	-24.6562
16.9	16.9	15.8	15.9	15.7	15	14.9	16.5	13.6	19.2	12.9	-24.625
16.9	16.9	15.8	15.9	15.7	15	14.9	16.5	13.6	19.2	12.9	-24.625
16.9	16.9	15.8	15.9	15.7	15	14.9	16.5	13.6	19.2	12.9	-24.5938
16.9	16.9	15.8	15.9	15.7	15	14.9	16.5	13.6	19.2	12.9	-24.5625
16.9	16.9	15.8	15.9	15.7	15	14.9	16.5	13.6	19.2	12.9	-24.5625
16.9	16.9	15.8	15.9	15.7	15	14.9	16.5	13.6	19.2	12.9	-24.625
16.9	16.9	15.8	15.9	15.7	15	14.9	16.5	13.6	19.2	12.9	-24.5938
16.9	16.9	15.8	15.9	15.7	15	14.9	16.5	13.6	19.2	12.9	-24.5625
16.9	16.9	15.8	15.9	15.7	15	14.9	16.5	13.6	19.2	12.9	-24.5938
16.9	16.9	15.8	15.9	15.7	15	14.9	16.5	13.6	19.2	12.9	-24.5625
16.9	16.9	15.8	15.9	15.7	15	14.9	16.5	13.6	19.2	12.9	-24.5625
16.9	16.9	15.8	15.9	15.7	15	14.9	16.5	13.6	19.2	12.9	-24.5625
16.9	16.9	15.8	15.9	15.7	15	14.9	16.5	13.6	19.2	12.9	-24.5625
16.9	16.9	15.8	15.9	15.7	15	14.9	16.5	13.6	19.2	12.9	-24.5
16.9	16.9	15.8	15.9	15.7	15	14.9	16.5	13.6	19.2	12.9	-24.4688
16.9	16.9	15.8	15.9	15.7	15	14.9	16.5	13.6	19.2	12.9	-24.4062
16.9	16.9	15.8	15.9	15.7	15	14.9	16.5	13.6	19.2	12.9	-24.4062
16.9	16.9	15.8	15.9	15.7	15	14.9	16.5	13.6	19.2	12.9	-24.4375
16.9	16.9	15.8	15.9	15.7	15	14.9	16.5	13.6	19.2	12.9	-24.4062
16.9	16.9	15.8	15.9	15.7	15	14.9	16.5	13.6	19.2	12.9	-24.4062
16.9	16.9	15.8	15.9	15.7	15	14.9	16.5	13.6	19.2	12.9	-24.4062
16.9	16.9	15.8	15.9	15.7	15	14.9	16.5	13.6	19.2	12.9	-24.4062
16.9	16.9	15.8	15.9	15.6	15	14.9	16.5	13.6	19.2	12.9	-24.375
16.9	16.9	15.8	15.9	15.7	15	14.9	16.5	13.6	19.2	12.9	-24.375
16.9	16.9	15.8	15.9	15.7	15	14.9	16.5	13.6	19.2	12.9	-24.4062
16.9	16.9	15.8	15.9	15.7	15	14.9	16.5	13.6	19.2	12.9	-24.3438
16.9	16.9	15.8	15.9	15.7	15	14.9	16.5	13.6	19.2	12.9	-24.3438
16.9	16.9	15.8	15.9	15.7	15	14.9	16.5	13.6	19.2	12.9	-24.3438
16.9	16.9	15.8	15.9	15.7	15	14.9	16.5	13.6	19.2	12.9	-24.3438
16.9	16.9	15.8	15.9	15.7	15	14.9	16.5	13.6	19.2	12.9	-24.2812
16.9	16.9	15.8	15.9	15.7	15	14.9	16.5	13.6	19.2	12.9	-24.25
16.9	16.9	15.8	15.9	15.7	15	14.9	16.5	13.6	19.2	12.9	-24.2188
16.9	16.9	15.8	15.9	15.7	15	14.9	16.5	13.6	19.2	12.9	-24.1562
16.9	16.9	15.8	15.9	15.7	15	14.9	16.5	13.6	19.2	12.9	-24.1875
16.9	16.9	15.8	15.9	15.7	15	14.9	16.5	13.6	19.2	12.9	-24.1875
16.9	16.9	15.8	15.9	15.7	15	14.9	16.5	13.6	19.2	12.9	-24.2188
16.9	16.9	15.8	15.9	15.7	15	14.9	16.5	13.6	19.2	12.9	-24.2188
16.9	16.9	15.8	15.9	15.8	15	14.9	16.5	13.6	19.2	12.9	-24.1875
16.9	16.9	15.8	15.9	15.8	15	14.9	16.5	13.6	19.2	12.9	-24.1875
16.9	16.9	15.8	15.9	15.8	15	14.9	16.5	13.6	19.2	12.9	-24.1875
17	16.9	15.8	15.9	15.8	15	14.9	16.5	13.6	19.2	12.9	-24.1562
17	16.9	15.8	15.9	15.8	15	14.9	16.5	13.6	19.2	12.9	-24.0938
17	16.9	15.8	15.9	15.8	15	14.9	16.5	13.6	19.2	12.9	-24.0938
17	16.9	15.8	15.9	15.8	15	14.9	16.6	13.6	19.2	12.9	-24.125
17	16.9	15.8	15.9	15.8	15	14.9	16.6	13.6	19.2	12.9	-24.125
17	16.9	15.8	15.9	15.8	15	14.9	16.6	13.6	19.2	12.9	-24.125
16.9	16.9	15.8	15.9	15.8	15	14.9	16.6	13.6	19.2	12.9	-24.1562
17	16.9	15.8	15.9	15.8	15	14.9	16.6	13.6	19.2	13	-24.1562
17	16.9	15.8	15.9	15.8	15	14.9	16.6	13.6	19.2	12.9	-24.125
16.9	16.9	15.8	15.9	15.8	15	14.9	16.6	13.6	19.2	13	-24.125
16.9	16.9	15.8	15.9	15.8	15	14.9	16.6	13.6	19.2	12.9	-24.125
16.9	16.9	15.8	15.9	15.8	15	14.9	16.5	13.6	19.2	13	-24.0625
17	16.9	15.8	15.9	15.8	15	14.9	16.6	13.6	19.2	13	-24.0625
17	16.9	15.8	15.9	15.8	15	14.9	16.6	13.6	19.2	13	-24.0938
17	17	15.8	15.9	15.8	15	14.9	16.6	13.6	19.2	13	-24.0625
17	17	15.8	16	15.8	15	14.9	16.6	13.6	19.2	13	-24.0625
17	17	15.8	15.9	15.8	15.1	14.9	16.6	13.6	19.2	13	-24.0625
17	17	15.8	16	15.8	15.1	14.9	16.6	13.6	19.2	13	-24.0312
17	17	15.8	16	15.8	15.1	14.9	16.6	13.6	19.2	13	-24.0312
17	17	15.8	16	15.8	15.1	15	16.6	13.6	19.2	12.9	-23.9688
17	17	15.8	16	15.8	15.1	15	16.6	13.6	19.2	13	-23.9375
17	17	15.8	16	15.8	15.1	15	16.6	13.6	19.2	13	-23.9375
17	17	15.8	16	15.8	15.1	15	16.5	13.6	19.2	13	-24
17	17	15.8	16	15.8	15.1	15	16.6	13.6	19.2	13	-24.0312
17	17	15.8	16	15.8	15.1	14.9	16.6	13.6	19.2	13	-24.0312
17	17	15.8	16	15.8	15	15	16.6	13.6	19.2	13	-24.0625
17	17	15.8	16	15.8	15.1	15	16.6	13.6	19.2	13	-24.0625
17	17	15.8	16	15.8	15.1	15	16.6	13.6	19.2	13	-24.0625
17	17	15.8	16	15.8	15.1	15	16.6	13.6	19.2	13	-24.0625
17	17	15.8	16	15.8	15.1	15	16.6	13.6	19.2	13	-24.0312
17	17	15.8	16	15.8	15.1	15	16.6	13.6	19.2	13	-24
17	17	15.8	16	15.8	15.1	15	16.6	13.6	19.2	13	-23.9688
17	17	15.8	16	15.8	15.1	15	16.6	13.6	19.2	13	-23.9688
17	17	15.8	15.9	15.8	15.1	15	16.5	13.6	19.2	13	-23.9375
17	17	15.9	15.9	15.8	15.1	14.9	16.6	13.6	19.2	13	-23.875
17	16.9	15.9	15.9	15.8	15	15	16.6	13.6	19.2	13	-23.875
17	17	15.9	15.9	15.8	15.1	15	16.6	13.6	19.2	13	-23.8438
17	17	15.9	15.9	15.8	15.1	15	16.6	13.6	19.2	13	-23.8438
17	17	15.9	15.9	15.8	15.1	15	16.6	13.6	19.2	13	-23.8125
17	17	15.9	16	15.8	15.1	15	16.6	13.6	19.2	13	-23.8125
17	17	15.9	16	15.8	15.1	15	16.6	13.6	19.2	13	-23.8125
17	17	15.9	16	15.8	15.1	15	16.6	13.6	19.2	13	-23.8438
17	17	15.9	16	15.8	15.1	15	16.6	13.6	19.2	13	-23.8125
17	17	15.9	16	15.8	15.1	15	16.6	13.6	19.2	13	-23.8438
17	17	15.9	16	15.8	15.1	15	16.6	13.6	19.2	13	-23.9062
17	17	15.9	16	15.8	15	15	16.6	13.6	19.2	13	-23.875
17	17	15.9	16	15.8	15.1	15	16.6	13.6	19.2	13	-23.8438
17	17	15.9	16	15.8	15.1	15	16.6	13.6	19.2	13	-23.8438
17	17	15.9	16	15.8	15.1	15	16.6	13.6	19.2	13	-23.8438
17	17	15.9	16	15.8	15.1	15	16.6	13.6	19.2	13	-23.8125
17	17	15.9	16	15.8	15.1	15	16.6	13.6	19.2	13	-23.8125
17	17	15.9	16	15.8	15.1	15	16.6	13.6	19.2	13	-23.8438
17	17	15.9	16	15.8	15.1	15	16.6	13.6	19.2	13	-23.8438
17	17	15.9	16	15.8	15.1	15	16.6	13.6	19.2	13	-23.8125
17	17	15.9	16	15.8	15.1	15	16.6	13.6	19.2	13	-23.8438
17	17	15.9	16	15.8	15.1	15	16.6	13.6	19.2	13	-23.7812
17	17	15.9	16	15.8	15.1	15	16.6	13.6	19.2	13	-23.8125
17	17	15.9	16	15.8	15.1	15	16.7	13.6	19.2	13	-23.8125
17	17	15.9	16	15.8	15.1	15	16.7	13.6	19.2	13	-23.7812
17	17	15.9	16	15.8	15.1	15	16.7	13.6	19.2	13	-23.7812
17	17	15.9	16	15.8	15.1	15	16.7	13.6	19.2	13	-23.7812
17	17	15.9	16	15.8	15.1	15	16.7	13.6	19.2	13	-23.7188
17	17	15.9	16	15.8	15.1	15	16.7	13.6	19.2	13	-23.6875
17	17	15.9	16	15.8	15.1	15	16.7	13.6	19.2	13	-23.7188
17	17	15.9	16	15.8	15.1	15	16.7	13.6	19.2	13	-23.7188
17	17	15.9	16.1	15.8	15.1	15	16.7	13.6	19.2	13	-23.6562
17	17	15.9	16.1	15.9	15.1	15	16.7	13.6	19.2	13	-23.625
17	17	15.9	16	15.9	15.1	15.1	16.7	13.6	19.2	13	-23.625
17	17	15.8	16.1	15.9	15.1	15.1	16.7	13.6	19.2	13	-23.5938
17	17	15.9	16.1	15.9	15.1	15.1	16.7	13.6	19.2	13	-23.5312
17	17	15.9	16.1	15.9	15.1	15.1	16.7	13.6	19.2	13	-23.5625
17	17	15.9	16.1	15.9	15.1	15.1	16.7	13.6	19.2	13	-23.5625
17	17	15.9	16.1	15.9	15.1	15.1	16.7	13.6	19.2	13	-23.5312
17	17	15.9	16.1	15.9	15.1	15.1	16.7	13.6	19.2	13	-23.5312
17	17	15.9	16.1	15.9	15.1	15.1	16.7	13.7	19.2	13	-23.5312
17	17	15.9	16.1	15.9	15.1	15.1	16.7	13.6	19.2	13	-23.5312
17	17	15.9	16.1	15.9	15.1	15.1	16.7	13.7	19.2	13	-23.5312
17	17	15.9	16.1	15.9	15.1	15.1	16.7	13.7	19.2	13	-23.5
17	17	15.9	16.1	15.9	15.1	15.1	16.7	13.7	19.2	13	-23.4688
17.1	17	15.9	16.1	15.9	15.1	15.1	16.7	13.7	19.2	13	-23.4688
17.1	17	15.9	16.1	15.9	15.1	15.1	16.7	13.7	19.2	13	-23.4375
17.1	17	15.9	16.1	15.9	15.1	15.1	16.7	13.7	19.2	13	-23.4375
17.1	17	15.9	16.1	15.9	15.1	15.1	16.7	13.7	19.2	13	-23.4375
17.1	17	15.9	16.1	15.9	15.1	15.1	16.7	13.7	19.2	13	-23.4375
17.1	17	15.9	16.1	15.9	15.1	15.1	16.7	13.7	19.2	13	-23.4062
17.1	17	15.9	16.1	15.9	15.1	15.1	16.7	13.7	19.2	13	-23.4062
17.1	17	15.9	16.1	15.9	15.1	15.1	16.7	13.7	19.2	13	-23.4375
17.1	17	15.9	16.1	15.9	15.1	15.1	16.7	13.7	19.2	13	-23.375
17.1	17	15.9	16.1	15.9	15.1	15.1	16.7	13.7	19.2	13	-23.375
17.1	17	15.9	16.1	15.9	15.1	15.1	16.7	13.7	19.2	13	-23.375
17.1	17	15.9	16.1	15.9	15.1	15.1	16.7	13.7	19.2	13	-23.4062
17.1	17	15.9	16.1	15.9	15.1	15.1	16.7	13.7	19.2	13	-23.375
17.1	17	15.9	16.1	15.9	15.1	15.1	16.7	13.7	19.2	13	-23.375
17.1	17	15.9	16.1	15.9	15.1	15	16.7	13.7	19.2	13	-23.375
17.1	17	15.9	16.1	15.9	15.1	15.1	16.7	13.7	19.2	13	-23.375
17.1	17	15.9	16.1	15.9	15.1	15.1	16.7	13.7	19.2	13	-23.4062
17.1	17	15.9	16.1	15.9	15.1	15.1	16.7	13.7	19.2	13	-23.3125
17.1	17	15.9	16.1	15.9	15.1	15.1	16.7	13.7	19.2	13	-23.2812
17	17	15.9	16.1	15.9	15.1	15.1	16.7	13.7	19.2	13	-23.3125
17.1	17	15.9	16.1	15.9	15.1	15.1	16.7	13.7	19.2	13	-23.2812
17.1	17	15.9	16.1	15.9	15.1	15.1	16.7	13.7	19.2	13	-23.25
17.1	17	15.9	16.1	15.9	15.1	15.1	16.7	13.7	19.2	13	-23.3125
17.1	17	15.9	16.1	15.9	15.2	15.1	16.7	13.7	19.2	13	-23.3125
17.1	17.1	15.9	16.1	15.9	15.2	15.1	16.7	13.7	19.2	13	-23.2812
17.1	17.1	15.9	16.1	15.9	15.2	15.1	16.7	13.7	19.2	13	-23.25
17.1	17.1	15.9	16.1	15.9	15.2	15.1	16.7	13.7	19.2	13	-23.2812
17.1	17.1	15.9	16.1	15.9	15.2	15.1	16.7	13.7	19.2	13	-23.2812
17.1	17.1	15.9	16.1	15.9	15.2	15.1	16.7	13.7	19.2	13	-23.25
17.1	17.1	15.9	16.1	15.9	15.2	15.1	16.7	13.7	19.2	13	-23.2812
17.1	17.1	15.9	16.1	15.9	15.2	15.1	16.7	13.7	19.2	13	-23.3125
17.1	17.1	15.9	16.1	15.9	15.2	15.1	16.7	13.7	19.2	13	-23.2812
17.1	17.1	15.9	16.1	15.9	15.2	15.1	16.7	13.7	19.2	13	-23.25
17.1	17.1	15.9	16.1	15.9	15.2	15.1	16.7	13.7	19.2	13	-23.25
17.1	17.1	15.9	16.1	15.9	15.2	15.1	16.7	13.7	19.2	13	-23.2188
17.1	17.1	15.9	16.1	15.9	15.2	15.1	16.7	13.7	19.2	13	-23.25
17.1	17.1	15.9	16.1	15.9	15.2	15.1	16.7	13.7	19.2	13	-23.2188
17.1	17.1	15.9	16.1	15.9	15.2	15.1	16.7	13.7	19.2	13	-23.2188
17.1	17.1	15.9	16.1	15.9	15.2	15.1	16.7	13.7	19.2	13	-23.2188
17.1	17.1	15.9	16.1	15.8	15.2	15.1	16.7	13.7	19.2	13	-23.1875
17.1	17.1	15.9	16.1	15.9	15.2	15.1	16.7	13.7	19.2	13	-23.125
17.1	17.1	15.9	16.1	15.9	15.2	15.1	16.7	13.7	19.2	13	-23.0938
17.1	17.1	15.9	16.1	15.9	15.2	15.1	16.7	13.7	19.2	13	-23.125
17.1	17.1	15.9	16.2	15.9	15.2	15.1	16.7	13.7	19.2	13	-23.0938
17.1	17.1	15.9	16.2	15.9	15.2	15.1	16.7	13.7	19.2	13	-23.0938
17.1	17.1	15.9	16.1	15.9	15.2	15.1	16.7	13.7	19.2	13	-23.0938
17.1	17.1	15.9	16.2	15.9	15.2	15.1	16.7	13.7	19.2	13	-23.0938
17.1	17.1	15.9	16.2	15.9	15.2	15.1	16.7	13.7	19.2	13.1	-23.0625
17.1	17.1	15.9	16.2	15.9	15.1	15.1	16.7	13.7	19.2	13	-23.0625
17.1	17.1	15.9	16.2	15.9	15.2	15.1	16.8	13.7	19.2	13	-23.0938
17.1	17.1	15.9	16.2	15.9	15.2	15.1	16.8	13.7	19.2	13	-23.0625
17.1	17.1	15.9	16.2	15.9	15.2	15.1	16.8	13.7	19.2	13.1	-23.0938
17.1	17.1	15.9	16.2	15.9	15.2	15.2	16.8	13.7	19.2	13.1	-23.125
17.1	17.1	15.9	16.2	15.9	15.2	15.2	16.8	13.7	19.2	13.1	-23.0625
17.1	17.1	15.9	16.2	15.9	15.2	15.2	16.8	13.7	19.2	13.1	-23.0312
17.1	17.1	15.9	16.2	15.9	15.2	15.2	16.8	13.7	19.2	13	-23.0312
17.1	17.1	15.9	16.2	15.9	15.2	15.2	16.8	13.7	19.2	13	-23.0312
17.1	17.1	15.9	16.2	15.9	15.2	15.2	16.8	13.7	19.2	13	-23.0312
17.1	17.1	16	16.2	15.9	15.2	15.1	16.8	13.7	19.2	13	-23.0625
17.1	17.1	16	16.2	15.9	15.2	15.2	16.8	13.7	19.2	13	-23
17.1	17.1	16	16.2	15.9	15.2	15.2	16.8	13.7	19.2	13	-23
17.1	17.1	16	16.2	15.9	15.2	15.2	16.8	13.7	19.2	13.1	-23
17.1	17.1	16	16.2	15.9	15.2	15.2	16.8	13.7	19.2	13.1	-23
17.1	17.1	16	16.2	15.9	15.2	15.2	16.8	13.7	19.2	13.1	-23
17.1	17.1	16	16.2	15.9	15.2	15.2	16.8	13.7	19.2	13.1	-23
17.1	17.1	16	16.2	15.9	15.2	15.2	16.8	13.7	19.2	13.1	-22.9688
17.1	17.1	16	16.2	15.9	15.2	15.2	16.8	13.7	19.2	13.1	-22.9375
17.1	17.1	16	16.2	15.9	15.2	15.2	16.8	13.7	19.2	13.1	-22.9062
17.1	17.1	16	16.2	15.9	15.2	15.2	16.8	13.7	19.2	13.1	-22.9062
17.1	17.1	16	16.2	15.9	15.2	15.2	16.8	13.7	19.2	13.1	-22.875
17.1	17.1	16	16.1	15.9	15.2	15.2	16.8	13.7	19.2	13.1	-22.9062
17.1	17.1	16	16.1	15.9	15.2	15.2	16.8	13.7	19.2	13.1	-22.9062
17.1	17.1	16	16.1	15.9	15.2	15.2	16.8	13.7	19.2	13.1	-22.9062
17.1	17.1	16	16.1	15.9	15.2	15.2	16.8	13.7	19.2	13.1	-22.8438
17.1	17.1	16	16.1	15.9	15.2	15.2	16.8	13.7	19.2	13.1	-22.8438
17.1	17.1	16	16.1	15.9	15.2	15.2	16.8	13.7	19.2	13.1	-22.875
17.1	17.1	16	16.1	15.9	15.2	15.2	16.8	13.7	19.2	13.1	-22.8438
17.1	17.1	16	16.1	15.9	15.2	15.2	16.8	13.7	19.2	13.1	-22.8438
17.1	17.1	16	16.1	15.9	15.2	15.2	16.8	13.7	19.2	13.1	-22.8438
17.1	17.2	16	16.1	15.9	15.2	15.2	16.8	13.7	19.2	13.1	-22.8438
17.1	17.2	16	16.2	15.9	15.2	15.2	16.8	13.7	19.2	13.1	-22.8438
17.1	17.2	16	16.2	15.9	15.2	15.2	16.8	13.7	19.2	13.1	-22.8438
17.1	17.2	16	16.1	15.9	15.2	15.2	16.8	13.7	19.2	13.1	-22.8438
17.1	17.1	16	16.1	15.9	15.2	15.2	16.8	13.7	19.2	13.1	-22.875
17.1	17.1	16	16.1	15.9	15.2	15.2	16.8	13.7	19.2	13.1	-22.875
17.1	17.1	16	16.1	15.9	15.2	15.2	16.8	13.7	19.2	13.1	-22.8438
17.1	17.1	16	16.1	15.9	15.2	15.2	16.8	13.7	19.2	13.1	-22.8438
17.1	17.1	16	16.1	15.9	15.2	15.2	16.8	13.7	19.2	13.1	-22.8438
17.1	17.1	16	16.1	15.9	15.2	15.2	16.8	13.7	19.2	13.1	-22.8125
17.1	17.1	16	16.1	15.9	15.2	15.2	16.8	13.7	19.2	13.1	-22.7812
17.1	17.1	16	16.1	15.9	15.2	15.2	16.8	13.7	19.2	13.1	-22.7812
17.1	17.1	16	16.1	16	15.2	15.2	16.8	13.7	19.2	13.1	-22.8125
17.1	17.1	16	16.1	16	15.2	15.2	16.8	13.7	19.2	13.1	-22.7812
17.1	17.1	16	16.1	16	15.2	15.2	16.8	13.7	19.2	13.1	-22.7812
17.1	17.1	16	16.1	15.9	15.2	15.2	16.8	13.7	19.2	13.1	-22.7812
17.1	17.1	16	16.1	16	15.2	15.2	16.8	13.7	19.2	13.1	-22.75
17.1	17.1	16	16.1	16	15.2	15.2	16.8	13.7	19.2	13.1	-22.7188
17.1	17.1	16	16.1	16	15.2	15.2	16.7	13.7	19.2	13.1	-22.7188
17.2	17.1	16	16.1	16	15.2	15.2	16.8	13.7	19.2	13.1	-22.7188
17.2	17.2	16	16.1	16	15.2	15.2	16.8	13.7	19.2	13.1	-22.7188
17.2	17.2	16	16.2	16	15.2	15.2	16.8	13.7	19.2	13.1	-22.7188
17.2	17.2	16	16.2	16	15.2	15.2	16.8	13.7	19.2	13.1	-22.6875
17.2	17.2	16	16.2	15.9	15.2	15.2	16.8	13.7	19.2	13.1	-22.7188
17.2	17.2	16	16.2	16	15.2	15.2	16.8	13.7	19.2	13.1	-22.7188
17.2	17.2	16	16.2	16	15.2	15.2	16.8	13.7	19.2	13.1	-22.6875
17.2	17.2	16	16.2	16	15.2	15.2	16.8	13.7	19.2	13.1	-22.6875
17.2	17.2	16	16.2	16	15.2	15.2	16.8	13.7	19.2	13.1	-22.6875
17.2	17.2	16	16.2	16	15.2	15.2	16.8	13.7	19.2	13.1	-22.6562
17.2	17.2	16	16.2	16	15.2	15.2	16.8	13.7	19.2	13.1	-22.625
17.2	17.2	16	16.2	16	15.2	15.2	16.8	13.7	19.2	13	-22.625
17.2	17.2	16	16.2	16	15.2	15.2	16.8	13.7	19.2	13.1	-22.5938
17.2	17.2	16	16.2	16	15.2	15.2	16.8	13.7	19.2	13.1	-22.5625
17.2	17.1	16	16.2	16	15.2	15.2	16.8	13.7	19.2	13.1	-22.5625
17.2	17.2	16	16.2	16	15.2	15.2	16.8	13.7	19.2	13.1	-22.5938
17.2	17.2	16	16.2	15.9	15.2	15.2	16.8	13.7	19.2	13.1	-22.5625
17.2	17.1	16	16.1	16	15.2	15.2	16.8	13.7	19.2	13.1	-22.5312
17.2	17.2	16	16.1	16	15.2	15.2	16.8	13.7	19.2	13.1	-22.5312
17.2	17.2	16	16.1	16	15.2	15.2	16.8	13.7	19.2	13.1	-22.5312
17.2	17.1	16	16.2	16	15.2	15.2	16.8	13.7	19.2	13.1	-22.5625
17.2	17.2	16	16.2	16	15.2	15.2	16.8	13.7	19.2	13.1	-22.5312
17.2	17.2	16	16.2	16	15.2	15.2	16.8	13.7	19.2	13.1	-22.5
17.2	17.2	16	16.2	16	15.2	15.2	16.8	13.7	19.2	13.1	-22.5312
17.2	17.2	16	16.1	16	15.2	15.2	16.8	13.7	19.2	13.1	-22.5312
17.2	17.2	16	16.2	16	15.2	15.1	16.8	13.7	19.2	13.1	-22.5
17.2	17.2	16	16.2	16	15.2	15.2	16.8	13.7	19.2	13.1	-22.5312
17.2	17.2	16	16.2	16	15.2	15.2	16.8	13.7	19.2	13.1	-22.5625
17.2	17.2	16	16.2	16	15.2	15.2	16.8	13.7	19.2	13.1	-22.5
17.2	17.2	16	16.2	16	15.2	15.2	16.8	13.7	19.2	13.1	-22.4688
17.2	17.2	16	16.2	16	15.2	15.2	16.8	13.7	19.2	13.1	-22.5
17.2	17.2	16	16.2	16	15.2	15.2	16.8	13.7	19.2	13.1	-22.4688
17.2	17.2	16	16.2	16	15.2	15.2	16.8	13.7	19.2	13.1	-22.4062
17.2	17.2	16	16.2	16	15.2	15.2	16.8	13.7	19.2	13.1	-22.4062
17.2	17.2	16	16.2	16	15.2	15.2	16.8	13.7	19.2	13.1	-22.4062
17.2	17.2	16	16.2	16	15.2	15.2	16.9	13.7	19.2	13.1	-22.4062
17.2	17.2	16	16.2	16	15.2	15.2	16.9	13.7	19.2	13.1	-22.4062
17.2	17.2	16	16.2	16	15.2	15.2	16.9	13.7	19.2	13.1	-22.4062
17.2	17.2	16	16.2	16	15.2	15.2	16.9	13.7	19.2	13.1	-22.375
17.2	17.2	16	16.2	16	15.2	15.2	16.9	13.7	19.2	13.1	-22.4062
17.2	17.2	16	16.2	16	15.2	15.2	16.9	13.7	19.2	13.1	-22.375
17.2	17.2	16	16.2	16	15.2	15.2	16.9	13.7	19.2	13.1	-22.375
17.2	17.2	16	16.2	16	15.2	15.2	16.9	13.7	19.2	13.1	-22.375
17.2	17.2	16	16.2	16	15.2	15.2	16.9	13.7	19.2	13.1	-22.375
17.2	17.2	16	16.2	16	15.2	15.2	16.8	13.7	19.2	13.1	-22.3438
17.2	17.2	16	16.2	16	15.2	15.2	16.9	13.7	19.2	13.1	-22.3125
17.2	17.2	16	16.2	16	15.2	15.2	16.9	13.7	19.2	13.1	-22.3438
17.2	17.2	16	16.2	16	15.2	15.2	16.9	13.7	19.3	13.1	-22.3438
17.2	17.2	16	16.2	16	15.2	15.2	16.9	13.7	19.2	13.1	-22.3125
17.2	17.2	16	16.2	16	15.2	15.2	16.9	13.7	19.2	13.1	-22.3438
17.2	17.2	16	16.2	16	15.2	15.2	16.9	13.7	19.2	13.1	-22.3438
17.2	17.2	16	16.2	16	15.2	15.2	16.9	13.7	19.2	13.1	-22.3125
17.2	17.2	16	16.2	16	15.2	15.2	16.9	13.7	19.2	13.1	-22.2812
17.2	17.2	16	16.2	16	15.2	15.2	16.9	13.7	19.2	13.1	-22.2812
17.2	17.2	16	16.2	16	15.2	15.2	16.9	13.7	19.2	13.1	-22.25
17.2	17.2	16	16.2	16	15.2	15.2	16.9	13.7	19.2	13.1	-22.25
17.2	17.2	16	16.2	16	15.2	15.2	16.9	13.7	19.3	13.1	-22.25
17.2	17.2	16	16.2	16	15.2	15.2	16.9	13.7	19.2	13.1	-22.25
17.2	17.2	16.1	16.2	16	15.2	15.2	16.9	13.7	19.2	13.1	-22.2188
17.2	17.2	16	16.2	16	15.2	15.2	16.9	13.7	19.3	13.1	-22.2188
17.2	17.3	16	16.3	16	15.2	15.2	16.9	13.7	19.2	13.1	-22.1875
17.2	17.2	16	16.3	16	15.2	15.2	16.9	13.7	19.3	13.1	-22.2188
17.2	17.3	16	16.3	16	15.3	15.2	16.9	13.7	19.2	13.1	-22.2188
17.2	17.2	16	16.3	16	15.3	15.2	16.9	13.7	19.3	13.1	-22.1875
17.2	17.3	16	16.3	16	15.3	15.2	16.9	13.7	19.2	13.1	-22.1562
17.3	17.2	16	16.3	16	15.3	15.2	16.9	13.7	19.3	13.1	-22.1875
17.3	17.2	16	16.3	16	15.2	15.2	16.9	13.7	19.3	13.1	-22.1562
17.2	17.2	16	16.3	16	15.3	15.2	16.9	13.7	19.3	13.1	-22.1562
17.2	17.2	16	16.2	16	15.2	15.2	16.9	13.7	19.3	13.1	-22.1875
17.3	17.2	16	16.2	16	15.2	15.2	16.9	13.7	19.3	13.1	-22.2188
17.3	17.2	16	16.2	16	15.2	15.2	16.9	13.7	19.3	13.1	-22.1562
17.3	17.2	16	16.2	16	15.2	15.2	16.9	13.7	19.3	13.1	-22.1875
17.3	17.2	16.1	16.2	16	15.2	15.2	16.9	13.7	19.3	13.1	-22.1875
17.3	17.2	16	16.2	16	15.2	15.2	16.9	13.7	19.2	13.2	-22.1562
17.3	17.2	16	16.2	16	15.2	15.2	16.9	13.7	19.2	13.2	-22.125
17.3	17.2	16	16.2	16	15.2	15.2	16.9	13.7	19.3	13.2	-22.125
17.2	17.2	16	16.2	16.1	15.2	15.2	16.9	13.8	19.3	13.2	-22.0938
17.3	17.2	16.1	16.2	16	15.2	15.2	16.9	13.8	19.3	13.2	-22.0625
17.3	17.2	16.1	16.2	16.1	15.2	15.2	16.9	13.7	19.3	13.2	-22.0625
17.3	17.2	16.1	16.2	16.1	15.2	15.2	16.9	13.7	19.2	13.2	-22.0938
17.3	17.2	16.1	16.2	16.1	15.2	15.2	16.9	13.7	19.2	13.2	-22.0625
17.3	17.3	16.1	16.2	16.1	15.2	15.2	16.9	13.7	19.2	13.2	-22.0312
17.3	17.3	16.1	16.3	16.1	15.2	15.2	16.9	13.8	19.2	13.2	-22.0312
17.3	17.3	16.1	16.3	16.1	15.2	15.2	16.9	13.7	19.2	13.2	-22.0312
17.3	17.3	16.1	16.2	16.1	15.2	15.2	16.9	13.7	19.2	13.2	-22.0312
17.3	17.3	16.1	16.2	16.1	15.2	15.2	16.9	13.7	19.3	13.2	-22.0312
17.3	17.3	16.1	16.2	16	15.2	15.2	16.9	13.7	19.2	13.2	-21.9688
17.3	17.3	16	16.2	16.1	15.2	15.2	16.9	13.7	19.2	13.2	-21.9688
17.3	17.3	16	16.2	16.1	15.2	15.2	16.9	13.7	19.2	13.2	-22
17.3	17.2	16.1	16.2	16.1	15.2	15.2	16.9	13.7	19.2	13.2	-21.9688
17.3	17.2	16	16.2	16.1	15.2	15.2	16.9	13.7	19.3	13.2	-22
17.3	17.2	16.1	16.2	16.1	15.2	15.2	16.9	13.8	19.2	13.2	-22
17.3	17.2	16.1	16.2	16.1	15.2	15.2	16.9	13.8	19.3	13.2	-22
17.3	17.2	16	16.2	16.1	15.2	15.2	16.9	13.8	19.2	13.2	-22
17.3	17.2	16.1	16.2	16.1	15.2	15.2	16.9	13.8	19.2	13.2	-22.0312
17.3	17.2	16	16.2	16	15.2	15.2	16.9	13.8	19.2	13.3	-22.0312
17.3	17.2	16.1	16.2	16.1	15.2	15.2	16.9	13.8	19.2	13.3	-22
17.3	17.2	16.1	16.2	16.1	15.2	15.2	16.9	13.8	19.3	13.3	-22
17.3	17.2	16.1	16.2	16.1	15.2	15.2	16.9	13.8	19.2	13.3	-22.0312
17.3	17.2	16.1	16.2	16.1	15.2	15.2	16.9	13.8	19.2	13.3	-21.9688
17.3	17.2	16.1	16.2	16.1	15.2	15.2	16.9	13.8	19.2	13.3	-21.9688
17.3	17.2	16.1	16.2	16.1	15.2	15.2	16.9	13.8	19.2	13.3	-21.9375
17.3	17.2	16.1	16.2	16.1	15.2	15.2	16.9	13.8	19.2	13.3	-21.9062
17.3	17.2	16.1	16.2	16.1	15.2	15.2	16.9	13.8	19.2	13.3	-21.9062
17.3	17.2	16.1	16.2	16.1	15.2	15.2	16.9	13.8	19.2	13.3	-21.875
17.3	17.2	16.1	16.2	16.1	15.2	15.2	16.9	13.8	19.2	13.3	-21.8438
17.3	17.2	16.1	16.2	16.1	15.2	15.2	16.9	13.8	19.2	13.3	-21.875
17.3	17.2	16.1	16.2	16.1	15.2	15.2	16.9	13.8	19.2	13.3	-21.875
17.3	17.2	16.1	16.2	16.1	15.2	15.2	16.9	13.8	19.2	13.3	-21.8125
17.3	17.2	16.1	16.2	16.1	15.2	15.2	16.9	13.8	19.2	13.3	-21.8125
17.3	17.2	16.1	16.2	16.1	15.2	15.2	16.9	13.8	19.2	13.3	-21.875
17.3	17.2	16.1	16.2	16.1	15.2	15.2	16.9	13.8	19.2	13.3	-21.8125
17.3	17.2	16.1	16.2	16.1	15.2	15.2	16.9	13.8	19.2	13.3	-21.8125
17.3	17.2	16.1	16.2	16.1	15.2	15.2	16.9	13.8	19.2	13.3	-21.8438
17.3	17.2	16.1	16.2	16.1	15.2	15.2	16.9	13.8	19.2	13.3	-21.8125
17.3	17.2	16.1	16.2	16.1	15.2	15.2	16.9	13.8	19.2	13.3	-21.7812
17.3	17.2	16.1	16.2	16.1	15.2	15.2	16.9	13.8	19.2	13.3	-21.7812
17.3	17.3	16.1	16.2	16.1	15.3	15.2	16.9	13.8	19.2	13.3	-21.8125
17.3	17.2	16.1	16.2	16.1	15.3	15.2	16.9	13.8	19.2	13.3	-21.7812
17.3	17.3	16.1	16.2	16.1	15.3	15.2	16.9	13.8	19.2	13.3	-21.7812
17.3	17.3	16.1	16.2	16.1	15.3	15.2	16.9	13.8	19.2	13.3	-21.75
17.3	17.3	16.1	16.2	16.1	15.3	15.2	16.9	13.8	19.2	13.3	-21.7188
17.3	17.3	16.1	16.3	16.1	15.3	15.2	16.9	13.8	19.2	13.3	-21.75
17.3	17.3	16.1	16.3	16.1	15.3	15.2	16.9	13.8	19.2	13.3	-21.75
17.3	17.3	16.1	16.3	16.1	15.3	15.2	16.9	13.8	19.2	13.3	-21.6875
17.3	17.3	16.1	16.2	16	15.3	15.2	16.9	13.8	19.2	13.3	-21.7188
17.3	17.3	16.1	16.2	16.1	15.3	15.2	16.9	13.8	19.2	13.3	-21.7188
17.3	17.3	16.1	16.2	16.1	15.2	15.2	16.9	13.8	19.2	13.3	-21.6875
17.3	17.3	16.1	16.2	16.1	15.2	15.2	16.9	13.7	19.2	13.3	-21.6875
17.3	17.3	16.1	16.2	16.1	15.3	15.2	16.9	13.7	19.2	13.3	-21.7188
17.3	17.3	16.1	16.2	16.1	15.3	15.2	17	13.7	19.2	13.3	-21.7188
17.3	17.3	16.1	16.3	16.1	15.3	15.3	16.9	13.7	19.2	13.3	-21.6875
17.3	17.3	16.1	16.3	16.1	15.3	15.2	16.9	13.7	19.2	13.3	-21.6562
17.3	17.3	16.1	16.3	16.1	15.2	15.3	16.9	13.7	19.2	13.3	-21.6875
17.3	17.3	16.1	16.2	16.1	15.3	15.3	16.9	13.7	19.2	13.3	-21.6875
17.3	17.3	16.1	16.3	16.1	15.3	15.2	17	13.7	19.2	13.3	-21.6562
17.3	17.3	16.1	16.3	16.1	15.3	15.3	17	13.7	19.2	13.4	-21.6875
17.3	17.3	16.1	16.3	16.1	15.3	15.3	17	13.8	19.2	13.3	-21.6562
17.3	17.3	16.1	16.3	16.1	15.3	15.3	17	13.8	19.2	13.4	-21.6562
17.3	17.3	16.1	16.3	16.1	15.3	15.3	17	13.8	19.2	13.3	-21.6562
17.3	17.3	16.1	16.3	16.1	15.3	15.3	17	13.8	19.2	13.4	-21.625
17.3	17.3	16.1	16.3	16.1	15.3	15.3	17	13.8	19.2	13.3	-21.625
17.3	17.3	16.1	16.3	16.1	15.3	15.3	17	13.8	19.2	13.4	-21.625
17.3	17.3	16.1	16.3	16.1	15.2	15.3	17	13.8	19.2	13.4	-21.5625
17.3	17.3	16.1	16.3	16.1	15.3	15.3	17	13.8	19.3	13.4	-21.5625
17.3	17.3	16.1	16.3	16.1	15.3	15.3	17	13.8	19.2	13.4	-21.5312
17.3	17.3	16.1	16.3	16.1	15.3	15.3	17	13.8	19.3	13.4	-21.5312
17.3	17.3	16.1	16.3	16.1	15.3	15.3	17	13.8	19.2	13.4	-21.5312
17.3	17.3	16.1	16.3	16.1	15.3	15.3	17	13.8	19.2	13.4	-21.5625
17.3	17.3	16.1	16.3	16.1	15.3	15.3	17	13.8	19.2	13.4	-21.5625
17.3	17.3	16.1	16.3	16.1	15.3	15.3	17	13.8	19.2	13.4	-21.5312
17.3	17.3	16.1	16.3	16.1	15.3	15.3	16.9	13.8	19.3	13.4	-21.5312
17.3	17.3	16.1	16.3	16.1	15.3	15.3	17	13.8	19.3	13.4	-21.5312
17.3	17.3	16.1	16.3	16.1	15.3	15.3	17	13.8	19.3	13.4	-21.5
17.3	17.3	16.1	16.3	16.1	15.3	15.3	17	13.8	19.3	13.4	-21.5
17.3	17.3	16.1	16.3	16.1	15.3	15.3	17	13.8	19.3	13.4	-21.5312
17.3	17.3	16.1	16.3	16.1	15.3	15.3	17	13.8	19.2	13.4	-21.5
17.3	17.3	16.1	16.3	16.1	15.3	15.3	17	13.8	19.2	13.4	-21.5
17.3	17.3	16.1	16.3	16.1	15.3	15.3	17	13.8	19.2	13.4	-21.5
17.3	17.3	16.1	16.3	16.1	15.3	15.3	17	13.8	19.2	13.4	-21.5
17.3	17.3	16.1	16.3	16.1	15.3	15.3	17	13.8	19.2	13.4	-21.5
17.3	17.3	16.1	16.3	16.1	15.3	15.3	17	13.8	19.2	13.4	-21.4688
17.3	17.3	16.1	16.3	16.1	15.3	15.3	17	13.8	19.3	13.4	-21.4375
17.3	17.3	16.1	16.3	16.1	15.3	15.3	17	13.8	19.2	13.4	-21.4375
17.4	17.3	16.1	16.3	16.1	15.3	15.3	17	13.8	19.2	13.4	-21.4688
17.4	17.3	16.1	16.3	16.1	15.3	15.3	17	13.8	19.2	13.4	-21.4375
17.3	17.3	16.1	16.3	16.1	15.3	15.3	17	13.8	19.2	13.4	-21.4375
17.4	17.3	16.1	16.3	16.1	15.2	15.3	17	13.8	19.2	13.4	-21.4375
17.4	17.3	16.1	16.3	16.1	15.3	15.3	17	13.8	19.3	13.4	-21.4375
17.3	17.3	16.1	16.3	16.1	15.3	15.3	17	13.8	19.3	13.4	-21.4062
17.3	17.3	16.1	16.3	16.1	15.3	15.3	17	13.8	19.2	13.4	-21.4062
17.3	17.3	16.1	16.3	16.1	15.3	15.3	17	13.8	19.3	13.4	-21.4375
17.4	17.3	16.1	16.3	16.1	15.3	15.3	17	13.8	19.3	13.4	-21.4062
17.4	17.3	16.1	16.3	16.1	15.3	15.3	17	13.8	19.3	13.4	-21.375
17.4	17.3	16.1	16.3	16.1	15.3	15.3	17	13.8	19.3	13.4	-21.4062
17.4	17.3	16.1	16.3	16.1	15.3	15.3	17	13.8	19.2	13.4	-21.4062
17.4	17.3	16.1	16.3	16.1	15.3	15.3	16.9	13.8	19.3	13.4	-21.3438
17.4	17.3	16.1	16.3	16.1	15.3	15.3	17	13.8	19.3	13.4	-21.375
17.4	17.3	16.1	16.3	16.1	15.3	15.3	17	13.8	19.3	13.4	-21.375
17.4	17.3	16.1	16.3	16.1	15.3	15.3	17	13.8	19.3	13.4	-21.375
17.4	17.3	16.1	16.3	16.1	15.3	15.3	17	13.8	19.3	13.4	-21.375
17.4	17.3	16.1	16.3	16.1	15.3	15.3	17	13.8	19.3	13.4	-21.3125
17.4	17.3	16.1	16.3	16.1	15.3	15.3	17	13.8	19.3	13.4	-21.3125
17.4	17.3	16.1	16.3	16.1	15.3	15.3	17	13.8	19.3	13.4	-21.3438
17.4	17.3	16.1	16.3	16.1	15.3	15.3	17	13.8	19.3	13.4	-21.3125
17.4	17.3	16.1	16.3	16.1	15.3	15.3	17	13.8	19.2	13.4	-21.2812
17.4	17.3	16.1	16.3	16.1	15.3	15.3	17	13.8	19.3	13.4	-21.3125
17.4	17.3	16.1	16.3	16.1	15.3	15.3	17	13.8	19.2	13.4	-21.2812
17.4	17.3	16.1	16.3	16.1	15.3	15.3	17	13.8	19.2	13.4	-21.25
17.4	17.3	16.1	16.3	16.1	15.3	15.3	17	13.8	19.3	13.4	-21.25
17.4	17.3	16.1	16.3	16.1	15.3	15.3	17	13.8	19.2	13.4	-21.2812
17.4	17.3	16.1	16.3	16.1	15.3	15.3	17	13.8	19.2	13.4	-21.2188
17.4	17.3	16.1	16.3	16.1	15.3	15.3	17	13.8	19.2	13.4	-21.2188
17.4	17.3	16.1	16.3	16.1	15.3	15.3	17	13.8	19.2	13.4	-21.2188
17.4	17.3	16.1	16.3	16.1	15.3	15.3	17	13.8	19.2	13.4	-21.2188
17.4	17.3	16.1	16.3	16.1	15.3	15.3	17	13.8	19.2	13.4	-21.1875
17.4	17.3	16.1	16.3	16.1	15.3	15.3	17	13.8	19.2	13.4	-21.1875
17.4	17.3	16.1	16.3	16.1	15.3	15.3	17	13.8	19.2	13.4	-21.1562
17.4	17.3	16.1	16.3	16.1	15.3	15.3	17	13.8	19.2	13.4	-21.125
17.4	17.3	16.1	16.3	16.1	15.3	15.3	17	13.8	19.2	13.4	-21.0938
17.4	17.3	16.1	16.3	16.1	15.3	15.3	17	13.8	19.2	13.4	-21.125
17.4	17.3	16.1	16.3	16.1	15.3	15.3	17	13.8	19.2	13.4	-21.0938
17.4	17.3	16.1	16.3	16.2	15.3	15.3	17	13.8	19.2	13.4	-21.125
17.4	17.3	16.1	16.3	16.2	15.3	15.3	17	13.8	19.2	13.4	-21.0625
17.4	17.3	16.1	16.2	16.2	15.3	15.3	17	13.8	19.2	13.4	-21.0312
17.4	17.3	16.1	16.3	16.2	15.3	15.3	17	13.8	19.2	13.4	-21.0312
17.4	17.3	16.1	16.3	16.2	15.3	15.3	17	13.8	19.2	13.4	-21.0625
17.4	17.3	16.1	16.3	16.2	15.3	15.3	17	13.8	19.2	13.4	-21.0312
17.4	17.3	16.1	16.3	16.2	15.3	15.3	17	13.8	19.2	13.4	-21.0312
17.4	17.3	16.1	16.3	16.2	15.3	15.3	17	13.8	19.2	13.4	-21.0625
17.4	17.3	16.1	16.3	16.2	15.3	15.3	17	13.8	19.2	13.4	-21.0312
17.4	17.3	16.1	16.3	16.2	15.3	15.3	17	13.8	19.2	13.4	-21.0312
17.4	17.3	16.1	16.3	16.2	15.3	15.3	17	13.8	19.2	13.4	-21.0312
17.4	17.3	16.1	16.3	16.2	15.3	15.3	17	13.8	19.2	13.4	-21
17.4	17.3	16.1	16.2	16.2	15.3	15.3	17	13.8	19.2	13.4	-20.9375
17.4	17.3	16.1	16.3	16.2	15.3	15.3	17	13.8	19.2	13.4	-20.9688
17.4	17.3	16.1	16.3	16.2	15.3	15.3	17	13.8	19.2	13.4	-20.9688
17.4	17.3	16.1	16.3	16.2	15.3	15.3	17	13.8	19.2	13.4	-20.9375
17.4	17.3	16.1	16.3	16.2	15.3	15.3	17	13.8	19.2	13.4	-20.9375
17.4	17.3	16.1	16.3	16.2	15.3	15.3	17	13.8	19.2	13.4	-20.9375
17.4	17.3	16.2	16.3	16.2	15.3	15.3	17	13.8	19.2	13.4	-20.875
17.4	17.3	16.2	16.3	16.2	15.3	15.3	17	13.8	19.2	13.4	-20.9375
17.4	17.3	16.2	16.3	16.2	15.3	15.3	17	13.8	19.2	13.4	-20.9062
17.4	17.3	16.2	16.3	16.2	15.3	15.3	17	13.8	19.2	13.4	-20.9062
17.4	17.3	16.2	16.3	16.2	15.3	15.3	17	13.8	19.2	13.4	-20.9062
17.4	17.3	16.2	16.3	16.2	15.3	15.3	17	13.8	19.2	13.4	-20.9062
17.4	17.3	16.2	16.3	16.2	15.3	15.3	17	13.8	19.3	13.4	-20.875
17.4	17.3	16.2	16.3	16.2	15.3	15.3	17	13.8	19.3	13.4	-20.8438
17.4	17.3	16.2	16.3	16.2	15.3	15.3	17	13.8	19.2	13.4	-20.8438
17.4	17.3	16.2	16.3	16.2	15.4	15.3	17	13.8	19.3	13.4	-20.875
17.4	17.3	16.2	16.3	16.2	15.4	15.3	17	13.8	19.2	13.4	-20.8438
17.4	17.3	16.2	16.3	16.2	15.4	15.3	17	13.8	19.2	13.4	-20.875
17.4	17.3	16.2	16.3	16.2	15.4	15.3	17	13.8	19.2	13.4	-20.875
17.4	17.3	16.2	16.3	16.2	15.4	15.3	17	13.8	19.2	13.4	-20.875
17.4	17.3	16.2	16.3	16.2	15.4	15.3	17	13.8	19.2	13.4	-20.9062
17.4	17.3	16.2	16.3	16.2	15.4	15.3	17	13.8	19.2	13.4	-20.9062
17.4	17.3	16.2	16.3	16.2	15.4	15.3	17	13.8	19.2	13.4	-20.875
17.4	17.4	16.2	16.3	16.2	15.4	15.3	17	13.8	19.2	13.4	-20.8438
17.4	17.4	16.2	16.3	16.2	15.4	15.3	17	13.8	19.2	13.4	-20.875
17.4	17.4	16.2	16.3	16.2	15.4	15.3	17	13.8	19.2	13.4	-20.875
17.4	17.4	16.2	16.3	16.2	15.4	15.2	17	13.8	19.2	13.4	-20.8438
17.4	17.4	16.2	16.3	16.2	15.4	15.3	17	13.8	19.2	13.4	-20.8438
17.4	17.4	16.2	16.3	16.2	15.4	15.3	17	13.8	19.2	13.4	-20.8438
17.4	17.4	16.2	16.3	16.2	15.4	15.3	17	13.8	19.2	13.4	-20.8438
17.4	17.4	16.2	16.3	16.2	15.4	15.3	17	13.8	19.2	13.4	-20.875
17.4	17.4	16.2	16.4	16.2	15.4	15.3	17	13.8	19.2	13.4	-20.8438
17.4	17.4	16.2	16.4	16.2	15.4	15.3	17	13.8	19.2	13.4	-20.8438
17.4	17.4	16.2	16.4	16.2	15.4	15.3	17	13.8	19.2	13.4	-20.875
17.4	17.4	16.2	16.4	16.2	15.4	15.3	17	13.8	19.2	13.4	-20.8438
17.4	17.4	16.2	16.4	16.2	15.4	15.3	17	13.8	19.2	13.4	-20.8125
17.4	17.4	16.2	16.4	16.2	15.4	15.3	17	13.8	19.2	13.4	-20.8125
17.4	17.4	16.2	16.4	16.2	15.4	15.3	17.1	13.8	19.2	13.4	-20.8125
17.4	17.4	16.2	16.4	16.2	15.4	15.3	17	13.8	19.2	13.4	-20.7812
17.4	17.4	16.2	16.3	16.2	15.4	15.3	17	13.8	19.2	13.4	-20.7812
17.4	17.4	16.2	16.4	16.2	15.4	15.3	17.1	13.8	19.2	13.4	-20.8125
17.4	17.4	16.2	16.4	16.2	15.4	15.3	17	13.8	19.2	13.4	-20.7812
17.4	17.4	16.2	16.4	16.2	15.4	15.3	17.1	13.8	19.2	13.4	-20.7812
17.4	17.4	16.2	16.4	16.2	15.4	15.3	17.1	13.8	19.2	13.4	-20.7812
17.4	17.4	16.2	16.4	16.2	15.4	15.3	17.1	13.8	19.2	13.4	-20.75
17.4	17.4	16.2	16.4	16.2	15.4	15.3	17.1	13.8	19.2	13.4	-20.6875
17.4	17.4	16.2	16.4	16.2	15.4	15.3	17.1	13.8	19.2	13.4	-20.6875
17.4	17.4	16.2	16.4	16.2	15.3	15.3	17.1	13.8	19.2	13.4	-20.7188
17.5	17.4	16.2	16.4	16.2	15.4	15.3	17.1	13.8	19.2	13.4	-20.75
17.4	17.4	16.2	16.4	16.2	15.4	15.3	17.1	13.8	19.2	13.4	-20.7188
17.5	17.4	16.2	16.4	16.2	15.4	15.3	17.1	13.8	19.2	13.4	-20.7188
17.5	17.4	16.2	16.4	16.2	15.4	15.3	17.1	13.8	19.2	13.4	-20.7188
17.5	17.4	16.2	16.4	16.2	15.4	15.3	17.1	13.8	19.2	13.4	-20.75
17.5	17.4	16.2	16.4	16.2	15.4	15.3	17.1	13.8	19.2	13.4	-20.6875
17.5	17.4	16.2	16.4	16.2	15.4	15.3	17.1	13.8	19.3	13.4	-20.6562
17.5	17.4	16.2	16.4	16.2	15.4	15.3	17.1	13.8	19.2	13.4	-20.6875
17.5	17.4	16.2	16.4	16.2	15.4	15.3	17	13.8	19.2	13.4	-20.6562
17.5	17.4	16.2	16.4	16.2	15.4	15.3	17.1	13.8	19.2	13.4	-20.5938
17.5	17.4	16.2	16.4	16.2	15.4	15.3	17.1	13.8	19.2	13.4	-20.5625
17.5	17.4	16.2	16.4	16.2	15.4	15.3	17.1	13.8	19.2	13.4	-20.5938
17.5	17.4	16.2	16.4	16.2	15.4	15.3	17.1	13.8	19.2	13.4	-20.5625
17.5	17.4	16.2	16.4	16.2	15.4	15.3	17.1	13.8	19.2	13.4	-20.5625
17.5	17.4	16.2	16.4	16.2	15.4	15.3	17.1	13.8	19.2	13.4	-20.5625
17.5	17.4	16.2	16.4	16.2	15.4	15.3	17.1	13.8	19.2	13.4	-20.5625
17.5	17.4	16.2	16.4	16.2	15.4	15.3	17.1	13.8	19.2	13.4	-20.5312
17.5	17.4	16.2	16.4	16.2	15.4	15.3	17.1	13.8	19.2	13.4	-20.5312
17.5	17.4	16.2	16.4	16.2	15.4	15.3	17.1	13.9	19.2	13.4	-20.5312
17.5	17.4	16.2	16.4	16.2	15.4	15.3	17	13.8	19.3	13.4	-20.5312
17.5	17.4	16.2	16.4	16.2	15.4	15.3	17.1	13.8	19.2	13.4	-20.5
17.5	17.4	16.2	16.4	16.2	15.4	15.3	17.1	13.8	19.3	13.4	-20.4688
17.5	17.4	16.2	16.4	16.2	15.4	15.3	17.1	13.8	19.3	13.4	-20.5
17.5	17.4	16.2	16.4	16.2	15.4	15.3	17.1	13.8	19.3	13.4	-20.5312
17.5	17.4	16.2	16.4	16.2	15.4	15.3	17.1	13.8	19.3	13.4	-20.5312
17.5	17.4	16.2	16.4	16.2	15.4	15.3	17.1	13.8	19.3	13.4	-20.5
17.5	17.4	16.2	16.4	16.2	15.4	15.3	17.1	13.8	19.3	13.4	-20.5
17.5	17.4	16.2	16.4	16.2	15.4	15.3	17.1	13.8	19.3	13.4	-20.5
17.5	17.4	16.2	16.4	16.2	15.4	15.3	17.1	13.8	19.3	13.4	-20.4062
17.5	17.4	16.2	16.4	16.2	15.4	15.3	17	13.8	19.3	13.4	-20.4062
17.5	17.4	16.2	16.4	16.2	15.4	15.3	17.1	13.8	19.3	13.4	-20.4375
17.5	17.4	16.2	16.4	16.2	15.4	15.3	17.1	13.8	19.3	13.4	-20.4062
17.5	17.4	16.2	16.4	16.2	15.4	15.3	17.1	13.8	19.3	13.4	-20.4062
17.5	17.4	16.2	16.4	16.2	15.4	15.4	17.1	13.8	19.3	13.4	-20.4062
17.5	17.4	16.2	16.4	16.2	15.4	15.4	17.1	13.8	19.3	13.4	-20.4062
17.5	17.4	16.2	16.4	16.2	15.4	15.4	17.1	13.8	19.3	13.4	-20.4062
17.5	17.4	16.2	16.4	16.2	15.4	15.4	17.1	13.8	19.3	13.4	-20.375
17.5	17.4	16.2	16.4	16.2	15.4	15.4	17.1	13.8	19.3	13.4	-20.4062
17.5	17.4	16.2	16.4	16.2	15.4	15.4	17.1	13.8	19.3	13.4	-20.375
17.5	17.4	16.2	16.4	16.2	15.4	15.3	17	13.8	19.3	13.4	-20.4062
17.5	17.4	16.2	16.4	16.2	15.4	15.3	17.1	13.8	19.3	13.4	-20.3438
17.5	17.4	16.2	16.4	16.2	15.4	15.4	17.1	13.8	19.3	13.4	-20.3438
17.5	17.4	16.2	16.4	16.2	15.4	15.4	17.1	13.8	19.3	13.4	-20.375
17.5	17.4	16.2	16.4	16.2	15.4	15.4	17.1	13.8	19.3	13.4	-20.3438
17.5	17.4	16.2	16.4	16.2	15.4	15.3	17.1	13.8	19.3	13.4	-20.3125
17.5	17.4	16.2	16.4	16.2	15.4	15.4	17.1	13.8	19.3	13.4	-20.3438
17.5	17.4	16.2	16.4	16.2	15.4	15.4	17.1	13.8	19.3	13.4	-20.3438
17.5	17.4	16.2	16.4	16.2	15.4	15.4	17.1	13.8	19.3	13.4	-20.3125
17.5	17.4	16.2	16.4	16.2	15.4	15.3	17.1	13.8	19.3	13.4	-20.3125
17.5	17.4	16.2	16.4	16.2	15.4	15.3	17.1	13.8	19.3	13.4	-20.3438
17.5	17.4	16.2	16.4	16.3	15.4	15.4	17.1	13.8	19.3	13.4	-20.2812
17.5	17.4	16.2	16.4	16.2	15.4	15.4	17.1	13.8	19.3	13.4	-20.25
17.5	17.4	16.2	16.4	16.2	15.4	15.4	17.1	13.8	19.3	13.4	-20.25
17.5	17.4	16.2	16.4	16.2	15.4	15.4	17.1	13.8	19.3	13.4	-20.25
17.5	17.4	16.2	16.4	16.2	15.4	15.4	17.1	13.8	19.3	13.4	-20.1875
17.5	17.4	16.2	16.4	16.2	15.4	15.4	17.1	13.8	19.3	13.4	-20.1875
17.5	17.4	16.2	16.4	16.2	15.4	15.4	17.1	13.8	19.3	13.4	-20.1875
17.5	17.4	16.2	16.4	16.2	15.4	15.4	17.1	13.8	19.3	13.4	-20.1875
[truncated: 1 more rows]
