# Supplementary material for: Modeling of thermal errors for dual-spindle turning-milling compound machine tools based on hybrid networks
Source: Sci Rep. 2025 Dec 30;15:45697. doi: 10.1038/s41598-025-27599-1 (PMC12753745; doi:10.1038/s41598-025-27599-1)
Supplement: Supplementary file 1 — Supplementary Material 1 [file 41598_2025_27599_MOESM1_ESM.zip › data/data/8000 left.xlsx]

## Sheet: Sheet1
T1	T2	T3	T4	T5	T6	T7	T8	T9	T10	T11	Z
8.4	8.9	8.4	8.3	8.6	8.7	8.5	8.5	8.5	9.3	9.9	0
8.4	8.9	8.4	8.3	8.6	8.7	8.5	8.5	8.5	9.3	9.9	0.75
8.4	8.9	8.4	8.3	8.6	8.7	8.5	8.5	8.5	9.3	9.9	0.78125
8.4	8.9	8.4	8.3	8.6	8.7	8.5	8.5	8.5	9.3	9.9	0.53125
8.4	8.9	8.4	8.3	8.6	8.7	8.5	8.5	8.5	9.3	9.9	0.59375
8.4	8.9	8.5	8.3	8.6	8.7	8.5	8.5	8.5	9.3	9.9	0.34375
8.4	8.9	8.5	8.3	8.6	8.7	8.5	8.5	8.5	9.3	9.9	-0.03125
8.4	8.9	8.5	8.3	8.6	8.7	8.5	8.5	8.5	9.3	9.9	-0.4375
8.4	8.9	8.5	8.3	8.6	8.7	8.5	8.6	8.5	9.4	9.9	-0.8125
8.4	8.9	8.5	8.3	8.6	8.7	8.5	8.6	8.6	9.4	9.9	-1.40625
8.4	8.9	8.6	8.3	8.6	8.7	8.5	8.6	8.6	9.4	9.9	-1.9375
8.5	9	8.6	8.3	8.6	8.7	8.5	8.6	8.6	9.4	9.9	-2.84375
8.5	9	8.6	8.3	8.6	8.7	8.5	8.6	8.6	9.5	9.9	-3.53125
8.5	9	8.6	8.3	8.6	8.7	8.6	8.6	8.6	9.5	9.9	-4.28125
8.5	9	8.6	8.3	8.6	8.7	8.5	8.6	8.6	9.5	9.9	-4.625
8.5	9	8.7	8.3	8.6	8.7	8.6	8.6	8.7	9.5	9.9	-5.5
8.5	9.1	8.7	8.4	8.6	8.7	8.6	8.6	8.7	9.5	9.9	-6.0625
8.5	9.1	8.7	8.4	8.6	8.7	8.6	8.6	8.7	9.6	9.9	-6.84375
8.6	9.1	8.8	8.4	8.6	8.7	8.5	8.6	8.7	9.6	9.9	-7.34375
8.6	9.1	8.8	8.4	8.6	8.7	8.6	8.6	8.7	9.6	9.9	-8.03125
8.6	9.2	8.8	8.4	8.6	8.7	8.6	8.6	8.7	9.6	9.9	-8.5
8.6	9.2	8.9	8.4	8.6	8.7	8.6	8.7	8.7	9.7	9.9	-9.09375
8.6	9.3	8.9	8.4	8.6	8.7	8.6	8.7	8.7	9.7	9.9	-9.71875
8.7	9.3	8.9	8.4	8.6	8.8	8.6	8.7	8.8	9.7	9.9	-10.3438
8.7	9.3	9	8.4	8.6	8.8	8.6	8.7	8.8	9.7	9.9	-11
8.7	9.4	9	8.5	8.6	8.8	8.6	8.7	8.8	9.8	9.9	-11.5
8.7	9.4	9.1	8.5	8.6	8.8	8.6	8.7	8.8	9.8	9.9	-12.0312
8.7	9.4	9.1	8.5	8.6	8.8	8.6	8.7	8.8	9.8	9.9	-12.4688
8.8	9.5	9.1	8.5	8.6	8.8	8.6	8.7	8.8	9.8	9.9	-12.8438
8.8	9.5	9.2	8.5	8.7	8.8	8.6	8.7	8.8	9.9	9.9	-13.5312
8.8	9.5	9.3	8.5	8.7	8.8	8.6	8.8	8.8	9.9	9.9	-13.875
8.8	9.5	9.3	8.5	8.7	8.8	8.6	8.8	8.9	9.9	9.9	-14.5625
8.9	9.6	9.4	8.6	8.6	8.8	8.6	8.8	8.9	9.9	9.9	-14.9688
8.9	9.6	9.4	8.6	8.7	8.8	8.6	8.8	8.9	10	9.9	-15.375
8.9	9.7	9.5	8.5	8.7	8.8	8.6	8.8	8.9	10	9.9	-15.5625
8.9	9.7	9.5	8.6	8.7	8.8	8.6	8.8	8.9	10	9.9	-16
8.9	9.7	9.6	8.6	8.7	8.8	8.6	8.8	8.9	10	9.9	-16.3125
9	9.8	9.6	8.6	8.7	8.8	8.6	8.8	8.9	10.1	9.9	-16.6562
9	9.8	9.7	8.6	8.7	8.8	8.6	8.9	8.9	10.1	9.9	-17.0938
9	9.8	9.7	8.7	8.7	8.8	8.6	8.9	8.9	10.2	9.9	-17.5625
9	9.9	9.8	8.7	8.7	8.8	8.6	8.9	9	10.2	9.9	-18.1875
9.1	9.9	9.8	8.7	8.7	8.8	8.6	8.9	9	10.2	9.9	-18.5
9.1	9.9	9.8	8.7	8.7	8.8	8.7	8.9	9	10.2	9.9	-18.9062
9.1	10	9.9	8.7	8.7	8.8	8.7	8.9	9	10.3	9.9	-19.0312
9.2	10	9.9	8.7	8.7	8.8	8.7	8.9	9	10.3	9.9	-19.5
9.2	10.1	10	8.8	8.7	8.9	8.7	8.9	9	10.3	9.9	-19.8125
9.3	10.1	10	8.8	8.7	8.9	8.7	8.9	9	10.4	9.9	-20.4688
9.3	10.2	10.1	8.8	8.8	8.9	8.7	9	9.1	10.4	9.9	-20.8438
9.3	10.2	10.1	8.8	8.8	8.9	8.7	9	9.1	10.4	9.9	-21.5
9.3	10.2	10.2	8.8	8.8	8.9	8.7	9	9.1	10.5	9.9	-21.8125
9.4	10.3	10.2	8.9	8.8	8.9	8.7	9	9.1	10.5	9.9	-22.0625
9.4	10.3	10.3	8.9	8.8	8.9	8.7	9	9.1	10.5	9.9	-22.4375
9.4	10.3	10.3	8.9	8.8	8.9	8.7	9	9.1	10.5	9.9	-22.75
9.4	10.4	10.4	8.9	8.8	8.8	8.7	9	9.1	10.6	9.9	-23.125
9.5	10.4	10.4	8.9	8.7	8.9	8.7	9.1	9.1	10.6	9.9	-23.5625
9.5	10.5	10.5	8.9	8.8	8.9	8.7	9.1	9.1	10.6	9.9	-23.9688
9.5	10.5	10.5	9	8.8	8.9	8.7	9.1	9.2	10.6	9.9	-24.5938
9.5	10.5	10.6	9	8.8	8.9	8.7	9.1	9.2	10.7	9.9	-24.75
9.6	10.6	10.6	9	8.8	8.9	8.7	9.1	9.2	10.7	9.9	-25.2188
9.6	10.6	10.7	9	8.8	8.9	8.7	9.1	9.2	10.7	9.9	-25.375
9.6	10.7	10.7	9	8.8	8.9	8.8	9.1	9.2	10.8	9.9	-25.9688
9.7	10.7	10.7	9.1	8.9	8.9	8.8	9.2	9.2	10.8	9.9	-26.2188
9.7	10.7	10.8	9.1	8.9	9	8.8	9.2	9.2	10.8	9.9	-26.8125
9.7	10.8	10.8	9.1	8.9	9	8.8	9.2	9.2	10.9	9.9	-27.0625
9.8	10.8	10.9	9.1	8.9	9	8.8	9.3	9.2	10.9	9.9	-27.6562
9.8	10.8	10.9	9.2	8.9	9	8.8	9.3	9.2	10.9	9.9	-27.875
9.8	10.9	11	9.2	8.9	9	8.8	9.3	9.3	11	9.9	-28.1875
9.8	10.9	11	9.2	8.9	9	8.8	9.3	9.3	11	9.9	-28.4688
9.9	11	11.1	9.3	8.9	9	8.8	9.3	9.3	11	9.9	-28.8438
9.9	11	11.2	9.3	8.9	9	8.8	9.3	9.3	11.1	9.9	-29.2188
9.9	11	11.2	9.3	8.9	9	8.8	9.4	9.3	11.1	9.9	-29.6875
9.9	11.1	11.2	9.3	8.9	9	8.8	9.4	9.3	11.1	9.9	-29.9688
10	11.2	11.3	9.4	9	9	8.8	9.3	9.3	11.2	10	-30.5
10	11.2	11.3	9.4	9	9.1	8.8	9.4	9.3	11.2	9.9	-30.7812
10	11.2	11.4	9.4	9	9.1	8.8	9.4	9.3	11.2	10	-31.5
10.1	11.3	11.4	9.4	9	9.1	8.9	9.5	9.3	11.3	9.9	-31.8125
10.1	11.3	11.5	9.4	9	9.1	8.9	9.5	9.4	11.3	10	-32.4062
10.1	11.4	11.5	9.5	9	9.1	8.9	9.5	9.4	11.3	10	-32.8125
10.2	11.4	11.6	9.5	9	9.1	8.9	9.5	9.4	11.3	10	-33.375
10.2	11.4	11.6	9.5	9	9.1	8.9	9.5	9.4	11.4	10	-33.6562
10.2	11.5	11.6	9.5	9.1	9.1	8.9	9.5	9.4	11.4	10	-34.125
10.3	11.5	11.7	9.6	9.1	9.1	8.9	9.6	9.4	11.4	10	-34.4062
10.3	11.5	11.7	9.6	9.1	9.1	8.9	9.6	9.4	11.5	10	-34.9688
10.3	11.6	11.8	9.6	9.1	9.2	8.9	9.6	9.4	11.5	10	-35.4375
10.3	11.6	11.8	9.6	9.1	9.2	8.9	9.6	9.4	11.5	10	-35.6562
10.4	11.6	11.8	9.7	9.1	9.1	8.9	9.6	9.5	11.6	10	-36.0938
10.4	11.7	11.9	9.7	9.1	9.2	8.9	9.7	9.5	11.6	10	-36.2812
10.4	11.7	11.9	9.7	9.2	9.2	8.9	9.7	9.5	11.6	10	-36.75
10.5	11.8	12	9.7	9.2	9.3	8.9	9.7	9.5	11.6	10	-37
10.5	11.8	12	9.7	9.2	9.3	9	9.7	9.5	11.7	10	-37.3125
10.5	11.8	12.1	9.8	9.2	9.3	9	9.7	9.5	11.7	10	-37.8438
10.6	11.9	12.1	9.8	9.3	9.3	9	9.7	9.5	11.7	10	-38
10.6	11.9	12.2	9.8	9.3	9.3	9	9.8	9.5	11.8	10	-38.4375
10.6	11.9	12.2	9.8	9.3	9.3	9	9.8	9.5	11.8	10	-38.5625
10.7	12	12.2	9.8	9.3	9.3	9	9.8	9.5	11.8	10	-38.7812
10.7	12	12.3	9.9	9.3	9.3	9	9.8	9.5	11.9	10	-39
10.7	12.1	12.3	9.9	9.3	9.3	9	9.8	9.6	11.9	10	-39.3125
10.7	12.1	12.4	9.9	9.3	9.4	9	9.8	9.6	11.9	10	-39.6562
10.8	12.1	12.4	9.9	9.4	9.4	9	9.9	9.6	11.9	10	-39.9375
10.8	12.2	12.4	10	9.4	9.4	9	9.9	9.6	12	10	-40.4062
10.8	12.2	12.5	10	9.4	9.4	9.1	9.9	9.6	12	10	-40.6562
10.8	12.3	12.5	10	9.4	9.4	9	9.9	9.6	12	10	-41.1562
10.9	12.3	12.5	10.1	9.4	9.4	9.1	9.9	9.6	12.1	10	-41.2812
10.9	12.3	12.6	10.1	9.4	9.4	9.1	10	9.6	12.1	10	-41.8125
10.9	12.4	12.6	10.1	9.5	9.4	9.1	10	9.6	12.1	10	-42.0312
11	12.4	12.6	10.1	9.5	9.5	9.1	10	9.6	12.2	10	-42.5938
11	12.4	12.7	10.2	9.5	9.5	9.1	10	9.7	12.2	10	-42.8125
11	12.5	12.7	10.2	9.5	9.5	9.1	10	9.7	12.2	10	-43.25
11.1	12.5	12.8	10.2	9.5	9.5	9.1	10	9.7	12.3	10.1	-43.5625
11.1	12.5	12.8	10.2	9.5	9.5	9.1	10.1	9.7	12.3	10.1	-43.9062
11.1	12.5	12.8	10.3	9.5	9.5	9.1	10.1	9.7	12.3	10.1	-44.25
11.2	12.6	12.9	10.3	9.6	9.5	9.2	10.1	9.7	12.4	10.1	-44.5625
11.2	12.6	12.9	10.3	9.6	9.5	9.2	10.1	9.7	12.4	10.1	-44.8125
11.2	12.6	12.9	10.3	9.6	9.6	9.2	10.2	9.7	12.4	10.1	-45.1875
11.3	12.7	13	10.4	9.6	9.6	9.2	10.2	9.7	12.4	10.1	-45.4375
11.3	12.7	13	10.4	9.6	9.6	9.2	10.2	9.7	12.5	10.1	-45.9375
11.3	12.7	13.1	10.4	9.6	9.6	9.3	10.2	9.7	12.5	10.1	-46.125
11.3	12.8	13.1	10.4	9.7	9.6	9.3	10.2	9.7	12.6	10.1	-46.5938
11.4	12.8	13.1	10.5	9.7	9.6	9.3	10.3	9.8	12.6	10.1	-46.7812
11.4	12.9	13.2	10.5	9.7	9.6	9.3	10.3	9.8	12.6	10.1	-47.25
11.4	12.9	13.2	10.5	9.7	9.7	9.3	10.3	9.8	12.7	10.1	-47.4375
11.5	13	13.3	10.5	9.7	9.7	9.3	10.3	9.8	12.7	10.1	-47.8438
11.5	13	13.3	10.5	9.7	9.7	9.3	10.3	9.8	12.7	10.1	-48.125
11.5	13	13.3	10.6	9.8	9.7	9.3	10.4	9.8	12.7	10.1	-48.4375
11.6	13.1	13.4	10.6	9.8	9.7	9.3	10.4	9.8	12.8	10.1	-48.5938
11.6	13.1	13.4	10.6	9.8	9.7	9.4	10.4	9.8	12.8	10.1	-48.9375
11.6	13.1	13.4	10.7	9.8	9.7	9.4	10.4	9.8	12.8	10.1	-49.2812
11.6	13.2	13.5	10.7	9.8	9.8	9.4	10.4	9.8	12.9	10.1	-49.5312
11.7	13.2	13.5	10.7	9.8	9.8	9.4	10.4	9.9	12.9	10.1	-50.0312
11.7	13.2	13.5	10.7	9.9	9.8	9.4	10.5	9.9	12.9	10.1	-50.1875
11.7	13.3	13.6	10.8	9.9	9.8	9.4	10.5	9.9	13	10.1	-50.3438
11.8	13.3	13.6	10.8	9.9	9.8	9.4	10.5	9.9	13	10.1	-50.8125
11.8	13.3	13.6	10.8	9.9	9.8	9.4	10.5	9.9	13	10.2	-51.0312
11.8	13.4	13.7	10.8	9.9	9.8	9.4	10.5	9.9	13	10.1	-51.625
11.9	13.4	13.7	10.9	9.9	9.8	9.5	10.6	9.9	13.1	10.2	-51.9688
11.9	13.4	13.7	10.9	10	9.9	9.5	10.6	9.9	13.1	10.2	-52.4062
11.9	13.4	13.8	10.9	10	9.9	9.5	10.6	9.9	13.2	10.2	-52.5
11.9	13.5	13.8	10.9	10	9.9	9.5	10.6	9.9	13.2	10.2	-52.6875
12	13.5	13.8	11	10	9.9	9.5	10.6	9.9	13.2	10.2	-52.7812
12	13.5	13.9	11	10	9.9	9.5	10.6	9.9	13.2	10.2	-53.0938
12.1	13.6	13.9	11	10.1	9.9	9.5	10.7	9.9	13.3	10.2	-53.4062
12.1	13.6	14	11.1	10.1	9.9	9.5	10.7	9.9	13.3	10.2	-53.625
12.1	13.6	14	11.1	10.1	10	9.6	10.7	10	13.3	10.2	-53.9375
12.1	13.7	14	11.1	10.1	10	9.6	10.7	10	13.4	10.2	-54.0625
12.2	13.7	14	11.2	10.2	10	9.6	10.7	10	13.4	10.2	-54.4375
12.2	13.7	14.1	11.2	10.2	10	9.6	10.8	10	13.4	10.2	-54.5
12.2	13.7	14.1	11.2	10.2	10	9.6	10.8	10	13.4	10.2	-54.8438
12.3	13.8	14.1	11.2	10.2	10	9.6	10.8	10	13.5	10.2	-54.9375
12.3	13.8	14.2	11.3	10.2	10	9.6	10.8	10	13.5	10.2	-55.4375
12.3	13.8	14.2	11.3	10.2	10	9.6	10.8	10	13.5	10.2	-55.6562
12.3	13.8	14.2	11.3	10.3	10.1	9.6	10.8	10	13.5	10.2	-55.7188
12.4	13.9	14.2	11.3	10.3	10.1	9.7	10.9	10	13.6	10.2	-56.125
12.4	13.9	14.3	11.4	10.3	10.1	9.7	10.9	10	13.6	10.2	-56.4062
12.4	13.9	14.3	11.4	10.3	10.1	9.7	10.9	10	13.6	10.2	-56.6875
12.5	14	14.3	11.4	10.3	10.1	9.7	10.9	10	13.7	10.2	-56.9062
12.5	14	14.3	11.4	10.4	10.2	9.7	10.9	10.1	13.7	10.2	-57.1562
12.5	14	14.3	11.4	10.4	10.2	9.7	11	10.1	13.7	10.2	-57.5
12.5	14.1	14.4	11.5	10.4	10.2	9.7	11	10.1	13.7	10.2	-57.7188
12.5	14.1	14.4	11.5	10.4	10.2	9.7	11	10.1	13.8	10.2	-58.125
12.6	14.1	14.4	11.5	10.4	10.2	9.8	11	10.1	13.8	10.2	-58.1875
12.6	14.1	14.5	11.6	10.5	10.2	9.8	11.1	10.1	13.8	10.2	-58.6562
12.6	14.2	14.5	11.6	10.5	10.3	9.8	11.1	10.1	13.9	10.2	-58.75
12.7	14.2	14.5	11.6	10.5	10.3	9.8	11.1	10.1	13.9	10.2	-59.1562
12.7	14.2	14.5	11.6	10.5	10.3	9.8	11.1	10.2	13.9	10.2	-59.2812
12.7	14.2	14.6	11.6	10.5	10.2	9.8	11.2	10.2	14	10.2	-59.5
12.7	14.3	14.6	11.7	10.6	10.3	9.8	11.2	10.2	14	10.2	-59.5938
12.8	14.3	14.6	11.7	10.6	10.3	9.8	11.2	10.2	14	10.2	-60
12.8	14.3	14.6	11.7	10.6	10.4	9.8	11.2	10.2	14	10.3	-60.1562
12.8	14.3	14.7	11.7	10.6	10.4	9.8	11.2	10.2	14.1	10.3	-60.5
12.9	14.3	14.7	11.7	10.6	10.4	9.9	11.3	10.2	14.1	10.3	-60.7188
12.9	14.4	14.7	11.8	10.7	10.4	9.9	11.3	10.2	14.1	10.2	-60.875
12.9	14.4	14.7	11.8	10.7	10.4	9.9	11.3	10.2	14.1	10.3	-61
12.9	14.4	14.8	11.8	10.7	10.4	9.9	11.3	10.2	14.2	10.3	-61.4062
13	14.4	14.8	11.8	10.7	10.5	9.9	11.3	10.2	14.2	10.3	-61.5
13	14.5	14.8	11.9	10.7	10.5	9.9	11.3	10.2	14.2	10.3	-61.8125
13	14.5	14.9	11.9	10.7	10.5	9.9	11.4	10.2	14.2	10.3	-61.9688
13	14.5	14.9	11.9	10.8	10.5	9.9	11.4	10.3	14.3	10.3	-62.3125
13.1	14.5	14.9	11.9	10.8	10.5	10	11.4	10.3	14.3	10.3	-62.4375
13.1	14.5	14.9	11.9	10.8	10.5	10	11.4	10.3	14.3	10.3	-62.6875
13.1	14.6	14.9	12	10.8	10.5	10	11.4	10.3	14.4	10.3	-62.7812
13.1	14.6	15	12	10.8	10.6	10	11.5	10.3	14.4	10.3	-63.125
13.2	14.6	15	12	10.9	10.6	10	11.5	10.3	14.4	10.3	-63.3125
13.2	14.6	15	12.1	10.9	10.6	10	11.5	10.3	14.4	10.3	-63.5
13.2	14.7	15	12.1	10.9	10.6	10	11.5	10.3	14.5	10.3	-63.625
13.3	14.7	15	12.1	10.9	10.6	10.1	11.5	10.3	14.5	10.3	-63.9375
13.3	14.7	15.1	12.1	10.9	10.6	10	11.5	10.3	14.5	10.3	-64.1875
13.3	14.7	15.1	12.2	11	10.7	10.1	11.6	10.3	14.5	10.3	-64.1875
13.3	14.7	15.1	12.2	11	10.7	10.1	11.6	10.3	14.6	10.3	-64.3438
13.4	14.8	15.1	12.2	11	10.7	10.1	11.6	10.3	14.6	10.3	-64.5312
13.4	14.8	15.1	12.2	11	10.7	10.1	11.6	10.3	14.6	10.3	-64.9375
13.4	14.8	15.1	12.2	11.1	10.7	10.2	11.6	10.3	14.6	10.3	-65.0312
13.4	14.9	15.2	12.3	11.1	10.7	10.2	11.6	10.4	14.7	10.3	-64.9062
13.4	14.9	15.2	12.3	11.1	10.7	10.2	11.6	10.4	14.7	10.3	-65.2188
13.4	14.9	15.2	12.3	11.1	10.7	10.2	11.7	10.4	14.7	10.3	-65.375
13.5	14.9	15.2	12.3	11.2	10.8	10.2	11.7	10.4	14.7	10.3	-65.7188
13.5	14.9	15.2	12.4	11.2	10.8	10.2	11.7	10.4	14.8	10.3	-65.8125
13.5	15	15.3	12.4	11.2	10.8	10.2	11.7	10.4	14.8	10.3	-65.9062
13.5	15	15.3	12.4	11.2	10.8	10.2	11.7	10.4	14.8	10.3	-66.0625
13.5	15	15.3	12.4	11.2	10.8	10.3	11.8	10.4	14.8	10.3	-66.3438
13.6	15	15.3	12.4	11.2	10.8	10.3	11.8	10.4	14.9	10.3	-66.5312
13.6	15	15.3	12.5	11.3	10.8	10.3	11.8	10.4	14.9	10.3	-66.625
13.6	15.1	15.3	12.5	11.3	10.8	10.3	11.8	10.4	14.9	10.3	-66.8125
13.6	15.1	15.4	12.5	11.3	10.9	10.3	11.8	10.4	15	10.3	-66.75
13.7	15.1	15.4	12.5	11.3	10.9	10.3	11.9	10.5	15	10.4	-67.0625
13.7	15.1	15.4	12.5	11.4	10.9	10.3	11.9	10.5	15	10.4	-67.1562
13.7	15.1	15.4	12.6	11.4	10.9	10.4	11.9	10.5	15	10.4	-67.5
13.7	15.1	15.4	12.6	11.4	10.9	10.3	11.9	10.5	15.1	10.4	-67.4062
13.8	15.2	15.5	12.6	11.4	10.9	10.4	11.9	10.5	15.1	10.4	-67.75
13.8	15.2	15.5	12.6	11.4	11	10.4	11.9	10.5	15.1	10.4	-67.9375
13.8	15.2	15.5	12.6	11.4	11	10.4	12	10.5	15.1	10.4	-68.3438
13.8	15.2	15.5	12.6	11.5	11	10.4	12	10.5	15.1	10.4	-68.4375
13.8	15.2	15.5	12.7	11.5	11	10.4	12	10.5	15.2	10.4	-68.4688
13.9	15.2	15.6	12.7	11.5	11	10.4	12	10.5	15.2	10.4	-68.75
13.9	15.2	15.6	12.7	11.5	11	10.4	12.1	10.5	15.2	10.4	-69
13.9	15.3	15.6	12.7	11.5	11	10.5	12.1	10.5	15.2	10.4	-69.0625
14	15.3	15.6	12.8	11.6	11.1	10.5	12.1	10.5	15.3	10.4	-69.2812
14	15.3	15.6	12.8	11.6	11.1	10.5	12.1	10.6	15.3	10.4	-69.3438
14	15.3	15.6	12.8	11.6	11.1	10.5	12.1	10.6	15.3	10.4	-69.6875
14	15.3	15.7	12.8	11.6	11	10.5	12.1	10.6	15.3	10.4	-69.8125
14	15.4	15.7	12.9	11.6	11.1	10.5	12.2	10.6	15.4	10.4	-70.125
14.1	15.4	15.7	12.9	11.6	11.2	10.5	12.2	10.6	15.4	10.4	-70.0938
14.1	15.4	15.7	12.9	11.6	11.2	10.5	12.2	10.6	15.4	10.4	-70.4062
14.1	15.4	15.8	12.9	11.6	11.2	10.6	12.2	10.6	15.4	10.4	-70.4062
14.1	15.4	15.8	12.9	11.7	11.2	10.6	12.2	10.6	15.5	10.4	-70.75
14.2	15.4	15.8	13	11.7	11.2	10.6	12.2	10.6	15.5	10.4	-70.8125
14.2	15.5	15.8	13	11.7	11.2	10.6	12.3	10.6	15.5	10.4	-71.1562
14.2	15.5	15.9	13	11.7	11.3	10.6	12.3	10.6	15.5	10.4	-71.25
14.2	15.5	15.9	13	11.7	11.3	10.6	12.3	10.6	15.5	10.4	-71.5
14.3	15.5	15.9	13.1	11.8	11.3	10.6	12.3	10.6	15.6	10.4	-71.8125
14.3	15.6	15.9	13.1	11.8	11.3	10.7	12.3	10.6	15.6	10.4	-71.9375
14.3	15.6	16	13.1	11.8	11.3	10.7	12.4	10.6	15.6	10.4	-72.1562
14.3	15.6	16	13.1	11.8	11.3	10.7	12.4	10.7	15.6	10.4	-72.5312
14.3	15.6	16	13.1	11.8	11.3	10.7	12.4	10.7	15.6	10.4	-72.5312
14.4	15.7	16	13.2	11.9	11.4	10.7	12.4	10.7	15.7	10.4	-72.7812
14.4	15.7	16	13.2	11.9	11.4	10.7	12.4	10.7	15.7	10.4	-72.8125
14.4	15.7	16.1	13.2	11.9	11.4	10.7	12.5	10.7	15.7	10.4	-73
14.4	15.7	16.1	13.2	11.9	11.4	10.7	12.5	10.7	15.8	10.4	-72.9375
14.4	15.8	16.1	13.3	11.9	11.4	10.7	12.5	10.7	15.8	10.4	-73.375
14.4	15.8	16.1	13.3	11.9	11.4	10.8	12.5	10.7	15.8	10.5	-73.4062
14.5	15.8	16.1	13.3	11.9	11.5	10.8	12.5	10.7	15.8	10.5	-73.7812
14.5	15.8	16.1	13.3	12	11.5	10.8	12.5	10.7	15.9	10.5	-73.9062
14.5	15.8	16.1	13.4	12	11.4	10.8	12.5	10.7	15.9	10.5	-74.125
14.6	15.9	16.1	13.4	12	11.5	10.8	12.5	10.8	15.9	10.5	-74.25
14.6	15.9	16.2	13.4	12	11.5	10.8	12.6	10.8	15.9	10.5	-74.2188
14.6	15.9	16.2	13.4	12	11.5	10.8	12.6	10.8	15.9	10.5	-74.1875
14.6	15.9	16.2	13.4	12.1	11.5	10.8	12.6	10.8	16	10.5	-74.2812
14.6	15.9	16.2	13.4	12.1	11.5	10.9	12.6	10.8	16	10.5	-74.75
14.7	15.9	16.2	13.5	12.1	11.6	10.9	12.6	10.8	16	10.5	-74.875
14.7	15.9	16.3	13.5	12.1	11.6	10.9	12.7	10.8	16	10.5	-75.25
14.7	15.9	16.3	13.5	12.1	11.6	10.9	12.7	10.8	16.1	10.5	-75.1562
14.7	16	16.3	13.5	12.2	11.6	10.9	12.7	10.8	16.1	10.5	-75.1875
14.7	16	16.3	13.5	12.2	11.6	10.9	12.7	10.8	16.1	10.5	-75.4688
14.8	16	16.3	13.5	12.2	11.6	10.9	12.7	10.8	16.1	10.5	-75.2812
14.8	16	16.4	13.6	12.2	11.6	10.9	12.7	10.8	16.2	10.5	-75.4688
14.8	16	16.4	13.6	12.2	11.6	10.9	12.7	10.8	16.2	10.5	-75.3125
14.8	16	16.4	13.6	12.2	11.6	11	12.8	10.8	16.2	10.5	-75.5312
14.9	16.1	16.4	13.6	12.3	11.6	11	12.8	10.8	16.2	10.5	-75.6562
14.9	16.1	16.4	13.6	12.3	11.7	11	12.8	10.8	16.2	10.5	-75.75
14.9	16.1	16.4	13.7	12.3	11.7	11	12.8	10.9	16.2	10.5	-75.9062
14.9	16.1	16.5	13.7	12.3	11.7	11	12.8	10.9	16.3	10.5	-75.9062
14.9	16.1	16.5	13.7	12.3	11.7	11	12.9	10.9	16.3	10.5	-76.125
15	16.1	16.5	13.7	12.3	11.7	11.1	12.9	10.9	16.3	10.5	-76.125
15	16.1	16.5	13.7	12.4	11.7	11	12.9	10.9	16.3	10.5	-76.3125
15	16.1	16.5	13.8	12.4	11.8	11.1	12.9	10.9	16.4	10.5	-76.2812
15	16.2	16.5	13.8	12.4	11.8	11.1	12.9	10.9	16.4	10.5	-76.6875
15	16.2	16.5	13.8	12.4	11.8	11.1	13	10.9	16.4	10.5	-76.875
15.1	16.2	16.6	13.8	12.4	11.8	11.1	13	10.9	16.4	10.5	-77.1875
15.1	16.2	16.6	13.8	12.4	11.8	11.2	13	10.9	16.4	10.5	-77.1875
15.1	16.2	16.6	13.8	12.5	11.8	11.2	13	10.9	16.5	10.5	-77.4688
15.1	16.2	16.6	13.9	12.5	11.8	11.2	13	10.9	16.5	10.5	-77.4375
15.1	16.2	16.6	13.9	12.5	11.8	11.2	13.1	10.9	16.5	10.5	-77.5312
15.1	16.3	16.7	13.9	12.5	11.9	11.2	13.1	10.9	16.5	10.5	-77.6875
15.2	16.3	16.7	13.9	12.5	11.9	11.2	13	10.9	16.5	10.5	-77.75
15.2	16.3	16.7	14	12.5	11.9	11.2	13.1	10.9	16.6	10.5	-77.9375
15.2	16.3	16.7	14	12.5	11.9	11.2	13.1	10.9	16.6	10.5	-78.125
15.2	16.3	16.7	14	12.6	11.9	11.3	13.1	11	16.6	10.5	-78.2188
15.2	16.3	16.7	14	12.6	11.9	11.3	13.2	11	16.7	10.5	-78.4688
15.3	16.4	16.7	14	12.6	11.9	11.3	13.2	11	16.7	10.6	-78.5625
15.3	16.4	16.8	14	12.6	12	11.3	13.2	11	16.7	10.5	-78.9375
15.3	16.4	16.8	14.1	12.6	12	11.3	13.2	11	16.7	10.6	-78.9375
15.3	16.4	16.8	14.1	12.7	12	11.3	13.2	11	16.7	10.6	-79.1562
15.3	16.4	16.8	14.1	12.7	12	11.3	13.2	11	16.8	10.6	-79.1562
15.4	16.4	16.8	14.1	12.7	12	11.4	13.3	11	16.8	10.6	-79.4375
15.4	16.5	16.8	14.1	12.7	12	11.4	13.3	11	16.8	10.6	-79.375
15.4	16.5	16.9	14.2	12.7	12.1	11.4	13.3	11	16.8	10.6	-79.7188
15.4	16.5	16.9	14.2	12.7	12.1	11.4	13.3	11	16.8	10.6	-79.7188
15.4	16.5	16.9	14.2	12.8	12.1	11.4	13.3	11	16.9	10.6	-79.8125
15.5	16.5	16.9	14.2	12.8	12.1	11.4	13.3	11	16.9	10.6	-79.8125
15.5	16.5	16.9	14.2	12.7	12.1	11.4	13.4	11	16.9	10.6	-79.9688
15.5	16.5	16.9	14.2	12.8	12.1	11.4	13.4	11	16.9	10.6	-80.1562
15.5	16.6	16.9	14.3	12.8	12.1	11.4	13.4	11	16.9	10.6	-80.1562
15.6	16.6	17	14.3	12.9	12.2	11.5	13.4	11	16.9	10.6	-80.2188
15.6	16.6	17	14.3	12.9	12.2	11.5	13.4	11	16.9	10.6	-80.4688
15.6	16.6	17	14.3	12.9	12.2	11.5	13.4	11.1	16.9	10.6	-80.4062
15.6	16.6	17	14.3	13	12.2	11.5	13.4	11.1	17	10.6	-80.8438
15.6	16.7	17	14.3	13	12.2	11.5	13.4	11.1	17	10.6	-80.875
15.7	16.7	17	14.4	13	12.2	11.5	13.5	11.1	17	10.6	-81.0625
15.7	16.7	17	14.4	13	12.2	11.5	13.5	11.1	17	10.6	-80.875
15.7	16.7	17	14.4	13	12.2	11.6	13.5	11.1	17.1	10.6	-81.125
15.8	16.7	17	14.4	13	12.3	11.6	13.5	11.1	17.1	10.6	-81.2188
15.8	16.7	17.1	14.4	13.1	12.3	11.6	13.5	11.1	17.1	10.6	-81.5625
15.8	16.7	17.1	14.4	13.1	12.3	11.6	13.5	11.1	17.1	10.6	-81.6875
15.8	16.7	17.1	14.5	13.1	12.3	11.6	13.6	11.1	17.1	10.6	-81.8125
15.8	16.8	17.1	14.5	13.1	12.3	11.6	13.6	11.1	17.1	10.6	-81.9062
15.9	16.8	17.1	14.5	13.1	12.3	11.6	13.6	11.2	17.2	10.6	-81.9688
15.9	16.8	17.1	14.5	13.2	12.3	11.6	13.6	11.2	17.2	10.6	-82.2812
15.9	16.8	17.1	14.6	13.2	12.4	11.6	13.6	11.2	17.2	10.6	-82.3438
15.9	16.8	17.1	14.6	13.2	12.3	11.6	13.6	11.2	17.2	10.6	-82.625
15.9	16.8	17.2	14.6	13.2	12.4	11.7	13.6	11.2	17.2	10.6	-82.5312
16	16.8	17.2	14.6	13.2	12.4	11.7	13.7	11.2	17.3	10.6	-82.7812
16	16.9	17.2	14.6	13.2	12.4	11.7	13.7	11.2	17.3	10.6	-82.7812
16	16.9	17.2	14.6	13.3	12.4	11.7	13.7	11.2	17.3	10.6	-83
16	16.9	17.2	14.7	13.3	12.4	11.7	13.7	11.2	17.3	10.6	-83.25
16	16.9	17.2	14.7	13.3	12.4	11.7	13.7	11.2	17.3	10.6	-83.2812
16	16.9	17.2	14.7	13.3	12.5	11.7	13.7	11.2	17.4	10.6	-83.5
16.1	16.9	17.2	14.7	13.3	12.5	11.7	13.7	11.2	17.4	10.6	-83.5625
16.1	16.9	17.3	14.7	13.3	12.5	11.7	13.8	11.2	17.4	10.6	-83.6875
16.1	16.9	17.3	14.8	13.4	12.5	11.8	13.8	11.2	17.4	10.6	-83.8125
16.1	17	17.3	14.8	13.4	12.5	11.8	13.8	11.2	17.4	10.6	-83.875
16.1	17	17.3	14.8	13.4	12.5	11.8	13.8	11.2	17.5	10.6	-84.0938
16.1	17	17.3	14.8	13.4	12.5	11.8	13.8	11.3	17.5	10.6	-84.125
16.1	17	17.3	14.9	13.4	12.5	11.8	13.8	11.3	17.5	10.6	-84.3438
16.2	17	17.3	14.9	13.4	12.5	11.8	13.9	11.3	17.5	10.6	-84.3125
16.2	17	17.4	14.9	13.4	12.6	11.8	13.9	11.3	17.5	10.6	-84.5625
16.2	17	17.4	14.9	13.4	12.6	11.8	13.9	11.3	17.6	10.6	-84.4375
16.2	17	17.4	14.9	13.4	12.6	11.9	13.9	11.3	17.6	10.6	-84.7188
16.2	17.1	17.4	14.9	13.5	12.6	11.9	13.9	11.3	17.6	10.6	-84.6875
16.3	17.1	17.4	15	13.5	12.6	11.9	14	11.3	17.6	10.6	-84.9062
16.3	17.1	17.4	15	13.5	12.6	11.8	14	11.3	17.6	10.6	-84.8438
16.3	17.1	17.4	15	13.5	12.6	11.9	14	11.3	17.7	10.6	-85.0312
16.3	17.1	17.4	15	13.5	12.6	11.9	14	11.3	17.7	10.6	-85.0312
16.3	17.1	17.5	15	13.5	12.7	11.9	14	11.3	17.7	10.6	-85.0938
16.4	17.1	17.5	15.1	13.6	12.7	11.9	14	11.3	17.7	10.6	-85.1562
16.4	17.1	17.5	15.1	13.6	12.7	12	14.1	11.3	17.7	10.6	-85.2812
16.4	17.2	17.5	15.1	13.6	12.7	12	14.1	11.3	17.7	10.7	-85.3438
16.4	17.2	17.5	15.1	13.6	12.7	12	14.1	11.3	17.7	10.7	-85.5625
16.4	17.2	17.5	15.1	13.6	12.7	12	14.1	11.3	17.7	10.7	-85.5
16.4	17.2	17.5	15.1	13.6	12.7	12	14.1	11.3	17.8	10.7	-85.75
16.5	17.2	17.5	15.1	13.7	12.8	12	14.1	11.3	17.8	10.7	-85.6562
16.5	17.2	17.6	15.2	13.7	12.8	12	14.1	11.3	17.8	10.7	-85.9375
16.5	17.2	17.6	15.2	13.7	12.8	12.1	14.2	11.3	17.8	10.7	-85.875
16.5	17.2	17.6	15.2	13.6	12.8	12.1	14.2	11.4	17.8	10.7	-86.0938
16.5	17.2	17.6	15.2	13.7	12.8	12.1	14.2	11.4	17.9	10.7	-86.0938
16.5	17.3	17.6	15.2	13.7	12.8	12.1	14.2	11.4	17.9	10.7	-86.3125
16.6	17.3	17.6	15.2	13.8	12.8	12.1	14.2	11.4	17.9	10.7	-86.3125
16.6	17.3	17.6	15.2	13.8	12.9	12.1	14.2	11.4	17.9	10.7	-86.4688
16.6	17.3	17.6	15.3	13.8	12.9	12.1	14.2	11.4	17.9	10.7	-86.5
16.6	17.3	17.6	15.3	13.8	12.9	12.2	14.3	11.4	17.9	10.7	-86.5625
16.6	17.3	17.6	15.3	13.8	12.9	12.2	14.3	11.4	17.9	10.7	-86.6875
16.7	17.3	17.7	15.3	13.8	12.9	12.1	14.3	11.4	18	10.7	-86.625
16.7	17.3	17.6	15.3	13.8	12.9	12.2	14.3	11.4	18	10.7	-86.875
16.7	17.3	17.7	15.3	13.8	12.9	12.2	14.3	11.4	18	10.7	-86.9688
16.7	17.3	17.7	15.3	13.8	12.9	12.2	14.3	11.4	18	10.7	-86.9062
16.7	17.4	17.7	15.3	13.9	13	12.2	14.3	11.4	18	10.7	-87.1562
16.7	17.4	17.7	15.3	13.9	13	12.2	14.3	11.5	18	10.7	-87.0625
16.7	17.4	17.7	15.4	13.9	13	12.2	14.4	11.5	18.1	10.7	-87.3125
16.7	17.4	17.7	15.4	13.9	13	12.2	14.4	11.5	18.1	10.7	-87.25
16.8	17.4	17.7	15.4	13.9	13	12.3	14.4	11.5	18.1	10.7	-87.375
16.8	17.4	17.8	15.4	14	13	12.3	14.4	11.5	18.1	10.7	-87.3438
16.8	17.4	17.8	15.4	14	13	12.3	14.4	11.5	18.1	10.7	-87.4375
16.8	17.4	17.8	15.4	14	13.1	12.3	14.4	11.5	18.1	10.7	-87.4375
16.8	17.4	17.8	15.5	14	13.1	12.3	14.4	11.5	18.2	10.7	-87.5312
16.8	17.4	17.8	15.5	14	13.1	12.3	14.5	11.5	18.2	10.7	-87.5938
16.8	17.4	17.8	15.5	14	13.1	12.3	14.5	11.5	18.2	10.7	-87.6562
16.8	17.5	17.8	15.5	14	13.1	12.3	14.5	11.5	18.2	10.7	-87.9062
16.9	17.5	17.8	15.5	14	13.1	12.4	14.5	11.5	18.2	10.7	-87.875
16.9	17.5	17.8	15.5	14	13.1	12.4	14.5	11.5	18.2	10.7	-88.125
16.9	17.5	17.8	15.5	14	13.1	12.4	14.5	11.5	18.3	10.7	-88.0312
16.9	17.5	17.8	15.6	14.1	13.2	12.4	14.6	11.6	18.3	10.7	-88.25
16.9	17.5	17.8	15.6	14.1	13.2	12.4	14.5	11.6	18.3	10.7	-88.0625
16.9	17.5	17.8	15.6	14.1	13.2	12.4	14.6	11.6	18.3	10.7	-88.2812
17	17.5	17.8	15.6	14.1	13.2	12.4	14.6	11.5	18.3	10.7	-88.3125
17	17.5	17.8	15.6	14.1	13.2	12.4	14.6	11.6	18.3	10.7	-88.2188
17	17.5	17.8	15.6	14.2	13.2	12.4	14.6	11.6	18.3	10.7	-88.4062
17	17.5	17.8	15.6	14.2	13.2	12.5	14.7	11.6	18.3	10.7	-88.375
17	17.5	17.8	15.6	14.2	13.2	12.5	14.7	11.6	18.3	10.7	-88.4688
17	17.5	17.8	15.6	14.2	13.3	12.5	14.7	11.6	18.4	10.7	-88.5312
17	17.5	17.8	15.6	14.2	13.3	12.5	14.7	11.6	18.4	10.7	-88.5625
17	17.5	17.8	15.7	14.2	13.3	12.5	14.7	11.6	18.4	10.7	-88.7188
17	17.5	17.8	15.7	14.3	13.3	12.5	14.7	11.6	18.4	10.7	-88.6875
17.1	17.5	17.9	15.7	14.3	13.3	12.5	14.7	11.6	18.4	10.7	-88.8438
17.1	17.5	17.9	15.7	14.3	13.3	12.5	14.7	11.6	18.4	10.7	-88.75
17.1	17.5	17.9	15.7	14.3	13.3	12.5	14.8	11.6	18.4	10.7	-88.9062
17.1	17.5	17.9	15.7	14.3	13.3	12.5	14.8	11.6	18.4	10.8	-88.7812
17.1	17.5	17.9	15.8	14.3	13.3	12.5	14.8	11.6	18.5	10.8	-89.0312
17.1	17.5	17.9	15.8	14.3	13.3	12.6	14.8	11.6	18.5	10.8	-89
17.1	17.5	17.9	15.8	14.3	13.4	12.6	14.8	11.6	18.5	10.7	-89.1562
17.1	17.6	17.9	15.8	14.3	13.4	12.6	14.9	11.6	18.5	10.7	-89.0938
17.1	17.6	17.9	15.8	14.3	13.4	12.6	14.9	11.6	18.5	10.7	-89.2812
17.2	17.6	17.9	15.8	14.3	13.4	12.6	14.9	11.7	18.5	10.8	-89.2812
17.2	17.6	17.9	15.9	14.4	13.4	12.6	14.9	11.7	18.6	10.7	-89.375
17.2	17.6	17.9	15.9	14.4	13.4	12.6	14.9	11.7	18.6	10.8	-89.4375
17.2	17.6	17.9	15.9	14.4	13.4	12.6	14.9	11.7	18.6	10.8	-89.5
17.2	17.6	17.9	15.9	14.4	13.4	12.6	14.9	11.7	18.6	10.8	-89.625
17.2	17.6	17.9	15.9	14.4	13.4	12.7	15	11.7	18.6	10.8	-89.75
17.2	17.6	17.9	15.9	14.4	13.4	12.7	15	11.7	18.6	10.8	-89.6562
17.3	17.6	17.9	15.9	14.4	13.5	12.7	15	11.7	18.6	10.8	-89.8125
17.3	17.7	17.9	16	14.4	13.5	12.7	15	11.7	18.7	10.8	-89.6875
17.3	17.7	17.9	16	14.5	13.5	12.7	15	11.7	18.7	10.8	-89.9375
17.3	17.7	17.9	16	14.5	13.5	12.7	15	11.7	18.7	10.8	-89.8438
17.3	17.7	17.9	16	14.5	13.5	12.7	15	11.7	18.7	10.8	-90.0625
17.3	17.7	17.9	16	14.5	13.5	12.7	15.1	11.7	18.7	10.8	-89.9062
17.3	17.7	17.9	16	14.5	13.5	12.7	15.1	11.7	18.7	10.8	-90.0938
17.3	17.7	17.9	16	14.5	13.5	12.7	15.1	11.7	18.7	10.8	-90.0938
17.3	17.7	17.9	16	14.6	13.5	12.8	15.1	11.7	18.8	10.8	-90.25
17.4	17.7	17.9	16	14.6	13.6	12.8	15.1	11.7	18.8	10.8	-90.2812
17.4	17.7	17.9	16	14.6	13.6	12.8	15.1	11.7	18.8	10.8	-90.4062
17.4	17.7	17.9	16	14.6	13.6	12.8	15.1	11.7	18.8	10.8	-90.4375
17.4	17.7	17.9	16.1	14.6	13.6	12.8	15.1	11.8	18.8	10.8	-90.4375
17.4	17.7	17.9	16.1	14.6	13.6	12.8	15.2	11.8	18.8	10.8	-90.6562
17.4	17.7	17.9	16.1	14.6	13.6	12.8	15.2	11.8	18.8	10.8	-90.5625
17.4	17.7	17.9	16.1	14.7	13.6	12.8	15.2	11.8	18.8	10.8	-90.7812
17.4	17.7	17.9	16.1	14.7	13.6	12.8	15.2	11.8	18.9	10.8	-90.8125
17.4	17.7	17.9	16.1	14.7	13.6	12.9	15.2	11.8	18.9	10.8	-90.75
17.5	17.7	17.9	16.1	14.7	13.6	12.8	15.2	11.8	18.9	10.8	-91
17.5	17.7	18	16.1	14.7	13.7	12.9	15.2	11.8	18.9	10.8	-90.9688
17.5	17.7	18	16.1	14.7	13.7	12.9	15.2	11.8	18.9	10.8	-91.0938
17.5	17.7	18	16.1	14.7	13.7	12.9	15.2	11.8	18.9	10.8	-91.0312
17.5	17.7	18	16.1	14.7	13.7	12.9	15.2	11.8	18.9	10.8	-91.1875
17.5	17.7	18	16.1	14.8	13.7	12.9	15.2	11.8	19	10.8	-91.125
17.5	17.7	18	16.1	14.8	13.7	13	15.2	11.8	19	10.8	-91.1562
17.6	17.7	18	16.2	14.8	13.7	13	15.3	11.8	19	10.8	-91.125
17.6	17.7	18	16.2	14.8	13.7	13	15.3	11.8	19	10.8	-91.1875
17.6	17.8	18	16.2	14.8	13.7	13	15.3	11.8	19	10.8	-91.2812
17.6	17.8	18	16.2	14.8	13.7	13	15.3	11.8	19	10.8	-91.25
17.6	17.8	18	16.2	14.9	13.8	13	15.3	11.8	19	10.8	-91.375
17.6	17.8	18	16.2	14.9	13.8	13	15.3	11.8	19	10.8	-91.2812
17.6	17.8	18	16.2	14.9	13.8	13	15.3	11.8	19.1	10.8	-91.5
17.7	17.8	18	16.2	14.9	13.8	13	15.4	11.8	19.1	10.8	-91.375
17.7	17.8	18.1	16.3	14.9	13.8	13	15.4	11.8	19.1	10.8	-91.5312
17.7	17.8	18.1	16.3	14.9	13.8	13	15.4	11.9	19.1	10.8	-91.375
17.7	17.8	18.1	16.3	14.9	13.8	13.1	15.4	11.9	19.1	10.8	-91.5312
17.7	17.8	18.1	16.3	14.9	13.8	13.1	15.4	11.9	19.1	10.8	-91.5312
17.7	17.8	18.1	16.3	14.9	13.8	13.1	15.4	11.9	19.1	10.8	-91.4375
17.7	17.8	18.1	16.3	14.9	13.8	13.1	15.4	11.9	19.1	10.8	-91.5625
17.7	17.8	18.1	16.4	15	13.9	13.1	15.4	11.9	19.1	10.8	-91.5312
17.7	17.9	18.1	16.4	15	13.8	13.1	15.4	11.9	19.1	10.8	-91.5625
17.8	17.9	18.1	16.4	14.9	13.9	13.1	15.5	11.9	19.2	10.8	-91.625
17.8	17.9	18.1	16.4	15	13.9	13.1	15.5	11.9	19.2	10.8	-91.6562
17.8	17.9	18.1	16.4	15	13.9	13.1	15.5	11.9	19.2	10.8	-91.7812
17.8	17.9	18.1	16.4	15	13.9	13.1	15.5	11.9	19.2	10.8	-91.6875
17.8	17.9	18.1	16.4	15	13.9	13.1	15.5	11.9	19.2	10.8	-91.9062
17.8	17.9	18.1	16.4	15	13.9	13.2	15.5	11.9	19.2	10.8	-91.875
17.8	17.9	18.1	16.5	15	14	13.2	15.5	11.9	19.2	10.8	-92.1562
17.8	17.9	18.2	16.5	15	14	13.2	15.6	11.9	19.3	10.8	-92.0312
17.8	17.9	18.2	16.5	15	14	13.1	15.6	11.9	19.3	10.8	-92.1562
17.8	17.9	18.2	16.5	15.1	14	13.2	15.6	11.9	19.3	10.8	-92
17.9	17.9	18.2	16.5	15.1	14	13.2	15.6	11.9	19.3	10.8	-92.1562
17.9	17.9	18.2	16.5	15.1	14	13.2	15.6	11.9	19.3	10.8	-92.0938
17.9	17.9	18.2	16.5	15.1	14	13.2	15.6	12	19.3	10.8	-92.1562
17.9	17.9	18.2	16.5	15.1	14	13.2	15.6	12	19.3	10.9	-92.1562
17.9	17.9	18.2	16.6	15.1	14	13.2	15.6	12	19.3	10.8	-92.2188
17.9	17.9	18.2	16.6	15.1	14	13.2	15.6	12	19.3	10.9	-92.2188
17.9	17.9	18.2	16.6	15.1	14	13.3	15.7	12	19.3	10.8	-92.1875
17.9	17.9	18.2	16.6	15.2	14.1	13.3	15.7	12	19.4	10.8	-92.1875
17.9	17.9	18.2	16.6	15.2	14.1	13.3	15.7	12	19.4	10.8	-92.375
17.9	18	18.2	16.6	15.2	14	13.3	15.7	12	19.4	10.9	-92.2812
17.9	18	18.2	16.6	15.2	14.1	13.3	15.7	12	19.4	10.9	-92.5
18	18	18.2	16.6	15.2	14.1	13.3	15.7	12	19.4	10.9	-92.3438
18	18	18.2	16.6	15.2	14.1	13.3	15.7	12	19.4	10.9	-92.5625
18	18	18.2	16.6	15.2	14.1	13.3	15.7	12	19.4	10.9	-92.5
18	18	18.3	16.7	15.2	14.1	13.3	15.8	12	19.4	10.9	-92.7188
18	18	18.3	16.7	15.2	14.1	13.3	15.8	12	19.5	10.9	-92.6562
18	18	18.3	16.7	15.2	14.1	13.3	15.8	12	19.5	10.9	-92.8125
18	18	18.3	16.7	15.2	14.1	13.4	15.7	12	19.5	10.9	-92.7188
18	18	18.3	16.7	15.2	14.2	13.4	15.8	12	19.5	10.9	-92.8125
18	18	18.3	16.7	15.3	14.2	13.4	15.8	12	19.5	10.9	-92.8438
18	18	18.3	16.7	15.3	14.2	13.4	15.8	12	19.5	10.9	-92.8125
18.1	18	18.3	16.7	15.3	14.2	13.4	15.8	12	19.5	10.9	-92.9062
18.1	18	18.3	16.7	15.3	14.2	13.4	15.9	12	19.5	10.9	-92.75
18.1	18	18.3	16.7	15.3	14.2	13.4	15.9	12	19.6	10.9	-92.8438
18.1	18	18.3	16.7	15.3	14.2	13.4	15.9	12	19.6	10.9	-92.7812
18.1	18	18.3	16.8	15.3	14.2	13.4	15.9	12	19.6	10.9	-93
18.1	18	18.3	16.8	15.4	14.2	13.4	15.9	12	19.6	10.9	-93.0625
18.1	18.1	18.3	16.8	15.4	14.2	13.4	15.9	12	19.6	10.9	-92.875
18.1	18.1	18.3	16.8	15.4	14.2	13.4	15.9	12	19.6	10.9	-93.0625
18.2	18.1	18.3	16.8	15.4	14.3	13.4	15.9	12	19.6	10.9	-92.9062
18.2	18.1	18.3	16.8	15.4	14.3	13.4	15.9	12.1	19.6	10.9	-93.125
18.2	18.1	18.4	16.8	15.4	14.3	13.5	16	12.1	19.6	10.9	-93.0625
18.2	18.1	18.4	16.8	15.4	14.3	13.5	16	12.1	19.7	10.9	-93.2188
18.2	18.1	18.4	16.8	15.4	14.3	13.5	16	12.1	19.7	10.9	-93.1875
18.2	18.1	18.4	16.9	15.4	14.3	13.5	16	12.1	19.7	10.9	-93.2812
18.2	18.1	18.4	16.9	15.4	14.3	13.5	16	12.1	19.7	10.9	-93.3125
18.2	18.1	18.4	16.9	15.5	14.3	13.5	16	12.1	19.7	10.9	-93.25
18.2	18.1	18.4	16.9	15.5	14.3	13.5	16	12.1	19.7	10.9	-93.375
18.2	18.1	18.4	16.9	15.5	14.3	13.5	16	12.1	19.7	10.9	-93.2812
18.3	18.1	18.4	16.9	15.5	14.3	13.5	16	12.1	19.7	10.9	-93.4688
18.3	18.1	18.4	16.9	15.5	14.3	13.5	16.1	12.1	19.7	10.9	-93.375
18.3	18.1	18.4	17	15.5	14.3	13.5	16.1	12.1	19.8	10.9	-93.6562
18.3	18.1	18.4	17	15.5	14.3	13.5	16.1	12.1	19.8	10.9	-93.5312
18.3	18.1	18.4	17	15.5	14.3	13.5	16.1	12.1	19.8	10.9	-93.7188
18.3	18.1	18.4	17	15.5	14.4	13.6	16.1	12.1	19.8	10.9	-93.5625
18.3	18.1	18.4	17	15.6	14.4	13.6	16.1	12.1	19.8	10.9	-93.5625
18.3	18.1	18.4	17	15.6	14.4	13.6	16.1	12.1	19.8	10.9	-93.75
18.3	18.1	18.4	17	15.6	14.4	13.6	16.1	12.1	19.8	10.9	-93.625
18.3	18.2	18.4	17	15.6	14.4	13.6	16.1	12.1	19.8	10.9	-93.625
18.4	18.2	18.4	17	15.6	14.4	13.6	16.1	12.1	19.8	10.9	-93.6562
18.4	18.2	18.4	17	15.6	14.4	13.6	16.1	12.2	19.8	10.9	-93.7188
18.4	18.2	18.4	17	15.6	14.4	13.6	16.1	12.2	19.8	10.9	-93.8438
18.4	18.2	18.5	17.1	15.6	14.4	13.6	16.2	12.2	19.8	10.9	-93.8125
18.4	18.2	18.5	17.1	15.6	14.4	13.6	16.2	12.2	19.9	10.9	-93.9688
18.4	18.2	18.5	17.1	15.6	14.4	13.6	16.2	12.2	19.9	10.9	-93.875
18.4	18.2	18.5	17.1	15.6	14.5	13.7	16.2	12.2	19.9	10.9	-94.0625
18.4	18.2	18.5	17.1	15.6	14.5	13.7	16.2	12.2	19.9	10.9	-93.9375
18.4	18.2	18.5	17.1	15.7	14.5	13.6	16.2	12.2	19.9	10.9	-94.0938
18.5	18.2	18.5	17.1	15.7	14.4	13.7	16.2	12.2	19.9	10.9	-93.9688
18.5	18.2	18.5	17.1	15.7	14.5	13.7	16.2	12.2	19.9	10.9	-94.0938
18.5	18.2	18.5	17.1	15.7	14.5	13.7	16.2	12.2	19.9	10.9	-94.0625
18.5	18.2	18.5	17.1	15.7	14.5	13.7	16.2	12.2	19.9	10.9	-94.2188
18.5	18.3	18.5	17.1	15.7	14.5	13.7	16.3	12.2	19.9	10.9	-94.1875
18.5	18.3	18.5	17.1	15.7	14.5	13.7	16.3	12.2	19.9	10.9	-94.2812
18.5	18.3	18.5	17.1	15.7	14.5	13.7	16.3	12.2	20	10.9	-94.2188
18.5	18.3	18.6	17.2	15.8	14.6	13.7	16.3	12.2	20	10.9	-94.2188
18.5	18.3	18.6	17.1	15.8	14.6	13.7	16.3	12.2	20	10.9	-94.25
18.6	18.3	18.6	17.2	15.8	14.6	13.8	16.3	12.2	20	10.9	-94.375
18.6	18.3	18.6	17.2	15.8	14.6	13.7	16.3	12.2	20	10.9	-94.2812
18.6	18.3	18.6	17.2	15.8	14.6	13.8	16.3	12.2	20	10.9	-94.4062
18.6	18.3	18.6	17.2	15.8	14.6	13.8	16.3	12.2	20	10.9	-94.3125
18.6	18.3	18.6	17.2	15.8	14.6	13.8	16.4	12.2	20	10.9	-94.5
18.6	18.3	18.6	17.1	15.8	14.6	13.8	16.4	12.2	20	10.9	-94.3125
18.6	18.3	18.6	17.2	15.9	14.6	13.8	16.4	12.2	20	10.9	-94.4375
18.6	18.3	18.6	17.2	15.9	14.6	13.8	16.4	12.2	20.1	10.9	-94.3438
18.6	18.4	18.6	17.2	15.9	14.6	13.8	16.4	12.2	20.1	10.9	-94.4688
18.6	18.4	18.6	17.2	15.9	14.6	13.8	16.4	12.2	20.1	10.9	-94.4062
18.7	18.4	18.6	17.2	15.9	14.6	13.8	16.4	12.2	20.1	10.9	-94.5312
18.7	18.4	18.6	17.2	15.9	14.6	13.8	16.4	12.3	20.1	10.9	-94.4688
18.7	18.4	18.6	17.2	15.9	14.7	13.9	16.4	12.3	20.1	10.9	-94.4688
18.7	18.4	18.6	17.3	15.9	14.7	13.9	16.4	12.3	20.1	10.9	-94.5
18.7	18.4	18.7	17.3	15.9	14.7	13.9	16.4	12.3	20.1	11	-94.4688
18.7	18.4	18.7	17.3	15.9	14.7	13.9	16.5	12.3	20.1	11	-94.6562
18.7	18.4	18.7	17.3	15.9	14.7	13.9	16.5	12.3	20.1	11	-94.5
18.7	18.4	18.7	17.3	15.9	14.7	13.9	16.5	12.3	20.1	11	-94.6875
18.7	18.4	18.7	17.3	15.9	14.7	13.9	16.5	12.3	20.1	11	-94.5312
18.7	18.4	18.7	17.3	16	14.7	14	16.5	12.3	20.2	11	-94.5312
18.7	18.4	18.7	17.3	16	14.7	14	16.5	12.3	20.2	11	-94.7812
18.7	18.4	18.7	17.3	16	14.7	14	16.5	12.3	20.2	11	-94.6875
18.7	18.4	18.7	17.3	16	14.7	14	16.5	12.3	20.2	11	-94.7812
18.8	18.5	18.7	17.4	16	14.7	14	16.5	12.3	20.2	11	-94.625
18.8	18.5	18.7	17.4	15.9	14.7	14	16.5	12.3	20.2	11	-94.75
18.8	18.5	18.7	17.3	16	14.8	14	16.5	12.3	20.2	11	-94.8125
18.8	18.5	18.7	17.4	16	14.8	14	16.6	12.3	20.2	11	-94.9062
18.8	18.5	18.7	17.4	16	14.8	14	16.6	12.3	20.2	11	-94.9062
18.8	18.5	18.7	17.4	16	14.8	14	16.6	12.3	20.2	11	-94.9062
18.8	18.5	18.7	17.4	16.1	14.8	14	16.6	12.3	20.2	11	-95
18.8	18.5	18.7	17.4	16.1	14.8	14	16.6	12.3	20.2	11	-94.9688
18.8	18.6	18.8	17.4	16.1	14.8	14	16.6	12.3	20.3	11	-95.125
18.8	18.6	18.8	17.5	16.1	14.8	14.1	16.6	12.3	20.3	11	-95.0312
18.8	18.6	18.8	17.5	16.1	14.8	14.1	16.7	12.3	20.3	11	-95.25
18.8	18.6	18.8	17.5	16.1	14.8	14.1	16.7	12.3	20.3	11	-95.125
18.9	18.6	18.8	17.5	16.1	14.9	14.1	16.7	12.4	20.3	11	-95.2812
18.9	18.6	18.8	17.5	16.1	14.9	14.1	16.7	12.4	20.3	11	-95.125
18.9	18.6	18.8	17.5	16.1	14.9	14.1	16.7	12.4	20.3	11	-95.3125
18.9	18.6	18.8	17.5	16.1	14.9	14.1	16.7	12.4	20.3	11	-95.2812
18.9	18.6	18.8	17.5	16.1	14.9	14.1	16.7	12.4	20.3	11	-95.2188
18.9	18.6	18.8	17.5	16.1	14.9	14.1	16.7	12.4	20.3	11	-95.2812
18.9	18.6	18.8	17.6	16.1	14.9	14.1	16.7	12.4	20.3	11	-95.25
18.9	18.6	18.8	17.6	16.1	14.9	14.1	16.7	12.4	20.4	11	-95.2812
18.9	18.6	18.8	17.6	16.1	14.9	14.2	16.7	12.4	20.4	11	-95.3438
18.9	18.6	18.8	17.6	16.1	14.9	14.2	16.8	12.4	20.4	11	-95.25
18.9	18.6	18.8	17.6	16.1	14.9	14.2	16.8	12.4	20.4	11	-95.375
18.9	18.6	18.8	17.6	16.1	14.9	14.2	16.8	12.4	20.4	11	-95.3438
19	18.6	18.8	17.6	16.2	14.9	14.2	16.8	12.4	20.4	11	-95.5312
19	18.6	18.8	17.6	16.2	15	14.2	16.8	12.4	20.4	11	-95.4375
19	18.6	18.8	17.6	16.2	15	14.2	16.8	12.4	20.4	11	-95.6562
19	18.6	18.8	17.6	16.2	15	14.2	16.8	12.4	20.4	11	-95.5
19	18.6	18.9	17.6	16.2	15	14.2	16.8	12.4	20.4	11	-95.6875
19	18.6	18.9	17.7	16.2	15	14.2	16.8	12.4	20.4	11	-95.5312
19	18.7	18.9	17.7	16.2	15	14.2	16.8	12.4	20.4	11	-95.7812
19	18.7	18.9	17.7	16.2	15	14.2	16.8	12.4	20.5	11	-95.6875
19	18.7	18.9	17.7	16.2	15	14.2	16.9	12.4	20.5	11	-95.7812
19	18.7	18.9	17.7	16.2	15	14.2	16.9	12.4	20.5	11	-95.7812
19.1	18.7	18.9	17.7	16.3	15	14.2	16.9	12.4	20.5	11	-95.8438
19.1	18.7	18.9	17.7	16.3	15	14.2	16.9	12.4	20.5	11	-95.9062
19.1	18.7	18.9	17.7	16.3	15	14.3	16.9	12.4	20.5	11	-95.9688
19.1	18.7	18.9	17.7	16.3	15	14.3	16.9	12.4	20.5	11	-95.875
19.1	18.7	18.9	17.7	16.3	15	14.3	16.9	12.4	20.5	11	-96.0312
19.1	18.7	18.9	17.7	16.3	15	14.3	16.9	12.4	20.5	11	-95.9062
19.1	18.7	18.9	17.8	16.3	15	14.3	16.9	12.5	20.5	11	-96.0625
19.1	18.7	18.9	17.8	16.3	15.1	14.3	16.9	12.5	20.5	11	-96
19.1	18.7	18.9	17.8	16.3	15	14.3	16.9	12.5	20.5	11	-96.2188
19.1	18.7	18.9	17.8	16.3	15.1	14.3	16.9	12.5	20.5	11	-96.125
19.1	18.7	18.9	17.8	16.3	15.1	14.3	17	12.5	20.5	11	-96.3125
19.1	18.7	18.9	17.8	16.3	15.1	14.3	17	12.5	20.6	11	-96.1875
19.1	18.7	18.9	17.8	16.3	15.1	14.3	17	12.5	20.6	11	-96.2188
19.2	18.7	19	17.8	16.3	15.1	14.3	17	12.5	20.6	11	-96.1875
19.2	18.7	19	17.8	16.3	15.1	14.3	17	12.5	20.6	11	-96.2812
19.2	18.8	19	17.9	16.4	15.1	14.3	17	12.5	20.6	11	-96.3438
19.2	18.8	19	17.9	16.4	15.1	14.3	16.9	12.5	20.6	11	-96.2812
19.2	18.8	19	17.9	16.4	15.1	14.3	17	12.5	20.6	11	-96.375
19.2	18.8	19	17.9	16.4	15.1	14.3	17	12.5	20.6	11	-96.2812
19.2	18.8	19	17.9	16.4	15.1	14.3	17	12.5	20.6	11	-96.4375
19.2	18.8	19	17.9	16.4	15.2	14.3	17	12.5	20.6	11	-96.3125
19.2	18.8	19	17.9	16.4	15.2	14.4	17	12.5	20.6	11	-96.5625
19.2	18.8	19	17.9	16.4	15.2	14.4	17	12.5	20.6	11	-96.4375
19.2	18.8	19	17.9	16.4	15.2	14.4	17	12.5	20.6	11	-96.5312
19.3	18.8	19	17.9	16.4	15.2	14.4	17	12.5	20.7	11	-96.625
19.3	18.8	19	17.9	16.4	15.2	14.4	17.1	12.5	20.7	11	-96.5
19.3	18.8	19	17.9	16.4	15.2	14.4	17.1	12.5	20.7	11	-96.625
19.3	18.8	19	17.9	16.4	15.2	14.4	17.1	12.5	20.7	11	-96.5625
19.3	18.8	19	17.9	16.4	15.2	14.4	17.1	12.5	20.7	11	-96.6875
19.3	18.8	19	17.9	16.4	15.2	14.4	17.1	12.5	20.7	11	-96.6562
19.3	18.8	19.1	17.9	16.5	15.2	14.4	17.1	12.5	20.7	11	-96.5938
19.3	18.8	19	17.9	16.5	15.2	14.4	17.1	12.5	20.7	11	-96.6562
19.3	18.8	19.1	17.9	16.5	15.2	14.4	17.1	12.5	20.7	11	-96.5625
19.3	18.8	19.1	17.9	16.5	15.2	14.4	17.1	12.5	20.7	11	-96.7188
19.3	18.8	19.1	17.9	16.5	15.2	14.4	17.1	12.5	20.7	11	-96.5938
19.3	18.8	19.1	17.9	16.5	15.2	14.4	17.1	12.5	20.7	11	-96.7812
19.4	18.8	19.1	17.9	16.5	15.2	14.4	17.1	12.6	20.7	11	-96.6562
19.4	18.8	19.1	17.9	16.5	15.2	14.5	17.1	12.6	20.7	11	-96.8125
19.4	18.8	19.1	17.9	16.5	15.2	14.5	17.1	12.6	20.7	11	-96.7188
19.4	18.9	19.1	17.9	16.5	15.2	14.5	17.2	12.6	20.7	11	-96.875
19.4	18.9	19.1	18	16.6	15.3	14.5	17.2	12.6	20.7	11	-96.7188
19.4	18.9	19.1	18	16.6	15.3	14.5	17.2	12.6	20.7	11	-96.8438
19.4	18.9	19.1	18	16.6	15.3	14.5	17.2	12.6	20.8	11	-96.7812
19.5	18.9	19.1	18	16.6	15.3	14.5	17.2	12.6	20.8	11	-96.75
19.5	18.9	19.1	18	16.6	15.3	14.5	17.2	12.6	20.8	11	-96.7812
19.5	18.9	19.1	18	16.6	15.3	14.5	17.2	12.6	20.8	11	-96.8125
19.5	18.9	19.1	18	16.6	15.3	14.5	17.2	12.6	20.8	11	-96.8438
19.5	18.9	19.1	18	16.6	15.3	14.5	17.2	12.6	20.8	11	-96.9688
19.5	18.9	19.1	18	16.7	15.2	14.5	17.2	12.6	20.8	11	-96.8438
19.5	18.9	19.2	18	16.7	15.3	14.5	17.2	12.6	20.8	11	-97.0312
19.5	18.9	19.2	18	16.7	15.3	14.5	17.2	12.6	20.8	11	-96.9375
19.5	18.9	19.2	18	16.7	15.3	14.6	17.2	12.6	20.8	11	-97.0938
19.5	18.9	19.2	18	16.7	15.3	14.6	17.3	12.6	20.8	11	-96.9375
19.5	18.9	19.2	18	16.7	15.4	14.6	17.3	12.6	20.8	11	-97.0312
19.6	18.9	19.2	18	16.7	15.4	14.6	17.3	12.6	20.9	11	-96.875
19.6	18.9	19.2	18.1	16.7	15.4	14.6	17.3	12.6	20.9	11	-97.0312
19.6	18.9	19.2	18.1	16.7	15.4	14.6	17.3	12.6	20.9	11	-96.9375
19.6	18.9	19.2	18.1	16.7	15.4	14.5	17.3	12.6	20.9	11	-96.9688
19.6	18.9	19.2	18.1	16.7	15.4	14.6	17.3	12.6	20.9	11	-96.875
19.6	18.9	19.2	18.1	16.8	15.4	14.6	17.3	12.6	20.9	11	-96.9375
19.6	19	19.2	18.1	16.8	15.4	14.6	17.3	12.6	20.9	11	-96.9688
19.6	19	19.2	18.1	16.8	15.4	14.6	17.3	12.6	20.9	11	-96.9375
19.6	19	19.2	18.1	16.8	15.4	14.6	17.3	12.6	20.9	11	-97.0938
19.6	19	19.2	18.1	16.8	15.4	14.6	17.3	12.6	20.9	11	-97.125
19.6	19	19.2	18.1	16.8	15.4	14.6	17.3	12.6	20.9	11	-97
19.6	19	19.2	18.1	16.8	15.4	14.7	17.4	12.6	20.9	11	-97.125
19.6	19	19.3	18.1	16.8	15.4	14.7	17.4	12.6	20.9	11	-97
19.6	19	19.3	18.1	16.8	15.4	14.7	17.4	12.6	20.9	11	-97.1562
19.7	19	19.3	18.1	16.8	15.5	14.7	17.4	12.6	20.9	11	-97
19.7	19	19.3	18.2	16.8	15.4	14.7	17.4	12.6	21	11	-97.1875
19.7	19	19.3	18.2	16.7	15.5	14.7	17.4	12.6	21	11	-97.0938
19.7	19	19.3	18.1	16.8	15.5	14.7	17.4	12.6	21	11	-97.2188
19.7	19	19.3	18.2	16.8	15.5	14.7	17.4	12.6	21	11	-97.1875
19.7	19	19.3	18.2	16.8	15.5	14.7	17.4	12.6	21	11	-97.25
19.7	19	19.3	18.2	16.9	15.5	14.7	17.4	12.6	21	11	-97.2188
19.7	19	19.3	18.2	16.9	15.5	14.7	17.4	12.7	21	11	-97.1562
19.8	19	19.3	18.2	16.9	15.5	14.7	17.4	12.7	21	11	-97.2188
19.8	19	19.3	18.2	16.9	15.5	14.7	17.4	12.7	21	11	-97.1562
19.8	19.1	19.3	18.3	16.9	15.5	14.7	17.4	12.7	21	11	-97.25
19.8	19.1	19.3	18.3	16.9	15.5	14.7	17.5	12.7	21	11	-97.1562
19.8	19	19.3	18.3	16.9	15.5	14.7	17.5	12.7	21	11	-97.4062
19.8	19.1	19.3	18.3	16.9	15.5	14.7	17.5	12.7	21	11	-97.3125
19.8	19.1	19.4	18.3	16.9	15.6	14.8	17.5	12.7	21	11	-97.4688
19.8	19.1	19.4	18.3	16.9	15.6	14.8	17.5	12.7	21	11	-97.4688
19.8	19.1	19.4	18.3	16.9	15.6	14.8	17.5	12.7	21	11	-97.3125
19.8	19.1	19.4	18.3	17	15.6	14.8	17.5	12.7	21	11	-97.375
19.8	19.1	19.4	18.3	17	15.6	14.8	17.5	12.7	21	11	-97.25
19.8	19.1	19.4	18.3	17	15.6	14.8	17.5	12.7	21.1	11	-97.3438
19.8	19.1	19.4	18.3	17	15.6	14.8	17.5	12.7	21.1	11	-97.2812
19.9	19.1	19.4	18.3	17	15.6	14.8	17.5	12.7	21.1	11	-97.25
19.9	19.1	19.4	18.3	17	15.6	14.8	17.5	12.7	21.1	11	-97.2812
19.9	19.1	19.4	18.3	17	15.6	14.8	17.5	12.7	21.1	11	-97.25
19.9	19.1	19.4	18.3	17	15.6	14.8	17.5	12.7	21.1	11	-97.3438
19.9	19.1	19.4	18.3	17	15.6	14.8	17.5	12.7	21.1	11	-97.2812
19.9	19.1	19.4	18.3	17	15.6	14.9	17.6	12.7	21.1	11	-97.5
19.9	19.1	19.4	18.4	17	15.6	14.9	17.6	12.7	21.1	11	-97.3438
19.9	19.1	19.5	18.4	17	15.6	14.9	17.5	12.7	21.1	11	-97.5625
19.9	19.1	19.5	18.4	17	15.6	14.8	17.6	12.7	21.1	11	-97.4062
19.9	19.1	19.5	18.4	17	15.6	14.9	17.6	12.7	21.1	11	-97.625
19.9	19.1	19.5	18.4	17	15.7	14.9	17.6	12.7	21.1	11	-97.4688
20	19.1	19.5	18.4	17	15.7	14.9	17.6	12.7	21.1	11	-97.5625
20	19.1	19.5	18.4	17.1	15.7	14.9	17.6	12.7	21.1	11	-97.4688
20	19.1	19.5	18.4	17.1	15.7	14.9	17.6	12.7	21.1	11.1	-97.5625
20	19.2	19.5	18.4	17.1	15.7	14.9	17.6	12.7	21.1	11.1	-97.4375
20	19.2	19.5	18.4	17.1	15.7	14.9	17.6	12.7	21.1	11.1	-97.4375
20	19.2	19.5	18.4	17.1	15.7	14.9	17.7	12.7	21.1	11.1	-97.4375
20	19.2	19.5	18.5	17.1	15.7	14.9	17.7	12.7	21.1	11.1	-97.5
20	19.2	19.5	18.5	17.1	15.7	14.9	17.7	12.7	21.2	11.1	-97.375
20	19.2	19.5	18.5	17.1	15.6	14.9	17.7	12.7	21.2	11.1	-97.5
20	19.2	19.5	18.5	17.1	15.7	14.9	17.7	12.7	21.2	11.1	-97.4375
20	19.2	19.5	18.5	17.1	15.7	14.9	17.7	12.7	21.2	11.1	-97.625
20	19.2	19.5	18.5	17.1	15.7	15	17.7	12.7	21.2	11.1	-97.5625
20	19.2	19.5	18.5	17.1	15.7	15	17.7	12.7	21.2	11.1	-97.7812
20	19.2	19.5	18.5	17.1	15.7	15	17.7	12.7	21.2	11.1	-97.5938
20	19.2	19.5	18.5	17.1	15.7	15	17.7	12.7	21.2	11.1	-97.6562
20	19.2	19.5	18.5	17.1	15.7	15	17.7	12.7	21.2	11.1	-97.4375
20	19.2	19.5	18.5	17.1	15.8	15	17.7	12.7	21.2	11	-97.5312
20	19.2	19.5	18.5	17.1	15.8	14.9	17.7	12.7	21.2	11.1	-97.4375
20.1	19.3	19.5	18.5	17.1	15.8	15	17.7	12.7	21.2	11.1	-97.5
20.1	19.3	19.5	18.6	17.1	15.8	15	17.8	12.7	21.2	11.1	-97.4688
20.1	19.3	19.6	18.6	17.2	15.8	15	17.8	12.7	21.2	11.1	-97.4375
20.1	19.3	19.6	18.5	17.2	15.8	15	17.8	12.7	21.2	11	-97.5312
20.1	19.3	19.6	18.6	17.2	15.8	15	17.8	12.7	21.2	11.1	-97.5
20.1	19.3	19.6	18.6	17.2	15.8	15	17.8	12.7	21.2	11.1	-97.5
20.1	19.3	19.6	18.6	17.2	15.8	15	17.8	12.8	21.2	11.1	-97.625
20.1	19.3	19.6	18.6	17.2	15.8	15	17.8	12.8	21.2	11.1	-97.4375
20.1	19.3	19.6	18.6	17.2	15.8	15	17.8	12.8	21.2	11.1	-97.5625
20.1	19.3	19.6	18.6	17.3	15.8	15	17.7	12.8	21.2	11.1	-97.4062
20.1	19.3	19.6	18.6	17.3	15.8	15	17.8	12.8	21.2	11.1	-97.5938
20.2	19.3	19.6	18.6	17.3	15.8	15.1	17.8	12.8	21.2	11.1	-97.4688
20.2	19.3	19.6	18.6	17.3	15.8	15.1	17.8	12.8	21.3	11.1	-97.5312
20.2	19.3	19.6	18.6	17.3	15.8	15.1	17.8	12.8	21.3	11.1	-97.375
20.2	19.3	19.6	18.6	17.3	15.8	15.1	17.8	12.8	21.3	11.1	-97.4375
20.2	19.3	19.6	18.6	17.3	15.8	15.1	17.9	12.8	21.3	11.1	-97.375
20.2	19.3	19.6	18.7	17.3	15.9	15.1	17.9	12.8	21.3	11.1	-97.375
20.2	19.3	19.6	18.7	17.3	15.9	15.1	17.9	12.8	21.3	11.1	-97.4062
20.2	19.3	19.6	18.7	17.3	15.9	15.1	17.9	12.8	21.3	11.1	-97.3438
20.2	19.3	19.6	18.7	17.3	15.9	15.1	17.9	12.8	21.3	11.1	-97.3125
20.2	19.3	19.6	18.7	17.3	15.9	15.1	17.9	12.8	21.3	11.1	-97.1562
20.2	19.3	19.6	18.7	17.3	15.9	15.1	17.9	12.8	21.3	11.1	-97.3438
20.2	19.3	19.6	18.7	17.3	15.9	15.1	17.9	12.8	21.3	11.1	-97.2188
20.2	19.3	19.6	18.7	17.2	15.9	15.1	17.9	12.8	21.3	11.1	-97.375
20.2	19.3	19.6	18.7	17.3	15.9	15.1	17.9	12.8	21.3	11.1	-97.1875
20.2	19.3	19.6	18.7	17.3	15.9	15.1	17.9	12.8	21.3	11.1	-97.1562
20.2	19.3	19.6	18.7	17.3	15.9	15.2	17.9	12.8	21.3	11.1	-97.2188
20.2	19.3	19.6	18.8	17.3	15.9	15.2	17.9	12.8	21.3	11.1	-97.0938
20.2	19.4	19.6	18.8	17.3	15.9	15.2	17.9	12.8	21.4	11	-97.1875
20.2	19.4	19.7	18.8	17.3	15.9	15.2	17.9	12.8	21.4	11.1	-97.0625
20.2	19.4	19.6	18.8	17.3	15.9	15.2	17.9	12.8	21.4	11.1	-97.125
20.2	19.4	19.6	18.8	17.3	15.9	15.1	17.9	12.8	21.4	11.1	-97.1562
20.2	19.4	19.6	18.8	17.3	15.9	15.2	18	12.8	21.4	11.1	-97.1562
20.3	19.4	19.6	18.8	17.3	15.9	15.2	18	12.8	21.4	11.1	-97.2188
20.3	19.4	19.7	18.8	17.4	15.9	15.2	18	12.8	21.4	11.1	-97.1562
20.3	19.4	19.6	18.8	17.4	16	15.2	18	12.8	21.4	11.1	-97.1875
20.3	19.4	19.7	18.9	17.4	16	15.2	18	12.9	21.4	11.1	-97.0312
20.3	19.5	19.7	18.9	17.4	16	15.2	18	12.9	21.4	11.1	-97.25
20.3	19.5	19.6	18.9	17.4	16	15.2	18	12.9	21.4	11.1	-97.125
20.3	19.5	19.7	18.9	17.4	16	15.2	18	12.9	21.4	11.1	-97.375
20.3	19.5	19.7	18.9	17.4	16	15.2	18	12.9	21.4	11.1	-97.2188
20.3	19.5	19.7	18.9	17.3	16	15.2	18	12.9	21.4	11.1	-97.3438
20.3	19.5	19.7	19	17.3	16	15.2	18	12.9	21.4	11.1	-97.1562
20.3	19.5	19.7	19	17.3	16	15.2	18	12.9	21.4	11.1	-97.1562
20.3	19.6	19.7	19	17.3	16	15.2	18	12.9	21.5	11.1	-97.0938
20.3	19.6	19.7	19	17.4	16	15.2	18.1	12.9	21.5	11.1	-97.1875
20.3	19.6	19.7	19	17.4	16	15.2	18.1	12.9	21.5	11.1	-97.1562
20.3	19.6	19.7	19	17.4	16	15.2	18.1	12.9	21.5	11.1	-97.1562
20.3	19.6	19.7	19	17.4	16	15.2	18.1	13	21.5	11.1	-97.125
20.3	19.6	19.7	19	17.4	16	15.2	18.1	13	21.5	11.1	-97.25
20.3	19.6	19.7	19	17.4	16	15.2	18.1	12.9	21.5	11.1	-97.1562
20.3	19.6	19.7	19	17.4	16.1	15.2	18.1	13	21.5	11.1	-97.3438
20.3	19.6	19.7	19	17.4	16.1	15.2	18.1	13	21.5	11.1	-97.1562
20.4	19.6	19.7	19	17.4	16.1	15.2	18.1	13	21.5	11	-97.25
20.4	19.6	19.7	19	17.3	16.1	15.2	18.1	13	21.5	11.1	-97.0312
20.4	19.6	19.7	19	17.4	16.1	15.2	18.1	13	21.5	11.1	-97.125
20.4	19.6	19.7	19	17.4	16.1	15.2	18.1	13	21.5	11.1	-96.9688
20.4	19.5	19.7	19	17.4	16.1	15.2	18.2	13	21.5	11.1	-97.0938
20.4	19.5	19.8	19	17.4	16.1	15.2	18.2	13	21.5	11.1	-97.0312
20.4	19.5	19.8	19	17.4	16.1	15.2	18.2	13	21.5	11.1	-97.0625
20.4	19.5	19.8	19	17.4	16.1	15.3	18.2	13	21.5	11.1	-96.9375
20.4	19.5	19.8	19	17.5	16.1	15.2	18.2	13	21.5	11.1	-96.9062
20.4	19.5	19.8	19	17.5	16	15.3	18.2	13	21.5	11.1	-96.9062
20.4	19.5	19.8	19	17.5	16.1	15.3	18.2	13	21.5	11.1	-96.8125
20.5	19.5	19.8	19	17.5	16.1	15.3	18.2	13	21.5	11.1	-96.9375
20.5	19.6	19.8	19	17.5	16.1	15.3	18.2	13	21.5	11.1	-96.875
20.5	19.6	19.8	19	17.5	16.1	15.3	18.2	13	21.5	11.1	-96.875
20.5	19.6	19.8	19	17.5	16.1	15.3	18.2	13	21.5	11.1	-97.0625
20.5	19.6	19.8	19.1	17.5	16.1	15.3	18.2	13	21.6	11.1	-96.9375
20.5	19.6	19.8	19.1	17.5	16.1	15.3	18.2	13	21.6	11.1	-97.125
20.5	19.6	19.8	19.1	17.5	16.1	15.3	18.2	13	21.6	11.1	-97.0312
20.5	19.6	19.8	19.1	17.5	16.1	15.3	18.2	13	21.6	11.1	-97.1562
20.5	19.6	19.8	19.1	17.5	16.1	15.3	18.2	13	21.6	11.1	-97.0625
20.5	19.6	19.8	19.1	17.4	16.1	15.3	18.3	13	21.6	11.1	-97.1562
20.5	19.6	19.8	19.1	17.5	16.1	15.3	18.3	13	21.6	11.1	-97.0938
20.5	19.6	19.8	19.1	17.5	16.1	15.3	18.3	13	21.6	11.1	-97.1562
20.6	19.6	19.8	19.1	17.5	16.1	15.3	18.3	13	21.6	11.1	-97.1562
20.6	19.6	19.8	19.1	17.6	16.1	15.3	18.3	13	21.6	11.1	-97.125
20.6	19.6	19.8	19.2	17.6	16.1	15.3	18.3	13	21.6	11.1	-97.2188
20.6	19.6	19.8	19.2	17.6	16.1	15.3	18.3	13	21.6	11.1	-97.1562
20.6	19.6	19.8	19.2	17.6	16.1	15.3	18.3	13	21.6	11.1	-97.3125
20.6	19.7	19.9	19.2	17.6	16.1	15.3	18.3	13	21.6	11.1	-97.1562
20.6	19.7	19.9	19.2	17.6	16.1	15.3	18.3	13	21.6	11.1	-97.3125
20.6	19.7	19.9	19.2	17.6	16.1	15.3	18.3	13	21.6	11.1	-97.1875
20.6	19.7	19.9	19.2	17.6	16.1	15.4	18.3	13	21.6	11.1	-97.3438
20.6	19.7	19.9	19.3	17.6	16.1	15.4	18.4	13	21.6	11.1	-97.1875
20.6	19.7	19.9	19.3	17.6	16.2	15.4	18.4	13	21.6	11.1	-97.2188
20.6	19.7	19.9	19.3	17.6	16.2	15.4	18.4	13	21.7	11.1	-97.2812
20.6	19.7	19.9	19.3	17.6	16.2	15.4	18.4	13	21.6	11.1	-97.1562
20.6	19.7	19.9	19.3	17.6	16.2	15.4	18.4	13.1	21.7	11.1	-97.1875
20.6	19.7	19.9	19.3	17.6	16.2	15.4	18.4	13.1	21.7	11.1	-97.125
20.6	19.7	19.9	19.3	17.6	16.2	15.4	18.4	13.1	21.7	11.1	-97.125
20.6	19.7	19.9	19.3	17.6	16.2	15.4	18.4	13.1	21.7	11.1	-97.1875
20.6	19.7	19.9	19.3	17.6	16.2	15.4	18.4	13.1	21.7	11.1	-97.0625
20.6	19.7	19.9	19.3	17.6	16.2	15.4	18.4	13.1	21.7	11.1	-97.0938
20.7	19.7	19.9	19.3	17.6	16.2	15.4	18.4	13.1	21.7	11.1	-97.0625
20.7	19.7	19.9	19.3	17.6	16.2	15.4	18.4	13.1	21.7	11.1	-97.2188
20.7	19.7	19.9	19.3	17.6	16.2	15.4	18.4	13.1	21.7	11.1	-97.125
20.7	19.7	19.9	19.3	17.6	16.2	15.4	18.4	13.1	21.7	11.1	-97.3125
20.7	19.7	19.9	19.3	17.7	16.2	15.4	18.4	13.1	21.7	11.1	-97.1562
20.7	19.7	19.9	19.3	17.7	16.2	15.4	18.4	13.1	21.7	11.1	-97.3125
20.7	19.7	19.9	19.3	17.7	16.2	15.4	18.4	13.1	21.7	11.1	-97.1875
20.7	19.7	19.9	19.3	17.6	16.2	15.4	18.4	13.1	21.7	11	-97.2812
20.7	19.7	19.9	19.2	17.7	16.2	15.4	18.4	13	21.7	11.1	-97.1562
20.7	19.7	19.9	19.3	17.7	16.3	15.4	18.5	13	21.7	11.1	-97.2812
20.7	19.7	19.9	19.2	17.7	16.3	15.4	18.5	13	21.7	11.1	-97.2188
20.7	19.7	19.9	19.2	17.8	16.3	15.4	18.5	13	21.7	11.1	-97.2812
20.7	19.7	20	19.3	17.8	16.3	15.5	18.5	13	21.7	11.1	-97.3125
20.7	19.7	20	19.3	17.8	16.3	15.5	18.4	13	21.7	11.1	-97.4062
20.7	19.7	20	19.3	17.8	16.3	15.5	18.5	13	21.7	11.1	-97.3125
20.7	19.7	20	19.3	17.8	16.2	15.5	18.5	13	21.7	11.1	-97.3438
20.8	19.7	20	19.3	17.8	16.3	15.5	18.5	13	21.7	11.1	-97.1875
20.8	19.7	20	19.3	17.8	16.3	15.5	18.5	13	21.7	11.1	-97.3125
20.8	19.7	20	19.3	17.8	16.3	15.5	18.5	13	21.7	11.1	-97.125
20.8	19.7	20	19.3	17.8	16.3	15.5	18.5	13.1	21.7	11.1	-97.2812
20.8	19.8	20	19.3	17.8	16.3	15.5	18.5	13.1	21.7	11.1	-97.125
20.8	19.8	20	19.3	17.8	16.3	15.5	18.5	13.1	21.7	11.1	-97.2188
20.8	19.8	20	19.4	17.8	16.3	15.5	18.4	13.1	21.7	11.1	-97.0625
20.8	19.8	20.1	19.4	17.8	16.3	15.4	18.5	13.1	21.7	11.1	-97.125
20.8	19.8	20.1	19.5	17.8	16.3	15.5	18.6	13.1	21.7	11.1	-97.0625
20.8	19.8	20.1	19.5	17.8	16.3	15.5	18.6	13.1	21.7	11.1	-97.1562
20.9	19.8	20.1	19.5	17.8	16.4	15.5	18.6	13.1	21.7	11.1	-97.1562
20.9	19.9	20.1	19.5	17.9	16.4	15.5	18.6	13.1	21.7	11.1	-97.1875
20.9	19.9	20.1	19.5	17.9	16.4	15.5	18.6	13.1	21.7	11.1	-97.2188
20.9	19.9	20.1	19.5	17.9	16.4	15.5	18.6	13.1	21.8	11.1	-97.1562
20.9	19.9	20.1	19.6	17.9	16.4	15.5	18.6	13.1	21.8	11.1	-97.3438
20.9	19.9	20.1	19.6	17.9	16.4	15.5	18.6	13.1	21.8	11.1	-97.3438
20.9	19.9	20.1	19.6	17.9	16.4	15.6	18.5	13.1	21.8	11.1	-97.2188
20.9	19.9	20.1	19.6	17.9	16.4	15.5	18.6	13.1	21.8	11.1	-97.375
20.9	20	20.1	19.6	17.9	16.4	15.6	18.6	13.1	21.8	11.1	-97.2812
20.9	20	20.1	19.6	17.9	16.4	15.6	18.6	13.1	21.8	11.1	-97.4375
20.9	20	20.1	19.7	17.9	16.4	15.6	18.6	13.1	21.8	11.1	-97.2812
20.9	20	20.1	19.7	17.9	16.4	15.6	18.6	13.1	21.8	11.1	-97.4375
20.9	20	20.1	19.7	17.9	16.4	15.6	18.6	13.1	21.8	11.1	-97.375
20.9	20	20.1	19.7	17.9	16.4	15.6	18.6	13.1	21.8	11.1	-97.4688
20.9	20	20.1	19.7	17.9	16.4	15.6	18.7	13.2	21.8	11.1	-97.375
20.9	20	20.1	19.7	17.9	16.4	15.6	18.6	13.2	21.8	11.1	-97.4062
21	20	20.1	19.7	17.9	16.4	15.6	18.7	13.2	21.8	11.1	-97.3438
21	20	20.1	19.7	17.9	16.4	15.6	18.7	13.2	21.8	11.1	-97.25
21	20	20.1	19.7	17.9	16.4	15.6	18.7	13.2	21.8	11.1	-97.3125
21	20	20.1	19.7	17.9	16.4	15.6	18.7	13.2	21.8	11.1	-97.2188
21	20	20.1	19.7	17.9	16.5	15.6	18.7	13.2	21.8	11.1	-97.4375
21	20	20.1	19.7	17.9	16.5	15.6	18.7	13.2	21.8	11.1	-97.25
21	20	20.1	19.7	17.9	16.5	15.6	18.7	13.2	21.8	11.1	-97.4688
21	20	20.1	19.7	17.9	16.5	15.6	18.7	13.2	21.8	11.1	-97.3438
21	20	20.1	19.7	17.9	16.5	15.6	18.7	13.2	21.9	11.1	-97.4688
21	20	20.1	19.7	17.9	16.5	15.6	18.7	13.2	21.9	11.1	-97.3438
21	20	20.1	19.7	17.9	16.5	15.6	18.7	13.2	21.9	11.1	-97.4062
21	20	20.1	19.6	17.9	16.5	15.6	18.7	13.2	21.9	11.1	-97.5312
21	20	20.1	19.6	17.8	16.5	15.6	18.7	13.1	21.9	11.1	-97.4375
21	20	20.1	19.6	17.9	16.5	15.6	18.7	13.2	21.9	11.1	-97.4375
21	20	20.1	19.6	17.9	16.5	15.6	18.7	13.1	21.9	11.1	-97.4062
21	20	20.1	19.6	17.9	16.5	15.7	18.7	13.1	21.9	11.1	-97.4375
21	20	20.1	19.6	17.9	16.5	15.7	18.7	13.1	21.9	11.1	-97.5625
21	20	20.1	19.6	17.9	16.5	15.7	18.7	13.1	21.9	11.1	-97.5
21	20	20.2	19.6	17.9	16.5	15.7	18.8	13.1	21.9	11.1	-97.625
21	20	20.2	19.6	17.9	16.5	15.7	18.7	13.1	21.9	11.1	-97.5312
21	20	20.2	19.6	17.9	16.5	15.6	18.8	13.1	21.9	11.1	-97.6875
21	20	20.2	19.6	18	16.5	15.7	18.8	13.1	21.9	11.1	-97.5938
21.1	20	20.2	19.6	18	16.5	15.7	18.8	13.1	21.9	11.1	-97.8125
21.1	20	20.2	19.6	18	16.6	15.7	18.8	13.1	21.9	11.1	-97.6562
21.1	20	20.2	19.6	18	16.6	15.7	18.8	13.1	21.9	11.1	-97.8438
21.1	20	20.2	19.6	18	16.6	15.7	18.8	13.1	21.9	11.1	-97.7188
21.1	20	20.2	19.6	18	16.6	15.7	18.8	13.1	21.9	11.1	-97.7812
21.1	20	20.2	19.6	18	16.6	15.7	18.8	13.2	21.9	11.1	-97.6875
21.1	20	20.2	19.6	18	16.6	15.7	18.8	13.2	21.9	11.1	-97.7188
21.1	20	20.2	19.6	18	16.6	15.8	18.7	13.2	21.9	11.1	-97.7188
21.1	20	20.2	19.6	18	16.6	15.8	18.8	13.2	21.9	11.1	-97.75
21.1	20	20.2	19.6	18	16.6	15.8	18.8	13.2	21.9	11.1	-97.7188
21.1	20	20.2	19.6	18	16.6	15.8	18.8	13.2	21.9	11.1	-97.875
21.1	20	20.2	19.6	18	16.6	15.8	18.8	13.2	21.9	11.1	-97.8125
21.1	20	20.2	19.6	18	16.6	15.8	18.8	13.2	21.9	11.1	-97.9062
21.1	20	20.2	19.7	18	16.6	15.8	18.8	13.2	21.9	11.1	-97.7188
21.1	20	20.2	19.7	18.1	16.6	15.8	18.8	13.2	21.9	11.1	-97.8125
21.1	20	20.2	19.7	18.1	16.7	15.8	18.8	13.2	21.9	11.1	-97.6562
21.1	20	20.2	19.7	18.1	16.7	15.8	18.8	13.2	21.9	11.1	-97.8125
21.1	20	20.2	19.7	18.1	16.7	15.8	18.8	13.2	21.9	11.1	-97.6562
21.1	20	20.3	19.7	18.1	16.7	15.8	18.8	13.2	21.9	11.1	-97.7812
21.1	20.1	20.2	19.7	18.1	16.7	15.8	18.8	13.2	21.9	11.1	-97.6875
21.1	20.1	20.3	19.7	18.1	16.7	15.8	18.8	13.2	21.9	11.2	-97.7812
21.1	20.1	20.3	19.7	18.1	16.7	15.9	18.8	13.2	21.9	11.2	-97.7812
21.1	20	20.3	19.7	18.1	16.7	15.9	18.8	13.2	21.9	11.2	-97.75
21.2	20	20.3	19.7	18.1	16.7	15.9	18.8	13.2	21.9	11.2	-97.6562
21.2	20	20.3	19.7	18.1	16.7	15.9	18.9	13.2	21.9	11.2	-97.5625
21.2	20	20.3	19.7	18.2	16.7	15.9	18.9	13.2	21.9	11.2	-97.5938
21.2	20	20.3	19.7	18.2	16.7	15.9	18.9	13.2	21.9	11.2	-97.5312
21.2	20	20.3	19.7	18.2	16.7	15.9	18.9	13.2	21.9	11.2	-97.7188
21.2	20	20.3	19.7	18.2	16.7	15.9	18.9	13.2	21.9	11.2	-97.6562
21.2	20	20.3	19.7	18.2	16.7	15.9	18.9	13.2	22	11.2	-97.4688
21.2	20	20.3	19.7	18.2	16.7	15.9	18.9	13.2	22	11.2	-97.6875
21.2	20.1	20.3	19.7	18.2	16.7	15.9	18.9	13.2	22	11.2	-97.5312
21.2	20.1	20.3	19.7	18.2	16.7	15.9	18.9	13.2	22	11.2	-97.6875
21.2	20.1	20.3	19.7	18.2	16.7	15.9	18.9	13.2	22	11.2	-97.5312
21.2	20	20.3	19.7	18.2	16.7	15.9	18.9	13.2	22	11.2	-97.5938
21.2	20	20.3	19.7	18.2	16.7	15.9	18.9	13.2	22	11.2	-97.4062
21.3	20	20.3	19.7	18.3	16.7	15.9	18.9	13.2	22	11.2	-97.375
21.3	20	20.3	19.7	18.3	16.7	15.9	18.9	13.2	22	11.2	-97.4062
21.3	20	20.3	19.7	18.3	16.7	15.9	18.9	13.2	22	11.1	-97.375
21.3	20	20.3	19.7	18.3	16.7	15.9	18.9	13.2	22	11.2	-97.4688
21.3	20	20.3	19.7	18.3	16.7	15.9	18.9	13.2	22	11.2	-97.4062
21.3	20	20.3	19.7	18.3	16.7	15.9	18.9	13.2	22	11.2	-97.5312
21.3	20.1	20.3	19.7	18.3	16.7	15.9	18.9	13.2	22	11.2	-97.3438
21.3	20.1	20.3	19.7	18.3	16.8	15.9	18.9	13.2	22	11.2	-97.4375
21.3	20.1	20.3	19.7	18.3	16.8	15.9	18.9	13.2	22	11.2	-97.2188
21.3	20.1	20.4	19.7	18.3	16.8	15.9	18.9	13.2	22	11.2	-97.375
21.3	20.1	20.4	19.7	18.3	16.8	15.9	18.9	13.2	22	11.2	-97.25
21.3	20.1	20.4	19.7	18.3	16.8	16	18.9	13.2	22	11.2	-97.375
21.3	20.1	20.4	19.7	18.3	16.8	16	18.9	13.2	22	11.2	-97.3125
21.4	20.1	20.4	19.7	18.3	16.8	16	19	13.2	22	11.2	-97.2188
21.4	20.1	20.4	19.7	18.3	16.8	16	19	13.2	22	11.1	-97.2812
21.4	20.1	20.4	19.7	18.4	16.8	16	19	13.2	22	11.2	-97.25
21.4	20.1	20.4	19.8	18.4	16.8	16	19	13.2	22	11.2	-97.2188
21.4	20.1	20.4	19.8	18.4	16.8	16	19	13.2	22	11.2	-97.1562
21.4	20.1	20.4	19.8	18.4	16.8	16	19	13.2	22	11.2	-97.0312
21.4	20.1	20.4	19.8	18.4	16.8	16	19	13.2	22	11.2	-97.0938
21.4	20.1	20.4	19.8	18.4	16.8	16	19	13.2	22	11.2	-96.9375
21.4	20.1	20.4	19.8	18.4	16.8	16	19	13.2	22	11.2	-97.0938
21.4	20.2	20.4	19.8	18.4	16.8	16	19	13.2	22	11.2	-97
21.4	20.2	20.4	19.8	18.4	16.8	16	19	13.2	22	11.2	-97.2812
21.4	20.2	20.4	19.8	18.4	16.8	16	19	13.2	22	11.2	-97.25
21.4	20.2	20.4	19.8	18.3	16.8	16	19	13.2	22	11.2	-97.4375
21.4	20.2	20.4	19.8	18.4	16.8	16	19	13.2	22	11.2	-97.3438
21.4	20.2	20.4	19.8	18.4	16.8	16	19	13.2	22	11.1	-97.5
21.4	20.2	20.4	19.8	18.4	16.8	16	19	13.2	22	11.2	-97.3125
21.4	20.2	20.4	19.8	18.4	16.9	16	19	13.2	22.1	11.2	-97.3438
21.4	20.2	20.4	19.8	18.4	16.9	16	19	13.2	22.1	11.2	-97.3125
21.4	20.2	20.4	19.9	18.4	16.9	16	19	13.2	22.1	11.2	-97.3125
21.4	20.2	20.4	19.9	18.4	16.9	16.1	19	13.2	22.1	11.2	-97.375
21.4	20.2	20.4	19.9	18.4	16.9	16.1	19	13.2	22.1	11.2	-97.375
21.4	20.2	20.4	19.9	18.4	16.8	16.1	19.1	13.2	22.1	11.2	-97.3125
21.4	20.2	20.4	19.9	18.3	16.9	16.1	19.1	13.2	22.1	11.2	-97.4375
21.4	20.2	20.4	19.9	18.4	16.9	16.1	19.1	13.2	22.1	11.2	-97.3125
21.5	20.2	20.4	19.9	18.4	16.9	16.1	19.1	13.2	22.1	11.2	-97.4688
21.5	20.2	20.4	19.9	18.4	16.9	16.1	19.1	13.2	22.1	11.2	-97.3438
21.5	20.2	20.4	19.9	18.4	16.9	16.1	19.1	13.2	22.1	11.2	-97.5
21.5	20.2	20.4	19.9	18.4	16.9	16.1	19.1	13.2	22.1	11.2	-97.3125
21.5	20.2	20.4	20	18.4	16.9	16.1	19.1	13.2	22.1	11.2	-97.4375
21.5	20.2	20.4	20	18.4	16.9	16	19.1	13.2	22.1	11.2	-97.2812
21.5	20.2	20.4	20	18.4	16.8	16.1	19.1	13.2	22.1	11.2	-97.375
21.5	20.2	20.4	20	18.5	16.9	16.1	19.1	13.2	22.1	11.2	-97.2188
21.5	20.2	20.4	19.9	18.5	16.9	16.1	19.1	13.2	22.1	11.2	-97.2188
21.5	20.2	20.5	20	18.5	16.9	16.1	19.1	13.2	22.1	11.2	-97.2188
21.5	20.2	20.5	20	18.5	16.9	16.1	19.1	13.3	22.1	11.2	-97.125
21.5	20.2	20.5	20	18.5	16.9	16.1	19.1	13.3	22.1	11.2	-97.125
21.5	20.2	20.5	20	18.5	16.9	16.1	19.1	13.3	22.1	11.2	-97.0312
21.5	20.2	20.5	20	18.5	16.9	16.1	19.1	13.3	22.1	11.2	-97.0938
21.5	20.2	20.5	20	18.5	16.9	16.1	19.1	13.3	22.1	11.2	-97
21.5	20.2	20.5	20	18.5	16.9	16.1	19.1	13.3	22.1	11.2	-97.2188
21.5	20.2	20.5	20	18.5	16.9	16.1	19.1	13.3	22.1	11.2	-97.1875
21.5	20.2	20.5	20	18.5	16.9	16.1	19.2	13.3	22.1	11.2	-96.9375
21.5	20.2	20.5	20	18.5	16.9	16.1	19.2	13.3	22.1	11.2	-97.0625
21.5	20.2	20.5	20	18.5	16.9	16.1	19.2	13.3	22.1	11.2	-96.9688
21.5	20.2	20.5	20	18.5	16.9	16.1	19.2	13.3	22.1	11.2	-97.0938
21.5	20.2	20.5	20	18.5	16.9	16.1	19.2	13.3	22.1	11.2	-97
21.5	20.2	20.5	20	18.5	16.9	16.1	19.2	13.3	22.1	11.2	-97
21.5	20.2	20.5	20	18.4	16.9	16.1	19.2	13.3	22.1	11.2	-96.9375
21.5	20.2	20.5	20	18.4	16.9	16.1	19.2	13.3	22.1	11.2	-97
21.5	20.2	20.5	20	18.4	16.9	16.1	19.2	13.3	22.2	11.2	-97.0312
21.5	20.2	20.5	20	18.4	16.9	16.1	19.2	13.3	22.1	11.2	-97.0312
21.5	20.2	20.5	20.1	18.5	17	16.1	19.2	13.3	22.2	11.2	-97.1562
21.6	20.2	20.5	20.1	18.5	17	16.1	19.2	13.3	22.2	11.2	-97.0625
21.6	20.2	20.5	20.1	18.5	17	16.1	19.2	13.3	22.2	11.2	-97.2188
21.6	20.2	20.5	20.1	18.5	17	16.1	19.2	13.3	22.2	11.2	-97.0625
21.6	20.2	20.5	20.1	18.5	17	16.1	19.2	13.3	22.2	11.2	-97.2188
21.5	20.2	20.5	20.1	18.5	17	16.1	19.2	13.3	22.2	11.2	-97.0625
21.6	20.2	20.5	20.1	18.5	17	16.1	19.2	13.3	22.2	11.2	-97.1875
21.6	20.2	20.5	20.1	18.5	16.9	16.1	19.2	13.3	22.2	11.2	-97.0625
21.6	20.2	20.5	20.1	18.5	17	16.1	19.2	13.3	22.2	11.2	-97.1562
21.6	20.2	20.5	20.1	18.5	17	16.1	19.2	13.3	22.2	11.2	-97.125
21.6	20.2	20.5	20.1	18.5	17	16.1	19.3	13.3	22.2	11.2	-97.0312
21.6	20.2	20.5	20.1	18.4	17	16.1	19.3	13.3	22.2	11.2	-97.125
21.6	20.2	20.5	20.1	18.4	17	16.1	19.3	13.3	22.2	11.2	-97.0625
21.6	20.2	20.5	20.1	18.4	17	16.2	19.3	13.3	22.2	11.2	-97
21.6	20.2	20.5	20.1	18.5	17	16.2	19.2	13.3	22.2	11.2	-97.0312
21.6	20.3	20.5	20.1	18.5	17	16.2	19.3	13.3	22.2	11.2	-97
21.6	20.3	20.5	20.1	18.5	17	16.2	19.3	13.3	22.2	11.2	-97.0938
21.6	20.2	20.5	20.1	18.5	17	16.2	19.3	13.3	22.2	11.2	-96.9375
21.6	20.3	20.5	20.1	18.4	17	16.2	19.3	13.3	22.2	11.2	-97.0312
21.6	20.2	20.5	20.1	18.5	17	16.2	19.3	13.3	22.2	11.2	-96.8125
21.6	20.2	20.5	20.1	18.5	17	16.2	19.3	13.3	22.2	11.2	-97
21.6	20.2	20.5	20.1	18.5	17	16.2	19.3	13.3	22.2	11.2	-96.875
21.6	20.2	20.5	20.1	18.6	17	16.2	19.3	13.3	22.2	11.2	-97
21.6	20.2	20.5	20.1	18.6	17	16.2	19.3	13.3	22.2	11.2	-96.8438
21.6	20.2	20.5	20.1	18.6	17	16.2	19.3	13.3	22.2	11.2	-96.9062
21.6	20.2	20.5	20.1	18.6	17	16.2	19.3	13.3	22.2	11.2	-96.8125
21.6	20.3	20.5	20.1	18.6	17	16.2	19.3	13.3	22.2	11.2	-96.8438
21.6	20.3	20.5	20.1	18.6	17	16.2	19.3	13.3	22.2	11.2	-96.8438
21.6	20.3	20.5	20.1	18.6	17	16.2	19.3	13.3	22.3	11.2	-96.875
21.6	20.3	20.5	20.1	18.6	17	16.2	19.3	13.3	22.3	11.2	-96.8438
21.6	20.3	20.5	20.1	18.6	17	16.2	19.3	13.3	22.3	11.2	-96.9375
21.6	20.3	20.6	20.1	18.6	17	16.2	19.3	13.3	22.3	11.2	-96.8438
21.6	20.3	20.6	20.1	18.6	17	16.2	19.3	13.3	22.3	11.2	-97.0312
21.7	20.3	20.6	20.1	18.6	17.1	16.2	19.3	13.3	22.3	11.2	-96.9375
21.7	20.3	20.6	20.1	18.7	17.1	16.2	19.3	13.3	22.3	11.2	-97.0625
21.7	20.2	20.6	20.1	18.7	17.1	16.3	19.3	13.3	22.3	11.2	-96.875
21.7	20.3	20.6	20.1	18.7	17.1	16.3	19.4	13.3	22.3	11.2	-97
21.7	20.3	20.6	20.1	18.6	17.1	16.3	19.4	13.3	22.3	11.2	-96.8438
21.7	20.3	20.6	20.1	18.7	17.1	16.3	19.4	13.3	22.3	11.2	-96.7812
21.7	20.3	20.6	20.1	18.7	17.1	16.3	19.4	13.3	22.3	11.2	-96.6875
21.7	20.3	20.6	20.1	18.7	17.1	16.3	19.4	13.3	22.3	11.2	-96.7188
21.7	20.3	20.6	20.1	18.7	17.1	16.3	19.4	13.3	22.3	11.2	-96.6875
21.7	20.3	20.6	20.1	18.7	17.1	16.3	19.4	13.3	22.3	11.2	-96.7188
21.7	20.3	20.6	20.1	18.7	17.1	16.3	19.4	13.3	22.3	11.2	-96.7188
21.7	20.3	20.6	20.1	18.7	17.1	16.3	19.4	13.3	22.3	11.2	-96.6562
21.7	20.3	20.6	20.1	18.7	17.1	16.3	19.4	13.3	22.3	11.2	-96.75
21.8	20.3	20.6	20.1	18.7	17.1	16.3	19.4	13.3	22.3	11.2	-96.5625
21.8	20.3	20.6	20.2	18.7	17	16.3	19.4	13.3	22.3	11.2	-96.7188
21.8	20.3	20.6	20.1	18.7	17.1	16.3	19.4	13.3	22.3	11.2	-96.5625
21.8	20.3	20.6	20.2	18.7	17.1	16.3	19.4	13.3	22.3	11.2	-96.5938
21.8	20.3	20.6	20.1	18.8	17.1	16.3	19.4	13.3	22.3	11.2	-96.6875
21.8	20.3	20.5	20.2	18.8	17.1	16.3	19.4	13.3	22.3	11.2	-96.5
21.8	20.3	20.6	20.2	18.8	17.1	16.3	19.4	13.3	22.3	11.2	-96.6875
21.8	20.3	20.6	20.2	18.8	17.1	16.3	19.5	13.3	22.3	11.2	-96.5
21.8	20.3	20.6	20.2	18.8	17.1	16.3	19.5	13.3	22.3	11.2	-96.5625
21.8	20.3	20.6	20.2	18.8	17.1	16.3	19.4	13.3	22.3	11.2	-96.4062
21.8	20.3	20.6	20.2	18.8	17.1	16.3	19.5	13.3	22.3	11.2	-96.4062
21.8	20.3	20.6	20.2	18.8	17.1	16.2	19.5	13.3	22.3	11.2	-96.4062
21.8	20.3	20.6	20.2	18.8	17.1	16.3	19.5	13.3	22.3	11.2	-96.3438
21.8	20.3	20.6	20.2	18.8	17.2	16.3	19.5	13.3	22.3	11.2	-96.4375
21.8	20.3	20.6	20.2	18.8	17.2	16.3	19.5	13.3	22.3	11.2	-96.3125
21.9	20.3	20.6	20.1	18.8	17.2	16.3	19.5	13.3	22.3	11.2	-96.4062
21.9	20.3	20.6	20.2	18.8	17.2	16.3	19.5	13.3	22.3	11.2	-96.2188
21.9	20.3	20.6	20.2	18.8	17.2	16.3	19.5	13.3	22.3	11.2	-96.375
21.9	20.3	20.6	20.2	18.8	17.2	16.3	19.5	13.3	22.3	11.2	-96.3125
21.9	20.3	20.6	20.2	18.8	17.2	16.3	19.5	13.3	22.3	11.2	-96.4375
21.9	20.3	20.6	20.2	18.8	17.2	16.3	19.5	13.3	22.3	11.2	-96.2188
21.9	20.3	20.6	20.2	18.8	17.2	16.3	19.5	13.3	22.3	11.2	-96.3438
21.9	20.3	20.6	20.2	18.9	17.2	16.3	19.5	13.3	22.3	11.2	-96.25
21.9	20.3	20.6	20.2	18.9	17.2	16.3	19.5	13.3	22.3	11.2	-96.4688
21.9	20.3	20.6	20.2	18.8	17.2	16.3	19.5	13.4	22.3	11.2	-96.5
21.9	20.3	20.6	20.2	18.9	17.2	16.3	19.5	13.4	22.3	11.2	-96.3438
21.9	20.3	20.6	20.2	18.9	17.2	16.4	19.5	13.4	22.3	11.2	-96.2188
21.9	20.4	20.6	20.2	18.9	17.2	16.4	19.5	13.4	22.3	11.2	-96.1562
21.9	20.4	20.7	20.2	18.9	17.2	16.4	19.5	13.4	22.3	11.2	-96
21.9	20.4	20.7	20.3	18.9	17.2	16.4	19.5	13.4	22.3	11.2	-96.0938
21.9	20.4	20.7	20.3	18.9	17.2	16.4	19.5	13.4	22.3	11.2	-95.9375
21.9	20.4	20.7	20.3	18.9	17.2	16.4	19.5	13.4	22.3	11.2	-96
21.9	20.4	20.7	20.3	18.9	17.2	16.4	19.5	13.4	22.3	11.2	-95.8438
21.9	20.4	20.7	20.3	18.8	17.2	16.3	19.5	13.4	22.3	11.2	-95.9688
21.9	20.4	20.7	20.3	18.9	17.2	16.4	19.5	13.4	22.3	11.2	-95.7812
21.9	20.4	20.7	20.3	18.9	17.2	16.4	19.5	13.4	22.3	11.2	-95.9375
21.9	20.4	20.7	20.3	18.8	17.2	16.4	19.5	13.4	22.4	11.2	-95.7812
21.9	20.4	20.7	20.3	18.9	17.2	16.4	19.5	13.4	22.4	11.2	-95.9375
21.9	20.4	20.7	20.3	18.9	17.2	16.4	19.5	13.4	22.4	11.2	-95.8125
21.9	20.4	20.7	20.3	18.9	17.2	16.4	19.5	13.4	22.4	11.2	-95.8438
21.9	20.4	20.7	20.3	18.9	17.2	16.4	19.5	13.4	22.4	11.2	-95.7188
22	20.4	20.7	20.3	18.9	17.2	16.4	19.5	13.4	22.4	11.2	-95.8438
22	20.4	20.7	20.3	18.9	17.2	16.4	19.5	13.4	22.4	11.2	-95.875
22	20.4	20.7	20.3	18.9	17.2	16.4	19.5	13.4	22.4	11.2	-95.7812
22	20.4	20.7	20.3	18.9	17.3	16.4	19.5	13.4	22.4	11.2	-95.75
22	20.4	20.7	20.3	18.9	17.2	16.4	19.5	13.4	22.4	11.2	-95.8438
22	20.4	20.7	20.3	18.9	17.2	16.4	19.6	13.4	22.4	11.2	-95.6875
22	20.4	20.7	20.3	18.9	17.3	16.4	19.6	13.4	22.4	11.2	-95.8125
22	20.4	20.7	20.3	18.9	17.3	16.4	19.6	13.4	22.4	11.2	-95.625
22	20.4	20.7	20.2	19	17.3	16.4	19.6	13.4	22.4	11.2	-95.7812
22	20.4	20.7	20.3	19	17.3	16.4	19.6	13.4	22.4	11.2	-95.625
22	20.4	20.7	20.3	19	17.3	16.4	19.6	13.4	22.4	11.2	-95.75
22	20.4	20.7	20.4	19	17.3	16.4	19.6	13.4	22.4	11.2	-95.5938
22	20.4	20.7	20.4	19	17.3	16.4	19.6	13.4	22.4	11.2	-95.625
22	20.4	20.8	20.4	19	17.3	16.4	19.6	13.4	22.4	11.2	-95.5625
22	20.4	20.8	20.4	19	17.3	16.4	19.6	13.4	22.4	11.2	-95.625
22	20.4	20.8	20.4	19	17.3	16.3	19.6	13.4	22.4	11.2	-95.5625
22	20.4	20.8	20.4	19	17.2	16.4	19.6	13.4	22.4	11.2	-95.5
22	20.4	20.8	20.4	19	17.3	16.4	19.6	13.4	22.4	11.2	-95.5938
22.1	20.4	20.8	20.4	19	17.3	16.4	19.6	13.4	22.4	11.2	-95.5
22.1	20.4	20.8	20.4	19	17.3	16.4	19.6	13.4	22.4	11.2	-95.625
22.1	20.4	20.8	20.4	19	17.3	16.4	19.6	13.4	22.4	11.2	-95.4688
22.1	20.4	20.8	20.4	19	17.3	16.4	19.6	13.4	22.4	11.2	-95.6562
22.1	20.4	20.8	20.4	19	17.3	16.4	19.6	13.4	22.4	11.2	-95.5
22.1	20.4	20.8	20.4	19	17.3	16.4	19.6	13.4	22.4	11.2	-95.5312
22.1	20.4	20.8	20.4	19	17.3	16.4	19.6	13.4	22.4	11.2	-95.6562
22.1	20.4	20.8	20.4	19	17.3	16.4	19.6	13.4	22.4	11.2	-95.5
22.1	20.5	20.8	20.4	19.1	17.3	16.4	19.6	13.4	22.4	11.2	-95.625
22.1	20.5	20.8	20.4	19.1	17.3	16.4	19.6	13.4	22.4	11.2	-95.5
22.1	20.5	20.8	20.4	19.1	17.3	16.4	19.6	13.4	22.4	11.2	-95.5312
22.1	20.5	20.8	20.5	19.1	17.3	16.4	19.6	13.4	22.4	11.2	-95.4062
22.1	20.5	20.8	20.5	19.1	17.3	16.4	19.6	13.4	22.4	11.2	-95.4375
22.1	20.5	20.8	20.5	19.1	17.3	16.4	19.6	13.4	22.4	11.2	-95.4688
22.1	20.5	20.8	20.5	19.1	17.3	16.4	19.6	13.4	22.4	11.2	-95.4375
22.2	20.5	20.8	20.5	19.1	17.3	16.4	19.7	13.4	22.4	11.2	-95.5312
22.1	20.5	20.8	20.5	19.1	17.3	16.4	19.7	13.4	22.4	11.2	-95.4375
22.2	20.5	20.8	20.5	19.1	17.3	16.4	19.6	13.4	22.4	11.2	-95.5625
22.2	20.5	20.8	20.5	19.1	17.3	16.4	19.7	13.4	22.4	11.2	-95.375
22.2	20.5	20.8	20.5	19.1	17.3	16.4	19.7	13.4	22.4	11.2	-95.5312
22.2	20.5	20.8	20.5	19.1	17.3	16.4	19.7	13.4	22.4	11.2	-95.375
22.2	20.5	20.8	20.5	19.1	17.3	16.4	19.7	13.4	22.4	11.2	-95.5625
22.2	20.5	20.8	20.5	19.1	17.3	16.4	19.7	13.4	22.4	11.2	-95.4062
22.2	20.5	20.8	20.5	19.1	17.3	16.4	19.7	13.4	22.4	11.2	-95.4688
22.2	20.5	20.8	20.5	19.1	17.3	16.4	19.7	13.4	22.4	11.2	-95.4062
22.2	20.5	20.8	20.5	19.1	17.3	16.4	19.7	13.4	22.4	11.2	-95.3438
22.2	20.5	20.9	20.5	19	17.3	16.5	19.7	13.4	22.4	11.2	-95.3125
22.2	20.5	20.9	20.5	19	17.3	16.5	19.7	13.4	22.4	11.1	-95.25
22.2	20.5	20.9	20.5	19	17.4	16.5	19.7	13.5	22.4	11.2	-95.2188
22.1	20.5	20.9	20.5	19	17.4	16.5	19.7	13.5	22.4	11.2	-95.25
22.1	20.5	21	20.6	19	17.4	16.5	19.7	13.5	22.4	11.2	-95.1562
22.1	20.5	21	20.5	19	17.4	16.5	19.7	13.5	22.4	11.2	-95.3438
22.1	20.6	21	20.5	19	17.4	16.5	19.7	13.5	22.4	11.2	-95.1875
22.1	20.6	21	20.6	19	17.3	16.5	19.7	13.5	22.4	11.2	-95.3125
22.1	20.6	21	20.5	18.9	17.3	16.5	19.7	13.5	22.4	11.2	-95.1562
22.1	20.5	21.1	20.6	18.9	17.3	16.5	19.7	13.5	22.4	11.2	-95.2812
22.1	20.5	21.1	20.6	18.9	17.3	16.5	19.7	13.5	22.4	11.2	-95.125
22.1	20.6	21.1	20.6	18.9	17.3	16.4	19.7	13.5	22.4	11.2	-95.25
22.1	20.5	21.1	20.6	18.9	17.3	16.5	19.7	13.5	22.4	11.2	-95.0938
22.1	20.6	21.1	20.6	18.9	17.3	16.5	19.7	13.5	22.4	11.2	-95.2188
22.1	20.5	21.1	20.6	18.9	17.3	16.5	19.7	13.5	22.4	11.2	-95.125
22.1	20.5	21.1	20.6	18.9	17.3	16.5	19.7	13.5	22.4	11.2	-95.125
22.1	20.5	21.1	20.6	18.9	17.3	16.5	19.7	13.5	22.4	11.2	-95.0938
22.1	20.5	21.2	20.6	18.9	17.3	16.5	19.7	13.5	22.4	11.2	-95.0625
22.1	20.5	21.2	20.6	18.9	17.3	16.5	19.7	13.5	22.4	11.2	-95.0625
22.1	20.6	21.2	20.6	18.9	17.3	16.5	19.7	13.5	22.4	11.2	-95.0312
22.1	20.6	21.2	20.6	19	17.3	16.4	19.8	13.5	22.4	11.2	-94.9375
22.1	20.6	21.2	20.6	19	17.3	16.5	19.8	13.5	22.4	11.2	-95.1875
22.1	20.6	21.2	20.6	19	17.3	16.5	19.8	13.5	22.4	11.2	-95.0625
22.1	20.6	21.2	20.6	19	17.3	16.5	19.8	13.5	22.4	11.2	-95.1562
22.1	20.6	21.2	20.5	19	17.4	16.5	19.8	13.5	22.4	11.2	-95
22.1	20.6	21.2	20.5	19	17.3	16.5	19.8	13.5	22.4	11.2	-95.2188
22.1	20.6	21.2	20.5	19	17.4	16.5	19.8	13.5	22.4	11.1	-95.125
22.1	20.6	21.2	20.6	19	17.4	16.5	19.8	13.5	22.4	11.2	-95.2188
22.1	20.6	21.2	20.5	19	17.4	16.5	19.8	13.5	22.4	11.2	-95
22.1	20.5	21.2	20.5	19	17.4	16.5	19.8	13.5	22.4	11.2	-95.0938
22.1	20.5	21.3	20.5	19	17.4	16.5	19.8	13.5	22.4	11.2	-95
22.1	20.5	21.3	20.5	19	17.4	16.5	19.8	13.5	22.4	11.2	-95
22.1	20.5	21.3	20.5	19	17.3	16.5	19.8	13.5	22.4	11.2	-94.9688
22.1	20.6	21.3	20.6	19	17.4	16.5	19.8	13.5	22.4	11.2	-94.9062
22.1	20.6	21.3	20.6	19	17.4	16.5	19.8	13.5	22.4	11.2	-94.9688
22.1	20.6	21.3	20.6	19	17.4	16.5	19.8	13.5	22.4	11.2	-94.8125
22.1	20.6	21.2	20.6	19	17.4	16.5	19.8	13.5	22.4	11.2	-94.9688
22.1	20.6	21.3	20.6	19	17.4	16.5	19.8	13.5	22.4	11.2	-94.8438
22.1	20.6	21.3	20.6	19	17.4	16.5	19.8	13.5	22.4	11.2	-94.9688
22.1	20.5	21.3	20.6	19	17.4	16.5	19.8	13.5	22.4	11.2	-94.9688
22.1	20.5	21.3	20.6	19.1	17.4	16.5	19.8	13.5	22.4	11.2	-94.8125
22.1	20.5	21.3	20.6	19.1	17.4	16.5	19.8	13.5	22.4	11.2	-94.9688
22.2	20.5	21.3	20.6	19.1	17.4	16.5	19.8	13.5	22.4	11.2	-94.7812
22.2	20.5	21.3	20.6	19.1	17.4	16.5	19.8	13.5	22.4	11.2	-94.9062
22.2	20.5	21.3	20.6	19.1	17.4	16.5	19.8	13.5	22.4	11.2	-94.8438
22.2	20.5	21.3	20.6	19.1	17.4	16.5	19.8	13.5	22.5	11.2	-94.875
22.2	20.5	21.3	20.6	19.1	17.4	16.5	19.8	13.5	22.5	11.2	-94.7812
22.2	20.5	21.3	20.6	19.1	17.4	16.5	19.8	13.5	22.5	11.2	-94.7812
22.2	20.5	21.3	20.6	19.1	17.4	16.5	19.8	13.5	22.5	11.2	-94.7812
22.2	20.5	21.3	20.6	19.1	17.4	16.5	19.8	13.5	22.5	11.2	-94.6875
22.2	20.5	21.3	20.6	19.1	17.4	16.5	19.8	13.5	22.5	11.2	-94.7812
22.2	20.5	21.3	20.6	19.1	17.4	16.5	19.8	13.5	22.5	11.2	-94.625
22.2	20.5	21.3	20.6	19.1	17.4	16.5	19.8	13.5	22.5	11.2	-94.8125
22.2	20.5	21.3	20.6	19.2	17.4	16.5	19.8	13.5	22.5	11.2	-94.625
22.2	20.5	21.3	20.6	19.1	17.4	16.5	19.8	13.5	22.5	11.2	-94.7188
22.2	20.5	21.3	20.6	19.2	17.4	16.5	19.8	13.5	22.5	11.2	-94.5625
22.3	20.5	21.3	20.6	19.2	17.4	16.5	19.8	13.5	22.5	11.2	-94.7188
22.3	20.5	21.3	20.6	19.2	17.4	16.5	19.8	13.5	22.5	11.2	-94.5
22.3	20.6	21.3	20.6	19.2	17.4	16.6	19.8	13.5	22.5	11.2	-94.5
22.3	20.5	21.3	20.6	19.2	17.4	16.6	19.8	13.5	22.5	11.2	-94.4062
22.3	20.6	21.3	20.6	19.2	17.4	16.6	19.8	13.5	22.5	11.2	-94.4375
22.3	20.6	21.3	20.7	19.2	17.4	16.6	19.8	13.5	22.5	11.2	-94.375
22.3	20.6	21.4	20.6	19.2	17.4	16.5	19.8	13.5	22.5	11.2	-94.375
22.3	20.6	21.4	20.7	19.2	17.4	16.6	19.8	13.5	22.5	11.2	-94.2812
22.3	20.6	21.4	20.7	19.2	17.4	16.6	19.8	13.5	22.5	11.2	-94.3438
22.3	20.6	21.4	20.7	19.2	17.4	16.6	19.8	13.5	22.5	11.2	-94.25
22.3	20.6	21.4	20.7	19.2	17.4	16.6	19.8	13.5	22.5	11.2	-94.5
22.3	20.6	21.3	20.7	19.2	17.4	16.6	19.8	13.5	22.5	11.2	-94.4062
22.3	20.6	21.4	20.7	19.2	17.4	16.6	19.9	13.5	22.5	11.2	-94.5
22.3	20.6	21.4	20.7	19.2	17.5	16.6	19.9	13.5	22.5	11.2	-94.3125
22.3	20.6	21.4	20.7	19.2	17.5	16.6	19.9	13.5	22.5	11.2	-94.4688
22.3	20.6	21.4	20.7	19.2	17.5	16.6	19.9	13.5	22.5	11.2	-94.375
22.3	20.6	21.4	20.7	19.3	17.5	16.6	19.9	13.5	22.5	11.2	-94.4062
22.3	20.6	21.4	20.7	19.3	17.5	16.6	19.9	13.5	22.5	11.2	-94.2188
22.3	20.6	21.4	20.7	19.2	17.5	16.6	19.9	13.5	22.5	11.2	-94.3125
22.3	20.6	21.4	20.7	19.3	17.5	16.6	19.9	13.5	22.5	11.2	-94.1875
22.3	20.6	21.4	20.7	19.3	17.5	16.6	19.9	13.5	22.5	11.2	-94.3125
22.3	20.6	21.4	20.7	19.3	17.5	16.6	19.9	13.5	22.5	11.2	-94.3125
22.3	20.6	21.4	20.7	19.3	17.5	16.7	19.9	13.5	22.5	11.2	-94.2812
22.3	20.6	21.4	20.7	19.3	17.5	16.6	19.9	13.5	22.5	11.2	-94.3125
22.4	20.6	21.4	20.7	19.3	17.5	16.7	19.9	13.5	22.5	11.2	-94.4062
22.4	20.6	21.4	20.7	19.3	17.5	16.7	19.9	13.5	22.5	11.2	-94.3125
22.4	20.6	21.4	20.7	19.3	17.5	16.7	19.9	13.5	22.5	11.2	-94.4375
22.4	20.6	21.4	20.7	19.3	17.5	16.7	19.9	13.5	22.5	11.2	-94.2812
22.4	20.6	21.4	20.7	19.3	17.5	16.7	19.9	13.5	22.5	11.2	-94.5
22.4	20.6	21.4	20.7	19.3	17.5	16.7	19.9	13.5	22.5	11.2	-94.3125
22.4	20.6	21.4	20.7	19.3	17.5	16.7	19.9	13.5	22.5	11.2	-94.375
22.4	20.6	21.4	20.7	19.3	17.5	16.7	19.9	13.5	22.5	11.2	-94.125
22.4	20.6	21.4	20.7	19.3	17.5	16.7	19.9	13.5	22.5	11.2	-94.25
22.4	20.6	21.4	20.7	19.3	17.5	16.7	19.9	13.5	22.5	11.2	-94.1875
22.4	20.6	21.4	20.7	19.3	17.5	16.7	19.9	13.5	22.5	11.2	-94.25
22.4	20.6	21.4	20.7	19.3	17.5	16.7	19.9	13.5	22.5	11.2	-94.2812
22.4	20.6	21.4	20.7	19.3	17.5	16.7	19.9	13.5	22.5	11.2	-94.25
22.4	20.6	21.4	20.7	19.3	17.5	16.6	19.9	13.5	22.5	11.2	-94.2812
22.4	20.6	21.5	20.7	19.3	17.5	16.7	19.9	13.5	22.5	11.2	-94.1875
22.4	20.6	21.5	20.7	19.3	17.5	16.7	19.9	13.5	22.5	11.2	-94.375
22.4	20.6	21.5	20.7	19.3	17.5	16.7	19.9	13.5	22.5	11.2	-94.1875
22.4	20.6	21.5	20.7	19.3	17.5	16.7	19.9	13.5	22.5	11.2	-94.3438
22.4	20.6	21.5	20.7	19.3	17.5	16.7	19.9	13.5	22.5	11.2	-94.2188
22.4	20.6	21.5	20.7	19.3	17.5	16.7	20	13.5	22.5	11.2	-94.375
22.4	20.6	21.5	20.7	19.3	17.5	16.7	20	13.5	22.5	11.2	-94.2812
22.4	20.6	21.5	20.7	19.3	17.5	16.7	20	13.5	22.5	11.2	-94.1562
22.4	20.6	21.5	20.7	19.3	17.5	16.7	20	13.5	22.5	11.2	-94.3438
22.4	20.6	21.5	20.7	19.3	17.5	16.7	20	13.5	22.5	11.2	-94.25
22.4	20.6	21.5	20.7	19.4	17.5	16.7	20	13.5	22.5	11.2	-94.2812
22.4	20.6	21.5	20.7	19.4	17.5	16.7	20	13.5	22.5	11.2	-94.2188
22.4	20.6	21.5	20.7	19.3	17.6	16.7	20	13.5	22.5	11.2	-94.2188
22.4	20.6	21.5	20.7	19.3	17.6	16.7	20	13.5	22.5	11.2	-94.1562
22.4	20.6	21.5	20.7	19.3	17.6	16.7	20	13.5	22.5	11.2	-94.125
22.4	20.6	21.5	20.7	19.3	17.5	16.7	20	13.5	22.5	11.2	-94.3125
22.4	20.6	21.5	20.7	19.3	17.6	16.7	20	13.5	22.5	11.2	-94.1875
22.4	20.6	21.5	20.7	19.3	17.6	16.7	20	13.5	22.5	11.2	-94.3125
22.4	20.6	21.5	20.7	19.3	17.6	16.7	20	13.5	22.5	11.2	-94.0938
22.4	20.6	21.5	20.7	19.3	17.6	16.7	20	13.5	22.5	11.2	-94.1875
22.4	20.6	21.5	20.7	19.3	17.6	16.7	20	13.5	22.5	11.2	-94.0625
22.4	20.6	21.5	20.7	19.3	17.5	16.7	20	13.5	22.5	11.2	-94.2188
22.4	20.6	21.5	20.7	19.3	17.6	16.7	20	13.5	22.5	11.2	-94.1562
22.4	20.6	21.5	20.7	19.3	17.6	16.7	20	13.5	22.5	11.2	-94.2812
22.4	20.6	21.5	20.8	19.3	17.6	16.7	20	13.5	22.5	11.2	-94.1875
22.4	20.6	21.5	20.8	19.3	17.6	16.7	20	13.5	22.5	11.2	-94.25
22.4	20.6	21.5	20.8	19.3	17.6	16.7	20	13.5	22.5	11.2	-94.2812
22.4	20.6	21.5	20.8	19.3	17.6	16.7	20	13.5	22.5	11.2	-94.125
22.4	20.7	21.5	20.8	19.3	17.6	16.7	20	13.5	22.5	11.2	-94.0938
22.5	20.7	21.5	20.8	19.3	17.6	16.7	20	13.5	22.5	11.2	-94.2188
22.5	20.7	21.5	20.8	19.3	17.6	16.7	20	13.5	22.5	11.2	-94.125
22.5	20.7	21.5	20.8	19.3	17.6	16.7	20	13.5	22.5	11.2	-94.2188
22.5	20.7	21.5	20.8	19.3	17.6	16.7	20	13.5	22.5	11.2	-94.0938
22.5	20.7	21.5	20.8	19.3	17.6	16.7	20	13.5	22.5	11.2	-94.2188
22.5	20.7	21.5	20.8	19.3	17.6	16.7	20	13.5	22.5	11.2	-94.0938
22.5	20.7	21.5	20.8	19.3	17.6	16.7	20	13.5	22.5	11.2	-94.3125
22.5	20.7	21.5	20.8	19.3	17.6	16.7	20	13.5	22.5	11.2	-94.0938
22.5	20.7	21.5	20.8	19.3	17.6	16.7	20	13.5	22.5	11.2	-94.1875
22.5	20.7	21.5	20.8	19.3	17.6	16.7	20	13.5	22.5	11.2	-94.0312
22.5	20.7	21.5	20.8	19.3	17.6	16.7	20	13.5	22.5	11.2	-94.1875
22.5	20.7	21.5	20.8	19.3	17.5	16.7	20	13.5	22.5	11.2	-94.125
22.5	20.7	21.6	20.8	19.3	17.6	16.7	20	13.5	22.5	11.2	-94.1875
22.5	20.7	21.5	20.8	19.3	17.6	16.7	20	13.5	22.5	11.2	-94.0625
22.5	20.7	21.6	20.8	19.3	17.6	16.7	20	13.5	22.5	11.2	-94.0312
22.5	20.7	21.6	20.8	19.4	17.6	16.7	20	13.5	22.5	11.2	-94.0938
22.5	20.7	21.6	20.8	19.4	17.6	16.7	20	13.5	22.5	11.2	-94.0312
22.5	20.7	21.6	20.8	19.4	17.6	16.7	20	13.5	22.5	11.2	-93.9688
22.5	20.7	21.6	20.8	19.4	17.6	16.7	20	13.6	22.5	11.2	-94.1562
22.5	20.7	21.6	20.8	19.4	17.6	16.7	20	13.6	22.5	11.2	-93.9688
22.5	20.7	21.6	20.8	19.4	17.6	16.7	20	13.6	22.5	11.2	-94.0312
22.5	20.7	21.6	20.8	19.4	17.6	16.7	20	13.6	22.5	11.2	-93.9375
22.5	20.7	21.6	20.8	19.4	17.6	16.7	20	13.6	22.5	11.2	-94.1875
22.5	20.7	21.6	20.8	19.4	17.7	16.7	20	13.6	22.5	11.2	-94.0625
22.5	20.7	21.6	20.8	19.4	17.7	16.8	20	13.6	22.5	11.2	-94.0312
22.5	20.7	21.6	20.8	19.4	17.7	16.8	20	13.6	22.5	11.2	-93.875
22.5	20.7	21.6	20.8	19.4	17.6	16.8	20	13.6	22.5	11.2	-94
22.5	20.7	21.6	20.8	19.4	17.7	16.8	20.1	13.6	22.5	11.2	-93.9062
22.5	20.7	21.6	20.8	19.4	17.7	16.8	20.1	13.6	22.5	11.2	-93.9688
22.5	20.7	21.6	20.8	19.5	17.6	16.8	20	13.6	22.5	11.2	-94.0625
22.5	20.7	21.6	20.8	19.5	17.6	16.8	20.1	13.6	22.5	11.2	-93.9688
22.5	20.7	21.6	20.8	19.5	17.7	16.7	20.1	13.6	22.5	11.2	-94.0625
22.5	20.7	21.6	20.8	19.5	17.6	16.8	20.1	13.6	22.5	11.2	-93.9688
22.5	20.7	21.6	20.8	19.5	17.7	16.8	20.1	13.6	22.5	11.2	-94.1562
22.5	20.7	21.6	20.8	19.4	17.6	16.8	20.1	13.6	22.5	11.2	-94.0312
22.5	20.7	21.6	20.9	19.5	17.6	16.8	20.1	13.6	22.5	11.2	-94.1875
22.5	20.7	21.6	20.9	19.4	17.7	16.8	20.1	13.6	22.5	11.2	-94.0312
22.5	20.7	21.6	20.9	19.4	17.7	16.8	20.1	13.6	22.5	11.2	-93.9688
22.5	20.7	21.6	20.9	19.4	17.7	16.8	20.1	13.6	22.6	11.2	-94.0312
22.5	20.7	21.6	20.9	19.4	17.7	16.8	20.1	13.6	22.6	11.2	-93.9375
22.5	20.7	21.6	20.9	19.4	17.7	16.8	20.1	13.6	22.6	11.2	-94.125
22.5	20.7	21.6	20.9	19.4	17.7	16.8	20.1	13.6	22.6	11.2	-94.0312
22.5	20.7	21.6	20.9	19.4	17.6	16.8	20.1	13.6	22.6	11.2	-94.125
22.5	20.7	21.6	20.9	19.4	17.7	16.8	20.1	13.6	22.6	11.2	-94.0938
22.5	20.7	21.6	20.9	19.4	17.7	16.8	20.1	13.6	22.6	11.2	-94.0625
22.5	20.7	21.6	20.9	19.4	17.7	16.8	20.1	13.6	22.6	11.2	-94.0625
22.5	20.7	21.6	20.9	19.4	17.7	16.8	20.1	13.6	22.6	11.2	-94
22.5	20.7	21.6	20.9	19.4	17.7	16.8	20.1	13.6	22.6	11.2	-94.1875
22.5	20.7	21.6	20.9	19.4	17.6	16.8	20.1	13.6	22.6	11.2	-94
22.5	20.7	21.6	20.9	19.4	17.7	16.8	20.1	13.6	22.6	11.2	-94.0625
22.5	20.7	21.6	20.9	19.4	17.7	16.8	20.1	13.6	22.6	11.2	-93.8125
22.5	20.7	21.6	20.9	19.4	17.7	16.7	20.1	13.6	22.6	11.2	-94
22.5	20.7	21.6	20.9	19.4	17.7	16.8	20.1	13.6	22.6	11.2	-93.9375
22.5	20.7	21.6	20.9	19.4	17.7	16.8	20.1	13.6	22.6	11.2	-94.125
22.5	20.7	21.6	20.9	19.4	17.7	16.8	20.1	13.6	22.6	11.2	-94
22.5	20.7	21.6	20.9	19.4	17.7	16.8	20.1	13.6	22.6	11.2	-94.0312
22.5	20.7	21.6	20.9	19.4	17.7	16.8	20.1	13.6	22.6	11.2	-93.875
22.5	20.7	21.6	20.9	19.4	17.7	16.8	20.1	13.6	22.5	11.2	-93.875
22.6	20.7	21.6	20.9	19.5	17.7	16.8	20.1	13.6	22.5	11.2	-93.9688
22.6	20.7	21.6	20.9	19.5	17.7	16.8	20.1	13.6	22.5	11.2	-94
22.6	20.7	21.6	20.9	19.5	17.7	16.8	20.1	13.6	22.5	11.2	-93.9375
22.6	20.7	21.6	20.9	19.5	17.7	16.8	20.1	13.6	22.5	11.2	-93.9062
22.6	20.7	21.6	20.9	19.5	17.7	16.8	20.1	13.6	22.5	11.2	-93.8125
22.6	20.7	21.6	20.9	19.5	17.7	16.8	20.1	13.6	22.5	11.2	-93.9688
22.6	20.7	21.7	20.9	19.5	17.7	16.8	20.1	13.6	22.5	11.2	-93.7188
22.6	20.8	21.7	20.9	19.5	17.7	16.8	20.1	13.6	22.5	11.2	-93.875
22.6	20.8	21.7	20.9	19.5	17.7	16.8	20.1	13.6	22.6	11.2	-93.6875
22.6	20.7	21.7	20.9	19.5	17.7	16.8	20.1	13.6	22.5	11.2	-93.7812
22.6	20.8	21.7	20.9	19.5	17.7	16.8	20.1	13.6	22.5	11.2	-93.6562
22.6	20.8	21.7	20.9	19.5	17.7	16.8	20.1	13.6	22.5	11.2	-93.8125
22.6	20.8	21.7	20.9	19.5	17.7	16.8	20.1	13.6	22.5	11.2	-93.6562
22.6	20.8	21.7	20.9	19.5	17.7	16.8	20.1	13.6	22.5	11.2	-93.6875
22.6	20.8	21.7	20.9	19.5	17.7	16.8	20.2	13.6	22.5	11.2	-93.5625
22.6	20.8	21.7	20.9	19.4	17.7	16.8	20.1	13.6	22.5	11.2	-93.5938
22.6	20.8	21.7	20.9	19.5	17.7	16.8	20.2	13.6	22.5	11.2	-93.5625
22.6	20.8	21.7	20.9	19.5	17.7	16.8	20.2	13.6	22.5	11.2	-93.5312
22.6	20.8	21.7	20.9	19.5	17.7	16.8	20.2	13.6	22.5	11.2	-93.6562
22.6	20.8	21.7	20.9	19.5	17.7	16.8	20.2	13.6	22.5	11.2	-93.7188
22.6	20.8	21.7	20.9	19.5	17.7	16.8	20.2	13.6	22.5	11.2	-93.5625
22.6	20.8	21.7	20.9	19.5	17.7	16.8	20.1	13.6	22.5	11.2	-93.75
22.6	20.8	21.7	20.9	19.5	17.7	16.8	20.2	13.6	22.5	11.2	-93.6562
22.6	20.8	21.7	20.9	19.5	17.7	16.8	20.2	13.6	22.5	11.2	-93.8438
22.6	20.7	21.7	20.9	19.5	17.7	16.8	20.2	13.6	22.6	11.2	-93.625
22.6	20.7	21.7	20.9	19.5	17.7	16.8	20.2	13.6	22.5	11.2	-93.7812
22.6	20.8	21.7	20.9	19.5	17.7	16.8	20.2	13.6	22.6	11.2	-93.6562
22.6	20.8	21.7	20.9	19.5	17.7	16.8	20.2	13.6	22.5	11.1	-93.6562
22.6	20.8	21.7	20.9	19.5	17.7	16.8	20.2	13.6	22.5	11.1	-93.5312
22.6	20.8	21.7	20.9	19.5	17.7	16.8	20.2	13.6	22.5	11.1	-93.5938
22.6	20.8	21.7	20.9	19.5	17.7	16.8	20.2	13.6	22.5	11.1	-93.5938
22.6	20.8	21.7	20.9	19.5	17.7	16.8	20.2	13.6	22.6	11.1	-93.5938
22.6	20.8	21.7	20.9	19.5	17.7	16.9	20.2	13.6	22.5	11.2	-93.5312
22.6	20.8	21.7	20.9	19.5	17.7	16.9	20.2	13.6	22.6	11.1	-93.375
22.6	20.8	21.7	20.9	19.5	17.7	16.9	20.2	13.6	22.5	11.1	-93.5938
22.6	20.8	21.7	20.9	19.5	17.7	16.9	20.2	13.6	22.6	11.1	-93.4375
22.7	20.8	21.7	20.9	19.6	17.7	16.9	20.2	13.6	22.5	11.1	-93.5312
22.7	20.8	21.7	20.9	19.6	17.7	16.9	20.2	13.6	22.5	11.1	-93.4062
22.7	20.8	21.7	20.9	19.5	17.7	16.9	20.2	13.6	22.6	11.1	-93.5625
22.7	20.8	21.7	20.9	19.5	17.8	16.9	20.2	13.6	22.6	11.1	-93.375
22.7	20.8	21.7	20.9	19.5	17.8	16.9	20.2	13.6	22.6	11.1	-93.375
22.7	20.8	21.7	20.9	19.5	17.8	16.9	20.2	13.6	22.6	11.1	-93.4375
22.7	20.8	21.7	20.9	19.5	17.7	16.9	20.2	13.6	22.6	11.1	-93.2812
22.7	20.8	21.7	20.9	19.5	17.8	16.9	20.2	13.6	22.5	11.1	-93.3125
22.7	20.8	21.7	20.9	19.5	17.8	16.9	20.2	13.6	22.5	11.1	-93.1875
22.6	20.8	21.7	20.9	19.5	17.8	16.9	20.2	13.6	22.5	11.1	-93.1875
22.7	20.8	21.7	21	19.5	17.8	16.9	20.2	13.6	22.5	11.1	-93.2188
22.7	20.8	21.7	21	19.5	17.8	16.9	20.2	13.6	22.5	11.1	-93.2188
22.7	20.8	21.7	21	19.5	17.8	16.9	20.2	13.6	22.5	11.1	-93.3125
22.7	20.8	21.7	21	19.5	17.8	16.9	20.2	13.6	22.5	11.1	-93.25
22.7	20.8	21.7	21	19.5	17.8	16.8	20.2	13.6	22.5	11.1	-93.4062
22.7	20.8	21.7	21	19.5	17.7	16.9	20.2	13.6	22.5	11.1	-93.25
22.7	20.8	21.8	21	19.5	17.8	16.9	20.2	13.6	22.5	11.1	-93.4375
22.7	20.8	21.8	21	19.6	17.8	16.9	20.2	13.6	22.5	11.1	-93.25
22.7	20.8	21.8	21	19.6	17.8	16.9	20.2	13.6	22.5	11.1	-93.3125
22.7	20.8	21.8	20.9	19.6	17.8	16.9	20.2	13.6	22.5	11.1	-93.1562
22.7	20.8	21.8	20.9	19.6	17.8	16.9	20.2	13.6	22.5	11.1	-93.3125
22.7	20.8	21.8	20.9	19.6	17.8	16.9	20.2	13.6	22.5	11.1	-93.1875
22.7	20.8	21.8	20.9	19.6	17.8	16.9	20.2	13.6	22.5	11.1	-93.2188
22.7	20.8	21.8	21	19.6	17.8	16.9	20.2	13.6	22.5	11.1	-93.0625
22.7	20.8	21.8	21	19.6	17.8	16.9	20.2	13.6	22.5	11.1	-93.125
22.7	20.8	21.8	21	19.6	17.8	16.9	20.2	13.6	22.5	11.1	-93.125
22.7	20.8	21.8	21	19.6	17.7	16.9	20.2	13.6	22.5	11.1	-93.1562
22.7	20.9	21.8	21	19.6	17.8	16.9	20.2	13.6	22.5	11.1	-93.0312
22.7	20.9	21.8	21	19.6	17.8	16.9	20.2	13.6	22.5	11.1	-93.2188
22.7	20.9	21.8	21	19.6	17.8	16.9	20.2	13.6	22.5	11.1	-93.1562
22.7	20.9	21.8	21	19.6	17.8	16.9	20.2	13.6	22.5	11.1	-93.25
22.7	20.9	21.8	21	19.6	17.8	16.9	20.2	13.6	22.5	11.1	-93.0938
22.7	20.9	21.8	21	19.6	17.8	16.9	20.2	13.6	22.5	11.1	-93.25
22.7	20.9	21.8	21	19.6	17.8	16.9	20.2	13.6	22.5	11.1	-93.0938
22.7	20.9	21.8	20.9	19.6	17.8	16.9	20.2	13.6	22.5	11.1	-93.2188
22.7	20.9	21.8	21	19.6	17.8	16.9	20.2	13.6	22.5	11.1	-93.0938
22.7	20.9	21.8	21	19.6	17.7	16.9	20.2	13.6	22.5	11.1	-93.1875
22.7	20.9	21.8	21	19.6	17.8	16.9	20.2	13.6	22.5	11.1	-93.0938
22.7	20.9	21.8	21	19.6	17.8	16.9	20.2	13.6	22.5	11.1	-93.1562
22.7	20.9	21.8	21	19.6	17.8	16.9	20.2	13.6	22.5	11.1	-93.125
22.7	20.9	21.8	21	19.6	17.8	16.9	20.2	13.6	22.5	11.1	-93.125
22.7	20.8	21.8	21	19.6	17.8	16.9	20.2	13.6	22.5	11.1	-93.1562
22.7	20.9	21.8	21	19.6	17.8	16.9	20.2	13.6	22.5	11.1	-93.0625
22.7	20.9	21.8	21	19.6	17.8	16.9	20.2	13.6	22.5	11.1	-93.2188
22.7	20.9	21.8	21	19.6	17.8	16.9	20.2	13.6	22.5	11.1	-93.25
22.8	20.9	21.8	21	19.6	17.8	16.9	20.2	13.6	22.5	11.1	-93.0625
22.8	20.9	21.8	21	19.6	17.7	16.9	20.2	13.6	22.6	11.1	-93.1562
22.8	20.9	21.8	21	19.6	17.8	16.9	20.2	13.6	22.6	11.1	-93
22.8	20.9	21.8	21	19.6	17.8	16.9	20.2	13.6	22.6	11.1	-93.125
22.8	20.9	21.8	21	19.6	17.8	16.9	20.2	13.6	22.6	11.1	-92.9062
22.8	20.9	21.8	21	19.6	17.8	16.9	20.2	13.6	22.6	11.1	-93.0625
22.8	20.9	21.8	21	19.6	17.8	16.9	20.2	13.6	22.6	11.1	-92.9375
22.8	20.9	21.8	21	19.6	17.8	16.9	20.2	13.6	22.6	11.1	-93
22.8	20.9	21.8	21	19.6	17.8	16.9	20.2	13.6	22.6	11.1	-92.9062
22.8	20.9	21.8	21	19.6	17.8	16.9	20.3	13.6	22.6	11.1	-93
22.8	20.9	21.8	21	19.6	17.8	16.9	20.2	13.6	22.6	11.1	-93
22.8	20.9	21.8	21	19.6	17.8	16.9	20.3	13.6	22.6	11.1	-92.9062
22.8	20.9	21.8	21	19.6	17.8	17	20.3	13.6	22.6	11.1	-93.0625
22.8	20.9	21.8	21	19.7	17.8	16.9	20.3	13.6	22.6	11.1	-92.9375
22.8	20.9	21.8	21	19.7	17.8	17	20.3	13.6	22.6	11.1	-93.0625
22.8	20.9	21.8	21	19.7	17.8	17	20.3	13.6	22.6	11.1	-92.9062
22.8	20.9	21.8	21	19.6	17.8	17	20.3	13.6	22.6	11.1	-93.0938
22.8	20.9	21.8	21	19.6	17.8	17	20.3	13.6	22.6	11.1	-92.9062
22.8	20.9	21.8	21	19.6	17.8	16.9	20.3	13.6	22.6	11.1	-93.0625
22.8	20.9	21.8	21	19.6	17.8	17	20.3	13.6	22.6	11.1	-92.9375
22.8	20.9	21.8	21	19.6	17.8	17	20.3	13.6	22.6	11.1	-92.9375
22.8	20.9	21.8	21	19.6	17.8	17	20.3	13.6	22.6	11.1	-93
22.8	20.9	21.8	21	19.6	17.8	17	20.3	13.6	22.6	11.1	-92.9375
22.8	20.9	21.8	21	19.6	17.8	17	20.3	13.6	22.6	11.1	-93.0312
22.8	20.9	21.8	21	19.6	17.8	17	20.3	13.6	22.6	11.1	-92.9375
22.8	20.9	21.8	21	19.6	17.8	17	20.3	13.6	22.6	11.1	-92.9062
22.8	20.9	21.8	21	19.6	17.8	17	20.3	13.6	22.6	11.1	-93.0312
22.8	20.9	21.8	21	19.7	17.8	17	20.2	13.6	22.6	11.1	-92.9062
22.8	20.9	21.8	21	19.7	17.8	16.9	20.3	13.6	22.6	11.1	-93.0312
22.8	20.9	21.8	21	19.7	17.8	17	20.3	13.6	22.6	11.1	-92.9062
22.8	20.9	21.8	21	19.7	17.8	17	20.3	13.6	22.6	11.1	-93.0938
22.8	20.9	21.8	21	19.7	17.8	17	20.3	13.6	22.6	11.1	-92.9688
22.8	20.9	21.8	21	19.7	17.8	17	20.3	13.6	22.6	11.1	-93.2188
22.8	20.9	21.8	21	19.7	17.8	17	20.3	13.6	22.6	11.1	-92.9062
22.8	20.9	21.8	21.1	19.7	17.8	17	20.3	13.6	22.6	11.1	-93.0625
22.8	20.9	21.8	21.1	19.7	17.8	17	20.3	13.6	22.6	11.1	-92.9688
22.8	20.9	21.8	21.1	19.7	17.8	17	20.3	13.6	22.6	11.1	-93.125
22.8	20.9	21.8	21.1	19.7	17.8	17	20.3	13.6	22.6	11.1	-93.0625
22.8	20.9	21.8	21.1	19.7	17.8	17	20.3	13.6	22.6	11.1	-93.0938
22.8	20.9	21.8	21.1	19.7	17.9	17	20.3	13.6	22.6	11.1	-93
22.8	20.9	21.8	21.1	19.7	17.8	17	20.3	13.6	22.6	11.1	-92.9375
22.8	20.9	21.8	21.1	19.7	17.9	17	20.3	13.6	22.6	11.1	-92.875
22.8	20.9	21.8	21.1	19.6	17.9	17	20.3	13.6	22.6	11.1	-92.9688
22.8	20.9	21.8	21.1	19.7	17.9	17	20.3	13.6	22.6	11.1	-92.8438
22.8	20.9	21.8	21.1	19.7	17.9	17	20.3	13.6	22.6	11.1	-93
22.8	20.9	21.8	21.1	19.7	17.9	17	20.3	13.6	22.6	11.1	-92.875
22.8	20.9	21.8	21.1	19.7	17.9	17	20.3	13.6	22.6	11.1	-93
22.8	20.9	21.8	21.1	19.7	17.9	17	20.3	13.6	22.6	11.1	-92.7188
22.8	20.9	21.8	21.1	19.7	17.9	17	20.3	13.6	22.6	11.1	-92.75
22.8	20.9	21.8	21.1	19.7	17.9	17	20.3	13.6	22.6	11.1	-92.5
22.8	20.9	21.8	21.1	19.7	17.9	16.9	20.3	13.6	22.6	11.1	-92.5938
22.8	20.9	21.8	21.1	19.7	17.9	17	20.3	13.6	22.6	11.1	-92.625
22.8	20.9	21.8	21.1	19.7	17.9	17	20.3	13.6	22.6	11.1	-92.6875
22.8	20.9	21.8	21.1	19.7	17.9	17	20.3	13.6	22.6	11.1	-92.5312
22.8	20.9	21.8	21.1	19.7	17.9	17	20.4	13.6	22.6	11.1	-92.4688
22.8	21	21.8	21.1	19.7	17.9	17	20.4	13.6	22.6	11.1	-92.5625
22.8	21	21.8	21.1	19.7	17.9	17	20.3	13.6	22.6	11.1	-92.4688
22.8	21	21.8	21.2	19.7	17.9	17	20.4	13.6	22.6	11.1	-92.5
22.8	21	21.8	21.2	19.7	17.9	17	20.3	13.6	22.6	11.1	-92.4062
22.8	21	21.8	21.2	19.7	17.9	17	20.4	13.6	22.6	11.1	-92.625
22.8	21	21.8	21.2	19.7	17.9	17	20.4	13.6	22.6	11.1	-92.5
22.8	21	21.8	21.2	19.7	17.9	17	20.4	13.6	22.6	11.1	-92.25
22.8	21	21.8	21.1	19.6	17.9	17	20.4	13.6	22.6	11.1	-92.5
22.8	21	21.8	21.1	19.7	17.9	17	20.4	13.6	22.6	11	-92.4375
22.8	21	21.8	21.1	19.7	17.9	17	20.4	13.6	22.6	11.1	-92.4688
22.8	21	21.8	21.1	19.7	17.9	17	20.4	13.6	22.6	11.1	-92.1875
22.8	21	21.8	21.1	19.7	17.9	17	20.4	13.6	22.6	11	-92.3125
22.8	20.9	21.8	21.1	19.7	17.9	17	20.4	13.6	22.6	11.1	-92.2188
22.8	21	21.8	21.1	19.7	17.9	17	20.4	13.6	22.6	11	-92.1875
22.8	21	21.8	21.1	19.7	17.9	17	20.4	13.6	22.6	11	-92
22.8	21	21.8	21.1	19.7	17.9	17	20.4	13.6	22.6	11.1	-92
22.8	21	21.8	21.1	19.7	17.8	17	20.4	13.6	22.6	11.1	-92
22.8	20.9	21.8	21.1	19.7	17.9	17	20.4	13.6	22.6	11.1	-92
22.8	20.9	21.9	21.1	19.7	17.9	17	20.4	13.6	22.6	11.1	-92.1562
22.8	20.9	21.8	21.1	19.7	17.9	17	20.4	13.6	22.6	11.1	-92.0938
22.8	20.9	21.9	21.1	19.7	17.9	17	20.4	13.6	22.6	11	-92.4688
22.9	20.9	21.9	21.1	19.7	17.9	17	20.4	13.6	22.6	11	-92.4375
22.9	20.9	21.9	21.1	19.7	17.9	17	20.4	13.7	22.6	11.1	-92.5938
22.9	20.9	21.9	21.1	19.7	17.9	17	20.3	13.7	22.6	11.1	-92.4688
22.9	20.9	21.9	21.1	19.8	17.9	16.9	20.4	13.7	22.6	11.1	-92.5625
22.9	20.9	21.9	21.1	19.8	17.9	17	20.4	13.7	22.6	11.1	-92.5312
22.9	20.9	21.9	21.1	19.8	17.9	17	20.4	13.7	22.6	11.1	-92.4062
22.9	20.9	21.9	21.1	19.7	17.9	17	20.4	13.7	22.6	11.1	-92.4375
22.9	20.9	21.9	21.1	19.8	17.9	17	20.4	13.7	22.6	11.1	-92.3438
22.9	20.9	21.8	21.1	19.8	17.9	17	20.4	13.7	22.6	11.1	-92.3438
22.9	20.9	21.9	21.1	19.7	17.9	17	20.4	13.7	22.6	11.1	-92.2812
22.9	20.9	21.9	21.1	19.8	17.9	17	20.4	13.7	22.6	11.1	-92.25
22.9	20.9	21.9	21.1	19.7	17.9	17	20.4	13.7	22.6	11.1	-92.375
22.9	20.9	21.9	21.1	19.7	17.9	17	20.4	13.7	22.6	11.1	-92.2812
22.9	20.9	21.9	21.1	19.8	17.9	17	20.4	13.7	22.6	11.1	-92.4375
22.9	20.9	21.9	21.1	19.8	17.8	17	20.4	13.7	22.6	11.1	-92.375
22.9	20.9	21.9	21.1	19.8	17.9	17	20.4	13.7	22.6	11.1	-92.5938
22.9	20.9	21.9	21.1	19.8	17.9	17	20.4	13.7	22.6	11.1	-92.4062
22.9	20.9	21.9	21.1	19.8	17.9	17	20.4	13.7	22.6	11.1	-92.4375
22.9	20.9	21.9	21.1	19.8	17.9	17	20.4	13.7	22.6	11.1	-92.25
22.9	20.9	21.9	21.1	19.8	17.9	17	20.4	13.7	22.6	11.1	-92.375
22.9	20.9	21.9	21.1	19.8	17.9	17	20.4	13.7	22.6	11.1	-92.25
22.9	20.9	21.9	21.1	19.8	17.9	17	20.4	13.7	22.6	11.1	-92.3125
22.9	20.9	21.9	21.1	19.8	17.9	17	20.4	13.7	22.6	11.1	-92.1875
22.9	20.9	21.9	21.2	19.8	17.9	17	20.4	13.7	22.6	11.1	-92.2188
22.9	20.9	21.8	21.2	19.8	17.9	17	20.4	13.7	22.6	11.1	-92.2188
22.9	20.9	21.8	21.2	19.8	17.9	17	20.4	13.7	22.6	11.1	-92.25
22.9	20.9	21.9	21.2	19.8	17.9	17	20.4	13.7	22.6	11.1	-92.2188
22.9	20.9	21.9	21.2	19.8	17.9	17	20.4	13.7	22.6	11.1	-92.3125
22.9	20.9	21.8	21.2	19.8	17.9	17	20.4	13.7	22.6	11.1	-92.125
22.9	20.9	21.8	21.2	19.8	17.9	17	20.4	13.7	22.6	11.1	-92.3125
22.9	20.9	21.8	21.2	19.8	17.9	17	20.4	13.7	22.6	11.1	-92.125
22.9	20.9	21.8	21.2	19.8	17.9	17	20.4	13.7	22.6	11	-92.2188
22.9	20.9	21.8	21.2	19.8	17.9	17	20.4	13.7	22.6	11.1	-92.0312
22.9	20.9	21.8	21.2	19.8	17.9	17	20.4	13.7	22.6	11	-92.1562
22.9	20.9	21.8	21.2	19.8	17.9	17	20.4	13.7	22.6	11	-92.0625
22.9	20.9	21.8	21.2	19.8	17.9	17	20.4	13.7	22.6	11	-92.1875
22.9	20.9	21.8	21.2	19.8	17.9	17	20.4	13.7	22.6	11	-92.0938
22.9	20.9	21.8	21.2	19.8	17.9	17	20.4	13.7	22.6	11	-92.125
22.9	20.9	21.8	21.2	19.8	17.9	17	20.4	13.7	22.6	11	-92.125
22.9	20.9	21.8	21.2	19.8	17.9	17	20.4	13.7	22.6	11	-92.0625
22.9	20.9	21.8	21.2	19.8	17.9	17	20.4	13.7	22.6	11	-92.0312
22.9	20.9	21.8	21.2	19.8	17.9	17	20.4	13.7	22.6	11	-92
22.9	20.9	21.8	21.2	19.8	17.9	17	20.4	13.6	22.6	11	-92.1562
22.9	20.9	21.8	21.2	19.8	17.9	17	20.4	13.7	22.6	11	-91.9375
22.9	20.9	21.8	21.2	19.8	17.9	17	20.4	13.7	22.6	11	-91.9375
22.9	20.9	21.8	21.2	19.8	17.9	17	20.4	13.7	22.6	11	-91.9062
22.9	20.9	21.8	21.2	19.8	17.9	17	20.4	13.7	22.6	11	-91.7188
22.9	20.9	21.8	21.2	19.8	17.9	17	20.4	13.7	22.6	11	-91.875
22.9	20.9	21.8	21.2	19.8	17.9	17	20.4	13.7	22.6	11	-91.7188
22.9	20.9	21.8	21.2	19.8	17.9	17	20.4	13.7	22.6	11	-91.8438
22.9	20.9	21.8	21.2	19.8	17.9	17	20.4	13.7	22.6	11	-91.7188
22.9	20.9	21.8	21.2	19.8	17.9	17	20.4	13.7	22.6	11	-91.8438
22.9	20.9	21.8	21.2	19.8	17.9	17	20.4	13.7	22.6	11	-91.7812
22.9	20.9	21.8	21.2	19.8	17.9	17	20.4	13.7	22.6	11	-91.75
22.9	20.9	21.8	21.1	19.8	17.9	17	20.4	13.7	22.6	11	-91.7812
22.9	20.9	21.8	21.1	19.8	17.9	17	20.4	13.7	22.6	11	-91.875
22.9	20.9	21.8	21.1	19.8	17.9	17	20.4	13.7	22.6	11	-91.9688
22.9	20.9	21.8	21.1	19.8	17.9	17	20.4	13.7	22.6	11	-91.7812
22.9	20.9	21.8	21.1	19.8	17.9	17	20.4	13.7	22.6	11	-91.9375
22.9	20.9	21.8	21.1	19.8	17.9	17	20.4	13.7	22.6	11	-91.75
22.9	20.9	21.8	21.1	19.8	17.9	17	20.4	13.7	22.6	11	-91.8438
22.9	20.9	21.8	21.1	19.8	17.9	17	20.4	13.7	22.6	11	-91.6562
22.9	20.9	21.8	21.1	19.8	17.9	17	20.4	13.7	22.6	11	-91.8125
22.9	20.9	21.8	21.1	19.8	17.9	17	20.4	13.7	22.6	11	-91.6875
22.9	20.9	21.8	21.1	19.8	17.9	17.1	20.4	13.7	22.6	11	-91.6875
22.9	20.9	21.8	21.1	19.8	17.9	17.1	20.4	13.7	22.6	11	-91.8125
22.9	20.9	21.8	21.1	19.8	17.9	17.1	20.4	13.7	22.6	11	-91.6875
22.9	20.9	21.8	21.1	19.8	17.9	17.1	20.4	13.7	22.6	11	-91.8438
22.9	20.9	21.8	21.1	19.8	17.9	17.1	20.4	13.7	22.6	11	-91.75
22.9	20.9	21.8	21.1	19.8	17.9	17	20.4	13.7	22.6	11	-91.7188
22.9	20.9	21.8	21.1	19.8	17.9	17.1	20.4	13.7	22.6	11	-91.7812
22.9	20.9	21.8	21.1	19.8	17.9	17.1	20.4	13.7	22.6	11	-91.7188
22.9	20.9	21.8	21.1	19.8	17.9	17.1	20.4	13.7	22.6	11	-91.8438
22.9	20.9	21.8	21.1	19.9	17.9	17.1	20.4	13.7	22.6	11	-91.7188
22.9	20.9	21.8	21.1	19.9	17.9	17.1	20.5	13.7	22.6	11	-91.875
22.9	20.9	21.8	21.1	19.9	17.9	17.1	20.4	13.7	22.6	11	-91.6562
22.9	20.9	21.8	21.1	19.8	17.9	17.1	20.4	13.7	22.6	11	-91.875
22.9	20.9	21.8	21.1	19.9	17.9	17.1	20.4	13.7	22.6	11	-91.75
22.9	20.9	21.8	21.1	19.8	17.9	17.1	20.5	13.7	22.6	11	-91.9688
22.9	20.9	21.8	21.1	19.8	17.9	17.1	20.5	13.7	22.6	11	-91.7812
22.9	20.9	21.8	21.1	19.8	17.9	17.1	20.5	13.7	22.6	11	-91.7812
22.9	20.9	21.8	21.1	19.8	17.9	17.1	20.5	13.7	22.6	11	-91.625
22.9	20.9	21.8	21.1	19.8	17.9	17.1	20.5	13.7	22.6	11	-91.7812
22.9	20.9	21.8	21.1	19.8	17.9	17.1	20.5	13.7	22.6	11	-91.8125
22.9	20.9	21.8	21.1	19.8	17.9	17.1	20.5	13.7	22.6	11	-91.7812
22.9	20.9	21.8	21.1	19.8	17.9	17.1	20.5	13.7	22.6	11	-91.6875
22.9	20.9	21.8	21.1	19.8	17.9	17.1	20.5	13.7	22.6	11	-91.8125
22.9	20.9	21.8	21.1	19.8	17.9	17.1	20.5	13.7	22.6	11	-91.6875
22.9	20.9	21.8	21.1	19.8	17.9	17.1	20.5	13.7	22.6	11	-91.7812
22.9	20.9	21.8	21.2	19.8	17.9	17.1	20.5	13.7	22.6	11	-91.5312
22.9	20.9	21.8	21.2	19.8	17.9	17.1	20.5	13.7	22.6	11	-91.75
22.9	20.9	21.9	21.2	19.8	17.9	17.1	20.5	13.7	22.6	11	-91.5625
22.9	21	21.9	21.2	19.8	17.9	17.1	20.5	13.7	22.6	11	-91.625
22.9	21	21.9	21.2	19.8	17.9	17.1	20.5	13.7	22.6	11	-91.4688
22.9	21	21.9	21.2	19.8	17.9	17.1	20.5	13.7	22.6	11	-91.625
22.9	21	21.9	21.2	19.8	17.9	17.1	20.5	13.7	22.6	11	-91.5312
22.9	21	21.9	21.2	19.8	17.9	17.1	20.5	13.7	22.6	11	-91.7188
22.9	21	21.9	21.2	19.8	17.9	17.1	20.5	13.7	22.6	11	-91.6875
22.9	21	21.9	21.2	19.8	17.9	17	20.5	13.7	22.6	11	-91.75
22.9	21	21.9	21.2	19.8	17.9	17.1	20.5	13.7	22.6	11	-91.7188
22.9	21	21.9	21.2	19.8	17.9	17.1	20.5	13.7	22.6	11	-91.625
22.9	21	21.9	21.2	19.8	17.9	17.1	20.5	13.7	22.6	11	-91.625
22.9	21	21.9	21.2	19.8	17.9	17.1	20.5	13.7	22.6	11	-91.4375
22.9	21	21.9	21.2	19.8	17.9	17.1	20.5	13.7	22.6	11	-91.5625
22.9	21	21.9	21.2	19.8	17.9	17.1	20.5	13.6	22.6	11	-91.4375
22.9	21	21.9	21.2	19.8	17.9	17.1	20.5	13.6	22.6	11	-91.4375
22.9	21	21.9	21.2	19.8	17.9	17.1	20.5	13.6	22.6	11	-91.5312
22.9	21	21.9	21.2	19.8	17.9	17.1	20.5	13.7	22.6	11	-91.3438
22.9	21	21.9	21.2	19.8	17.9	17	20.5	13.7	22.6	11	-91.5
22.9	21	21.9	21.2	19.8	17.9	17.1	20.5	13.7	22.6	11	-91.3438
22.9	21	21.9	21.2	19.8	17.9	17.1	20.5	13.7	22.6	11	-91.375
22.9	21	21.9	21.2	19.8	17.9	17.1	20.5	13.7	22.6	11	-91.3125
22.9	21	21.9	21.2	19.8	17.9	17.1	20.5	13.7	22.6	11	-91.4062
22.9	21	21.9	21.2	19.8	17.9	17.1	20.5	13.7	22.6	11	-91.1562
22.9	21	21.9	21.2	19.8	17.9	17.1	20.5	13.7	22.6	11	-91.1875
22.9	21	21.9	21.2	19.8	17.9	17.1	20.5	13.7	22.6	11	-91.2812
22.9	21	21.9	21.2	19.8	17.9	17.1	20.4	13.7	22.6	11	-91.2812
22.9	21	21.9	21.2	19.8	17.9	17.1	20.5	13.7	22.7	11	-91.2812
22.9	21	21.9	21.2	19.8	17.9	17.1	20.5	13.7	22.7	11	-91.1562
22.9	21	21.9	21.2	19.8	17.9	17.1	20.5	13.7	22.7	11	-91.3438
22.9	21	21.9	21.2	19.8	17.9	17.1	20.5	13.7	22.7	11	-91.1875
22.9	21	21.9	21.2	19.8	17.9	17.1	20.5	13.7	22.7	11	-91.2812
22.9	21	21.9	21.2	19.8	17.9	17.1	20.5	13.7	22.7	11	-91.0938
22.9	21	21.9	21.2	19.8	17.9	17.1	20.5	13.7	22.7	11	-91.3438
22.9	21	21.9	21.2	19.8	17.9	17.1	20.5	13.7	22.7	11	-91.1562
22.9	21	21.9	21.2	19.9	17.9	17.1	20.5	13.7	22.7	11	-91.1562
22.9	21	21.9	21.2	19.8	17.9	17.1	20.5	13.7	22.7	11	-91.1875
23	21	21.9	21.2	19.8	17.9	17.1	20.5	13.7	22.7	11	-91.0625
23	21	21.9	21.2	19.8	18	17.1	20.5	13.7	22.7	11	-91
23	21	21.9	21.2	19.8	18	17.1	20.5	13.7	22.7	11	-91
23	21	21.9	21.1	19.8	18	17.1	20.5	13.7	22.7	11	-91.0312
23	21	21.9	21.2	19.8	18	17.1	20.5	13.7	22.6	11	-91.0938
23	21	21.9	21.2	19.8	18	17.1	20.5	13.7	22.7	11	-90.875
22.9	21	21.9	21.2	19.8	18	17.1	20.5	13.7	22.6	11	-91.0625
23	21	21.9	21.2	19.8	18	17.1	20.5	13.7	22.6	11	-90.9062
22.9	21	21.9	21.2	19.8	18	17.1	20.5	13.7	22.6	11	-91.0312
22.9	21	21.9	21.2	19.8	18	17.1	20.5	13.7	22.6	11	-90.8438
22.9	21	21.9	21.2	19.8	17.9	17.1	20.5	13.7	22.6	11	-90.9375
22.9	21	21.9	21.2	19.8	18	17.1	20.5	13.7	22.6	11	-90.8125
22.9	21	21.9	21.2	19.8	17.9	17.1	20.5	13.7	22.6	11	-90.9375
22.9	21	21.9	21.2	19.8	18	17.1	20.5	13.7	22.6	11	-90.8125
23	21	21.9	21.2	19.8	18	17.1	20.5	13.7	22.6	11	-90.9375
22.9	21	21.9	21.2	19.8	18	17.1	20.5	13.7	22.6	11	-90.875
22.9	21	21.9	21.2	19.8	18	17.1	20.5	13.7	22.6	11	-90.875
22.9	21	21.9	21.2	19.8	18	17.1	20.5	13.7	22.6	11	-90.7812
22.9	21	21.9	21.2	19.8	18	17.1	20.5	13.7	22.6	11	-90.7812
22.9	21	21.9	21.2	19.8	18	17.1	20.5	13.7	22.6	11	-90.7188
22.9	21	21.9	21.2	19.8	17.9	17.1	20.5	13.7	22.6	11	-90.8438
23	21	21.9	21.2	19.8	17.9	17.1	20.5	13.7	22.6	11	-90.5625
23	21	21.9	21.2	19.9	17.9	17.1	20.5	13.7	22.6	11	-90.7188
23	21	21.9	21.2	19.9	18	17.1	20.5	13.7	22.6	11	-90.5938
23	21	21.9	21.2	19.9	18	17.1	20.5	13.7	22.6	11	-90.75
23	21	21.9	21.2	19.9	18	17.1	20.5	13.7	22.6	11	-90.5312
23	21	21.9	21.2	19.9	18	17.1	20.5	13.7	22.6	11	-90.6875
23	21	21.9	21.2	19.9	18	17.1	20.5	13.7	22.6	11	-90.625
23	21	21.9	21.3	19.9	18	17	20.5	13.7	22.6	11	-90.6562
23	21	21.9	21.2	19.9	17.9	17.1	20.5	13.7	22.6	11	-90.6875
23	21	21.9	21.2	19.8	18	17.1	20.5	13.7	22.6	11	-90.8438
23	21	21.9	21.2	19.9	18	17.1	20.5	13.7	22.6	11	-90.8125
23	21	21.9	21.2	19.9	18	17.1	20.5	13.7	22.6	11	-90.6875
23	21	21.9	21.2	19.9	18	17.1	20.5	13.7	22.6	11	-90.5938
23	21	21.9	21.2	19.9	18	17.1	20.5	13.7	22.6	11	-90.5
23	21	21.9	21.2	19.9	18	17.1	20.5	13.7	22.6	11	-90.5312
23	21	21.9	21.2	19.9	18	17.1	20.5	13.7	22.6	11	-90.4062
23	21	21.9	21.2	19.9	18	17	20.5	13.7	22.6	11	-90.5
23	21	21.9	21.2	19.9	18	17.1	20.5	13.7	22.6	11	-90.2812
23	21	21.9	21.2	19.9	18	17.1	20.5	13.7	22.6	11	-90.2188
22.9	21	21.9	21.2	19.9	18	17.1	20.5	13.7	22.6	11	-90.4688
23	21	21.9	21.2	19.9	18	17.1	20.5	13.7	22.6	11	-90.3438
23	21	21.9	21.2	19.9	18	17.1	20.5	13.7	22.6	11	-90.4688
23	21	21.9	21.2	19.9	18	17.1	20.5	13.7	22.6	11	-90.375
23	21	21.9	21.2	19.9	18	17.1	20.5	13.7	22.6	11	-90.4688
23	21	21.9	21.2	19.9	18	17.1	20.5	13.7	22.6	11	-90.375
22.9	21	21.9	21.2	19.9	18	17.1	20.5	13.7	22.6	11	-90.4062
22.9	21	21.9	21.2	19.9	18	17.1	20.5	13.7	22.6	11	-90.375
22.9	21	21.9	21.2	19.9	18	17.1	20.5	13.7	22.6	11	-90.375
22.9	20.9	21.9	21.2	19.9	18	17.1	20.5	13.7	22.6	11	-90.375
22.9	20.9	21.9	21.2	19.9	18	17.1	20.5	13.7	22.6	11	-90.2188
22.9	20.9	21.9	21.2	19.9	18	17.1	20.5	13.7	22.6	11	-90.25
23	20.9	21.9	21.2	19.9	18	17.1	20.5	13.7	22.6	11	-89.9062
22.9	20.9	21.9	21.2	19.9	18	17.1	20.5	13.7	22.6	11	-89.9375
22.9	20.9	21.9	21.2	19.9	18	17.1	20.6	13.7	22.6	11	-89.7812
22.9	20.9	21.9	21.2	19.9	18	17.1	20.5	13.7	22.6	11	-89.7812
22.9	20.9	21.9	21.2	19.9	18	17.1	20.5	13.7	22.6	11	-89.5312
22.9	20.9	21.9	21.2	19.9	18	17.1	20.5	13.7	22.6	11	-89.6562
22.9	20.9	21.9	21.2	19.9	18	17.1	20.6	13.7	22.6	11	-89.5312
23	20.9	21.9	21.1	19.9	18	17.1	20.6	13.7	22.6	11	-89.4375
23	20.9	21.9	21.2	19.9	18	17.1	20.6	13.7	22.6	11	-89.3438
23	20.9	21.9	21.2	19.9	18	17.1	20.6	13.7	22.6	10.9	-89.25
23	20.9	21.9	21.2	19.9	18	17.1	20.6	13.7	22.6	11	-89.2812
23	20.9	21.9	21.2	19.9	18	17.1	20.6	13.7	22.6	10.9	-89.3125
23	20.9	21.9	21.2	19.9	18	17.1	20.6	13.7	22.6	11	-89.1562
23	20.9	21.9	21.2	19.9	18	17.1	20.6	13.7	22.6	11	-89.1562
23	20.9	21.9	21.2	19.9	18	17.1	20.6	13.7	22.6	11	-89.0312
23	20.9	21.9	21.2	19.9	18	17.1	20.6	13.7	22.6	11	-89.1562
23	20.9	21.9	21.2	19.9	18	17.1	20.6	13.7	22.6	11	-88.9688
23	20.9	21.9	21.2	19.9	18	17.1	20.6	13.7	22.6	10.9	-89.1875
23	20.9	21.9	21.2	19.9	18	17.1	20.6	13.7	22.6	10.9	-89
23	20.9	21.9	21.2	19.9	18	17.1	20.6	13.7	22.6	10.9	-89.0625
23	20.9	21.9	21.2	19.9	18	17.1	20.6	13.7	22.6	10.9	-88.875
23	20.9	21.9	21.2	19.9	18	17.1	20.5	13.7	22.6	10.9	-88.9375
23	21	21.9	21.2	19.9	18	17.1	20.6	13.7	22.6	10.9	-88.75
23	21	21.9	21.2	19.9	18	17.1	20.6	13.7	22.6	10.9	-88.8125
23	20.9	21.9	21.2	19.9	18	17.1	20.6	13.7	22.6	10.9	-88.6875
23	20.9	21.9	21.2	19.9	18	17.1	20.6	13.7	22.6	10.9	-88.5938
23	20.9	21.9	21.2	19.9	18	17.1	20.6	13.7	22.6	10.9	-88.7188
23	20.9	21.9	21.2	19.9	18	17.1	20.6	13.7	22.6	10.9	-88.6875
23	20.9	21.9	21.2	19.9	18	17.1	20.6	13.7	22.6	10.9	-88.5
23	21	21.9	21.2	19.9	18	17.1	20.6	13.7	22.6	10.9	-88.5938
23	21	21.9	21.2	19.9	18	17.1	20.6	13.7	22.6	10.9	-88.4375
23	20.9	21.9	21.2	19.9	18	17.1	20.5	13.7	22.6	10.9	-88.625
23	20.9	21.9	21.2	19.9	18	17	20.6	13.7	22.6	10.9	-88.4375
23	21	21.9	21.2	19.9	18	17.1	20.6	13.7	22.6	10.9	-88.5625
23	21	21.9	21.3	19.9	18	17.1	20.6	13.7	22.6	10.9	-88.4375
23	21	21.9	21.3	19.9	18	17.1	20.6	13.7	22.6	10.9	-88.4688
23	21	21.9	21.3	19.9	18	17.1	20.6	13.7	22.6	10.9	-88.375
23	21	21.9	21.3	19.9	18	17.1	20.6	13.7	22.6	10.9	-88.5312
23	21	21.9	21.3	19.9	18	17.1	20.6	13.7	22.6	10.9	-88.4062
23	21	21.9	21.3	19.9	18	17.1	20.6	13.7	22.6	10.9	-88.3438
23	21	21.9	21.3	19.9	18	17.1	20.6	13.7	22.6	10.9	-88.2812
23	21	21.9	21.3	19.9	18	17.1	20.6	13.7	22.6	10.9	-88.1875
23	21	21.9	21.3	19.9	18	17.1	20.6	13.7	22.6	10.9	-88.1875
23	21	21.8	21.3	19.9	18	17.1	20.6	13.7	22.6	10.9	-88.1875
23	20.9	21.8	21.2	19.9	18	17.1	20.6	13.7	22.6	10.9	-88.4375
23	20.9	21.8	21.3	19.9	18	17.1	20.6	13.7	22.6	10.9	-88.25
23	20.9	21.8	21.3	19.9	18	17.1	20.6	13.7	22.6	10.9	-88.4688
23	20.9	21.8	21.2	19.9	18	17.1	20.6	13.7	22.6	10.9	-88.4688
23	20.9	21.8	21.3	19.9	18	17.1	20.6	13.7	22.6	10.9	-88.125
23	20.9	21.8	21.3	19.9	18	17.1	20.6	13.7	22.6	10.9	-88.4062
23	21	21.8	21.3	19.9	18	17.1	20.6	13.7	22.6	10.9	-88.2812
23	21	21.8	21.3	19.9	18	17.1	20.6	13.7	22.6	10.9	-88.25
23	20.9	21.8	21.3	19.9	18	17.1	20.6	13.7	22.6	10.9	-88.1562
23	20.9	21.8	21.3	19.9	18	17.1	20.6	13.7	22.6	10.9	-88.1875
23	20.9	21.8	21.3	19.9	18	17.1	20.6	13.7	22.6	10.9	-88.1875
23	20.9	21.8	21.3	19.9	18	17.1	20.6	13.7	22.6	10.9	-88.1562
23	20.9	21.8	21.3	19.9	18	17.1	20.6	13.7	22.6	10.9	-88.1562
23	20.9	21.8	21.3	19.9	18	17.1	20.6	13.7	22.6	10.9	-88.2188
23	20.9	21.8	21.3	19.9	18	17.1	20.6	13.7	22.6	10.9	-88.3125
23	20.9	21.8	21.3	19.9	18	17.1	20.6	13.7	22.6	10.9	-88.125
23	20.9	21.8	21.3	19.9	18	17.1	20.6	13.7	22.6	10.9	-88.2188
23	20.9	21.8	21.3	19.9	18	17.1	20.5	13.7	22.6	10.9	-87.9688
23	20.9	21.8	21.3	19.9	18	17.1	20.6	13.7	22.6	10.9	-88.0625
23	20.9	21.8	21.3	19.9	18	17.1	20.6	13.7	22.6	10.9	-87.9062
23	20.9	21.9	21.3	19.9	18	17.1	20.6	13.7	22.6	10.9	-87.9375
23	20.9	21.9	21.3	19.9	18	17.1	20.6	13.7	22.6	10.9	-87.7188
23	20.9	21.9	21.3	19.9	18	17.1	20.6	13.7	22.6	10.9	-87.8125
23	21	21.8	21.3	19.9	18	17.1	20.6	13.7	22.6	10.9	-87.7812
23	21	21.9	21.3	19.9	18	17.1	20.6	13.7	22.6	10.9	-87.5625
23	20.9	21.9	21.3	19.9	18	17.1	20.6	13.7	22.6	10.9	-87.625
23	20.9	21.9	21.3	19.9	18	17.1	20.6	13.7	22.6	10.9	-87.5312
23	20.9	21.9	21.3	19.9	18	17.1	20.6	13.7	22.6	10.9	-87.375
23	21	21.9	21.3	19.9	18	17.1	20.6	13.7	22.6	10.9	-87.5312
23	21	21.9	21.3	19.9	18	17.1	20.6	13.7	22.6	10.9	-87.4375
23	21	21.9	21.3	19.9	18	17.1	20.6	13.7	22.6	10.9	-87.5625
23	21	21.9	21.3	19.9	18	17.1	20.6	13.7	22.6	10.9	-87.4062
23	21	21.9	21.3	19.9	18	17.1	20.6	13.7	22.6	10.9	-87.5312
23	21	21.9	21.3	19.9	18	17.1	20.6	13.7	22.6	10.9	-87.5
23	21	21.9	21.3	19.9	18	17.1	20.6	13.7	22.6	10.9	-87.5625
23	21	21.9	21.3	19.9	18	17.1	20.6	13.7	22.6	10.9	-87.375
23	21	21.9	21.3	19.9	18	17.1	20.6	13.7	22.6	10.9	-87.3438
23	21	22	21.3	19.9	18	17.1	20.6	13.7	22.6	10.9	-87
23	21	22	21.3	19.9	18	17.1	20.6	13.7	22.6	10.9	-87
23	21	22	21.3	19.9	18	17.1	20.6	13.7	22.6	10.9	-86.9375
23	21	22	21.3	19.9	18	17.1	20.6	13.7	22.6	10.9	-86.8438
23	21	22	21.3	19.9	18	17.1	20.6	13.7	22.6	10.9	-86.875
23	21.1	22	21.3	19.9	18	17.1	20.6	13.7	22.6	10.9	-87
23	21.1	22	21.3	19.9	18	17.1	20.6	13.7	22.6	10.9	-87.0938
23	21.1	22	21.3	19.9	18	17.1	20.6	13.7	22.6	10.9	-87.2812
23	21.1	22	21.3	19.9	18	17.2	20.6	13.7	22.6	10.9	-87.1875
23	21.1	22	21.3	19.9	18	17.2	20.6	13.7	22.6	10.9	-87.375
23	21.1	22	21.3	19.9	18	17.1	20.6	13.7	22.6	10.9	-87.2188
23	21.1	22	21.3	19.9	18	17.2	20.6	13.7	22.6	10.9	-87.375
23	21.1	22	21.4	19.9	18	17.2	20.6	13.7	22.6	10.9	-87.125
23	21.1	22	21.4	19.9	18	17.1	20.6	13.7	22.6	10.9	-87.3125
23	21.1	22	21.4	19.9	18	17.2	20.6	13.7	22.6	10.9	-87.1875
23	21.1	22	21.4	19.9	18	17.2	20.6	13.7	22.6	10.9	-87.2188
23.1	21.1	22	21.4	19.9	18	17.2	20.6	13.7	22.6	10.9	-87.0938
23.1	21.1	22	21.4	19.9	18	17.2	20.6	13.7	22.6	10.9	-87.2188
23.1	21.1	22	21.4	19.9	18	17.2	20.6	13.7	22.6	10.9	-87.0938
23.1	21.1	22	21.4	19.9	18	17.2	20.6	13.7	22.6	10.9	-87.125
23.1	21.1	22	21.4	19.9	18	17.2	20.6	13.7	22.6	10.9	-87.1875
23.1	21.1	22	21.4	19.9	18	17.2	20.6	13.7	22.6	10.9	-87.0625
23.1	21.1	22	21.4	19.9	18	17.2	20.6	13.7	22.6	10.9	-87.2188
23.1	21.1	22	21.4	19.9	18	17.2	20.6	13.7	22.6	10.9	-87.125
23.1	21.1	22	21.4	19.9	18	17.2	20.6	13.7	22.6	10.9	-87.2812
23.1	21.1	22	21.4	20	18	17.2	20.6	13.7	22.6	10.9	-87.1562
23.1	21.1	22	21.4	19.9	18	17.2	20.6	13.7	22.6	10.9	-87.25
23.1	21.1	22	21.4	20	18	17.2	20.6	13.7	22.6	10.9	-87.2188
23.1	21.1	22	21.4	20	18	17.2	20.6	13.7	22.6	10.9	-87.0625
23.1	21.1	22	21.4	20	18	17.2	20.6	13.7	22.6	10.9	-87.125
23.1	21.1	22	21.4	20	18	17.2	20.6	13.7	22.6	10.9	-86.9375
23.1	21.1	22	21.4	20	18	17.2	20.6	13.7	22.6	10.9	-87.0938
23.1	21.1	22	21.4	20	18	17.2	20.6	13.7	22.6	10.9	-87.0938
23.1	21.1	22	21.4	20	18	17.2	20.6	13.7	22.6	10.9	-87.1875
23.1	21.1	22	21.4	20	18	17.1	20.6	13.7	22.6	10.9	-87
23.2	21.1	22	21.4	20	18	17.2	20.6	13.7	22.7	10.9	-86.9688
23.1	21.1	22	21.4	20	18	17.2	20.6	13.7	22.7	10.9	-87.0625
23.1	21.1	22	21.4	20	18	17.2	20.6	13.7	22.7	10.9	-86.875
23.1	21.1	22	21.4	20	18	17.2	20.6	13.7	22.7	10.9	-87
23.1	21.1	22	21.4	20	18	17.2	20.6	13.7	22.7	10.9	-86.8438
23.1	21.1	22	21.4	20	18	17.2	20.6	13.7	22.7	10.9	-86.9062
23.2	21.1	22	21.4	20	18	17.2	20.6	13.7	22.7	10.9	-86.8438
23.2	21.1	22	21.4	20	18	17.2	20.6	13.7	22.7	10.9	-87.0312
23.2	21.1	22	21.4	20	18	17.2	20.6	13.7	22.7	10.9	-86.8125
23.2	21.1	22	21.4	20	18	17.2	20.6	13.7	22.6	10.9	-86.875
23.2	21.1	22	21.4	20	18	17.2	20.6	13.7	22.6	10.9	-86.625
23.2	21.1	22	21.4	20	18	17.2	20.6	13.7	22.6	10.9	-86.8125
23.2	21.1	22	21.4	19.9	18	17.2	20.6	13.7	22.6	10.9	-86.7812
23.2	21.1	22	21.4	20	18	17.2	20.6	13.7	22.6	10.9	-86.7188
23.2	21.1	22	21.4	20	18	17.2	20.6	13.7	22.6	10.9	-86.6875
23.2	21.1	22	21.4	20	18	17.2	20.6	13.7	22.6	10.9	-86.6562
23.2	21.1	22	21.4	19.9	18	17.2	20.6	13.7	22.6	10.9	-86.6562
23.1	21.1	22	21.4	20	18	17.2	20.6	13.7	22.6	10.9	-86.7188
23.2	21.1	22	21.4	20	18	17.2	20.6	13.7	22.6	10.9	-86.5312
23.1	21.1	22	21.4	20	18	17.1	20.6	13.7	22.6	10.9	-86.7188
23.2	21.1	22	21.4	20	18	17.2	20.6	13.7	22.6	10.9	-86.5938
23.1	21.1	22	21.4	19.9	18	17.2	20.6	13.7	22.6	10.9	-86.7188
23.1	21.1	22	21.4	19.9	18	17.2	20.6	13.7	22.6	10.9	-86.4688
23.1	21.1	22	21.4	19.9	18	17.2	20.6	13.7	22.6	10.9	-86.6562
23.1	21.1	22	21.4	19.9	18	17.2	20.6	13.7	22.6	10.9	-86.4375
23.1	21.1	22	21.4	19.9	18	17.2	20.6	13.7	22.6	10.9	-86.5312
23.1	21.1	22	21.4	19.9	18	17.2	20.6	13.7	22.6	10.9	-86.4375
23.1	21.1	22	21.4	19.9	18	17.2	20.6	13.7	22.6	10.9	-86.4688
23.1	21.1	22	21.4	19.9	18	17.2	20.6	13.7	22.6	10.9	-86.4688
23.1	21.1	22	21.4	19.9	18	17.2	20.6	13.7	22.6	10.9	-86.4688
23.1	21.1	22	21.4	19.9	18	17.2	20.6	13.7	22.6	10.9	-86.375
23.1	21.1	22	21.4	19.9	18	17.2	20.6	13.7	22.6	10.9	-86.375
23.1	21.1	22	21.4	20	18	17.2	20.6	13.7	22.6	10.9	-86.375
23.1	21.1	22	21.4	20	18	17.2	20.6	13.7	22.6	10.9	-86.4062
23.1	21.1	22	21.4	20	18	17.2	20.6	13.7	22.6	10.9	-86.2812
23.1	21.1	22	21.4	20	18	17.2	20.6	13.7	22.6	10.9	-86.5312
23.1	21.1	22	21.4	20	18	17.2	20.6	13.7	22.6	10.9	-86.375
23.2	21.1	22	21.4	20	18	17.2	20.6	13.7	22.6	10.9	-86.5312
23.2	21.1	22	21.4	20	18	17.2	20.6	13.7	22.6	10.9	-86.4062
23.2	21.1	22	21.4	20	18	17.2	20.6	13.7	22.6	10.9	-86.4375
23.2	21.1	22	21.3	19.9	18.1	17.2	20.6	13.7	22.6	10.9	-86.3125
23.2	21.1	22	21.3	20	18.1	17.2	20.6	13.7	22.6	10.9	-86.4688
23.2	21.1	22	21.3	20	18.1	17.2	20.6	13.7	22.6	10.9	-86.375
23.2	21.1	22	21.3	20	18.1	17.2	20.6	13.7	22.6	10.9	-86.4062
23.2	21.1	22	21.3	20	18.1	17.2	20.6	13.7	22.6	10.9	-86.375
23.2	21.1	22	21.3	20	18.1	17.2	20.6	13.7	22.6	10.8	-86.2812
23.2	21.1	22	21.3	20	18.1	17.2	20.6	13.7	22.6	10.9	-86.3125
23.2	21.1	22	21.3	20	18.1	17.2	20.6	13.7	22.6	10.9	-86.2812
23.2	21.1	22	21.4	20	18.1	17.2	20.6	13.7	22.6	10.9	-86.4375
23.2	21.1	22	21.4	20	18.1	17.2	20.6	13.7	22.6	10.9	-86.2188
23.2	21.1	22	21.4	20	18.1	17.2	20.6	13.7	22.6	10.9	-86.4688
23.2	21.1	22	21.4	20	18.1	17.2	20.7	13.7	22.6	10.9	-86.4062
23.2	21.1	22	21.4	20	18.1	17.2	20.7	13.7	22.6	10.9	-86.375
23.2	21.1	22	21.4	20	18.1	17.2	20.7	13.7	22.6	10.9	-86.5
23.2	21.1	22	21.4	20	18.1	17.2	20.6	13.7	22.6	10.9	-86.3438
23.2	21.1	22	21.4	20	18.1	17.2	20.7	13.7	22.6	10.9	-86.5
23.2	21.1	22	21.4	20	18.1	17.2	20.7	13.7	22.6	10.9	-86.3438
23.2	21.1	22.1	21.4	20	18.1	17.2	20.7	13.7	22.6	10.9	-86.3438
23.2	21.2	22.1	21.4	20	18	17.2	20.7	13.7	22.6	10.9	-86.3125
23.2	21.2	22.1	21.4	19.9	18.1	17.2	20.7	13.7	22.6	10.9	-86.375
23.2	21.2	22.1	21.4	20	18.1	17.2	20.7	13.7	22.6	10.9	-86.375
23.2	21.2	22.1	21.4	20	18.1	17.2	20.7	13.7	22.6	10.9	-86.25
23.2	21.2	22.1	21.4	20	18.1	17.2	20.7	13.7	22.6	10.9	-86.3438
23.2	21.2	22.1	21.4	20	18.1	17.2	20.7	13.7	22.6	10.9	-86.25
23.2	21.2	22.1	21.4	20	18.1	17.2	20.7	13.7	22.6	10.9	-86.375
23.2	21.2	22.1	21.4	20	18.1	17.2	20.6	13.7	22.6	10.9	-86.1875
23.2	21.2	22.1	21.4	20	18.1	17.2	20.7	13.7	22.6	10.9	-86.375
23.2	21.2	22.1	21.4	20	18.1	17.2	20.7	13.7	22.6	10.9	-86.2188
23.2	21.2	22.1	21.4	20	18.1	17.2	20.7	13.7	22.6	10.9	-86.3438
23.2	21.2	22.1	21.4	20	18.1	17.2	20.7	13.7	22.7	10.9	-86.1562
23.2	21.2	22.1	21.4	20	18.1	17.2	20.7	13.7	22.7	10.9	-86.2812
23.2	21.2	22.1	21.4	20	18.1	17.2	20.7	13.7	22.6	10.9	-86.2188
23.2	21.2	22.1	21.4	20	18.1	17.2	20.7	13.7	22.7	10.9	-86.25
23.2	21.2	22.1	21.4	20	18.1	17.2	20.7	13.8	22.7	10.9	-86.25
23.2	21.2	22.1	21.4	20	18.1	17.2	20.7	13.8	22.7	10.9	-86.1562
23.2	21.2	22.1	21.4	20	18.1	17.2	20.7	13.8	22.7	10.9	-86.0938
23.2	21.2	22.1	21.4	20	18.1	17.2	20.7	13.7	22.7	10.9	-86.0938
23.2	21.2	22.1	21.4	20	18.1	17.2	20.7	13.7	22.7	10.9	-86.0312
23.2	21.2	22.1	21.4	20	18.1	17.2	20.7	13.7	22.7	10.9	-86.125
23.2	21.2	22.1	21.4	20	18.1	17.2	20.7	13.7	22.7	10.9	-85.9688
23.2	21.2	22.1	21.4	20	18.1	17.2	20.7	13.7	22.7	10.9	-86.1875
23.2	21.2	22.1	21.4	20	18.1	17.2	20.7	13.7	22.7	10.9	-86.0625
23.2	21.2	22.1	21.4	20	18.1	17.2	20.7	13.7	22.7	10.9	-86.125
23.2	21.2	22.1	21.4	20	18.1	17.2	20.6	13.7	22.7	10.9	-85.875
23.2	21.2	22.1	21.4	20	18.1	17.2	20.7	13.7	22.7	10.9	-86.0312
23.2	21.2	22.1	21.4	20	18.1	17.2	20.7	13.7	22.7	10.9	-85.875
23.2	21.2	22.1	21.4	20	18.1	17.2	20.7	13.7	22.7	10.9	-85.875
23.2	21.2	22.1	21.4	19.9	18.1	17.2	20.7	13.7	22.7	10.9	-85.75
23.2	21.2	22.1	21.4	20	18.1	17.2	20.7	13.7	22.7	10.9	-85.7812
23.2	21.2	22.1	21.4	20	18.1	17.2	20.7	13.7	22.7	10.9	-85.75
23.2	21.2	22.1	21.4	20	18.1	17.2	20.7	13.7	22.7	10.9	-85.7188
23.2	21.2	22.1	21.4	20	18.1	17.2	20.7	13.7	22.7	10.9	-85.75
23.2	21.2	22.1	21.4	20	18.1	17.2	20.7	13.7	22.6	10.9	-85.7812
23.2	21.2	22.1	21.4	20	18.1	17.2	20.6	13.7	22.7	10.9	-85.6875
23.2	21.2	22.1	21.4	20	18.1	17.2	20.7	13.7	22.7	10.9	-85.8125
23.2	21.2	22.1	21.4	20	18	17.2	20.7	13.7	22.7	10.9	-85.6875
23.2	21.2	22.1	21.4	20	18.1	17.2	20.7	13.7	22.7	10.9	-85.9062
23.2	21.2	22.1	21.4	20	18.1	17.2	20.7	13.7	22.7	10.9	-85.75
23.2	21.2	22.1	21.4	20	18.1	17.2	20.7	13.7	22.7	10.9	-85.9062
23.2	21.2	22.1	21.4	20	18.1	17.2	20.7	13.7	22.7	10.9	-85.7812
23.2	21.2	22.1	21.4	20	18.1	17.2	20.7	13.7	22.7	10.9	-85.9062
23.2	21.2	22.1	21.4	20	18.1	17.2	20.7	13.7	22.7	10.9	-85.7812
23.2	21.2	22.1	21.4	20	18.1	17.2	20.6	13.7	22.7	10.9	-85.8125
23.2	21.2	22.1	21.4	20	18.1	17.2	20.7	13.7	22.7	10.9	-85.6562
23.2	21.2	22.1	21.4	20	18.1	17.2	20.7	13.7	22.7	10.9	-85.625
23.2	21.2	22.1	21.4	20	18.1	17.2	20.7	13.7	22.7	10.9	-85.6875
23.2	21.2	22.1	21.4	20	18.1	17.2	20.7	13.7	22.7	10.9	-85.6875
23.2	21.2	22.1	21.4	20	18.1	17.2	20.7	13.7	22.7	10.9	-85.75
23.2	21.2	22.1	21.4	20	18.1	17.2	20.7	13.7	22.7	10.9	-85.5625
23.2	21.1	22.1	21.4	20	18.1	17.2	20.7	13.7	22.7	10.9	-85.75
23.2	21.1	22.2	21.4	20	18.1	17.2	20.7	13.7	22.7	10.9	-85.6562
23.2	21.1	22.1	21.4	20	18.1	17.2	20.7	13.7	22.7	10.9	-85.7812
23.2	21.1	22.2	21.4	20	18.1	17.2	20.7	13.7	22.7	10.9	-85.6562
23.2	21.1	22.2	21.4	20	18.1	17.2	20.7	13.7	22.7	10.9	-85.7188
23.2	21.2	22.2	21.4	20	18.1	17.2	20.7	13.7	22.7	10.9	-85.9062
23.2	21.2	22.2	21.4	20	18.1	17.2	20.7	13.7	22.7	10.9	-85.75
23.2	21.1	22.2	21.4	20	18.1	17.2	20.7	13.7	22.7	10.9	-85.75
23.2	21.2	22.1	21.4	20.1	18.1	17.2	20.7	13.7	22.7	10.9	-85.6562
23.2	21.1	22.1	21.4	20	18.1	17.2	20.7	13.7	22.7	10.9	-85.8125
23.2	21.1	22.1	21.4	20	18.1	17.2	20.7	13.7	22.7	10.9	-85.7812
23.2	21.2	22.1	21.4	20	18.1	17.2	20.7	13.7	22.7	10.9	-85.75
23.2	21.2	22.1	21.4	20	18.1	17.2	20.7	13.7	22.7	10.9	-85.8125
23.2	21.2	22.1	21.4	20	18.1	17.2	20.7	13.7	22.7	10.9	-85.7812
23.2	21.2	22.1	21.4	20	18.1	17.2	20.7	13.7	22.7	10.9	-85.9688
23.2	21.2	22.2	21.4	20	18.1	17.2	20.7	13.7	22.7	10.9	-85.8438
23.2	21.2	22.2	21.4	20	18.1	17.2	20.7	13.7	22.7	10.9	-85.9375
23.2	21.2	22.2	21.4	20	18.1	17.2	20.7	13.7	22.7	10.9	-85.7188
23.2	21.2	22.2	21.4	20	18.1	17.2	20.7	13.7	22.7	10.9	-85.9062
23.2	21.2	22.2	21.4	20	18.1	17.2	20.7	13.7	22.7	10.9	-85.7188
23.2	21.2	22.2	21.4	20	18.1	17.2	20.7	13.7	22.7	10.9	-85.875
23.2	21.2	22.2	21.4	20	18.1	17.2	20.7	13.7	22.7	10.9	-85.75
23.3	21.2	22.2	21.4	20	18.1	17.2	20.7	13.7	22.7	10.9	-85.9062
23.3	21.2	22.2	21.4	20	18.1	17.2	20.7	13.7	22.7	10.9	-85.7812
23.3	21.2	22.2	21.5	20	18.1	17.2	20.7	13.7	22.7	10.9	-85.7812
23.3	21.2	22.2	21.5	20	18.1	17.2	20.7	13.7	22.7	10.9	-85.7812
23.3	21.2	22.2	21.4	20	18.1	17.2	20.7	13.7	22.7	10.9	-85.75
23.3	21.3	22.2	21.5	20.1	18.1	17.2	20.7	13.7	22.7	10.9	-85.6875
23.3	21.3	22.3	21.5	20.1	18.1	17.2	20.7	13.7	22.7	10.9	-85.7188
23.3	21.3	22.3	21.4	20.1	18.1	17.2	20.7	13.7	22.7	10.9	-85.5938
23.3	21.3	22.3	21.5	20.1	18.1	17.2	20.7	13.7	22.7	10.9	-85.75
23.3	21.3	22.3	21.5	20.1	18.1	17.2	20.7	13.7	22.7	10.9	-85.6562
23.3	21.3	22.3	21.5	20.1	18.1	17.2	20.7	13.7	22.7	10.9	-85.7812
23.3	21.3	22.3	21.5	20.1	18.1	17.2	20.7	13.7	22.7	10.9	-85.625
23.3	21.3	22.3	21.5	20.1	18.1	17.2	20.7	13.7	22.7	10.9	-85.875
23.3	21.3	22.3	21.5	20.1	18.1	17.2	20.7	13.7	22.7	10.9	-85.75
23.3	21.3	22.3	21.5	20.1	18.1	17.2	20.7	13.7	22.7	10.9	-85.8438
23.3	21.3	22.3	21.5	20.1	18	17.2	20.7	13.7	22.7	10.9	-85.75
23.3	21.3	22.3	21.5	20.1	18.1	17.2	20.7	13.7	22.7	10.9	-85.875
23.3	21.3	22.3	21.5	20.1	18.1	17.2	20.7	13.7	22.7	10.9	-85.7812
23.3	21.3	22.3	21.5	20.1	18.1	17.3	20.7	13.7	22.7	10.9	-85.8125
23.3	21.3	22.3	21.5	20.1	18.1	17.3	20.7	13.7	22.7	10.9	-85.8125
23.3	21.3	22.3	21.5	20.1	18.1	17.3	20.7	13.7	22.7	10.9	-85.75
23.3	21.3	22.3	21.5	20.1	18.1	17.3	20.7	13.7	22.7	10.9	-85.7812
23.3	21.3	22.3	21.5	20.1	18.1	17.3	20.7	13.7	22.7	10.9	-85.8125
23.3	21.3	22.3	21.5	20.1	18.1	17.3	20.7	13.7	22.7	10.9	-85.7188
23.3	21.3	22.3	21.5	20.1	18.1	17.2	20.7	13.7	22.7	10.9	-85.8125
23.3	21.3	22.4	21.5	20.1	18.1	17.3	20.7	13.7	22.7	10.9	-85.625
23.3	21.3	22.3	21.5	20.1	18.1	17.3	20.7	13.7	22.7	10.9	-85.7188
23.3	21.3	22.3	21.5	20.1	18.1	17.3	20.7	13.7	22.7	10.9	-85.5625
23.4	21.3	22.4	21.5	20.1	18.1	17.3	20.7	13.7	22.7	10.9	-85.7188
23.4	21.3	22.3	21.5	20.1	18.1	17.3	20.7	13.7	22.7	10.9	-85.6562
23.4	21.3	22.3	21.5	20.1	18.1	17.3	20.7	13.7	22.7	10.9	-85.8125
23.4	21.3	22.4	21.5	20.1	18.1	17.3	20.7	13.7	22.7	10.9	-85.6875
23.4	21.3	22.4	21.5	20.1	18.1	17.3	20.7	13.7	22.7	10.9	-85.8438
23.4	21.3	22.3	21.5	20.1	18.1	17.3	20.7	13.7	22.7	10.9	-85.7812
23.4	21.3	22.3	21.5	20.1	18.1	17.3	20.7	13.7	22.7	10.9	-85.7812
23.3	21.3	22.3	21.5	20.1	18.1	17.3	20.7	13.7	22.7	10.9	-85.8438
23.3	21.3	22.3	21.5	20	18.1	17.3	20.7	13.7	22.7	10.9	-85.7812
23.4	21.3	22.3	21.5	20.1	18.1	17.3	20.7	13.7	22.7	10.9	-85.875
23.3	21.3	22.3	21.5	20.1	18.1	17.3	20.7	13.7	22.7	10.9	-85.6562
23.4	21.3	22.4	21.5	20.1	18.1	17.3	20.7	13.7	22.7	10.9	-85.8438
23.4	21.3	22.4	21.5	20.1	18.1	17.3	20.7	13.7	22.7	10.9	-85.75
23.4	21.3	22.4	21.5	20.1	18.1	17.3	20.7	13.7	22.7	10.9	-85.9688
23.4	21.3	22.4	21.5	20.1	18.1	17.3	20.7	13.7	22.7	10.9	-85.9375
23.4	21.3	22.4	21.5	20.1	18.1	17.3	20.7	13.7	22.7	10.9	-85.7188
23.3	21.3	22.4	21.5	20.1	18.1	17.3	20.7	13.7	22.7	10.9	-85.9375
23.3	21.3	22.4	21.5	20.1	18.1	17.3	20.7	13.7	22.7	10.9	-85.9062
23.3	21.3	22.4	21.5	20.1	18.1	17.3	20.7	13.7	22.7	10.9	-85.9375
23.3	21.3	22.4	21.5	20.1	18.1	17.3	20.7	13.7	22.7	10.8	-85.8438
23.3	21.3	22.4	21.5	20.1	18.1	17.3	20.7	13.7	22.7	10.8	-85.9375
23.3	21.3	22.4	21.5	20.1	18.1	17.3	20.7	13.7	22.7	10.8	-85.8438
23.3	21.4	22.4	21.5	20.1	18.1	17.3	20.7	13.7	22.7	10.9	-85.625
23.3	21.4	22.4	21.5	20.1	18.1	17.3	20.7	13.7	22.7	10.8	-85.6562
23.3	21.3	22.4	21.5	20.1	18.1	17.3	20.7	13.7	22.7	10.9	-85.6875
23.3	21.4	22.4	21.5	20.1	18.1	17.3	20.7	13.7	22.7	10.8	-85.875
23.3	21.4	22.4	21.5	20.1	18.1	17.3	20.7	13.7	22.7	10.8	-85.6875
23.3	21.3	22.4	21.5	20.1	18.1	17.3	20.7	13.7	22.7	10.8	-85.8125
23.3	21.4	22.4	21.5	20.1	18.1	17.3	20.7	13.7	22.7	10.8	-85.7812
23.3	21.4	22.4	21.5	20.1	18.1	17.3	20.7	13.7	22.7	10.8	-86.0312
23.3	21.4	22.4	21.5	20.1	18.1	17.3	20.7	13.7	22.7	10.8	-85.8125
23.3	21.4	22.4	21.5	20.1	18.1	17.3	20.7	13.7	22.7	10.9	-85.7812
23.3	21.4	22.4	21.5	20.1	18.1	17.3	20.7	13.7	22.7	10.8	-85.625
23.3	21.3	22.4	21.6	20.1	18.1	17.3	20.7	13.7	22.7	10.9	-85.8125
23.3	21.4	22.3	21.5	20.1	18.1	17.3	20.7	13.7	22.7	10.8	-85.8438
23.3	21.4	22.3	21.6	20.1	18.1	17.3	20.7	13.7	22.7	10.8	-85.7188
23.3	21.4	22.3	21.6	20.1	18.1	17.3	20.7	13.7	22.7	10.8	-85.7188
23.3	21.4	22.3	21.6	20.1	18.1	17.3	20.7	13.7	22.7	10.8	-85.8438
23.3	21.4	22.3	21.6	20.1	18.1	17.3	20.7	13.7	22.7	10.8	-85.7812
23.3	21.4	22.3	21.6	20.1	18.1	17.3	20.7	13.7	22.7	10.8	-85.8125
23.3	21.4	22.3	21.6	20.1	18.1	17.3	20.7	13.7	22.7	10.8	-85.6875
23.3	21.4	22.3	21.6	20.1	18.1	17.3	20.7	13.7	22.7	10.8	-85.9062
23.3	21.4	22.3	21.6	20.1	18.1	17.3	20.7	13.7	22.7	10.8	-85.7188
23.3	21.4	22.4	21.6	20.1	18.1	17.3	20.7	13.7	22.7	10.8	-85.9688
23.3	21.4	22.4	21.6	20.1	18.1	17.3	20.7	13.7	22.7	10.8	-85.875
23.3	21.4	22.4	21.6	20	18.1	17.3	20.7	13.7	22.7	10.8	-85.9375
23.3	21.4	22.4	21.6	20.1	18.1	17.3	20.7	13.7	22.7	10.8	-85.75
23.3	21.4	22.4	21.6	20.1	18.1	17.3	20.7	13.7	22.7	10.8	-85.7188
23.3	21.4	22.4	21.6	20.1	18.1	17.3	20.7	13.7	22.7	10.8	-85.5312
23.3	21.4	22.4	21.6	20.1	18.1	17.3	20.7	13.7	22.7	10.8	-85.5312
23.4	21.4	22.4	21.6	20.1	18.1	17.3	20.7	13.7	22.7	10.8	-85.5
23.4	21.4	22.4	21.6	20.1	18.1	17.3	20.7	13.7	22.7	10.8	-85.5312
23.4	21.4	22.4	21.6	20.1	18.1	17.2	20.7	13.7	22.7	10.8	-85.5625
23.4	21.4	22.4	21.6	20.1	18.1	17.2	20.8	13.8	22.7	10.8	-85.4062
23.4	21.4	22.4	21.6	20.1	18.1	17.2	20.8	13.8	22.7	10.8	-85.5
23.4	21.4	22.4	21.6	20.1	18.1	17.3	20.8	13.8	22.7	10.8	-85.4688
23.4	21.4	22.4	21.6	20.1	18.1	17.3	20.8	13.8	22.7	10.8	-85.2812
23.4	21.4	22.4	21.6	20.1	18.1	17.3	20.8	13.8	22.7	10.8	-85.4688
23.4	21.4	22.4	21.6	20.1	18.1	17.3	20.8	13.8	22.7	10.8	-85.1875
23.4	21.4	22.4	21.6	20.1	18.1	17.2	20.8	13.8	22.7	10.8	-85.5
23.4	21.4	22.4	21.6	20.1	18.1	17.3	20.8	13.8	22.7	10.8	-85.4688
23.4	21.4	22.4	21.6	20.1	18.1	17.3	20.8	13.8	22.7	10.8	-85.7188
23.4	21.4	22.4	21.6	20.1	18.1	17.3	20.8	13.8	22.7	10.8	-85.4375
23.4	21.4	22.4	21.6	20.1	18.1	17.3	20.8	13.8	22.7	10.8	-85.375
23.4	21.4	22.4	21.6	20.1	18.2	17.2	20.8	13.8	22.7	10.8	-85.3125
23.4	21.4	22.4	21.6	20.1	18.2	17.3	20.8	13.8	22.7	10.8	-85.5312
23.4	21.4	22.4	21.5	20.1	18.2	17.3	20.8	13.8	22.7	10.8	-85.5938
23.4	21.4	22.4	21.5	20.1	18.2	17.3	20.8	13.8	22.7	10.8	-85.6562
23.4	21.4	22.4	21.5	20.1	18.2	17.3	20.8	13.7	22.7	10.8	-85.8125
23.4	21.4	22.4	21.5	20.1	18.2	17.3	20.8	13.8	22.7	10.8	-85.6562
23.4	21.4	22.4	21.6	20.1	18.2	17.3	20.8	13.8	22.7	10.8	-85.6562
23.4	21.4	22.4	21.6	20.1	18.2	17.3	20.8	13.8	22.7	10.8	-85.6562
23.4	21.4	22.4	21.6	20.1	18.2	17.3	20.7	13.8	22.7	10.8	-85.875
23.4	21.4	22.4	21.6	20.1	18.2	17.3	20.8	13.8	22.7	10.8	-85.7812
23.4	21.4	22.4	21.6	20.1	18.1	17.3	20.8	13.8	22.7	10.8	-86
23.4	21.4	22.4	21.6	20.2	18.2	17.3	20.8	13.8	22.7	10.8	-85.9688
23.4	21.4	22.4	21.6	20.1	18.2	17.3	20.8	13.8	22.7	10.8	-85.7812
23.4	21.4	22.4	21.6	20.2	18.2	17.3	20.8	13.8	22.7	10.8	-85.9062
23.4	21.4	22.4	21.5	20.1	18.2	17.3	20.8	13.8	22.7	10.8	-85.7812
23.4	21.4	22.4	21.6	20.2	18.1	17.3	20.8	13.8	22.7	10.8	-85.8125
23.4	21.4	22.4	21.6	20.2	18.1	17.3	20.8	13.8	22.7	10.7	-85.6875
23.4	21.4	22.4	21.6	20.1	18.1	17.3	20.8	13.8	22.7	10.8	-85.7812
23.4	21.4	22.4	21.6	20.1	18.1	17.3	20.8	13.8	22.7	10.8	-85.8125
23.4	21.4	22.4	21.6	20.1	18.1	17.3	20.8	13.7	22.7	10.8	-85.75
23.4	21.4	22.4	21.6	20.1	18.1	17.2	20.8	13.7	22.7	10.8	-85.8438
23.4	21.4	22.4	21.6	20.1	18.1	17.3	20.8	13.7	22.7	10.8	-85.8438
23.4	21.5	22.4	21.6	20.1	18.1	17.3	20.8	13.7	22.7	10.8	-86.0625
23.4	21.4	22.4	21.6	20.1	18.1	17.3	20.8	13.7	22.7	10.8	-85.9375
23.4	21.4	22.4	21.6	20.2	18.1	17.3	20.8	13.7	22.7	10.8	-86.0625
23.4	21.5	22.4	21.6	20.2	18.2	17.3	20.8	13.8	22.7	10.8	-86.0312
23.4	21.5	22.4	21.6	20.2	18.2	17.3	20.8	13.7	22.7	10.8	-86.2812
23.4	21.5	22.4	21.6	20.2	18.2	17.3	20.8	13.7	22.7	10.8	-86.125
23.4	21.5	22.4	21.6	20.2	18.2	17.3	20.7	13.7	22.7	10.8	-86.2188
23.4	21.5	22.4	21.6	20.2	18.2	17.2	20.8	13.7	22.7	10.8	-86.0938
23.4	21.5	22.4	21.6	20.2	18.2	17.3	20.8	13.7	22.7	10.8	-86.2188
23.4	21.5	22.4	21.6	20.2	18.1	17.3	20.8	13.7	22.7	10.8	-86.125
23.4	21.5	22.4	21.6	20.1	18.2	17.3	20.8	13.7	22.7	10.8	-85.9375
23.4	21.5	22.4	21.6	20.2	18.2	17.3	20.8	13.7	22.7	10.8	-85.9062
23.4	21.5	22.4	21.6	20.2	18.2	17.3	20.8	13.7	22.7	10.8	-85.8438
23.4	21.5	22.4	21.6	20.2	18.2	17.3	20.8	13.7	22.7	10.8	-85.9062
23.4	21.5	22.4	21.6	20.2	18.2	17.3	20.8	13.7	22.7	10.8	-86.1875
23.4	21.5	22.4	21.6	20.2	18.2	17.3	20.8	13.7	22.7	10.8	-86.0625
23.4	21.5	22.4	21.6	20.2	18.2	17.3	20.8	13.7	22.7	10.8	-86.2812
23.4	21.5	22.4	21.6	20.1	18.2	17.3	20.8	13.7	22.7	10.8	-86.0625
23.4	21.5	22.4	21.6	20.1	18.1	17.3	20.8	13.7	22.7	10.8	-86.0938
23.4	21.5	22.4	21.6	20.1	18.2	17.3	20.8	13.7	22.7	10.8	-85.9688
23.4	21.5	22.4	21.6	20.1	18.2	17.3	20.8	13.7	22.7	10.8	-86.1562
23.4	21.5	22.5	21.6	20.1	18.2	17.3	20.8	13.7	22.7	10.8	-86.0312
23.4	21.5	22.5	21.6	20.2	18.2	17.3	20.8	13.7	22.7	10.8	-86.1562
23.4	21.5	22.5	21.6	20.2	18.2	17.3	20.8	13.7	22.7	10.8	-86.0312
23.4	21.5	22.5	21.6	20.2	18.2	17.3	20.8	13.7	22.7	10.8	-86
23.5	21.5	22.5	21.6	20.2	18.2	17.3	20.7	13.7	22.7	10.8	-85.9375
23.5	21.5	22.5	21.6	20.2	18.2	17.2	20.8	13.7	22.7	10.8	-85.9062
23.5	21.5	22.5	21.6	20.2	18.2	17.3	20.8	13.7	22.7	10.8	-85.9375
23.5	21.5	22.5	21.6	20.2	18.2	17.3	20.8	13.7	22.7	10.8	-85.875
23.5	21.5	22.5	21.6	20.2	18.2	17.3	20.8	13.7	22.7	10.8	-85.8438
23.5	21.5	22.5	21.6	20.2	18.2	17.3	20.8	13.7	22.7	10.8	-86.0625
23.5	21.5	22.5	21.6	20.2	18.2	17.3	20.8	13.7	22.7	10.8	-85.9062
23.5	21.5	22.5	21.6	20.2	18.2	17.3	20.8	13.7	22.7	10.8	-86.0625
23.5	21.5	22.5	21.6	20.2	18.2	17.3	20.8	13.7	22.7	10.8	-85.9062
23.5	21.5	22.5	21.6	20.2	18.2	17.3	20.8	13.7	22.7	10.8	-86.0312
23.5	21.5	22.5	21.6	20.2	18.2	17.3	20.8	13.7	22.7	10.8	-85.9375
23.5	21.5	22.5	21.6	20.2	18.2	17.3	20.8	13.7	22.7	10.8	-86.0938
23.5	21.5	22.5	21.6	20.2	18.2	17.3	20.8	13.8	22.7	10.8	-85.9688
23.5	21.5	22.5	21.6	20.2	18.2	17.3	20.8	13.8	22.7	10.8	-86.0312
23.5	21.5	22.5	21.6	20.2	18.2	17.3	20.8	13.7	22.7	10.8	-85.9062
23.5	21.5	22.5	21.6	20.2	18.2	17.3	20.8	13.7	22.7	10.8	-85.8438
23.5	21.5	22.5	21.6	20.2	18.2	17.3	20.8	13.7	22.7	10.8	-85.8125
[truncated: 1 more rows]
