# Supplementary material for: Modeling of thermal errors for dual-spindle turning-milling compound machine tools based on hybrid networks
Source: Sci Rep. 2025 Dec 30;15:45697. doi: 10.1038/s41598-025-27599-1 (PMC12753745; doi:10.1038/s41598-025-27599-1)
Supplement: Supplementary file 1 — Supplementary Material 1 [file 41598_2025_27599_MOESM1_ESM.zip › data/data/8000 right.xlsx]

## Sheet: Sheet1
T1	T2	T3	T4	T5	T6	T7	T8	T9	T10	T11	Z
9.7	9.9	9.6	9.5	9.6	9.6	9.7	9.7	9	9.5	8.7	0
9.7	9.9	9.6	9.5	9.6	9.6	9.6	9.7	9	9.5	8.7	-0.15625
9.7	9.9	9.6	9.5	9.6	9.6	9.7	9.7	9	9.5	8.7	-0.1875
9.7	9.9	9.6	9.5	9.6	9.6	9.7	9.7	9	9.6	8.7	-0.28125
9.7	9.9	9.6	9.5	9.6	9.6	9.7	9.7	9	9.6	8.7	-0.65625
9.6	9.9	9.6	9.4	9.6	9.6	9.7	9.7	9	9.6	8.7	-0.5
9.6	9.9	9.5	9.4	9.6	9.6	9.7	9.7	9	9.6	8.7	-0.84375
9.6	9.9	9.6	9.4	9.6	9.6	9.7	9.7	9	9.6	8.7	-0.9375
9.6	9.9	9.6	9.4	9.6	9.6	9.7	9.7	9	9.6	8.7	-1.03125
9.6	9.9	9.6	9.4	9.6	9.6	9.7	9.7	9	9.7	8.7	-1.28125
9.6	9.9	9.6	9.4	9.6	9.6	9.7	9.7	9.1	9.7	8.7	-1.09375
9.6	9.9	9.6	9.4	9.6	9.6	9.7	9.7	9.1	9.7	8.7	-1.625
9.6	9.9	9.6	9.4	9.6	9.6	9.7	9.7	9.1	9.7	8.7	-1.625
9.6	9.9	9.6	9.4	9.6	9.6	9.6	9.7	9.1	9.8	8.7	-2.0625
9.6	9.9	9.6	9.4	9.6	9.6	9.7	9.7	9.1	9.8	8.7	-2.375
9.7	9.9	9.6	9.4	9.6	9.5	9.7	9.7	9.1	9.8	8.7	-2.3125
9.7	9.9	9.6	9.4	9.6	9.6	9.6	9.8	9.1	9.8	8.7	-2.71875
9.7	9.9	9.6	9.4	9.5	9.6	9.7	9.8	9.1	9.9	8.7	-2.8125
9.7	10	9.7	9.4	9.6	9.6	9.7	9.8	9.1	9.9	8.7	-2.59375
9.7	10	9.7	9.4	9.6	9.6	9.7	9.8	9.1	9.9	8.7	-2.9375
9.7	10	9.7	9.4	9.6	9.6	9.7	9.8	9.2	9.9	8.7	-3.125
9.7	10	9.7	9.5	9.6	9.6	9.7	9.8	9.2	10	8.7	-3.0625
9.7	10	9.8	9.5	9.6	9.6	9.7	9.8	9.2	10	8.8	-3.4375
9.7	10	9.8	9.5	9.6	9.6	9.7	9.8	9.2	10	8.7	-3.3125
9.7	10.1	9.8	9.5	9.6	9.7	9.7	9.8	9.2	10	8.8	-3.75
9.7	10.1	9.8	9.5	9.6	9.7	9.7	9.8	9.2	10.1	8.7	-3.8125
9.8	10.1	9.9	9.5	9.6	9.7	9.7	9.8	9.2	10.1	8.8	-4.125
9.8	10.2	9.9	9.5	9.6	9.7	9.6	9.8	9.2	10.2	8.8	-4.53125
9.8	10.2	9.9	9.5	9.6	9.7	9.7	9.8	9.2	10.2	8.8	-4.4375
9.8	10.2	10	9.5	9.6	9.7	9.7	9.8	9.3	10.2	8.8	-5
9.8	10.2	10	9.5	9.5	9.7	9.7	9.8	9.3	10.3	8.8	-4.96875
9.8	10.3	10	9.5	9.6	9.7	9.7	9.9	9.3	10.3	8.8	-5.40625
9.8	10.3	10.1	9.5	9.6	9.7	9.7	9.9	9.3	10.3	8.8	-5.625
9.9	10.3	10.1	9.6	9.6	9.8	9.7	9.9	9.3	10.4	8.8	-5.78125
9.9	10.3	10.2	9.6	9.6	9.8	9.7	9.9	9.3	10.4	8.8	-6.125
9.9	10.4	10.2	9.6	9.6	9.8	9.7	9.9	9.3	10.4	8.8	-5.90625
9.9	10.4	10.2	9.6	9.6	9.8	9.7	9.9	9.3	10.4	8.8	-6.3125
9.9	10.4	10.3	9.6	9.6	9.8	9.7	9.9	9.3	10.5	8.8	-6.5
9.9	10.4	10.3	9.6	9.6	9.8	9.7	9.9	9.3	10.5	8.8	-6.71875
10	10.5	10.4	9.6	9.6	9.8	9.7	9.9	9.3	10.5	8.8	-6.75
10	10.5	10.4	9.6	9.6	9.9	9.7	10	9.4	10.6	8.8	-7.28125
10	10.5	10.4	9.7	9.6	9.9	9.7	10	9.4	10.6	8.8	-7.25
10	10.6	10.5	9.7	9.6	9.9	9.7	10	9.4	10.6	8.8	-7.8125
10	10.6	10.5	9.7	9.6	9.9	9.7	10	9.4	10.7	8.8	-8.0625
10.1	10.6	10.6	9.7	9.6	9.9	9.7	10	9.4	10.7	8.8	-8.21875
10.1	10.7	10.6	9.7	9.6	10	9.8	10	9.4	10.7	8.8	-8.5625
10.1	10.7	10.7	9.7	9.6	10	9.8	10	9.4	10.8	8.8	-8.5
10.2	10.7	10.7	9.7	9.6	10	9.8	10	9.4	10.8	8.8	-9
10.2	10.7	10.7	9.8	9.6	10	9.8	10.1	9.4	10.9	8.8	-9.0625
10.2	10.8	10.7	9.8	9.6	10	9.8	10.1	9.4	10.9	8.8	-9.3125
10.2	10.8	10.8	9.8	9.6	10.1	9.8	10.1	9.4	10.9	8.8	-9.625
10.3	10.8	10.8	9.8	9.6	10.1	9.8	10.1	9.5	11	8.8	-9.5625
10.3	10.8	10.9	9.8	9.6	10.1	9.8	10.1	9.5	11	8.8	-10
10.3	10.9	10.9	9.8	9.6	10.1	9.8	10.1	9.5	11	8.8	-10.0625
10.3	10.9	11	9.8	9.6	10.2	9.8	10.2	9.5	11.1	8.8	-10.5625
10.4	10.9	11	9.9	9.6	10.2	9.8	10.2	9.5	11.1	8.8	-10.7812
10.4	11	11.1	9.9	9.6	10.2	9.8	10.2	9.5	11.2	8.8	-10.9062
10.4	11	11.1	9.9	9.6	10.2	9.8	10.2	9.5	11.2	8.8	-11.4375
10.4	11	11.1	9.9	9.6	10.2	9.8	10.2	9.5	11.3	8.8	-11.5625
10.4	11.1	11.2	9.9	9.7	10.3	9.9	10.2	9.5	11.3	8.8	-11.5625
10.5	11.1	11.2	9.9	9.7	10.3	9.9	10.2	9.5	11.3	8.8	-11.9688
10.5	11.2	11.3	10	9.7	10.3	9.9	10.2	9.5	11.4	8.8	-11.9375
10.5	11.2	11.3	10	9.7	10.3	9.9	10.3	9.6	11.4	8.8	-12
10.5	11.2	11.4	10	9.7	10.4	9.8	10.3	9.6	11.4	8.8	-12.5
10.6	11.3	11.4	10	9.7	10.4	9.9	10.3	9.6	11.5	8.8	-12.3125
10.6	11.3	11.4	10	9.7	10.4	9.9	10.3	9.6	11.5	8.8	-12.75
10.6	11.3	11.5	10.1	9.6	10.4	9.9	10.3	9.6	11.5	8.8	-13
10.7	11.4	11.5	10.1	9.7	10.5	9.9	10.3	9.6	11.6	8.8	-13.3438
10.7	11.4	11.6	10.1	9.7	10.5	9.9	10.4	9.6	11.6	8.8	-13.75
10.7	11.4	11.6	10.1	9.7	10.5	10	10.4	9.6	11.7	8.8	-13.8125
10.7	11.4	11.6	10.2	9.7	10.5	10	10.4	9.6	11.7	8.8	-14.3438
10.7	11.5	11.7	10.2	9.7	10.6	10	10.4	9.6	11.7	8.8	-14.2812
10.8	11.5	11.7	10.2	9.7	10.6	10	10.4	9.7	11.8	8.8	-14.6562
10.8	11.5	11.7	10.2	9.8	10.6	10	10.4	9.7	11.8	8.8	-14.9062
10.8	11.6	11.8	10.2	9.8	10.6	10	10.4	9.7	11.9	8.8	-14.9375
10.8	11.6	11.8	10.3	9.8	10.7	10	10.5	9.7	11.9	8.8	-15.2188
10.9	11.6	11.9	10.3	9.8	10.7	10	10.5	9.7	11.9	8.8	-15.1562
10.9	11.7	11.9	10.3	9.7	10.7	10.1	10.5	9.7	12	8.8	-15.7188
10.9	11.7	12	10.3	9.8	10.7	10.1	10.5	9.7	12	8.8	-15.8125
11	11.7	12	10.3	9.8	10.7	10.1	10.5	9.7	12.1	8.8	-16.0625
11	11.7	12.1	10.4	9.8	10.7	10.1	10.5	9.7	12.1	8.8	-16.2812
11	11.8	12.1	10.4	9.8	10.8	10.1	10.6	9.7	12.1	8.8	-16.7188
11	11.8	12.1	10.4	9.8	10.8	10.1	10.6	9.7	12.2	8.8	-16.625
11.1	11.8	12.2	10.4	9.8	10.8	10.2	10.6	9.8	12.2	8.8	-17
11.1	11.9	12.2	10.5	9.8	10.8	10.2	10.5	9.8	12.3	8.8	-17
11.1	11.9	12.3	10.5	9.8	10.9	10.2	10.6	9.8	12.3	8.8	-17.2188
11.2	11.9	12.3	10.5	9.9	10.9	10.2	10.6	9.8	12.3	8.8	-17.8125
11.2	12	12.3	10.5	9.9	10.9	10.2	10.7	9.8	12.4	8.8	-17.7812
11.2	12	12.4	10.5	9.9	10.9	10.2	10.7	9.8	12.4	8.8	-18.25
11.3	12.1	12.4	10.6	9.9	11	10.2	10.7	9.8	12.4	8.8	-18.3125
11.3	12.1	12.5	10.6	9.9	11	10.3	10.7	9.8	12.5	8.8	-18.7188
11.3	12.1	12.5	10.6	9.9	11	10.3	10.7	9.8	12.6	8.8	-19
11.4	12.2	12.5	10.6	9.9	11	10.3	10.7	9.8	12.6	8.8	-18.9375
11.4	12.2	12.5	10.7	9.9	11.1	10.3	10.7	9.8	12.6	8.8	-19.5
11.4	12.2	12.6	10.7	10	11.1	10.3	10.7	9.9	12.7	8.8	-19.2812
11.4	12.3	12.6	10.7	10	11.1	10.3	10.8	9.9	12.7	8.8	-19.5625
11.5	12.3	12.7	10.7	10	11.2	10.3	10.8	9.9	12.7	8.8	-19.625
11.5	12.3	12.7	10.7	10	11.2	10.3	10.8	9.9	12.8	8.8	-19.7188
11.5	12.3	12.7	10.7	10	11.2	10.4	10.8	9.9	12.8	8.8	-19.75
11.5	12.4	12.8	10.8	10	11.2	10.4	10.8	9.9	12.9	8.8	-20.4375
11.6	12.4	12.8	10.8	10	11.2	10.4	10.9	9.9	12.9	8.8	-20.4375
11.6	12.4	12.8	10.8	10	11.3	10.4	10.9	9.9	13	8.8	-20.875
11.6	12.5	12.9	10.8	10	11.3	10.4	10.9	9.9	13	8.8	-21.0625
11.6	12.5	12.9	10.8	10.1	11.3	10.4	10.9	9.9	13.1	8.8	-21.25
11.6	12.5	13	10.9	10.1	11.3	10.5	10.9	9.9	13.1	8.8	-21.5625
11.7	12.5	13	10.9	10.1	11.4	10.5	10.9	9.9	13.1	8.8	-21.375
11.7	12.6	13	10.9	10.1	11.4	10.5	11	9.9	13.2	8.8	-21.9062
11.7	12.6	13.1	10.9	10.1	11.4	10.5	10.9	9.9	13.2	8.8	-21.9688
11.7	12.6	13.1	11	10.1	11.4	10.5	11	9.9	13.2	8.8	-22.1562
11.8	12.6	13.1	11	10.2	11.5	10.5	11	10	13.3	8.8	-22.5312
11.8	12.7	13.2	11	10.2	11.4	10.6	11	10	13.3	8.8	-22.5625
11.8	12.7	13.2	11	10.1	11.5	10.6	11.1	10	13.4	8.8	-23
11.9	12.7	13.3	11.1	10.2	11.5	10.6	11.1	10	13.4	8.8	-22.8125
11.9	12.8	13.3	11.1	10.2	11.5	10.6	11.1	10	13.4	8.8	-23.1562
11.9	12.8	13.3	11.1	10.2	11.6	10.6	11.1	10	13.5	8.7	-23.2188
11.9	12.8	13.4	11.2	10.2	11.6	10.6	11.2	10	13.5	8.8	-23.1562
12	12.8	13.4	11.2	10.3	11.6	10.6	11.2	10	13.5	8.8	-23.5312
12	12.9	13.4	11.2	10.3	11.6	10.7	11.2	10	13.6	8.8	-23.4688
12.1	12.9	13.4	11.2	10.3	11.6	10.7	11.2	10	13.6	8.8	-23.6562
12.1	13	13.5	11.3	10.3	11.6	10.7	11.2	10.1	13.7	8.8	-24.0625
12.1	13	13.5	11.3	10.3	11.7	10.7	11.3	10.1	13.7	8.8	-24.3438
12.1	13	13.5	11.3	10.3	11.6	10.7	11.3	10.1	13.7	8.8	-24.4375
12.2	13	13.6	11.3	10.3	11.7	10.7	11.3	10.1	13.8	8.8	-24.8438
12.2	13.1	13.6	11.3	10.4	11.7	10.7	11.3	10.1	13.8	8.8	-24.7188
12.2	13.1	13.6	11.4	10.4	11.8	10.8	11.3	10.1	13.9	8.8	-25.0938
12.3	13.1	13.6	11.4	10.4	11.8	10.8	11.3	10.1	13.9	8.8	-25.1562
12.3	13.1	13.7	11.4	10.4	11.8	10.8	11.4	10.1	14	8.8	-25.3438
12.3	13.2	13.7	11.4	10.4	11.8	10.8	11.4	10.2	14	8.8	-25.7188
12.3	13.2	13.7	11.5	10.4	11.8	10.8	11.4	10.2	14.1	8.8	-25.625
12.4	13.2	13.8	11.5	10.5	11.9	10.8	11.3	10.2	14.1	8.8	-26.0938
12.4	13.3	13.8	11.5	10.5	11.9	10.9	11.4	10.2	14.1	8.8	-26.0938
12.4	13.3	13.8	11.5	10.5	11.9	10.9	11.5	10.2	14.2	8.8	-26.375
12.4	13.3	13.9	11.6	10.5	11.9	10.9	11.5	10.2	14.2	8.8	-26.625
12.5	13.3	13.9	11.6	10.5	12	10.9	11.5	10.2	14.2	8.8	-26.7188
12.5	13.4	13.9	11.6	10.5	12	10.9	11.5	10.2	14.3	8.8	-27.1562
12.5	13.4	14	11.6	10.5	12	10.9	11.5	10.2	14.3	8.8	-27
12.5	13.4	14	11.6	10.6	12	11	11.6	10.2	14.4	8.8	-27.4062
12.6	13.4	14	11.6	10.6	12.1	11	11.6	10.2	14.4	8.8	-27.5312
12.6	13.4	14.1	11.7	10.6	12.1	11	11.6	10.2	14.4	8.8	-27.7188
12.6	13.5	14.1	11.7	10.6	12.1	11	11.6	10.2	14.5	8.7	-27.6562
12.6	13.5	14.1	11.7	10.6	12.1	11	11.6	10.3	14.5	8.8	-28.125
12.7	13.5	14.1	11.7	10.6	12.2	11.1	11.6	10.3	14.5	8.8	-28.0312
12.7	13.5	14.2	11.8	10.7	12.2	11.1	11.6	10.3	14.6	8.8	-28.5312
12.7	13.6	14.2	11.8	10.7	12.2	11.1	11.7	10.3	14.6	8.8	-28.7188
12.7	13.6	14.2	11.8	10.7	12.2	11.1	11.7	10.3	14.7	8.8	-28.7812
12.8	13.6	14.2	11.8	10.7	12.2	11.1	11.7	10.3	14.7	8.8	-29.1562
12.8	13.6	14.3	11.9	10.7	12.3	11.2	11.7	10.3	14.7	8.8	-29.0938
12.8	13.6	14.3	11.9	10.7	12.3	11.2	11.7	10.3	14.7	8.8	-29.4688
12.9	13.7	14.3	11.9	10.7	12.3	11.2	11.8	10.3	14.8	8.8	-29.4062
12.9	13.7	14.3	11.9	10.7	12.3	11.2	11.8	10.3	14.8	8.8	-29.6875
13	13.7	14.4	11.9	10.8	12.3	11.2	11.8	10.3	14.9	8.8	-30
13	13.7	14.4	12	10.8	12.4	11.3	11.8	10.3	14.9	8.8	-29.75
13	13.8	14.4	12	10.8	12.4	11.2	11.8	10.4	15	8.8	-30.125
13	13.8	14.4	12	10.8	12.4	11.3	11.9	10.4	15	8.8	-29.9688
13.1	13.8	14.5	12.1	10.8	12.4	11.3	11.9	10.4	15	8.8	-30.375
13.1	13.8	14.5	12.1	10.9	12.4	11.3	11.9	10.4	15.1	8.8	-30.5625
13.1	13.9	14.5	12.1	10.9	12.5	11.3	11.9	10.4	15.1	8.8	-30.7812
13.1	13.9	14.5	12.1	10.9	12.5	11.4	11.9	10.4	15.1	8.8	-31.2812
13.2	13.9	14.6	12.1	10.9	12.5	11.4	11.9	10.4	15.2	8.8	-31.1562
13.2	13.9	14.6	12.2	10.9	12.5	11.4	12	10.4	15.2	8.8	-31.4062
13.2	14	14.6	12.2	10.9	12.5	11.4	12	10.4	15.3	8.8	-31.875
13.2	14	14.6	12.2	10.9	12.5	11.4	12	10.4	15.3	8.8	-32.0625
13.3	14	14.7	12.2	11	12.6	11.4	12	10.4	15.3	8.8	-32.1875
13.3	14	14.7	12.3	11	12.6	11.5	12.1	10.4	15.4	8.8	-32.5312
13.3	14	14.7	12.3	11	12.6	11.4	12.1	10.5	15.4	8.8	-32.375
13.4	14.1	14.7	12.3	11	12.6	11.5	12.1	10.5	15.4	8.8	-32.8125
13.4	14.1	14.8	12.3	11	12.6	11.5	12.1	10.5	15.5	8.8	-32.7188
13.4	14.1	14.8	12.3	11	12.7	11.5	12.1	10.5	15.5	8.8	-32.9375
13.4	14.1	14.8	12.4	11.1	12.7	11.5	12.2	10.5	15.5	8.8	-33.2188
13.4	14.1	14.9	12.4	11.1	12.7	11.6	12.2	10.5	15.5	8.8	-33.0312
13.5	14.2	14.9	12.4	11.1	12.7	11.6	12.2	10.5	15.6	8.8	-33.4375
13.5	14.2	14.9	12.4	11.2	12.7	11.6	12.2	10.5	15.6	8.8	-33.375
13.5	14.2	14.9	12.4	11.2	12.8	11.6	12.2	10.5	15.7	8.8	-33.8125
13.5	14.2	15	12.5	11.2	12.8	11.6	12.3	10.5	15.7	8.8	-33.9375
13.5	14.3	15	12.5	11.2	12.8	11.6	12.3	10.5	15.8	8.8	-33.9375
13.6	14.3	15	12.5	11.2	12.8	11.6	12.3	10.5	15.8	8.8	-34.3438
13.6	14.3	15	12.5	11.2	12.9	11.7	12.3	10.5	15.8	8.8	-34.2812
13.6	14.3	15	12.5	11.3	12.9	11.7	12.3	10.6	15.9	8.8	-34.5938
13.6	14.3	15.1	12.6	11.2	12.9	11.7	12.3	10.6	15.9	8.8	-34.7812
13.7	14.3	15.1	12.6	11.3	12.9	11.7	12.4	10.6	15.9	8.8	-35.0625
13.7	14.4	15.1	12.6	11.3	12.9	11.7	12.4	10.6	15.9	8.8	-35
13.7	14.4	15.1	12.6	11.3	13	11.8	12.4	10.6	16	8.8	-35.1875
13.7	14.4	15.2	12.7	11.3	13	11.8	12.4	10.6	16	8.8	-34.8438
13.8	14.4	15.2	12.7	11.4	13	11.8	12.4	10.6	16.1	8.8	-35.125
13.8	14.4	15.2	12.7	11.4	13	11.8	12.5	10.6	16.1	8.8	-35.2188
13.8	14.5	15.2	12.7	11.4	13	11.8	12.5	10.6	16.1	8.8	-35.4688
13.8	14.5	15.2	12.7	11.4	13.1	11.8	12.5	10.6	16.2	8.8	-35.9062
13.8	14.5	15.2	12.8	11.4	13.1	11.9	12.5	10.6	16.2	8.8	-35.8125
13.9	14.5	15.3	12.8	11.5	13.1	11.9	12.5	10.6	16.2	8.8	-36.25
13.9	14.5	15.3	12.8	11.4	13.1	11.9	12.5	10.6	16.2	8.8	-36.1875
14	14.6	15.3	12.8	11.5	13.1	11.9	12.5	10.6	16.3	8.8	-36.3438
14	14.6	15.3	12.9	11.5	13.1	11.9	12.6	10.6	16.3	8.8	-36.5625
14	14.6	15.4	12.9	11.5	13.2	11.9	12.6	10.6	16.3	8.8	-36.4375
14	14.6	15.4	12.9	11.5	13.2	12	12.6	10.6	16.4	8.8	-36.9062
14	14.6	15.4	13	11.6	13.2	12	12.6	10.6	16.4	8.8	-36.875
14.1	14.7	15.4	13	11.6	13.2	12	12.6	10.7	16.4	8.8	-37.125
14.1	14.7	15.4	13	11.6	13.2	12	12.7	10.7	16.5	8.8	-37.4062
14.1	14.7	15.5	13	11.6	13.3	12	12.7	10.7	16.5	8.8	-37.4062
14.1	14.7	15.5	13	11.6	13.3	12.1	12.7	10.7	16.5	8.8	-37.75
14.2	14.7	15.5	13.1	11.6	13.2	12.1	12.7	10.7	16.6	8.8	-37.875
14.2	14.7	15.5	13.1	11.6	13.3	12.1	12.7	10.7	16.6	8.8	-37.6875
14.2	14.8	15.5	13.1	11.7	13.3	12.1	12.7	10.7	16.7	8.8	-37.9375
14.2	14.8	15.6	13.1	11.7	13.3	12.1	12.8	10.7	16.7	8.8	-38.125
14.3	14.8	15.5	13.1	11.7	13.4	12.1	12.8	10.7	16.7	8.8	-38.0938
14.3	14.8	15.6	13.1	11.7	13.4	12.2	12.8	10.7	16.8	8.8	-38.375
14.3	14.9	15.6	13.2	11.7	13.4	12.2	12.8	10.7	16.8	8.8	-38.25
14.3	14.9	15.6	13.2	11.7	13.4	12.2	12.8	10.8	16.8	8.8	-38.7188
14.3	14.9	15.7	13.2	11.8	13.4	12.2	12.8	10.8	16.9	8.8	-38.7812
14.4	14.9	15.7	13.2	11.8	13.4	12.2	12.9	10.8	16.9	8.8	-38.875
14.4	14.9	15.7	13.3	11.8	13.4	12.2	12.9	10.8	16.9	8.8	-39.25
14.4	14.9	15.7	13.3	11.8	13.4	12.3	12.9	10.8	16.9	8.8	-39
14.4	15	15.8	13.3	11.8	13.5	12.3	13	10.8	17	8.8	-39.2188
14.4	15	15.8	13.3	11.9	13.5	12.3	13	10.8	17	8.8	-39.25
14.5	15	15.8	13.3	11.9	13.5	12.3	13	10.8	17	8.8	-39.625
14.5	15	15.8	13.3	11.9	13.5	12.3	13	10.8	17.1	8.8	-39.8438
14.5	15	15.8	13.4	11.9	13.5	12.3	13	10.8	17.1	8.8	-39.75
14.5	15	15.9	13.4	11.9	13.5	12.4	13	10.8	17.1	8.8	-40.2188
14.6	15.1	15.9	13.4	11.9	13.6	12.4	13.1	10.8	17.2	8.8	-40.125
14.6	15.1	15.9	13.4	12	13.6	12.4	13.1	10.8	17.2	8.8	-40.4375
14.6	15.1	15.9	13.4	12	13.6	12.4	13.1	10.8	17.2	8.8	-40.5
14.6	15.1	15.9	13.4	12	13.6	12.4	13.1	10.9	17.2	8.8	-40.5938
14.6	15.1	15.9	13.5	12	13.6	12.5	13.1	10.9	17.3	8.8	-40.3438
14.7	15.1	16	13.5	12	13.6	12.5	13.2	10.9	17.3	8.8	-40.7188
14.7	15.1	16	13.5	12.1	13.7	12.5	13.2	10.9	17.3	8.8	-40.5938
14.7	15.2	16	13.5	12.1	13.7	12.5	13.2	10.9	17.4	8.8	-40.8438
14.7	15.2	16	13.6	12.1	13.7	12.5	13.2	10.9	17.4	8.8	-41.0312
14.7	15.2	16	13.6	12.1	13.7	12.5	13.2	10.9	17.4	8.8	-41.0625
14.8	15.2	16	13.6	12.1	13.7	12.5	13.2	10.9	17.4	8.9	-41.3438
14.8	15.2	16.1	13.6	12.1	13.7	12.5	13.2	10.9	17.5	8.9	-41.0625
14.8	15.2	16.1	13.6	12.2	13.8	12.6	13.3	10.9	17.5	8.9	-41.5625
14.8	15.2	16.1	13.7	12.2	13.8	12.6	13.3	10.9	17.5	8.9	-41.75
14.9	15.3	16.1	13.7	12.2	13.8	12.6	13.3	10.9	17.6	8.9	-42.0312
14.9	15.3	16.1	13.7	12.2	13.8	12.6	13.3	10.9	17.6	8.9	-42.3438
14.9	15.3	16.1	13.7	12.2	13.8	12.6	13.3	10.9	17.7	8.9	-42.0938
14.9	15.3	16.2	13.7	12.3	13.9	12.6	13.4	11	17.7	8.9	-42.2812
15	15.3	16.2	13.8	12.3	13.9	12.7	13.4	11	17.7	8.9	-41.9688
15	15.4	16.2	13.8	12.3	13.9	12.7	13.4	11	17.7	8.9	-42.1875
15	15.4	16.2	13.8	12.3	13.9	12.7	13.4	11	17.8	8.9	-42.4375
15	15.4	16.2	13.8	12.3	13.9	12.7	13.4	11	17.8	8.9	-42.4375
15	15.4	16.2	13.9	12.3	14	12.7	13.4	11	17.8	8.9	-42.6562
15.1	15.4	16.3	13.9	12.4	14	12.7	13.4	11	17.8	8.9	-42.9375
15.1	15.5	16.3	13.9	12.4	14	12.8	13.5	11	17.9	8.9	-42.75
15.1	15.5	16.3	13.9	12.4	14	12.8	13.5	11	17.9	8.9	-43.0312
15.1	15.5	16.3	14	12.4	14	12.8	13.5	11	17.9	8.9	-43.2188
15.1	15.5	16.3	14	12.4	14	12.8	13.5	11	18	8.8	-43.1562
15.1	15.5	16.3	14	12.4	14.1	12.9	13.5	11	18	8.9	-43.5938
15.2	15.5	16.4	14	12.5	14.1	12.9	13.6	11	18	8.9	-43.5312
15.2	15.5	16.4	14	12.5	14.1	12.9	13.6	11	18	8.9	-43.8438
15.2	15.6	16.4	14.1	12.5	14.1	12.9	13.6	11.1	18.1	8.9	-43.875
15.2	15.6	16.4	14.1	12.5	14.1	12.9	13.6	11.1	18.1	8.9	-43.9375
15.2	15.6	16.4	14.1	12.5	14.1	13	13.6	11.1	18.1	8.9	-44.25
15.2	15.6	16.4	14.1	12.5	14.2	13	13.6	11.1	18.2	8.9	-44.125
15.2	15.6	16.5	14.1	12.5	14.2	13	13.7	11.1	18.2	8.9	-44.625
15.3	15.6	16.5	14.2	12.5	14.2	13	13.7	11.1	18.2	8.9	-44.625
15.3	15.7	16.5	14.2	12.6	14.2	13	13.7	11.1	18.2	8.9	-44.5938
15.3	15.7	16.5	14.2	12.6	14.2	13	13.7	11.1	18.3	8.9	-44.6562
15.3	15.7	16.5	14.2	12.6	14.2	13.1	13.7	11.1	18.3	8.9	-44.375
15.4	15.7	16.5	14.2	12.6	14.3	13.1	13.7	11.1	18.3	8.9	-44.75
15.4	15.7	16.6	14.2	12.6	14.3	13.1	13.8	11.1	18.3	8.9	-44.5312
15.4	15.7	16.6	14.2	12.6	14.3	13.1	13.8	11.2	18.4	8.9	-44.9062
15.4	15.8	16.6	14.3	12.7	14.3	13.1	13.8	11.2	18.4	8.9	-44.9688
15.4	15.8	16.6	14.3	12.7	14.3	13.1	13.8	11.2	18.4	8.9	-45.25
15.5	15.8	16.6	14.3	12.7	14.3	13.2	13.8	11.2	18.4	8.9	-45.4062
15.5	15.8	16.7	14.3	12.7	14.3	13.2	13.8	11.2	18.5	8.9	-45.8125
15.5	15.8	16.7	14.3	12.7	14.4	13.2	13.8	11.2	18.5	8.9	-45.6875
15.5	15.8	16.7	14.3	12.7	14.4	13.2	13.9	11.2	18.6	8.9	-46
15.5	15.8	16.7	14.4	12.8	14.4	13.2	13.9	11.2	18.6	8.9	-46.0938
15.6	15.9	16.7	14.4	12.8	14.4	13.2	13.9	11.2	18.6	8.9	-45.9375
15.6	15.9	16.7	14.4	12.8	14.4	13.3	14	11.2	18.6	8.9	-46.2812
15.6	15.9	16.7	14.4	12.8	14.4	13.3	14	11.2	18.7	8.9	-46.1875
15.6	15.9	16.7	14.4	12.8	14.5	13.3	14	11.2	18.7	8.9	-46.625
15.6	15.9	16.8	14.5	12.9	14.5	13.3	14	11.2	18.7	8.9	-46.6562
15.6	15.9	16.8	14.5	12.9	14.5	13.3	14	11.2	18.8	8.9	-46.8125
15.7	15.9	16.8	14.5	12.9	14.5	13.3	14	11.2	18.8	8.9	-47.0625
15.7	15.9	16.8	14.5	12.9	14.5	13.4	14.1	11.2	18.8	8.9	-46.8438
15.7	16	16.8	14.5	13	14.5	13.4	14.1	11.3	18.8	8.9	-47.25
15.7	16	16.8	14.6	13	14.6	13.4	14.1	11.3	18.9	8.9	-47.1875
15.8	16	16.8	14.6	13	14.6	13.4	14.1	11.3	18.9	8.9	-47.2188
15.8	16	16.9	14.6	13	14.6	13.4	14.1	11.3	18.9	8.9	-47.3125
15.8	16	16.9	14.6	13	14.6	13.4	14.1	11.3	18.9	8.9	-47.1875
15.8	16	16.9	14.6	13	14.6	13.4	14.2	11.3	19	8.9	-47
15.8	16	16.9	14.6	13	14.7	13.4	14.2	11.3	19	8.9	-47.1562
15.9	16	16.9	14.6	13.1	14.7	13.5	14.2	11.3	19	8.9	-47.125
15.9	16	16.9	14.7	13.1	14.7	13.5	14.2	11.3	19	8.9	-47.5938
15.9	16.1	16.9	14.7	13.1	14.7	13.5	14.2	11.3	19.1	8.9	-47.9375
15.9	16.1	17	14.7	13.1	14.7	13.5	14.2	11.3	19.1	8.9	-48
15.9	16.1	17	14.7	13.1	14.7	13.5	14.3	11.3	19.1	8.9	-48.25
16	16.1	17	14.7	13.1	14.7	13.5	14.3	11.3	19.1	8.9	-47.9375
16	16.1	17	14.7	13.1	14.8	13.5	14.3	11.3	19.1	8.9	-48.25
16	16.1	17	14.7	13.2	14.8	13.6	14.3	11.3	19.2	8.9	-48.5312
16	16.1	17	14.8	13.2	14.8	13.6	14.3	11.3	19.2	8.9	-48.4062
16	16.1	17	14.8	13.2	14.8	13.6	14.3	11.3	19.2	8.9	-48.4375
16.1	16.1	17	14.8	13.2	14.8	13.6	14.3	11.3	19.2	8.9	-48.1562
16.1	16.1	17	14.9	13.2	14.9	13.6	14.4	11.3	19.3	8.9	-48.5938
16.1	16.1	17.1	14.9	13.2	14.9	13.6	14.4	11.3	19.3	8.9	-48.5312
16.1	16.2	17.1	14.9	13.3	14.9	13.6	14.4	11.3	19.3	8.9	-48.6562
16.1	16.2	17.1	14.9	13.3	14.8	13.7	14.4	11.3	19.3	8.9	-48.9375
16.1	16.2	17.1	14.9	13.3	14.9	13.7	14.4	11.3	19.4	8.9	-48.6562
16.1	16.2	17.1	14.9	13.3	14.9	13.7	14.4	11.4	19.4	8.9	-48.9688
16.2	16.2	17.1	15	13.3	14.9	13.7	14.5	11.4	19.4	8.9	-48.9062
16.2	16.2	17.1	14.9	13.3	15	13.7	14.5	11.4	19.5	8.9	-48.9688
16.2	16.2	17.1	15	13.4	15	13.8	14.5	11.4	19.5	8.9	-48.9688
16.2	16.3	17.2	15	13.4	15	13.8	14.5	11.4	19.5	8.9	-49.4375
16.2	16.3	17.2	15	13.4	15	13.8	14.5	11.4	19.5	8.9	-49.4062
16.2	16.3	17.2	15	13.4	15	13.8	14.5	11.4	19.6	8.9	-49.6562
16.2	16.3	17.2	15.1	13.4	15	13.8	14.5	11.4	19.6	8.9	-49.5312
16.3	16.3	17.2	15.1	13.4	15	13.8	14.6	11.4	19.6	8.9	-49.75
16.3	16.3	17.2	15.1	13.4	15.1	13.8	14.6	11.4	19.6	8.9	-49.875
16.3	16.3	17.2	15.1	13.4	15	13.9	14.6	11.4	19.7	8.9	-49.9062
16.3	16.3	17.2	15.1	13.5	15.1	13.9	14.6	11.4	19.7	8.9	-50.2812
16.3	16.4	17.3	15.2	13.5	15.1	13.9	14.6	11.4	19.7	8.9	-49.9688
16.4	16.4	17.3	15.2	13.5	15.1	13.9	14.7	11.4	19.7	8.9	-50.1562
16.4	16.4	17.3	15.2	13.5	15.1	13.9	14.7	11.4	19.8	8.9	-50.2812
16.4	16.4	17.3	15.2	13.5	15.1	14	14.7	11.4	19.8	8.9	-50.4062
16.4	16.4	17.3	15.2	13.5	15.2	14	14.7	11.5	19.8	8.9	-50.7188
16.4	16.4	17.3	15.2	13.6	15.2	14	14.7	11.5	19.8	8.9	-50.4375
16.4	16.4	17.3	15.2	13.6	15.2	14	14.7	11.5	19.8	8.9	-50.7812
16.4	16.4	17.3	15.2	13.6	15.2	14	14.8	11.5	19.9	8.9	-50.5
16.5	16.5	17.3	15.3	13.6	15.2	14	14.8	11.5	19.9	8.9	-50.6875
16.5	16.5	17.4	15.3	13.6	15.2	14.1	14.8	11.5	19.9	8.9	-50.9375
16.5	16.5	17.4	15.3	13.6	15.2	14.1	14.8	11.5	19.9	8.9	-51.1875
16.5	16.5	17.4	15.3	13.6	15.2	14.1	14.9	11.5	20	8.9	-51.0938
16.5	16.5	17.4	15.3	13.7	15.3	14.1	14.9	11.5	20	8.9	-51.4688
16.6	16.5	17.4	15.3	13.7	15.3	14.1	14.9	11.5	20	8.9	-51.4062
16.6	16.5	17.4	15.3	13.7	15.3	14.1	14.9	11.5	20	8.9	-51.5312
16.6	16.5	17.4	15.4	13.7	15.3	14.1	14.9	11.5	20.1	8.9	-51.8125
16.6	16.5	17.4	15.4	13.7	15.3	14.2	14.9	11.5	20.1	8.9	-51.6562
16.6	16.6	17.4	15.4	13.7	15.3	14.2	15	11.5	20.1	8.9	-51.9688
16.7	16.6	17.5	15.4	13.7	15.3	14.2	15	11.5	20.1	8.9	-51.6562
16.7	16.6	17.5	15.4	13.8	15.4	14.2	15	11.6	20.1	8.9	-51.8125
16.7	16.6	17.5	15.5	13.8	15.4	14.2	15	11.6	20.2	8.9	-51.9688
16.7	16.6	17.5	15.5	13.8	15.4	14.2	15	11.6	20.2	8.9	-51.8125
16.7	16.7	17.5	15.5	13.8	15.4	14.3	15	11.6	20.2	8.9	-52.25
16.7	16.7	17.5	15.5	13.8	15.4	14.3	15	11.6	20.2	8.9	-52.0625
16.8	16.7	17.5	15.5	13.8	15.4	14.3	15.1	11.6	20.3	8.9	-52.3438
16.8	16.7	17.5	15.5	13.9	15.4	14.3	15.1	11.6	20.3	8.9	-52.4375
16.8	16.7	17.5	15.6	13.9	15.5	14.3	15.1	11.6	20.3	8.9	-52.5312
16.8	16.7	17.6	15.6	13.9	15.4	14.3	15.1	11.6	20.3	8.9	-52.9062
16.8	16.7	17.6	15.6	13.9	15.5	14.3	15.1	11.6	20.4	8.9	-52.6562
16.8	16.7	17.6	15.6	13.9	15.5	14.3	15.1	11.6	20.4	8.9	-52.9688
16.9	16.8	17.6	15.6	14	15.5	14.3	15.2	11.6	20.4	8.9	-52.8438
16.9	16.8	17.6	15.6	14	15.5	14.4	15.2	11.6	20.4	8.9	-52.875
16.9	16.8	17.6	15.6	14	15.5	14.4	15.2	11.6	20.4	8.9	-52.9375
16.9	16.8	17.7	15.7	14	15.6	14.4	15.2	11.6	20.4	8.9	-53.3438
16.9	16.8	17.7	15.7	14	15.6	14.4	15.1	11.6	20.5	8.9	-53.125
16.9	16.8	17.7	15.7	14	15.6	14.4	15.2	11.6	20.5	8.9	-53.5625
17	16.8	17.7	15.7	14.1	15.6	14.4	15.2	11.7	20.5	8.9	-53.4688
17	16.8	17.7	15.8	14.1	15.6	14.4	15.2	11.7	20.5	8.9	-53.5625
17	16.8	17.7	15.8	14.1	15.6	14.5	15.3	11.7	20.5	8.9	-53.8438
17	16.9	17.7	15.8	14.1	15.6	14.5	15.3	11.7	20.6	8.9	-53.75
17	16.9	17.7	15.8	14.1	15.6	14.5	15.3	11.7	20.6	8.9	-54
17	16.9	17.8	15.8	14.1	15.7	14.5	15.3	11.7	20.6	8.9	-53.5938
17	16.9	17.8	15.8	14.1	15.7	14.5	15.3	11.7	20.6	8.9	-53.7812
17.1	16.9	17.8	15.8	14.1	15.7	14.6	15.3	11.7	20.7	8.9	-53.9375
17.1	16.9	17.8	15.9	14.2	15.7	14.6	15.3	11.7	20.7	8.9	-54
17.1	16.9	17.8	15.9	14.2	15.7	14.6	15.4	11.7	20.7	8.9	-54.4375
17.1	16.9	17.8	15.9	14.2	15.8	14.6	15.4	11.7	20.7	8.9	-54.3438
17.1	16.9	17.8	15.9	14.2	15.7	14.6	15.4	11.7	20.7	8.9	-54.7188
17.1	17	17.8	15.9	14.2	15.8	14.6	15.4	11.7	20.8	8.9	-54.6562
17.1	17	17.8	15.9	14.2	15.8	14.6	15.4	11.7	20.8	8.9	-54.7812
17.2	17	17.8	15.9	14.3	15.8	14.6	15.4	11.7	20.8	8.9	-55.0312
17.2	17	17.9	16	14.3	15.8	14.7	15.4	11.8	20.8	8.9	-54.9375
17.2	17	17.9	16	14.3	15.8	14.7	15.5	11.8	20.8	8.9	-54.6875
17.2	17	17.9	16	14.3	15.9	14.7	15.5	11.8	20.9	8.9	-54.7812
17.2	17	17.9	16	14.3	15.9	14.7	15.5	11.8	20.9	8.9	-54.7812
17.3	17	17.9	16	14.3	15.9	14.7	15.5	11.8	20.9	8.9	-55.0312
17.3	17	17.9	16	14.3	15.9	14.7	15.5	11.8	20.9	8.9	-55.3125
17.3	17	17.9	16	14.3	15.9	14.7	15.5	11.8	20.9	8.9	-55
17.3	17	17.9	16.1	14.3	15.9	14.8	15.5	11.8	21	8.9	-55.3438
17.3	17	17.9	16.1	14.3	15.9	14.8	15.6	11.8	21	8.9	-55.2812
17.3	17	18	16.1	14.4	16	14.8	15.6	11.8	21	8.9	-55.5938
17.4	17.1	18	16.1	14.4	16	14.8	15.6	11.8	21	8.9	-56.0625
17.4	17.1	18	16.1	14.4	16	14.8	15.6	11.8	21	8.9	-56.25
17.4	17.1	18	16.1	14.4	16	14.9	15.6	11.8	21.1	8.9	-56.5312
17.4	17.1	18	16.1	14.4	16	14.9	15.6	11.8	21.1	8.9	-56.1562
17.4	17.1	18	16.1	14.4	16	14.9	15.7	11.8	21.1	8.9	-56.4688
17.4	17.1	18	16.2	14.4	16	14.9	15.6	11.8	21.1	8.9	-56.5938
17.4	17.1	18.1	16.2	14.5	16.1	14.9	15.7	11.8	21.2	8.9	-56.625
17.5	17.1	18.1	16.2	14.5	16.1	14.9	15.7	11.8	21.2	8.9	-56.7188
17.5	17.1	18.1	16.2	14.5	16.1	14.9	15.7	11.9	21.2	8.9	-56.625
17.5	17.2	18.1	16.2	14.5	16.1	15	15.8	11.9	21.2	8.9	-56.75
17.5	17.2	18.1	16.2	14.5	16.1	15	15.8	11.9	21.2	8.9	-57.1562
17.5	17.2	18.1	16.3	14.5	16.1	15	15.8	11.9	21.2	8.9	-57.1875
17.5	17.2	18.1	16.3	14.6	16.1	15	15.8	11.9	21.2	8.9	-57
17.5	17.2	18.2	16.3	14.6	16.1	15	15.8	11.9	21.3	8.9	-57.1875
17.6	17.2	18.2	16.3	14.6	16.1	15	15.8	11.9	21.3	8.9	-56.9062
17.6	17.2	18.2	16.3	14.6	16.1	15.1	15.8	11.9	21.3	8.9	-57.1562
17.6	17.3	18.2	16.4	14.6	16.2	15.1	15.9	11.9	21.4	8.9	-57
17.6	17.3	18.2	16.4	14.6	16.2	15.1	15.9	11.9	21.4	8.9	-57.1562
17.6	17.3	18.2	16.4	14.6	16.2	15.1	15.9	11.9	21.4	8.9	-57.7188
17.7	17.3	18.2	16.4	14.6	16.1	15.1	15.9	11.9	21.4	8.9	-57.5312
17.7	17.3	18.2	16.4	14.7	16.2	15.1	15.9	11.9	21.4	9	-57.7188
17.7	17.3	18.2	16.4	14.7	16.2	15.1	15.9	11.9	21.5	9	-57.6875
17.7	17.3	18.2	16.5	14.7	16.2	15.1	15.9	11.9	21.5	9	-57.9062
17.7	17.3	18.3	16.5	14.7	16.2	15.2	16	11.9	21.5	9	-57.9375
17.7	17.4	18.3	16.5	14.7	16.2	15.2	16	11.9	21.5	9	-57.6875
17.8	17.4	18.3	16.5	14.7	16.3	15.2	16	11.9	21.6	9	-57.9375
17.8	17.4	18.3	16.5	14.7	16.3	15.2	16	11.9	21.6	9	-57.75
17.8	17.4	18.3	16.5	14.8	16.3	15.2	15.9	11.9	21.6	9	-58.0312
17.8	17.4	18.3	16.5	14.8	16.3	15.2	16	11.9	21.6	9	-58.2188
17.8	17.4	18.3	16.6	14.8	16.3	15.2	16	12	21.6	9	-58.375
17.8	17.4	18.3	16.6	14.8	16.3	15.2	16	12	21.7	9	-58.4375
17.9	17.4	18.4	16.6	14.7	16.3	15.2	16.1	12	21.7	9	-58.7812
17.9	17.4	18.4	16.6	14.8	16.4	15.2	16.1	12	21.7	8.9	-58.4062
17.9	17.5	18.4	16.6	14.9	16.4	15.3	16.1	12	21.7	9	-58.5
17.9	17.5	18.4	16.7	14.9	16.4	15.3	16.1	12	21.7	9	-58.5625
17.9	17.5	18.4	16.7	14.9	16.4	15.3	16.1	12	21.8	9	-58.5312
17.9	17.5	18.4	16.7	14.9	16.4	15.3	16.1	12	21.8	9	-58.9375
17.9	17.5	18.4	16.7	14.9	16.4	15.3	16.1	12	21.8	9	-58.7188
17.9	17.5	18.4	16.7	14.9	16.4	15.3	16.1	12	21.8	9	-59.0312
17.9	17.5	18.4	16.7	15	16.4	15.3	16.1	12	21.8	9	-59
18	17.5	18.5	16.8	15	16.4	15.3	16.1	12	21.8	9	-59.2812
18	17.6	18.5	16.8	14.9	16.5	15.4	16.2	12	21.9	9	-59.5625
18	17.6	18.5	16.8	15	16.5	15.4	16.2	12	21.9	9	-59.375
18	17.6	18.5	16.8	15	16.5	15.4	16.2	12	21.9	9	-59.625
18	17.6	18.5	16.8	15	16.5	15.4	16.2	12	21.9	9	-59.5312
18	17.6	18.6	16.8	15	16.5	15.4	16.2	12	21.9	9	-59.75
18.1	17.7	18.6	16.8	15.1	16.5	15.4	16.2	12	21.9	9	-59.8125
18.1	17.7	18.6	16.9	15.1	16.5	15.4	16.2	12	21.9	9	-59.5938
18.1	17.7	18.6	16.9	15.1	16.5	15.4	16.3	12.1	22	9	-59.9375
18.1	17.7	18.6	16.9	15.1	16.5	15.4	16.3	12.1	22	9	-59.7188
18.1	17.7	18.6	16.9	15.1	16.5	15.5	16.3	12.1	22	9	-59.6875
18.2	17.7	18.6	16.9	15.1	16.6	15.5	16.3	12.1	22	9	-59.8125
18.2	17.7	18.6	16.9	15.1	16.6	15.5	16.3	12.1	22	9	-59.7812
18.2	17.7	18.6	16.9	15.1	16.6	15.5	16.3	12.1	22	9	-59.4688
18.2	17.7	18.7	17	15.2	16.6	15.5	16.3	12.1	22	9	-59.7812
18.2	17.8	18.7	17	15.2	16.6	15.5	16.4	12.1	22.1	9	-59.5625
18.2	17.8	18.7	17	15.2	16.6	15.5	16.4	12.1	22.1	9	-59.9688
18.2	17.8	18.7	17	15.2	16.6	15.5	16.4	12.1	22.1	9	-60.2188
18.3	17.8	18.7	17	15.2	16.6	15.6	16.4	12.1	22.1	9	-60.25
18.3	17.8	18.7	17	15.2	16.7	15.6	16.4	12.1	22.1	9	-60.5312
18.3	17.8	18.7	17	15.2	16.7	15.6	16.4	12.1	22.2	9	-60.25
18.3	17.8	18.8	17	15.2	16.7	15.6	16.4	12.1	22.2	9	-60.6562
18.3	17.8	18.8	17	15.2	16.7	15.6	16.5	12.1	22.2	9	-60.5312
18.3	17.8	18.8	17.1	15.3	16.7	15.6	16.5	12.1	22.2	9	-60.5625
18.3	17.9	18.8	17.1	15.3	16.7	15.6	16.5	12.1	22.3	9	-60.7188
18.4	17.9	18.8	17.1	15.3	16.7	15.7	16.5	12.1	22.3	9	-60.4375
18.4	17.9	18.8	17.1	15.3	16.7	15.7	16.5	12.1	22.3	9	-60.7188
18.4	17.9	18.8	17.1	15.3	16.7	15.7	16.4	12.1	22.3	9	-60.4375
18.4	17.9	18.8	17.1	15.3	16.7	15.6	16.5	12.2	22.3	9	-60.8125
18.4	17.9	18.8	17.1	15.3	16.7	15.7	16.5	12.2	22.3	9	-61.0625
18.4	17.9	18.8	17.1	15.4	16.7	15.7	16.5	12.2	22.3	9	-61.1562
18.4	17.9	18.8	17.2	15.4	16.8	15.7	16.6	12.2	22.4	9	-61.0938
18.4	17.9	18.8	17.2	15.4	16.8	15.8	16.6	12.2	22.4	9	-61.4375
18.4	17.9	18.8	17.2	15.4	16.8	15.8	16.6	12.2	22.4	9	-61.2188
18.5	17.9	18.8	17.2	15.4	16.8	15.8	16.6	12.2	22.4	9	-61.4688
18.5	17.9	18.9	17.2	15.4	16.8	15.8	16.6	12.2	22.4	9	-61.375
18.5	18	18.9	17.2	15.4	16.8	15.8	16.7	12.2	22.4	9	-61.1562
18.5	18	18.9	17.3	15.4	16.8	15.8	16.6	12.2	22.5	9	-61.4062
18.5	18	18.9	17.3	15.5	16.8	15.8	16.7	12.2	22.5	9	-61.1875
18.5	18.1	18.9	17.4	15.5	16.9	15.8	16.7	12.2	22.5	9	-61.375
18.5	18.1	18.9	17.4	15.5	16.9	15.8	16.7	12.2	22.5	9	-61.4062
18.6	18.2	19	17.5	15.5	16.9	15.8	16.7	12.2	22.5	9	-61.5
18.6	18.2	19	17.5	15.5	16.9	15.9	16.7	12.2	22.6	9	-61.6562
18.6	18.2	19	17.6	15.5	16.9	15.9	16.7	12.2	22.6	9	-61.375
18.6	18.3	19	17.6	15.5	16.9	15.9	16.8	12.2	22.6	9	-61.9375
18.6	18.3	19	17.7	15.5	16.9	15.9	16.8	12.3	22.6	9	-62
18.6	18.3	19	17.7	15.5	16.9	15.9	16.8	12.3	22.6	9	-62.0938
18.6	18.3	19	17.7	15.5	16.9	15.9	16.8	12.3	22.6	9	-62.1562
18.6	18.4	19	17.8	15.6	16.9	15.8	16.8	12.3	22.6	9	-61.9688
18.6	18.4	19	17.8	15.6	16.9	15.9	16.8	12.3	22.6	9	-62.1875
18.6	18.4	19	17.8	15.6	17	15.9	16.8	12.3	22.7	9	-62.0312
18.6	18.4	19	17.8	15.6	17	15.9	16.8	12.3	22.7	9	-61.7812
18.7	18.5	19.1	17.9	15.6	17	15.9	16.9	12.3	22.7	9	-61.7188
18.7	18.5	19.1	17.9	15.6	17	15.9	16.9	12.3	22.7	9	-61.9375
18.7	18.5	19.1	17.9	15.6	17	15.9	16.9	12.3	22.7	9	-61.875
18.7	18.5	19.1	17.9	15.6	17	15.9	16.9	12.3	22.7	9	-62.1562
18.7	18.6	19.1	18	15.6	17	15.9	16.9	12.3	22.7	9	-61.9375
18.7	18.6	19.1	18	15.6	17	16	16.9	12.3	22.8	9	-62.1562
18.7	18.6	19.1	18	15.6	17	16	16.9	12.3	22.8	9	-62.3125
18.7	18.6	19.1	18.1	15.7	17	16	16.9	12.3	22.8	9	-62.1875
18.7	18.7	19.1	18.1	15.6	17	16	17	12.3	22.8	9	-62.4375
18.7	18.7	19.1	18.1	15.7	17	16	17	12.3	22.8	9	-62.25
18.7	18.7	19.1	18.2	15.7	17	16	17	12.3	22.8	9	-62.5938
18.7	18.7	19.1	18.2	15.7	17	16	17	12.3	22.8	9	-62.5625
18.8	18.7	19.2	18.2	15.7	17.1	16	17	12.3	22.9	9	-62.7188
18.8	18.7	19.2	18.2	15.7	17.1	16	17	12.3	22.9	9	-62.875
18.8	18.7	19.2	18.3	15.7	17.1	16	17	12.3	22.9	9	-62.375
18.8	18.8	19.2	18.3	15.8	17.1	16	17	12.3	22.9	9	-62.5625
18.8	18.8	19.2	18.3	15.8	17.1	16.1	17	12.3	22.9	9.1	-62.3438
18.8	18.8	19.2	18.3	15.8	17.1	16.1	17	12.3	22.9	9	-62.4688
18.8	18.8	19.2	18.3	15.8	17.1	16.1	17	12.4	22.9	9	-62.4688
18.8	18.8	19.2	18.3	15.8	17.1	16.1	17.1	12.4	23	9.1	-62.7812
18.8	18.8	19.2	18.4	15.8	17.1	16.1	17.1	12.4	23	9.1	-62.4375
18.8	18.8	19.2	18.4	15.8	17.1	16.1	17.1	12.4	23	9	-62.6875
18.8	18.8	19.2	18.4	15.8	17.1	16.1	17.1	12.4	23	9.1	-62.6562
18.9	18.8	19.2	18.4	15.8	17.2	16.1	17.1	12.4	23	9	-62.9062
18.9	18.8	19.2	18.4	15.8	17.2	16.1	17.1	12.4	23	9	-63.0312
18.9	18.8	19.2	18.4	15.9	17.2	16.1	17.1	12.4	23	9	-63.0312
18.9	18.9	19.2	18.5	15.9	17.2	16.1	17.1	12.4	23.1	9	-63.4375
18.9	18.9	19.3	18.5	15.9	17.2	16.1	17.1	12.4	23.1	9.1	-63.25
18.9	18.9	19.3	18.5	15.9	17.1	16.1	17.2	12.4	23.1	9	-63.5
18.9	18.9	19.3	18.5	15.9	17.2	16.1	17.2	12.4	23.2	9.1	-63.6562
18.9	18.9	19.3	18.5	15.9	17.2	16.2	17.2	12.4	23.2	9	-63.5625
18.9	18.9	19.3	18.6	15.9	17.2	16.2	17.2	12.4	23.2	9	-63.6562
18.9	18.9	19.3	18.6	15.9	17.2	16.2	17.2	12.4	23.2	9	-63.3438
19	18.9	19.3	18.6	15.9	17.2	16.2	17.2	12.4	23.2	9	-63.5625
19	18.9	19.3	18.6	15.9	17.2	16.2	17.2	12.4	23.2	9	-63.6562
19	19	19.3	18.6	16	17.2	16.2	17.2	12.4	23.2	9	-63.5938
19	19	19.3	18.7	16	17.3	16.2	17.2	12.4	23.2	9.1	-63.8125
19	19	19.3	18.7	16	17.3	16.2	17.2	12.4	23.2	9	-63.5625
19	19	19.3	18.7	16	17.3	16.2	17.3	12.4	23.3	9.1	-63.8125
19	19	19.3	18.7	16	17.3	16.2	17.3	12.4	23.3	9	-63.875
19	19	19.3	18.7	16	17.3	16.2	17.3	12.4	23.3	9.1	-63.8125
19	19	19.3	18.7	16	17.3	16.3	17.3	12.5	23.3	9.1	-63.6875
19	19	19.3	18.7	16	17.3	16.3	17.3	12.5	23.3	9.1	-64.0312
19	19	19.4	18.7	16	17.3	16.3	17.3	12.5	23.3	9.1	-63.75
19.1	19	19.4	18.7	16	17.3	16.3	17.3	12.5	23.3	9.1	-64.0938
19.1	19	19.4	18.8	16	17.4	16.3	17.3	12.5	23.3	9.1	-64.0625
19.1	19.1	19.4	18.8	16.1	17.4	16.3	17.4	12.5	23.3	9.1	-64.2812
19.1	19.1	19.4	18.8	16.1	17.4	16.3	17.4	12.5	23.4	9.1	-64.4688
19.1	19.1	19.4	18.8	16.1	17.4	16.3	17.3	12.5	23.4	9.1	-64.3438
19.1	19.1	19.4	18.8	16.1	17.4	16.3	17.4	12.5	23.4	9.1	-64.7812
19.1	19.1	19.4	18.8	16.1	17.4	16.4	17.4	12.5	23.4	9.1	-64.6562
19.2	19.1	19.4	18.8	16.1	17.4	16.4	17.4	12.5	23.4	9.1	-64.8438
19.2	19.1	19.5	18.8	16.1	17.4	16.4	17.4	12.5	23.4	9.1	-64.9062
19.2	19.1	19.5	18.9	16.1	17.4	16.4	17.4	12.5	23.4	9.1	-64.6875
19.2	19.1	19.5	18.9	16.1	17.4	16.4	17.4	12.5	23.4	9.1	-64.75
19.2	19.2	19.5	18.9	16.1	17.4	16.4	17.5	12.5	23.4	9.1	-64.375
19.2	19.2	19.5	18.9	16.1	17.5	16.4	17.5	12.5	23.5	9.1	-64.6875
19.2	19.2	19.5	18.9	16.1	17.5	16.4	17.5	12.6	23.5	9.1	-64.6562
19.2	19.2	19.5	18.9	16.1	17.5	16.4	17.5	12.6	23.5	9.1	-64.7188
19.2	19.2	19.5	19	16.2	17.5	16.4	17.4	12.6	23.5	9.1	-64.8438
19.2	19.2	19.5	19	16.2	17.5	16.4	17.5	12.6	23.5	9.1	-65.1875
19.2	19.2	19.5	19	16.2	17.5	16.5	17.5	12.6	23.5	9.1	-64.8438
19.3	19.2	19.5	19	16.2	17.4	16.5	17.5	12.6	23.6	9.1	-64.9062
19.3	19.2	19.5	19	16.2	17.5	16.5	17.5	12.6	23.6	9.1	-64.7188
19.3	19.2	19.5	19	16.2	17.5	16.5	17.5	12.6	23.6	9.1	-64.6875
19.3	19.3	19.5	19	16.2	17.5	16.5	17.6	12.6	23.6	9.1	-64.9688
19.3	19.3	19.5	19.1	16.2	17.5	16.5	17.6	12.6	23.6	9.1	-64.8125
19.3	19.3	19.6	19.1	16.2	17.5	16.5	17.6	12.6	23.6	9.1	-65.0625
19.3	19.3	19.6	19.1	16.3	17.5	16.5	17.6	12.6	23.6	9.1	-64.875
19.3	19.3	19.6	19.1	16.3	17.5	16.5	17.6	12.6	23.7	9.1	-65.1562
19.4	19.3	19.6	19.1	16.3	17.6	16.5	17.6	12.6	23.7	9.1	-65.375
19.4	19.3	19.6	19.1	16.3	17.6	16.5	17.6	12.6	23.7	9.1	-65.1875
19.4	19.3	19.6	19.1	16.3	17.6	16.5	17.7	12.6	23.7	9.1	-65.4688
19.4	19.3	19.6	19.1	16.3	17.6	16.6	17.7	12.6	23.7	9.1	-65.0938
19.4	19.3	19.6	19.2	16.3	17.6	16.6	17.7	12.6	23.7	9.1	-65.1875
19.5	19.3	19.6	19.2	16.3	17.6	16.6	17.7	12.6	23.7	9.1	-65.3125
19.5	19.3	19.6	19.2	16.4	17.6	16.6	17.7	12.6	23.8	9.1	-65.3125
19.5	19.4	19.6	19.2	16.4	17.6	16.6	17.7	12.6	23.8	9.1	-65.4688
19.5	19.4	19.6	19.2	16.4	17.6	16.6	17.7	12.6	23.8	9.1	-65.2812
19.5	19.4	19.7	19.2	16.4	17.6	16.6	17.7	12.6	23.8	9.1	-65.4688
19.5	19.4	19.7	19.2	16.4	17.7	16.6	17.7	12.6	23.8	9.1	-65.5938
19.5	19.4	19.7	19.3	16.4	17.7	16.6	17.8	12.6	23.8	9.1	-65.5938
19.5	19.4	19.7	19.3	16.4	17.7	16.7	17.8	12.6	23.8	9.1	-65.4688
19.6	19.4	19.7	19.3	16.4	17.7	16.7	17.8	12.6	23.8	9.1	-65.5938
19.6	19.4	19.7	19.3	16.4	17.7	16.7	17.8	12.6	23.8	9.1	-65.2188
19.6	19.5	19.7	19.3	16.4	17.7	16.7	17.8	12.6	23.8	9.1	-65.5625
19.6	19.5	19.7	19.3	16.5	17.7	16.7	17.8	12.6	23.9	9.1	-65.5625
19.6	19.5	19.7	19.3	16.5	17.7	16.7	17.8	12.6	23.9	9.1	-65.625
19.6	19.5	19.7	19.4	16.5	17.7	16.7	17.8	12.6	23.9	9.1	-66
19.6	19.5	19.7	19.4	16.5	17.7	16.7	17.8	12.7	23.9	9.1	-65.7188
19.6	19.5	19.7	19.4	16.5	17.8	16.7	17.8	12.7	23.9	9.1	-65.8125
19.6	19.5	19.7	19.4	16.5	17.7	16.7	17.9	12.7	23.9	9.1	-65.5312
19.6	19.5	19.8	19.4	16.4	17.8	16.7	17.9	12.7	23.9	9.1	-65.75
19.6	19.5	19.8	19.4	16.5	17.8	16.7	17.9	12.7	23.9	9.1	-65.8438
19.7	19.5	19.8	19.4	16.5	17.8	16.7	17.9	12.7	23.9	9.1	-65.5
19.7	19.5	19.8	19.5	16.5	17.8	16.8	17.9	12.7	23.9	9.1	-65.7812
19.7	19.5	19.8	19.5	16.5	17.8	16.8	17.9	12.7	24	9.1	-65.6875
19.7	19.6	19.8	19.5	16.5	17.8	16.8	17.9	12.7	24	9.1	-65.9375
19.7	19.6	19.8	19.5	16.6	17.8	16.8	17.9	12.7	24	9.1	-66.0312
19.7	19.6	19.8	19.5	16.6	17.8	16.8	17.9	12.7	24	9.1	-66.1875
19.7	19.6	19.8	19.5	16.6	17.8	16.8	17.9	12.7	24	9.1	-65.9062
19.7	19.6	19.8	19.5	16.6	17.8	16.8	17.9	12.7	24	9.1	-66.25
19.7	19.6	19.8	19.5	16.5	17.8	16.8	17.9	12.7	24	9.1	-66.0312
19.7	19.6	19.8	19.5	16.6	17.9	16.8	17.9	12.7	24	9.1	-66.0625
19.7	19.6	19.8	19.6	16.6	17.9	16.8	18	12.7	24.1	9.1	-66.0312
19.7	19.6	19.8	19.6	16.6	17.9	16.9	18	12.7	24.1	9.1	-65.9688
19.8	19.6	19.8	19.6	16.7	17.9	16.9	18	12.7	24.1	9.1	-66.3125
19.8	19.6	19.8	19.6	16.7	17.9	16.9	18	12.7	24.1	9.1	-66.0312
19.8	19.6	19.8	19.6	16.7	17.9	16.9	18	12.7	24.1	9.1	-66.375
19.8	19.7	19.8	19.6	16.7	17.9	16.9	18	12.7	24.1	9.1	-66.375
19.8	19.7	19.8	19.6	16.7	17.9	16.9	18	12.7	24.1	9.1	-66.25
19.8	19.7	19.8	19.6	16.6	17.9	16.9	18	12.7	24.1	9.1	-66.25
19.8	19.7	19.8	19.7	16.7	17.9	16.9	18	12.7	24.1	9.1	-66.0312
19.8	19.7	19.9	19.7	16.7	17.9	16.9	18	12.7	24.1	9.1	-66.3438
19.8	19.7	19.9	19.7	16.7	17.9	16.9	18.1	12.7	24.2	9.1	-66.25
19.8	19.7	19.9	19.7	16.7	17.9	16.9	18.1	12.7	24.2	9.1	-66.4062
19.8	19.7	19.9	19.7	16.7	18	17	18.1	12.7	24.2	9.1	-66.625
19.8	19.7	19.9	19.7	16.8	18	17	18	12.7	24.2	9.1	-66.4062
19.8	19.7	19.9	19.7	16.8	18	17	18.1	12.7	24.2	9.1	-66.6562
19.8	19.7	19.9	19.7	16.8	18	17	18.1	12.7	24.2	9.1	-66.3438
19.8	19.7	19.9	19.7	16.8	18	17	18.1	12.7	24.2	9.1	-66.4688
19.9	19.7	19.9	19.8	16.8	18	17	18.1	12.7	24.2	9.1	-66.5312
19.9	19.7	19.9	19.8	16.8	18	17	18.1	12.7	24.2	9.1	-66.75
19.9	19.8	19.9	19.8	16.8	18	17	18.2	12.7	24.2	9.1	-66.5625
19.9	19.8	19.9	19.8	16.8	18	17	18.2	12.8	24.3	9.1	-66.7812
19.9	19.8	19.9	19.8	16.8	18	17	18.2	12.8	24.3	9.1	-66.4688
19.9	19.8	20	19.8	16.8	18	17	18.2	12.8	24.3	9.1	-66.75
19.9	19.8	20	19.8	16.8	18.1	17	18.2	12.8	24.3	9.1	-66.75
20	19.8	20	19.8	16.8	18.1	17	18.2	12.8	24.3	9.1	-66.75
20	19.8	20	19.8	16.9	18.1	17	18.2	12.8	24.3	9.1	-67.0938
20	19.8	20	19.8	16.9	18.1	17.1	18.2	12.8	24.3	9.1	-66.9062
20	19.8	20	19.8	16.9	18.1	17.1	18.2	12.8	24.3	9.1	-67.0938
20	19.8	19.9	19.8	16.9	18.1	17.1	18.2	12.8	24.3	9.1	-66.9375
20	19.8	20	19.8	16.9	18.1	17.1	18.3	12.8	24.3	9.1	-66.9062
20	19.8	20	19.8	16.9	18.1	17.1	18.3	12.8	24.4	9.1	-66.9375
20	19.8	20	19.8	16.9	18.1	17.1	18.3	12.8	24.4	9.1	-66.7188
20	19.8	20	19.9	16.9	18.1	17.1	18.3	12.8	24.4	9.1	-67.1875
20	19.8	20	19.9	16.9	18.1	17.1	18.3	12.8	24.4	9.1	-67.0625
20	19.8	20	19.9	16.9	18.1	17.1	18.3	12.8	24.4	9.1	-67.25
20	19.8	20	19.9	16.9	18.1	17.1	18.3	12.8	24.4	9.1	-67.5
20.1	19.8	20	19.9	17	18.2	17.1	18.3	12.8	24.4	9.1	-67.5312
20.1	19.8	20	19.9	17	18.2	17.2	18.3	12.8	24.4	9.1	-67.25
20.1	19.8	20	19.9	17	18.2	17.2	18.3	12.8	24.4	9.1	-67.375
20.1	19.8	20	19.9	17	18.2	17.2	18.3	12.8	24.5	9.1	-66.9375
20.1	19.8	20	19.9	17	18.2	17.2	18.4	12.8	24.5	9.1	-66.8125
20.1	19.8	20	19.9	17	18.2	17.2	18.3	12.8	24.5	9.1	-67.1562
20.1	19.8	20	20	17	18.2	17.2	18.4	12.8	24.5	9.1	-67.1562
20.1	19.8	20	20	17	18.2	17.2	18.4	12.8	24.5	9.1	-67.375
20.1	19.9	20	20	17	18.2	17.2	18.4	12.9	24.5	9.1	-67.1875
20.1	19.9	20	20	17	18.2	17.2	18.4	12.9	24.6	9.1	-67.3438
20.2	19.9	20.1	20	17	18.2	17.2	18.4	12.9	24.6	9.1	-67.25
20.2	19.9	20.1	20	17	18.3	17.2	18.4	12.9	24.6	9.1	-67.1562
20.2	19.9	20.1	20	17	18.3	17.2	18.4	12.9	24.6	9.1	-67.5312
20.2	19.9	20.1	20	17	18.3	17.3	18.5	12.9	24.6	9.1	-67.2812
20.2	19.9	20.1	20	17.1	18.3	17.3	18.5	12.9	24.6	9.1	-67.5
20.2	19.9	20.1	20.1	17.1	18.3	17.3	18.5	12.9	24.6	9.1	-67.4688
20.2	19.9	20.1	20.1	17.1	18.3	17.3	18.5	12.9	24.6	9.1	-67.5312
20.2	19.9	20.1	20.1	17.1	18.2	17.3	18.5	12.9	24.6	9.1	-67.7188
20.2	19.9	20.1	20.1	17.1	18.3	17.3	18.5	12.9	24.6	9.1	-67.375
20.2	19.9	20.1	20.1	17.1	18.3	17.3	18.5	12.9	24.6	9.1	-67.6875
20.2	19.9	20.1	20.1	17.1	18.3	17.3	18.5	12.9	24.6	9.1	-67.5938
20.2	19.9	20.1	20.1	17.1	18.4	17.3	18.6	12.9	24.6	9.1	-67.5938
20.2	19.9	20.1	20.1	17.1	18.4	17.3	18.6	12.9	24.6	9.1	-67.7188
20.2	19.9	20.1	20.1	17.1	18.4	17.3	18.6	12.9	24.7	9.1	-67.8438
20.2	20	20.1	20.1	17.1	18.4	17.3	18.6	12.9	24.7	9.1	-67.5
20.3	20	20.1	20.1	17.1	18.4	17.3	18.6	12.9	24.7	9.1	-67.8438
20.3	20	20.1	20.1	17.1	18.4	17.4	18.6	13	24.7	9.1	-67.5938
20.3	20	20.1	20.2	17.1	18.4	17.4	18.6	13	24.7	9.1	-67.875
20.3	20	20.1	20.2	17.2	18.4	17.4	18.6	13	24.7	9.1	-68.1562
20.3	20	20.1	20.2	17.2	18.4	17.4	18.6	13	24.7	9.1	-68
20.3	20	20.1	20.2	17.2	18.4	17.4	18.6	13	24.7	9.1	-68.1562
20.3	20	20.1	20.2	17.2	18.4	17.4	18.6	13	24.7	9.1	-67.8438
20.3	20	20.1	20.2	17.2	18.4	17.4	18.7	13	24.7	9.1	-68.0312
20.3	20	20.2	20.2	17.2	18.4	17.4	18.7	13	24.7	9.1	-68
20.3	20	20.2	20.2	17.2	18.4	17.5	18.7	13	24.8	9.1	-67.75
20.3	20	20.2	20.2	17.2	18.5	17.4	18.7	13	24.8	9.1	-67.9375
20.3	20	20.2	20.2	17.2	18.4	17.5	18.7	13	24.8	9.1	-67.8125
20.3	20	20.2	20.2	17.2	18.5	17.5	18.7	13	24.8	9.1	-68.0625
20.3	20	20.2	20.2	17.2	18.5	17.5	18.7	13	24.8	9.1	-68
20.3	20	20.2	20.2	17.2	18.5	17.5	18.7	13	24.8	9.1	-68.25
20.4	20	20.2	20.3	17.2	18.5	17.5	18.7	13	24.8	9.1	-68.25
20.4	20	20.2	20.3	17.2	18.5	17.5	18.7	13	24.9	9.1	-68.5625
20.4	20	20.2	20.3	17.2	18.5	17.5	18.7	13	24.8	9.2	-68.1875
20.4	20	20.2	20.3	17.3	18.5	17.5	18.8	13	24.9	9.1	-68.3438
20.4	20	20.2	20.3	17.3	18.5	17.5	18.7	13	24.9	9.1	-68.2188
20.4	20	20.2	20.3	17.3	18.5	17.5	18.8	13	24.9	9.1	-68.25
20.4	20	20.2	20.3	17.3	18.5	17.5	18.8	13	24.9	9.1	-68.3438
20.4	20	20.2	20.3	17.3	18.6	17.5	18.8	13	24.9	9.2	-68.0312
20.4	20	20.2	20.4	17.3	18.5	17.6	18.8	13	24.9	9.2	-68.3125
20.4	20	20.2	20.4	17.3	18.6	17.6	18.8	13	24.9	9.2	-68.125
20.4	20	20.2	20.4	17.3	18.5	17.6	18.8	13	24.9	9.2	-68.25
20.5	20	20.2	20.4	17.3	18.6	17.6	18.8	13	24.9	9.2	-68.3438
20.5	20	20.2	20.4	17.3	18.6	17.6	18.8	13	24.9	9.2	-68.2812
20.5	20	20.2	20.4	17.4	18.6	17.6	18.8	13	25	9.2	-68.5625
20.5	20	20.2	20.4	17.4	18.6	17.6	18.8	13	25	9.2	-68.3125
20.5	20	20.3	20.4	17.4	18.6	17.6	18.8	13	25	9.2	-68.5625
20.5	20.1	20.3	20.4	17.4	18.6	17.6	18.8	13	25	9.2	-68.5625
20.5	20.1	20.3	20.4	17.4	18.6	17.6	18.8	13	25	9.2	-68.5312
20.5	20.1	20.3	20.4	17.4	18.6	17.6	18.8	13.1	25	9.2	-68.6875
20.5	20.1	20.3	20.4	17.3	18.6	17.7	18.8	13	25	9.2	-68.4375
20.5	20.1	20.3	20.4	17.4	18.6	17.7	18.9	13.1	25	9.2	-68.2812
20.5	20.1	20.3	20.5	17.4	18.6	17.7	18.9	13.1	25	9.2	-68.4375
20.6	20.1	20.3	20.5	17.4	18.6	17.7	18.9	13.1	25.1	9.2	-68.4688
20.6	20.1	20.3	20.5	17.4	18.6	17.7	18.9	13.1	25.1	9.2	-68.3438
20.6	20.1	20.3	20.5	17.4	18.7	17.7	18.9	13.1	25.1	9.2	-68.6562
20.6	20.1	20.3	20.5	17.4	18.7	17.7	18.9	13.1	25.1	9.2	-68.4688
20.6	20.1	20.3	20.5	17.4	18.7	17.7	18.8	13.1	25.1	9.2	-68.75
20.6	20.1	20.3	20.5	17.5	18.7	17.7	18.9	13.1	25.1	9.2	-68.7188
20.6	20.1	20.3	20.5	17.5	18.7	17.7	18.9	13.1	25.1	9.1	-68.7188
20.6	20.1	20.3	20.5	17.5	18.7	17.7	18.9	13.1	25.1	9.2	-69.0938
20.6	20.1	20.4	20.5	17.5	18.7	17.7	18.9	13.1	25.1	9.2	-68.8438
20.6	20.1	20.3	20.5	17.5	18.7	17.7	18.9	13.1	25.1	9.2	-69.0625
20.6	20.1	20.3	20.5	17.5	18.7	17.8	18.9	13.1	25.1	9.2	-68.8438
20.7	20.1	20.4	20.6	17.5	18.7	17.8	19	13.1	25.1	9.2	-69.0312
20.7	20.2	20.4	20.6	17.5	18.7	17.8	19	13.1	25.1	9.2	-68.9688
20.7	20.2	20.4	20.6	17.5	18.7	17.8	19	13.1	25.2	9.2	-68.6875
20.7	20.2	20.4	20.6	17.5	18.7	17.8	19	13.1	25.2	9.2	-69.0312
20.7	20.2	20.4	20.6	17.5	18.7	17.8	19	13.1	25.2	9.2	-68.6875
20.7	20.2	20.4	20.6	17.5	18.7	17.8	19	13.1	25.2	9.2	-68.9688
20.7	20.2	20.4	20.6	17.6	18.7	17.8	19	13.1	25.2	9.2	-69.0312
20.7	20.2	20.4	20.6	17.6	18.8	17.8	19	13.1	25.2	9.2	-69.0938
20.7	20.2	20.4	20.6	17.6	18.8	17.8	19	13.1	25.2	9.2	-69
20.7	20.2	20.4	20.6	17.6	18.8	17.8	19	13.1	25.2	9.2	-69.3125
20.7	20.2	20.4	20.7	17.6	18.8	17.8	19	13.1	25.2	9.2	-68.9688
20.7	20.2	20.4	20.7	17.6	18.8	17.9	19	13.1	25.2	9.2	-69.2188
20.7	20.2	20.4	20.7	17.6	18.8	17.9	19	13.1	25.2	9.2	-69.375
20.7	20.2	20.4	20.7	17.6	18.8	17.9	19.1	13.1	25.2	9.2	-69.2812
20.7	20.2	20.4	20.7	17.6	18.8	17.9	19	13.1	25.2	9.2	-69.3438
20.7	20.2	20.4	20.7	17.6	18.8	17.9	19.1	13.1	25.3	9.2	-69.0312
20.7	20.3	20.4	20.7	17.6	18.8	17.8	19.1	13.1	25.3	9.1	-69.2188
20.7	20.3	20.4	20.7	17.6	18.8	17.9	19.1	13.1	25.3	9.2	-69
20.7	20.3	20.4	20.7	17.6	18.8	17.9	19.1	13.1	25.3	9.2	-68.875
20.7	20.3	20.4	20.7	17.7	18.8	17.9	19.1	13.1	25.3	9.2	-69.0938
20.8	20.3	20.5	20.7	17.7	18.8	17.9	19.1	13.1	25.3	9.2	-69.0312
20.8	20.3	20.4	20.7	17.7	18.8	17.9	19.1	13.2	25.3	9.2	-69.2188
20.8	20.3	20.5	20.7	17.7	18.8	17.9	19.1	13.2	25.3	9.2	-69.0625
20.8	20.3	20.5	20.7	17.7	18.8	17.9	19.1	13.2	25.3	9.2	-69.2812
20.8	20.3	20.5	20.7	17.7	18.8	17.9	19.1	13.2	25.3	9.2	-69.375
20.8	20.3	20.5	20.8	17.7	18.9	17.9	19.2	13.2	25.3	9.2	-69.1562
20.8	20.3	20.5	20.8	17.7	18.9	17.9	19.1	13.2	25.3	9.2	-69.5
20.8	20.3	20.5	20.8	17.7	18.9	17.9	19.2	13.2	25.3	9.2	-69.5
20.8	20.3	20.5	20.8	17.7	18.9	17.9	19.2	13.2	25.3	9.2	-69.3125
20.8	20.3	20.5	20.8	17.7	18.9	17.9	19.2	13.2	25.4	9.2	-69.5625
20.8	20.3	20.5	20.8	17.7	18.9	17.9	19.2	13.2	25.4	9.2	-69.875
20.8	20.3	20.5	20.8	17.7	18.9	18	19.2	13.2	25.4	9.2	-69.8438
20.8	20.3	20.5	20.8	17.7	18.9	18	19.2	13.2	25.4	9.2	-70.125
20.9	20.3	20.5	20.8	17.7	18.9	18	19.2	13.2	25.4	9.2	-69.7188
20.9	20.3	20.5	20.8	17.7	18.9	18	19.2	13.2	25.4	9.2	-69.7188
20.9	20.3	20.5	20.8	17.7	18.9	18	19.2	13.2	25.4	9.2	-69.7188
20.9	20.3	20.5	20.8	17.7	18.9	18	19.2	13.2	25.4	9.2	-69.6562
20.9	20.4	20.5	20.8	17.7	18.9	18	19.2	13.2	25.4	9.2	-69.8438
20.9	20.4	20.5	20.8	17.8	18.9	17.9	19.2	13.2	25.4	9.2	-69.5625
20.9	20.4	20.6	20.9	17.8	18.9	18	19.2	13.2	25.4	9.2	-69.9062
20.9	20.4	20.6	20.9	17.7	18.9	18	19.3	13.2	25.4	9.2	-69.8125
20.9	20.4	20.6	20.9	17.8	18.9	18	19.3	13.2	25.4	9.2	-69.75
20.9	20.4	20.6	20.9	17.8	18.9	18	19.3	13.2	25.5	9.2	-70
20.9	20.4	20.6	20.9	17.8	19	18	19.3	13.2	25.5	9.2	-69.7188
20.9	20.4	20.6	20.9	17.8	19	18	19.3	13.2	25.5	9.2	-70.0312
20.9	20.4	20.6	20.9	17.8	19	18	19.3	13.2	25.5	9.2	-69.8125
20.9	20.4	20.6	20.9	17.8	19	18	19.3	13.3	25.5	9.2	-70.0312
20.9	20.4	20.6	20.9	17.8	19	18	19.3	13.3	25.5	9.2	-69.9062
20.9	20.4	20.6	20.9	17.8	19	18	19.3	13.3	25.5	9.2	-70.0938
20.9	20.4	20.6	20.9	17.8	19	18.1	19.3	13.3	25.5	9.2	-69.8438
21	20.5	20.6	20.9	17.8	19	18.1	19.3	13.3	25.5	9.2	-70.0312
21	20.5	20.6	20.9	17.9	19	18.1	19.3	13.3	25.5	9.2	-69.7812
21	20.5	20.6	21	17.9	19	18.1	19.3	13.3	25.5	9.2	-69.9375
21	20.5	20.6	21	17.9	19	18.1	19.4	13.3	25.5	9.2	-70.1562
21	20.5	20.6	21	17.9	19	18.1	19.4	13.3	25.5	9.2	-69.9375
21	20.5	20.6	21	17.9	19	18.1	19.4	13.3	25.5	9.2	-70.2812
21	20.5	20.6	21	17.9	19	18.1	19.4	13.3	25.5	9.2	-69.9375
21	20.5	20.7	21	17.9	19	18.1	19.4	13.3	25.5	9.2	-70.0938
21	20.5	20.7	21	17.9	19	18.1	19.4	13.3	25.6	9.2	-70.125
21	20.5	20.7	21	17.9	19	18.1	19.4	13.3	25.6	9.2	-70.0625
21	20.5	20.7	21	17.9	19	18.1	19.4	13.3	25.6	9.2	-70.2188
21	20.5	20.7	21	17.9	19.1	18.2	19.4	13.3	25.6	9.2	-69.9375
21	20.5	20.7	21	17.9	19.1	18.2	19.4	13.3	25.6	9.2	-70.2188
21	20.5	20.7	21	17.9	19.1	18.2	19.4	13.3	25.6	9.2	-70.1875
21	20.5	20.7	21	17.9	19.1	18.2	19.4	13.3	25.6	9.2	-70.1562
21	20.5	20.7	21	17.9	19.1	18.2	19.5	13.3	25.6	9.1	-70.375
21	20.5	20.7	21.1	17.9	19.1	18.2	19.4	13.3	25.6	9.2	-70.2188
21	20.5	20.7	21.1	17.9	19.1	18.2	19.5	13.3	25.6	9.2	-70.4688
21	20.6	20.7	21.1	17.9	19.1	18.1	19.5	13.3	25.6	9.2	-70.5
21	20.6	20.7	21.1	17.9	19.1	18.2	19.5	13.3	25.6	9.2	-70.375
21.1	20.6	20.7	21.1	18	19.1	18.2	19.5	13.3	25.6	9.2	-70.2188
21.1	20.6	20.7	21.1	18	19.1	18.2	19.5	13.3	25.7	9.2	-70.2812
21.1	20.6	20.7	21.1	18	19.1	18.2	19.5	13.3	25.7	9.2	-69.9688
21.1	20.6	20.7	21.1	18	19.1	18.2	19.5	13.3	25.7	9.2	-70.25
21.1	20.6	20.7	21.1	18	19.1	18.2	19.5	13.3	25.7	9.2	-70.0938
21.1	20.6	20.7	21.1	18	19.1	18.2	19.5	13.3	25.7	9.2	-70.4375
21.1	20.6	20.7	21.1	18	19.1	18.2	19.5	13.3	25.7	9.2	-70.625
21.1	20.6	20.7	21.1	18	19.1	18.2	19.5	13.3	25.7	9.2	-70.375
21.1	20.6	20.7	21.1	18	19.1	18.2	19.5	13.3	25.7	9.2	-70.625
21.1	20.6	20.7	21.1	18	19.1	18.2	19.5	13.3	25.7	9.2	-70.4062
21.1	20.6	20.8	21.1	18	19.1	18.2	19.5	13.3	25.7	9.2	-70.6562
21.1	20.6	20.8	21.2	18	19.2	18.3	19.5	13.3	25.8	9.2	-70.6562
21.2	20.6	20.8	21.2	18	19.2	18.3	19.6	13.3	25.8	9.2	-70.6875
21.2	20.6	20.8	21.2	18	19.2	18.3	19.6	13.3	25.8	9.2	-70.9375
21.2	20.6	20.8	21.2	18	19.2	18.3	19.6	13.3	25.8	9.2	-70.625
21.2	20.6	20.8	21.2	18.1	19.2	18.3	19.6	13.3	25.8	9.2	-70.8125
21.2	20.6	20.8	21.2	18.1	19.2	18.3	19.6	13.3	25.8	9.2	-70.625
21.2	20.6	20.8	21.2	18.1	19.2	18.3	19.5	13.3	25.8	9.2	-70.8125
21.2	20.6	20.8	21.2	18.1	19.2	18.2	19.6	13.3	25.8	9.2	-70.8125
21.2	20.6	20.8	21.2	18.1	19.2	18.3	19.6	13.3	25.8	9.2	-71.0938
21.2	20.6	20.8	21.2	18.1	19.2	18.3	19.6	13.3	25.8	9.2	-70.6875
21.2	20.7	20.8	21.2	18.1	19.2	18.3	19.6	13.3	25.8	9.2	-70.8125
21.2	20.7	20.8	21.2	18.1	19.2	18.3	19.6	13.3	25.8	9.2	-70.6562
21.2	20.7	20.8	21.2	18.1	19.2	18.3	19.6	13.3	25.8	9.2	-70.6875
21.2	20.7	20.8	21.2	18.1	19.2	18.3	19.6	13.3	25.8	9.2	-71
21.2	20.7	20.8	21.2	18.1	19.2	18.3	19.6	13.3	25.8	9.2	-70.8125
21.2	20.7	20.9	21.3	18.1	19.2	18.3	19.6	13.3	25.8	9.2	-71
21.2	20.7	20.9	21.3	18.1	19.2	18.3	19.7	13.3	25.8	9.2	-70.7188
21.3	20.7	20.9	21.3	18.1	19.2	18.4	19.7	13.3	25.8	9.2	-70.875
21.3	20.7	20.9	21.3	18.2	19.3	18.4	19.7	13.3	25.9	9.2	-71
21.3	20.7	20.9	21.3	18.1	19.3	18.4	19.7	13.3	25.9	9.2	-70.625
21.3	20.7	20.9	21.3	18.2	19.3	18.4	19.7	13.3	25.9	9.2	-70.875
21.3	20.7	20.9	21.3	18.2	19.3	18.4	19.7	13.4	25.9	9.2	-70.6562
21.3	20.7	20.9	21.3	18.2	19.3	18.4	19.7	13.4	25.9	9.2	-70.9688
21.3	20.7	20.9	21.3	18.2	19.3	18.4	19.7	13.4	25.9	9.2	-70.9688
21.3	20.7	20.9	21.3	18.2	19.3	18.4	19.7	13.4	25.9	9.2	-71.0312
21.3	20.7	20.9	21.3	18.2	19.3	18.4	19.7	13.4	25.9	9.2	-71.4375
21.4	20.7	20.9	21.3	18.2	19.3	18.4	19.7	13.4	25.9	9.2	-71.1562
21.4	20.7	20.9	21.3	18.2	19.3	18.4	19.7	13.4	25.9	9.2	-71.0938
21.4	20.7	20.9	21.3	18.2	19.3	18.4	19.7	13.4	25.9	9.2	-71.2188
21.4	20.7	20.9	21.4	18.2	19.3	18.4	19.7	13.4	25.9	9.2	-71.1562
21.4	20.7	20.9	21.4	18.2	19.3	18.4	19.8	13.4	25.9	9.2	-71.25
21.4	20.7	20.9	21.4	18.2	19.3	18.4	19.8	13.4	26	9.2	-71.5312
21.4	20.7	20.9	21.4	18.3	19.3	18.4	19.8	13.4	26	9.2	-71.1875
21.4	20.7	20.9	21.4	18.3	19.3	18.5	19.8	13.4	26	9.2	-71.3438
21.4	20.7	20.9	21.4	18.3	19.3	18.5	19.8	13.4	26	9.2	-71.2188
21.4	20.7	20.9	21.4	18.3	19.3	18.5	19.8	13.4	26	9.2	-71.1562
21.4	20.7	21	21.4	18.3	19.3	18.4	19.8	13.4	26	9.2	-71.125
21.4	20.7	21	21.4	18.3	19.3	18.5	19.8	13.4	26	9.2	-70.8125
21.4	20.8	21	21.4	18.3	19.3	18.5	19.8	13.4	26	9.2	-71.125
21.4	20.8	21	21.4	18.3	19.4	18.5	19.8	13.4	26	9.2	-70.9062
21.4	20.8	21	21.5	18.3	19.4	18.5	19.8	13.4	26	9.2	-70.9688
21.4	20.8	21	21.5	18.3	19.4	18.5	19.8	13.4	26	9.2	-71.1875
21.4	20.8	21	21.5	18.3	19.4	18.5	19.8	13.4	26	9.2	-71.0938
21.5	20.8	21	21.5	18.3	19.4	18.5	19.8	13.4	26	9.2	-71.4062
21.5	20.8	21	21.5	18.3	19.4	18.5	19.8	13.4	26	9.2	-71.1562
21.5	20.8	21	21.5	18.3	19.4	18.5	19.8	13.4	26	9.2	-71.5
21.5	20.8	21	21.5	18.3	19.4	18.5	19.8	13.4	26	9.2	-71.625
21.5	20.8	21	21.5	18.3	19.4	18.5	19.8	13.4	26.1	9.2	-71.7188
21.5	20.8	21	21.5	18.3	19.4	18.6	19.9	13.4	26.1	9.2	-71.375
21.5	20.8	21	21.5	18.3	19.4	18.6	19.9	13.4	26.1	9.2	-71.5625
21.5	20.8	21	21.5	18.4	19.4	18.6	19.9	13.4	26.1	9.2	-71.4062
21.5	20.8	21	21.5	18.4	19.4	18.6	19.9	13.4	26.1	9.2	-71.5625
21.5	20.8	21	21.5	18.4	19.4	18.6	19.9	13.4	26.1	9.2	-71.4688
21.5	20.8	21	21.5	18.4	19.4	18.6	19.9	13.4	26.1	9.2	-71.2812
21.5	20.8	21	21.5	18.4	19.4	18.6	19.9	13.4	26.1	9.2	-71.5625
21.5	20.8	21	21.6	18.4	19.4	18.5	19.9	13.4	26.1	9.2	-71.25
21.5	20.9	21	21.6	18.4	19.4	18.6	19.9	13.4	26.1	9.2	-71.4062
21.5	20.9	21	21.6	18.4	19.5	18.6	19.9	13.4	26.1	9.2	-71.3125
21.5	20.9	21	21.6	18.4	19.5	18.6	19.9	13.4	26.1	9.2	-71.4375
21.5	20.9	21	21.6	18.4	19.5	18.6	19.9	13.4	26.1	9.2	-71.625
21.5	20.9	21	21.6	18.4	19.5	18.6	19.9	13.4	26.1	9.2	-71.375
21.5	20.9	21.1	21.6	18.4	19.5	18.6	19.9	13.4	26.1	9.2	-71.8125
21.5	20.9	21.1	21.6	18.4	19.5	18.6	19.9	13.4	26.1	9.2	-71.6562
21.6	20.9	21.1	21.6	18.4	19.5	18.6	19.9	13.4	26.1	9.2	-71.7188
21.6	20.9	21.1	21.6	18.4	19.5	18.6	20	13.4	26.1	9.2	-71.8125
21.6	20.9	21.1	21.6	18.4	19.5	18.6	20	13.4	26.1	9.2	-71.5625
21.6	20.9	21.1	21.6	18.4	19.5	18.6	20	13.4	26.1	9.2	-71.75
21.6	20.9	21.1	21.6	18.4	19.5	18.6	20	13.4	26.1	9.2	-71.375
21.6	20.9	21.1	21.6	18.4	19.5	18.7	20	13.4	26.2	9.2	-71.4688
21.6	20.9	21.1	21.6	18.4	19.5	18.7	20	13.4	26.2	9.2	-71.5312
21.6	20.9	21.1	21.6	18.4	19.5	18.7	20	13.4	26.2	9.2	-71.6875
21.6	20.9	21.1	21.6	18.4	19.5	18.7	20	13.4	26.2	9.2	-71.625
21.6	20.9	21.1	21.6	18.4	19.5	18.7	20	13.4	26.2	9.2	-71.9688
21.6	20.9	21.1	21.7	18.5	19.5	18.7	20	13.4	26.2	9.2	-71.5625
21.7	20.9	21.1	21.7	18.5	19.5	18.7	20	13.5	26.2	9.2	-71.75
21.7	20.9	21.1	21.7	18.5	19.5	18.7	20	13.5	26.2	9.2	-71.875
21.7	20.9	21.1	21.7	18.5	19.5	18.7	20	13.5	26.2	9.2	-71.5938
21.7	20.9	21.1	21.6	18.5	19.5	18.7	20	13.5	26.2	9.2	-71.8125
21.7	21	21.1	21.7	18.5	19.5	18.7	20	13.5	26.2	9.2	-71.5
21.7	21	21.1	21.7	18.5	19.6	18.7	20	13.5	26.2	9.2	-71.5938
21.7	21	21.1	21.7	18.5	19.6	18.7	20.1	13.5	26.2	9.2	-71.375
21.7	21	21.1	21.7	18.5	19.6	18.7	20.1	13.5	26.2	9.2	-71.3438
21.7	21	21.1	21.7	18.5	19.6	18.7	20	13.5	26.2	9.2	-71.5938
21.7	21	21.1	21.7	18.5	19.6	18.7	20.1	13.5	26.2	9.2	-71.375
21.7	21	21.1	21.7	18.6	19.5	18.7	20.1	13.5	26.2	9.2	-71.7812
21.7	21	21.1	21.8	18.5	19.6	18.7	20.1	13.5	26.2	9.2	-71.7188
21.7	21	21.1	21.8	18.6	19.6	18.7	20.1	13.5	26.2	9.2	-71.8125
21.7	21	21.1	21.8	18.6	19.6	18.8	20.1	13.5	26.3	9.2	-71.8125
21.7	21	21.1	21.8	18.6	19.6	18.7	20.1	13.5	26.3	9.2	-71.9375
21.7	21	21.1	21.8	18.6	19.6	18.8	20.1	13.5	26.3	9.2	-71.625
21.7	21	21.1	21.8	18.6	19.6	18.8	20.1	13.5	26.3	9.2	-71.8438
21.7	21	21.1	21.8	18.6	19.6	18.8	20	13.5	26.3	9.2	-71.5938
21.7	21	21.1	21.8	18.6	19.6	18.7	20.1	13.5	26.3	9.2	-71.7188
21.7	21	21.2	21.8	18.6	19.6	18.8	20.1	13.5	26.3	9.2	-71.9062
21.7	21	21.2	21.8	18.6	19.6	18.8	20.1	13.5	26.3	9.2	-71.6875
21.8	21	21.2	21.8	18.6	19.6	18.8	20.1	13.5	26.3	9.2	-71.9375
21.8	21	21.2	21.8	18.6	19.6	18.8	20.1	13.5	26.3	9.2	-71.6562
21.8	21	21.2	21.8	18.6	19.6	18.8	20.1	13.5	26.3	9.2	-71.8438
21.8	21	21.2	21.8	18.6	19.6	18.8	20.1	13.5	26.3	9.2	-72.1562
21.8	21	21.2	21.8	18.6	19.6	18.8	20.2	13.5	26.3	9.2	-72.0938
21.8	21	21.2	21.8	18.7	19.6	18.8	20.2	13.5	26.3	9.2	-72.2188
21.8	21	21.2	21.8	18.7	19.7	18.8	20.2	13.5	26.3	9.2	-71.9375
21.8	21	21.2	21.8	18.7	19.6	18.8	20.2	13.5	26.3	9.2	-72.0625
21.8	21	21.2	21.8	18.7	19.6	18.8	20.2	13.5	26.3	9.2	-71.8125
21.8	21	21.2	21.9	18.7	19.7	18.8	20.2	13.5	26.3	9.2	-71.875
21.8	21	21.2	21.8	18.7	19.7	18.8	20.2	13.5	26.3	9.2	-72.125
21.8	21	21.2	21.9	18.7	19.7	18.8	20.2	13.5	26.3	9.2	-71.8438
21.8	21	21.2	21.9	18.7	19.7	18.8	20.2	13.5	26.3	9.2	-72.0312
21.8	21	21.2	21.9	18.7	19.7	18.8	20.2	13.5	26.3	9.2	-71.9062
21.8	21.1	21.2	21.9	18.7	19.7	18.8	20.2	13.5	26.4	9.2	-72.0312
21.8	21	21.2	21.9	18.7	19.7	18.8	20.2	13.5	26.4	9.2	-72.0938
21.8	21.1	21.2	21.9	18.7	19.7	18.8	20.2	13.5	26.4	9.2	-72.375
21.8	21.1	21.2	21.9	18.7	19.7	18.8	20.2	13.5	26.4	9.2	-72.0312
21.8	21.1	21.2	21.9	18.7	19.7	18.8	20.2	13.5	26.4	9.2	-72.2812
21.8	21.1	21.2	21.9	18.7	19.6	18.8	20.2	13.5	26.4	9.2	-72.1875
21.8	21.1	21.2	21.9	18.7	19.7	18.8	20.2	13.5	26.4	9.2	-72.375
21.8	21.1	21.2	21.9	18.7	19.7	18.9	20.2	13.5	26.4	9.2	-72.4375
21.8	21.1	21.2	21.9	18.7	19.7	18.9	20.2	13.5	26.4	9.2	-72.2188
21.8	21.1	21.2	21.9	18.7	19.7	18.9	20.2	13.5	26.4	9.2	-72.375
21.8	21.1	21.2	21.9	18.8	19.7	18.9	20.2	13.5	26.4	9.2	-71.8438
21.8	21.1	21.2	21.9	18.8	19.7	18.9	20.3	13.6	26.4	9.2	-71.875
21.8	21.1	21.2	21.9	18.8	19.7	18.9	20.2	13.6	26.5	9.2	-71.9688
21.8	21.1	21.2	22	18.8	19.7	18.8	20.3	13.6	26.5	9.2	-71.9688
21.8	21.1	21.2	22	18.8	19.7	18.9	20.3	13.6	26.5	9.2	-72.2812
21.8	21.1	21.2	22	18.8	19.7	18.9	20.3	13.6	26.5	9.2	-72.0625
21.9	21.1	21.2	22	18.8	19.7	18.9	20.3	13.6	26.5	9.2	-72.3125
21.9	21.1	21.2	22	18.8	19.7	18.9	20.3	13.6	26.5	9.2	-72.2188
21.9	21.1	21.2	22	18.8	19.7	18.9	20.3	13.6	26.5	9.2	-72.25
21.9	21.1	21.2	22	18.8	19.7	18.9	20.3	13.6	26.5	9.2	-72.25
21.9	21.1	21.2	22	18.8	19.7	18.9	20.3	13.6	26.5	9.2	-72.4062
21.9	21.1	21.2	22	18.8	19.7	18.9	20.3	13.6	26.5	9.2	-72.2188
21.9	21.1	21.3	22	18.8	19.7	18.9	20.3	13.6	26.5	9.2	-72.375
21.9	21.1	21.3	22	18.8	19.8	18.9	20.3	13.6	26.5	9.2	-72.2812
21.9	21.2	21.3	22	18.8	19.8	18.9	20.3	13.6	26.5	9.2	-72.1875
21.9	21.2	21.3	22	18.8	19.7	18.9	20.3	13.6	26.5	9.2	-72.375
21.9	21.2	21.3	22.1	18.8	19.8	18.9	20.3	13.6	26.5	9.2	-71.9375
21.9	21.2	21.3	22	18.8	19.8	18.9	20.3	13.6	26.5	9.2	-72.125
21.9	21.2	21.3	22.1	18.8	19.8	18.9	20.4	13.6	26.6	9.2	-71.9062
21.9	21.2	21.3	22.1	18.8	19.8	18.9	20.4	13.6	26.6	9.2	-72.0312
21.9	21.2	21.3	22.1	18.8	19.8	19	20.4	13.6	26.6	9.2	-72.1875
21.9	21.2	21.3	22.1	18.8	19.8	18.9	20.4	13.6	26.6	9.2	-71.8438
21.9	21.2	21.3	22.1	18.8	19.8	19	20.4	13.6	26.6	9.2	-72.1562
21.9	21.2	21.3	22.1	18.8	19.8	19	20.4	13.6	26.6	9.2	-71.7812
21.9	21.2	21.3	22.1	18.8	19.8	19	20.4	13.6	26.6	9.2	-71.9062
21.9	21.2	21.3	22.1	18.8	19.8	18.9	20.4	13.6	26.6	9.2	-71.9375
21.9	21.2	21.3	22.1	18.8	19.8	19	20.4	13.6	26.6	9.2	-71.7812
22	21.2	21.3	22.1	18.8	19.8	19	20.4	13.6	26.6	9.2	-71.9375
22	21.2	21.3	22.1	18.8	19.8	19	20.4	13.6	26.6	9.2	-71.625
22	21.2	21.3	22.1	18.9	19.8	19	20.4	13.6	26.6	9.2	-71.7188
22	21.2	21.3	22.1	18.9	19.8	19	20.4	13.6	26.6	9.2	-71.75
22	21.2	21.3	22.1	18.9	19.8	19	20.4	13.6	26.6	9.2	-71.9688
22	21.2	21.4	22.1	18.9	19.8	19	20.4	13.6	26.6	9.2	-71.9375
22	21.2	21.4	22.1	18.9	19.8	19	20.4	13.6	26.6	9.2	-72.1875
22	21.2	21.4	22.1	18.9	19.8	19	20.4	13.6	26.6	9.2	-71.875
22	21.2	21.4	22.1	18.9	19.8	19	20.4	13.6	26.6	9.2	-72.1875
22	21.2	21.4	22.1	18.9	19.8	19	20.4	13.6	26.6	9.2	-72.1562
22	21.2	21.4	22.1	18.9	19.8	19	20.4	13.6	26.6	9.2	-72.125
22	21.2	21.4	22.1	18.9	19.8	19	20.4	13.6	26.7	9.2	-72.4062
22	21.2	21.4	22.1	18.9	19.8	19	20.4	13.6	26.6	9.2	-72.125
22	21.2	21.4	22.2	18.9	19.8	19	20.4	13.6	26.7	9.2	-72.25
22	21.2	21.4	22.2	18.9	19.8	19	20.4	13.6	26.7	9.2	-72.1562
22	21.2	21.4	22.2	18.9	19.8	19	20.4	13.6	26.7	9.2	-72.3438
22	21.2	21.4	22.2	18.9	19.8	19	20.4	13.6	26.7	9.2	-72.4375
22	21.2	21.4	22.2	18.9	19.8	19	20.4	13.6	26.7	9.2	-71.9375
22	21.2	21.4	22.2	18.9	19.8	19	20.5	13.6	26.7	9.2	-72.0625
22	21.2	21.4	22.2	18.9	19.8	19	20.5	13.6	26.7	9.2	-71.7188
22	21.2	21.4	22.2	18.9	19.8	19	20.5	13.6	26.7	9.2	-71.9062
22	21.2	21.4	22.2	18.9	19.8	19	20.5	13.6	26.7	9.2	-71.8438
22	21.2	21.4	22.2	18.9	19.8	19	20.5	13.6	26.7	9.2	-71.9375
22	21.2	21.4	22.2	18.9	19.8	19	20.5	13.6	26.7	9.2	-71.875
22	21.2	21.4	22.2	18.9	19.8	19	20.5	13.6	26.7	9.2	-72.125
22	21.2	21.4	22.2	18.9	19.8	19	20.5	13.6	26.7	9.2	-71.7188
22	21.3	21.4	22.2	18.9	19.9	19.1	20.4	13.6	26.7	9.2	-71.7812
22	21.3	21.4	22.2	18.9	19.9	19	20.5	13.6	26.7	9.2	-71.8125
22	21.2	21.4	22.2	18.9	19.9	19.1	20.5	13.6	26.7	9.2	-71.7812
22	21.3	21.4	22.2	18.9	19.9	19.1	20.5	13.6	26.7	9.2	-72.0625
22	21.3	21.4	22.2	18.9	19.9	19.1	20.5	13.6	26.7	9.2	-71.8438
22	21.3	21.4	22.2	18.9	19.9	19.1	20.5	13.6	26.7	9.2	-72.2188
22.1	21.3	21.4	22.2	18.9	19.9	19.1	20.5	13.6	26.7	9.2	-72.125
22	21.3	21.4	22.3	18.9	19.9	19.1	20.5	13.7	26.7	9.2	-72
22.1	21.3	21.4	22.3	19	19.9	19.1	20.5	13.7	26.7	9.2	-72.2812
22	21.3	21.4	22.3	19	19.9	19.1	20.5	13.7	26.7	9.2	-72.0312
22	21.3	21.4	22.3	19	19.9	19.1	20.5	13.7	26.7	9.2	-72.2812
22	21.3	21.4	22.3	19	19.9	19.1	20.5	13.7	26.7	9.2	-72.1562
22.1	21.3	21.4	22.3	19	19.8	19.1	20.5	13.7	26.7	9.2	-72.3125
22.1	21.3	21.4	22.3	18.9	19.9	19.1	20.6	13.7	26.7	9.2	-72.4375
22.1	21.3	21.4	22.3	19	19.9	19.1	20.6	13.7	26.7	9.2	-72.0938
22.1	21.3	21.4	22.3	19	19.9	19.1	20.6	13.7	26.7	9.2	-72.3125
22.1	21.3	21.4	22.3	19	19.9	19.1	20.6	13.7	26.8	9.2	-72.3438
22.1	21.3	21.4	22.3	19	19.9	19.1	20.6	13.7	26.8	9.2	-72.2188
22.1	21.3	21.4	22.3	19	19.9	19.1	20.6	13.7	26.8	9.2	-72.4375
22.1	21.3	21.4	22.3	19	19.9	19.1	20.6	13.7	26.8	9.2	-72.6562
22.1	21.3	21.4	22.3	19	19.9	19.1	20.6	13.7	26.8	9.2	-72.4062
22.1	21.3	21.4	22.3	19	19.9	19.1	20.6	13.7	26.8	9.2	-72.625
22.1	21.3	21.5	22.3	19	19.9	19.1	20.6	13.7	26.8	9.2	-72.3438
22.1	21.3	21.5	22.3	19	19.9	19.1	20.6	13.7	26.8	9.2	-72.5625
22.1	21.3	21.5	22.3	19	19.9	19.1	20.6	13.7	26.8	9.2	-72.5625
22.1	21.3	21.5	22.3	19	20	19.1	20.6	13.7	26.8	9.2	-72.5312
22.1	21.3	21.5	22.3	19	20	19.2	20.6	13.7	26.8	9.2	-72.875
22.1	21.3	21.5	22.4	19	20	19.2	20.6	13.7	26.8	9.2	-72.5625
22.1	21.3	21.5	22.4	19	20	19.2	20.6	13.7	26.8	9.2	-72.875
22.1	21.3	21.5	22.4	19	20	19.2	20.6	13.7	26.8	9.2	-72.9375
22.1	21.3	21.5	22.4	19.1	20	19.2	20.6	13.7	26.8	9.2	-72.7188
22.1	21.3	21.5	22.4	19.1	20	19.2	20.6	13.7	26.8	9.2	-72.875
22.1	21.3	21.5	22.4	19.1	20	19.2	20.6	13.7	26.8	9.2	-72.4688
22.1	21.3	21.5	22.4	19	20	19.2	20.6	13.7	26.8	9.2	-72.7188
22.1	21.3	21.5	22.4	19.1	20	19.2	20.6	13.7	26.8	9.2	-72.625
22.1	21.4	21.5	22.4	19.1	20	19.2	20.6	13.7	26.8	9.2	-72.6875
22.1	21.4	21.5	22.4	19.1	20	19.2	20.6	13.7	26.8	9.3	-72.9062
22.1	21.4	21.5	22.4	19.1	20	19.2	20.7	13.7	26.8	9.3	-72.9688
22.1	21.4	21.5	22.4	19.1	20	19.2	20.7	13.7	26.8	9.3	-72.6875
22.1	21.4	21.5	22.4	19.1	20	19.2	20.7	13.7	26.8	9.3	-73
22.2	21.4	21.5	22.4	19.1	20	19.2	20.7	13.7	26.8	9.3	-72.75
22.2	21.4	21.5	22.4	19.1	20	19.2	20.7	13.7	26.8	9.2	-72.625
22.2	21.4	21.5	22.4	19.1	20	19.2	20.7	13.7	26.8	9.3	-72.75
22.2	21.4	21.5	22.4	19.1	20	19.2	20.7	13.7	26.8	9.3	-72.5625
22.2	21.4	21.5	22.5	19.1	20	19.2	20.7	13.7	26.8	9.3	-72.9062
22.2	21.4	21.5	22.5	19.1	20	19.3	20.7	13.7	26.8	9.3	-72.7812
22.2	21.4	21.6	22.5	19.1	20	19.3	20.7	13.7	26.8	9.3	-73.0312
22.2	21.4	21.6	22.5	19.1	20	19.3	20.7	13.7	26.8	9.3	-73.0312
22.2	21.4	21.6	22.5	19.1	20	19.3	20.7	13.7	26.8	9.2	-72.7812
22.2	21.5	21.6	22.5	19.1	20	19.3	20.7	13.7	26.8	9.3	-73.0625
22.2	21.5	21.6	22.5	19.1	20	19.3	20.7	13.7	26.8	9.2	-72.6875
22.2	21.4	21.6	22.5	19.1	20	19.3	20.7	13.7	26.8	9.2	-72.7188
22.2	21.5	21.6	22.5	19.1	20	19.3	20.7	13.7	26.8	9.3	-72.6875
22.2	21.5	21.6	22.4	19.1	20.1	19.3	20.7	13.7	26.9	9.3	-72.75
22.2	21.5	21.6	22.5	19.1	20	19.3	20.7	13.7	26.8	9.3	-72.9688
22.3	21.5	21.6	22.5	19.1	20.1	19.3	20.7	13.7	26.8	9.2	-72.8438
22.3	21.5	21.6	22.5	19.1	20.1	19.3	20.7	13.7	26.8	9.2	-73.25
22.3	21.5	21.6	22.5	19.1	20.1	19.3	20.7	13.7	26.9	9.2	-73.1875
22.3	21.5	21.6	22.5	19.1	20.1	19.3	20.7	13.7	26.8	9.2	-73.3438
22.3	21.5	21.6	22.5	19.2	20.1	19.2	20.7	13.7	26.9	9.2	-73.3125
22.3	21.5	21.6	22.5	19.2	20	19.3	20.7	13.7	26.9	9.2	-73.3125
22.3	21.5	21.6	22.5	19.2	20.1	19.3	20.7	13.7	26.9	9.2	-72.8438
22.3	21.5	21.6	22.5	19.2	20.1	19.3	20.7	13.7	26.9	9.2	-73.0312
22.3	21.5	21.6	22.5	19.2	20.1	19.3	20.7	13.7	26.9	9.2	-72.8125
22.3	21.5	21.6	22.5	19.2	20.1	19.3	20.7	13.7	26.8	9.2	-72.875
22.3	21.5	21.7	22.5	19.2	20.1	19.3	20.7	13.7	26.9	9.2	-72.9688
22.3	21.5	21.7	22.5	19.2	20.1	19.3	20.7	13.7	26.9	9.3	-72.8125
22.3	21.5	21.7	22.5	19.2	20.1	19.3	20.7	13.7	26.9	9.2	-73.125
22.3	21.6	21.7	22.6	19.2	20.1	19.3	20.8	13.7	26.9	9.2	-72.9688
22.3	21.6	21.7	22.6	19.2	20.1	19.3	20.8	13.7	26.9	9.2	-73.3125
22.3	21.6	21.7	22.6	19.2	20.1	19.3	20.8	13.7	26.9	9.2	-73.3438
22.3	21.6	21.7	22.6	19.2	20.1	19.3	20.8	13.7	26.9	9.2	-73.0625
22.3	21.6	21.7	22.6	19.2	20.1	19.3	20.8	13.8	26.9	9.2	-73.25
22.3	21.6	21.7	22.6	19.2	20.1	19.3	20.8	13.8	26.9	9.2	-73
22.3	21.6	21.7	22.6	19.2	20.1	19.3	20.8	13.8	26.9	9.3	-73.3438
22.3	21.6	21.7	22.6	19.2	20.1	19.4	20.8	13.8	26.9	9.2	-73.3125
22.4	21.6	21.7	22.6	19.2	20.1	19.4	20.8	13.8	26.9	9.2	-73.3125
22.4	21.6	21.7	22.6	19.2	20.1	19.4	20.8	13.8	26.9	9.2	-73.2188
22.4	21.6	21.7	22.6	19.2	20.1	19.4	20.8	13.8	26.9	9.2	-73.5
22.4	21.6	21.7	22.6	19.2	20.1	19.3	20.8	13.8	26.9	9.2	-73.125
22.4	21.6	21.7	22.6	19.2	20.1	19.4	20.8	13.8	26.9	9.2	-73.25
22.4	21.6	21.7	22.6	19.2	20.1	19.4	20.8	13.8	26.9	9.2	-73.3438
22.4	21.6	21.7	22.6	19.2	20.1	19.4	20.8	13.8	27	9.2	-73.375
22.4	21.6	21.7	22.6	19.2	20.1	19.4	20.8	13.8	27	9.2	-73.5625
22.4	21.6	21.7	22.6	19.2	20.1	19.4	20.8	13.8	27	9.2	-73.1875
22.4	21.6	21.7	22.6	19.2	20.1	19.4	20.8	13.8	26.9	9.2	-73.4688
22.4	21.6	21.8	22.6	19.2	20.1	19.4	20.8	13.8	27	9.2	-73.3438
22.4	21.6	21.8	22.6	19.2	20.1	19.4	20.8	13.8	27	9.2	-73.2188
22.4	21.6	21.8	22.6	19.3	20.1	19.4	20.8	13.8	26.9	9.2	-73.25
22.4	21.6	21.8	22.6	19.3	20.1	19.4	20.8	13.8	27	9.2	-72.9062
22.4	21.6	21.8	22.6	19.3	20.1	19.4	20.8	13.8	27	9.2	-73.2188
22.4	21.6	21.8	22.6	19.3	20.1	19.4	20.8	13.8	27	9.2	-73.0312
22.4	21.6	21.8	22.6	19.3	20.1	19.4	20.8	13.8	27	9.2	-73.25
22.4	21.6	21.8	22.6	19.3	20.2	19.4	20.8	13.8	27	9.2	-73.3438
22.5	21.6	21.8	22.6	19.3	20.2	19.4	20.8	13.8	27	9.2	-73.125
22.5	21.7	21.8	22.6	19.3	20.2	19.4	20.8	13.8	27	9.2	-73.4062
22.5	21.7	21.8	22.7	19.3	20.2	19.4	20.9	13.8	27	9.2	-73.125
22.5	21.7	21.8	22.7	19.3	20.2	19.4	20.9	13.8	27	9.2	-73.125
22.5	21.7	21.8	22.7	19.3	20.2	19.4	20.9	13.8	27	9.2	-73.3438
22.5	21.7	21.8	22.7	19.3	20.1	19.4	20.9	13.8	27	9.2	-73.4375
22.5	21.7	21.8	22.7	19.2	20.2	19.4	20.9	13.8	27	9.2	-73.1562
22.5	21.7	21.8	22.7	19.3	20.2	19.5	20.9	13.8	27	9.2	-73.4375
22.5	21.7	21.8	22.7	19.3	20.2	19.5	20.9	13.8	27	9.2	-73.25
22.5	21.7	21.8	22.7	19.3	20.2	19.5	20.9	13.8	27	9.2	-73.5
22.5	21.7	21.8	22.7	19.3	20.2	19.5	20.9	13.8	27	9.2	-73.4375
22.5	21.7	21.8	22.7	19.3	20.2	19.5	20.9	13.8	27	9.2	-73.2188
22.5	21.7	21.8	22.7	19.3	20.2	19.5	20.9	13.8	27	9.3	-73.4688
22.5	21.7	21.8	22.7	19.3	20.2	19.4	20.9	13.8	27	9.2	-73.0625
22.5	21.7	21.9	22.7	19.3	20.2	19.5	20.9	13.8	27	9.3	-73.3438
22.5	21.7	21.8	22.7	19.3	20.2	19.5	20.9	13.8	27	9.2	-73.2812
22.5	21.7	21.9	22.7	19.3	20.2	19.5	20.9	13.8	27	9.2	-73.2188
22.5	21.7	21.9	22.7	19.3	20.2	19.5	20.9	13.8	27	9.2	-73.375
22.5	21.7	21.9	22.7	19.3	20.2	19.5	20.9	13.8	27	9.2	-73.1562
22.5	21.7	21.9	22.7	19.4	20.2	19.5	20.9	13.8	27.1	9.2	-73.4062
22.5	21.7	21.9	22.7	19.4	20.2	19.5	20.9	13.8	27.1	9.2	-73.125
22.5	21.7	21.9	22.8	19.4	20.2	19.5	20.9	13.8	27.1	9.3	-73.2812
22.5	21.7	21.9	22.8	19.4	20.2	19.5	21	13.8	27.1	9.2	-73.4688
22.5	21.7	21.9	22.8	19.4	20.2	19.5	21	13.8	27.1	9.2	-73.3438
22.5	21.7	21.9	22.8	19.4	20.2	19.5	21	13.8	27.1	9.2	-73.2812
22.5	21.7	21.9	22.8	19.4	20.2	19.5	21	13.8	27.1	9.3	-73.5312
22.5	21.7	21.9	22.8	19.4	20.2	19.5	21	13.8	27.1	9.2	-73.2812
22.5	21.7	21.9	22.8	19.4	20.2	19.5	21	13.8	27.1	9.3	-73.4062
22.5	21.7	21.9	22.8	19.4	20.3	19.5	21	13.8	27.1	9.2	-73.6562
22.5	21.7	21.9	22.8	19.4	20.3	19.5	21	13.8	27.1	9.2	-73.5
22.5	21.7	21.9	22.8	19.4	20.3	19.5	21	13.8	27.1	9.2	-73.5938
22.5	21.7	21.9	22.8	19.4	20.3	19.5	21	13.8	27.1	9.2	-73.25
22.5	21.7	21.9	22.8	19.4	20.3	19.5	21	13.8	27.1	9.2	-73.375
22.5	21.7	21.9	22.8	19.4	20.2	19.5	21	13.8	27.1	9.2	-73.3125
22.5	21.7	21.9	22.8	19.4	20.3	19.5	21	13.8	27.2	9.3	-73.2188
22.5	21.7	21.9	22.8	19.4	20.3	19.5	21	13.8	27.2	9.3	-73.4688
22.5	21.7	21.9	22.8	19.4	20.3	19.6	21	13.8	27.2	9.3	-73.0625
22.5	21.7	21.9	22.8	19.4	20.3	19.5	21	13.8	27.2	9.3	-73.3125
22.6	21.7	21.9	22.8	19.4	20.3	19.6	21	13.8	27.2	9.3	-73.1875
22.6	21.7	21.9	22.8	19.4	20.3	19.6	21	13.9	27.2	9.3	-73.3438
22.5	21.7	21.9	22.8	19.5	20.3	19.6	21	13.9	27.2	9.3	-73.5312
22.6	21.7	21.9	22.8	19.5	20.3	19.5	21	13.9	27.2	9.3	-73.25
22.6	21.7	21.9	22.8	19.5	20.3	19.6	21	13.9	27.2	9.3	-73.5312
22.6	21.7	21.9	22.8	19.5	20.3	19.6	21	13.9	27.2	9.3	-73.4375
22.6	21.7	21.9	22.8	19.5	20.3	19.6	21	13.9	27.2	9.3	-73.3125
22.6	21.7	21.9	22.8	19.5	20.3	19.6	21	13.9	27.2	9.3	-73.2812
22.6	21.7	21.9	22.9	19.5	20.3	19.6	21	13.9	27.2	9.3	-73.5312
22.6	21.7	21.9	22.9	19.5	20.3	19.6	21	13.9	27.2	9.3	-73.2188
22.6	21.7	21.9	22.9	19.5	20.3	19.6	21	13.9	27.2	9.3	-73.5312
22.6	21.8	21.9	22.9	19.5	20.3	19.6	21	13.9	27.2	9.3	-73.3125
22.6	21.8	21.9	22.9	19.5	20.3	19.6	21	13.9	27.2	9.3	-73.375
22.6	21.8	21.9	22.9	19.5	20.3	19.6	21	13.9	27.3	9.3	-73.6562
22.6	21.8	21.9	22.9	19.5	20.4	19.6	21	13.9	27.3	9.3	-73.4688
22.6	21.8	21.9	22.9	19.5	20.3	19.6	21.1	13.9	27.3	9.3	-73.6875
22.6	21.8	21.9	22.9	19.4	20.4	19.6	21.1	13.9	27.3	9.3	-73.4375
22.6	21.8	22	22.9	19.5	20.4	19.6	21.1	13.9	27.3	9.3	-73.6875
22.6	21.8	21.9	22.9	19.5	20.4	19.6	21.1	13.9	27.3	9.3	-73.6562
22.6	21.8	22	22.9	19.5	20.4	19.6	21.1	13.9	27.3	9.3	-73.4062
22.6	21.8	22	22.9	19.5	20.4	19.6	21.1	13.9	27.3	9.3	-73.5938
22.6	21.8	22	22.9	19.5	20.4	19.6	21.1	13.9	27.3	9.3	-73.2188
22.6	21.8	22	22.9	19.5	20.4	19.6	21.1	13.9	27.3	9.3	-73.375
22.6	21.8	22	22.9	19.5	20.4	19.6	21.1	13.9	27.3	9.3	-73.2188
22.6	21.8	22	22.9	19.5	20.3	19.6	21.1	13.9	27.3	9.3	-73.3438
22.6	21.8	22	22.9	19.5	20.4	19.6	21.1	13.9	27.3	9.3	-73.375
22.7	21.8	22	22.9	19.5	20.4	19.6	21.1	13.9	27.3	9.3	-73.3438
22.7	21.8	22	22.9	19.5	20.4	19.6	21.1	13.9	27.3	9.3	-73.0312
22.7	21.8	22	22.9	19.5	20.4	19.6	21.1	13.9	27.3	9.3	-73.2188
22.7	21.8	22	23	19.5	20.4	19.6	21.1	13.9	27.3	9.3	-73.25
22.7	21.8	22	23	19.5	20.4	19.6	21.1	13.9	27.3	9.3	-73.4062
22.7	21.8	22	22.9	19.6	20.4	19.6	21.1	13.9	27.3	9.3	-73.6875
22.7	21.8	22	23	19.6	20.4	19.7	21.1	13.9	27.3	9.3	-73.4062
22.7	21.8	22	23	19.6	20.4	19.7	21.1	13.9	27.3	9.3	-73.8125
22.7	21.8	22	22.9	19.6	20.4	19.7	21.1	14	27.3	9.3	-73.5938
22.7	21.8	22	23	19.6	20.4	19.7	21.1	13.9	27.3	9.3	-73.5938
22.7	21.8	22	23	19.6	20.4	19.7	21.1	13.9	27.3	9.3	-73.6875
22.7	21.9	22	22.9	19.6	20.4	19.7	21.1	13.9	27.3	9.3	-73.4062
22.7	21.9	22	23	19.6	20.4	19.7	21.1	13.9	27.3	9.3	-73.625
22.7	21.9	22	23	19.6	20.4	19.7	21.1	14	27.3	9.3	-73.2188
22.7	21.9	22	23	19.6	20.4	19.7	21.1	13.9	27.3	9.3	-73.4375
22.7	21.9	22	23	19.6	20.4	19.7	21.1	14	27.3	9.3	-73.4688
22.7	21.9	22	23	19.6	20.4	19.7	21.1	14	27.3	9.3	-73.25
22.7	21.9	22	23	19.6	20.4	19.7	21.1	14	27.3	9.3	-73.5
22.7	21.9	22	23	19.5	20.4	19.7	21.2	14	27.3	9.3	-73.2188
22.7	21.9	22	23	19.6	20.4	19.7	21.2	13.9	27.3	9.3	-73.625
22.7	21.9	22	23	19.6	20.5	19.7	21.2	14	27.3	9.3	-73.7188
22.7	21.9	22	23	19.6	20.5	19.7	21.2	13.9	27.3	9.3	-73.75
22.8	21.9	22	23	19.6	20.5	19.7	21.2	14	27.3	9.3	-73.5
22.8	21.9	22	23	19.6	20.5	19.7	21.2	13.9	27.3	9.3	-73.8125
22.8	21.9	22	23	19.6	20.5	19.7	21.2	14	27.3	9.3	-73.625
22.8	21.9	22	23	19.6	20.5	19.7	21.2	14	27.3	9.3	-74.0938
22.8	21.9	22	23	19.6	20.5	19.7	21.2	14	27.3	9.3	-74.0938
22.8	21.9	22.1	23	19.6	20.5	19.7	21.2	14	27.3	9.3	-74.0938
22.8	21.9	22.1	23	19.6	20.5	19.7	21.2	14	27.3	9.3	-74.0938
22.8	21.9	22.1	23	19.6	20.5	19.7	21.2	14	27.3	9.3	-73.5938
22.8	21.9	22	23	19.6	20.5	19.7	21.2	14	27.4	9.3	-73.6562
22.8	21.9	22.1	23	19.6	20.5	19.7	21.2	14	27.4	9.3	-73.1875
22.8	21.9	22.1	23	19.6	20.5	19.7	21.2	14	27.4	9.3	-73.1562
22.8	21.9	22.1	23	19.6	20.5	19.7	21.2	14	27.4	9.3	-73.3125
22.8	21.9	22.1	23	19.6	20.5	19.7	21.2	14	27.4	9.3	-73.2188
22.8	21.9	22.1	23.1	19.6	20.5	19.7	21.2	14	27.4	9.3	-73.6562
22.8	21.9	22.1	23.1	19.6	20.5	19.7	21.2	14	27.4	9.3	-73.5312
22.8	21.9	22.1	23.1	19.6	20.5	19.8	21.2	14	27.4	9.3	-73.7812
22.8	21.9	22.1	23.1	19.6	20.5	19.8	21.2	14	27.4	9.3	-73.875
22.8	21.9	22.1	23.1	19.6	20.5	19.8	21.2	14	27.4	9.3	-73.625
22.8	22	22.1	23.1	19.6	20.5	19.8	21.2	14	27.4	9.3	-73.4688
22.8	21.9	22.1	23.1	19.6	20.5	19.8	21.2	14	27.4	9.3	-73.6562
22.8	22	22.1	23.1	19.6	20.5	19.8	21.3	14	27.4	9.2	-73.3438
22.8	22	22.1	23.1	19.6	20.5	19.8	21.2	14	27.4	9.3	-73.625
22.8	22	22.1	23.1	19.6	20.5	19.7	21.3	14	27.4	9.3	-73.6875
22.8	22	22.1	23.1	19.7	20.5	19.8	21.3	14	27.4	9.3	-73.4688
22.8	22	22.1	23.1	19.7	20.5	19.8	21.3	14	27.4	9.3	-73.7188
22.8	22	22.1	23.1	19.7	20.5	19.8	21.3	14	27.4	9.3	-73.4688
22.8	22	22.1	23.1	19.7	20.5	19.8	21.3	14	27.4	9.3	-73.625
22.8	22	22.1	23.1	19.7	20.5	19.8	21.3	14	27.4	9.3	-73.4375
22.8	22	22.1	23.2	19.7	20.5	19.8	21.3	14	27.4	9.3	-73.4375
22.8	22	22.1	23.2	19.7	20.5	19.8	21.3	14	27.4	9.3	-73.5938
22.8	22	22.1	23.2	19.7	20.6	19.8	21.3	14	27.4	9.3	-73.1562
22.8	22	22.1	23.2	19.7	20.6	19.8	21.3	14	27.4	9.3	-73.4375
22.8	22	22.2	23.2	19.7	20.6	19.8	21.3	14	27.4	9.3	-73.4375
22.8	22	22.2	23.2	19.7	20.6	19.8	21.3	14	27.4	9.3	-73.6875
22.8	22	22.2	23.2	19.7	20.6	19.8	21.3	14	27.4	9.3	-73.8125
22.9	22	22.2	23.2	19.7	20.6	19.8	21.3	14	27.4	9.3	-73.5938
22.9	22	22.2	23.2	19.7	20.6	19.8	21.3	14	27.4	9.3	-73.8438
22.9	22	22.2	23.2	19.7	20.6	19.8	21.3	14	27.4	9.3	-73.5312
22.9	22	22.2	23.2	19.7	20.6	19.9	21.4	14	27.4	9.3	-73.6875
22.9	22	22.2	23.2	19.7	20.6	19.9	21.4	14	27.4	9.3	-73.7188
22.9	22	22.2	23.2	19.7	20.6	19.9	21.4	14	27.4	9.3	-73.75
22.9	22	22.2	23.2	19.7	20.6	19.9	21.4	14	27.4	9.3	-73.5312
22.9	22	22.2	23.2	19.7	20.5	19.9	21.4	14	27.4	9.3	-73.9062
22.9	22	22.2	23.1	19.6	20.6	19.9	21.4	14	27.4	9.3	-73.6562
22.9	22	22.2	23	19.7	20.6	19.9	21.4	14	27.4	9.3	-73.75
22.9	22	22.2	23.2	19.7	20.6	19.9	21.4	14	27.4	9.2	-73.8125
22.9	22	22.2	23.2	19.7	20.6	19.9	21.4	14	27.4	9.3	-73.5312
22.9	22	22.2	23.2	19.7	20.6	19.9	21.4	14	27.4	9.3	-73.6562
22.9	22	22.2	23.2	19.7	20.6	19.9	21.4	14	27.4	9.3	-73.4062
22.9	22	22.2	23.2	19.7	20.6	19.9	21.4	14	27.4	9.3	-73.6875
22.9	22	22.2	23.2	19.7	20.6	19.8	21.4	14	27.4	9.3	-73.6562
23	22	22.2	23.2	19.7	20.5	19.9	21.4	14	27.4	9.3	-73.4688
23	22	22.2	23.2	19.7	20.6	19.9	21.4	14	27.4	9.3	-73.5625
23	22	22.2	23.2	19.7	20.6	19.9	21.4	14	27.4	9.3	-73.0938
23	22	22.2	23.2	19.7	20.6	19.9	21.4	14	27.4	9.3	-73.25
23	22	22.2	23.2	19.7	20.6	19.9	21.4	14	27.4	9.3	-73.25
23	22	22.2	23.2	19.7	20.6	19.9	21.4	14	27.4	9.3	-73.5
23	22	22.2	23.2	19.7	20.6	19.9	21.4	14	27.4	9.3	-73.6875
23	22	22.2	23.2	19.8	20.6	19.9	21.4	14	27.4	9.3	-73.4688
23	22	22.2	23.2	19.8	20.6	19.9	21.4	14	27.4	9.3	-73.5
23	22	22.2	23.2	19.8	20.6	19.9	21.4	14	27.4	9.3	-73.5625
23	22	22.3	23.2	19.8	20.6	19.9	21.4	14	27.4	9.3	-73.4375
23	22.1	22.3	23.2	19.7	20.6	19.9	21.4	14	27.4	9.3	-73.6875
23	22.1	22.3	23.2	19.8	20.6	19.9	21.4	14	27.4	9.3	-73.8125
23	22.1	22.3	23.3	19.8	20.6	19.9	21.5	14	27.4	9.3	-73.5
23	22.1	22.3	23.3	19.8	20.6	19.9	21.5	14	27.4	9.3	-73.7812
23	22.1	22.3	23.3	19.8	20.6	19.9	21.5	14	27.4	9.3	-73.4688
23	22.1	22.3	23.3	19.8	20.7	20	21.5	14	27.4	9.3	-73.6875
23	22.1	22.3	23.3	19.8	20.7	20	21.4	14	27.4	9.3	-73.8438
23	22.1	22.3	23.3	19.8	20.7	19.9	21.5	14.1	27.4	9.3	-73.7188
23	22.1	22.3	23.3	19.8	20.6	20	21.5	14.1	27.4	9.3	-73.9062
23	22.1	22.3	23.3	19.8	20.7	20	21.5	14.1	27.5	9.3	-73.5
23	22.1	22.3	23.3	19.8	20.7	20	21.5	14.1	27.5	9.4	-73.6875
23	22.1	22.3	23.3	19.8	20.7	20	21.5	14.1	27.5	9.3	-73.5
23	22.1	22.3	23.3	19.8	20.7	20	21.5	14.1	27.5	9.3	-73.4062
23	22.1	22.3	23.3	19.8	20.7	20	21.5	14.1	27.5	9.3	-73.75
23	22.1	22.3	23.3	19.8	20.7	20	21.5	14.1	27.5	9.3	-73.5625
23	22.1	22.3	23.3	19.8	20.7	20	21.5	14.1	27.5	9.4	-73.9062
23	22.1	22.3	23.3	19.8	20.7	20	21.5	14.1	27.5	9.4	-73.625
23	22.1	22.3	23.3	19.8	20.7	20	21.5	14.1	27.5	9.4	-73.7188
23	22.1	22.3	23.3	19.8	20.7	20	21.5	14.1	27.5	9.4	-73.4062
23	22.1	22.3	23.3	19.8	20.7	20	21.5	14.1	27.5	9.4	-73.5312
23	22.1	22.3	23.3	19.8	20.7	20	21.5	14.1	27.5	9.4	-73.1875
23	22.1	22.3	23.3	19.8	20.7	20	21.5	14.1	27.5	9.4	-73.375
23	22.1	22.3	23.3	19.8	20.7	20	21.5	14.1	27.5	9.4	-73.2812
23.1	22.1	22.3	23.3	19.8	20.7	20	21.5	14.1	27.5	9.4	-73.4688
23.1	22.1	22.3	23.3	19.8	20.7	20	21.5	14.1	27.5	9.4	-73.6875
23.1	22.1	22.3	23.3	19.8	20.7	20	21.5	14.1	27.5	9.4	-73.3125
23.1	22.1	22.3	23.3	19.8	20.7	20	21.5	14.1	27.5	9.4	-73.5625
23.1	22.1	22.3	23.3	19.8	20.7	20	21.5	14.1	27.5	9.4	-73.3438
23.1	22.1	22.3	23.3	19.8	20.7	20	21.5	14.1	27.5	9.4	-73.5938
23.1	22.1	22.3	23.3	19.8	20.7	20	21.5	14.1	27.5	9.4	-73.5938
23.1	22.1	22.3	23.3	19.8	20.7	20.1	21.6	14.1	27.5	9.4	-73.5
23.1	22.1	22.3	23.3	19.8	20.7	20.1	21.6	14.1	27.5	9.4	-73.75
23.1	22.1	22.3	23.3	19.8	20.7	20.1	21.6	14.1	27.5	9.4	-73.5
23.1	22.1	22.3	23.3	19.8	20.7	20.1	21.6	14.1	27.5	9.4	-73.7812
23.1	22.1	22.3	23.3	19.8	20.7	20.1	21.6	14.1	27.5	9.4	-73.7812
23.1	22.1	22.3	23.3	19.8	20.7	20	21.6	14.1	27.5	9.4	-73.8125
23.1	22.1	22.3	23.3	19.8	20.8	20.1	21.6	14.1	27.5	9.4	-73.9688
23.1	22.1	22.3	23.4	19.8	20.7	20.1	21.6	14.1	27.5	9.4	-73.8438
23.1	22.1	22.3	23.4	19.8	20.8	20.1	21.6	14.1	27.5	9.4	-73.3438
23.1	22.2	22.3	23.3	19.8	20.8	20.1	21.6	14.1	27.5	9.4	-73.4688
23.1	22.1	22.3	23.4	19.9	20.8	20.1	21.6	14.1	27.5	9.4	-73.375
23.1	22.1	22.3	23.4	19.9	20.8	20.1	21.6	14.1	27.5	9.4	-73.1875
23.1	22.1	22.3	23.4	19.9	20.8	20.1	21.6	14.1	27.5	9.4	-73.4688
23.1	22.1	22.3	23.4	19.9	20.8	20.1	21.6	14.1	27.5	9.4	-73.3125
23.1	22.1	22.3	23.4	19.9	20.8	20.1	21.6	14.1	27.5	9.4	-73.5938
23.1	22.1	22.3	23.4	19.9	20.8	20.1	21.6	14.1	27.5	9.4	-73.375
23.1	22.1	22.3	23.4	19.9	20.8	20.1	21.6	14.1	27.5	9.4	-73.5312
23.1	22.1	22.3	23.4	19.9	20.7	20.1	21.6	14.1	27.5	9.4	-73.8125
23.1	22.1	22.3	23.4	19.9	20.8	20.1	21.6	14.1	27.5	9.4	-73.6562
23.1	22.1	22.3	23.4	19.9	20.8	20.1	21.6	14.1	27.5	9.4	-73.9375
23.1	22.1	22.3	23.4	19.9	20.8	20.1	21.6	14.1	27.5	9.4	-73.625
23.2	22.1	22.3	23.4	19.9	20.8	20.1	21.6	14.1	27.5	9.4	-73.7188
23.2	22.1	22.3	23.4	19.9	20.8	20.1	21.6	14.1	27.5	9.4	-73.6562
23.2	22.1	22.3	23.4	19.9	20.8	20.1	21.6	14.1	27.5	9.4	-73.375
23.2	22.1	22.3	23.4	19.9	20.8	20.1	21.6	14.1	27.5	9.4	-73.6562
23.2	22.1	22.3	23.4	19.9	20.8	20.1	21.6	14.1	27.5	9.4	-73.3125
23.2	22.1	22.3	23.4	19.9	20.8	20.1	21.6	14.1	27.5	9.4	-73.5312
23.2	22.1	22.3	23.4	19.9	20.8	20.1	21.6	14.1	27.5	9.4	-73.625
23.2	22.1	22.3	23.4	19.9	20.8	20.2	21.6	14.1	27.5	9.4	-73.6875
23.2	22.1	22.3	23.4	19.9	20.8	20.2	21.6	14.1	27.5	9.4	-73.5
23.2	22.1	22.3	23.4	19.9	20.8	20.2	21.6	14.1	27.5	9.4	-73.75
23.2	22.1	22.3	23.4	20	20.8	20.2	21.6	14.1	27.5	9.4	-73.375
23.2	22.1	22.3	23.4	20	20.8	20.2	21.6	14.1	27.5	9.4	-73.5312
23.2	22.1	22.3	23.5	20	20.8	20.2	21.6	14.1	27.5	9.4	-73.5938
23.2	22.1	22.3	23.5	20	20.8	20.1	21.7	14.1	27.5	9.4	-73.5
23.2	22.1	22.3	23.5	20	20.8	20.2	21.7	14.1	27.5	9.4	-73.6875
23.2	22.1	22.3	23.5	20	20.8	20.2	21.7	14.1	27.5	9.4	-73.4688
23.2	22.1	22.3	23.5	20	20.8	20.2	21.7	14.1	27.5	9.4	-73.6875
23.2	22.1	22.3	23.5	20	20.8	20.2	21.7	14.1	27.5	9.4	-73.5625
23.2	22.1	22.3	23.5	20	20.8	20.2	21.7	14.1	27.5	9.4	-73.5625
23.2	22.1	22.3	23.5	20	20.8	20.2	21.7	14.1	27.5	9.4	-73.9375
23.2	22.1	22.3	23.5	20	20.8	20.2	21.7	14.1	27.5	9.4	-73.5938
23.2	22.1	22.3	23.5	20	20.8	20.2	21.7	14.1	27.5	9.4	-73.7812
23.2	22.1	22.3	23.5	20	20.8	20.2	21.7	14.1	27.5	9.4	-73.625
23.2	22.1	22.3	23.5	20	20.8	20.2	21.7	14.1	27.5	9.4	-73.6875
23.2	22.1	22.3	23.5	20	20.8	20.2	21.7	14.1	27.5	9.4	-73.5938
23.2	22.1	22.3	23.5	20	20.8	20.2	21.7	14.1	27.5	9.4	-73.3125
23.2	22.1	22.3	23.5	20	20.8	20.2	21.7	14.1	27.5	9.4	-73.375
23.2	22.1	22.3	23.5	20	20.8	20.2	21.7	14.1	27.5	9.4	-73.6562
23.2	22.1	22.3	23.5	20	20.8	20.2	21.7	14.1	27.5	9.4	-73.6562
23.2	22.1	22.3	23.5	20	20.9	20.2	21.7	14.1	27.5	9.4	-73.8125
23.2	22.1	22.3	23.5	20	20.9	20.2	21.7	14.1	27.5	9.4	-73.8438
23.2	22.2	22.3	23.5	20	20.9	20.2	21.7	14.1	27.5	9.4	-73.5938
23.2	22.2	22.4	23.5	20	20.9	20.2	21.7	14.1	27.5	9.4	-73.8125
23.2	22.2	22.3	23.5	20	20.8	20.2	21.7	14.1	27.5	9.4	-73.4062
23.2	22.2	22.4	23.5	20	20.9	20.2	21.7	14.1	27.5	9.4	-73.5312
23.2	22.2	22.4	23.5	20	20.9	20.2	21.7	14.1	27.5	9.4	-73.5625
23.2	22.2	22.4	23.5	20	20.9	20.2	21.7	14.1	27.5	9.4	-73.5625
23.2	22.2	22.4	23.5	20	20.9	20.2	21.7	14.1	27.5	9.4	-73.8438
23.2	22.2	22.4	23.5	20	20.9	20.2	21.7	14.1	27.5	9.4	-73.625
23.2	22.2	22.4	23.5	20	20.9	20.2	21.7	14.1	27.5	9.4	-74
23.2	22.2	22.4	23.5	20	20.9	20.2	21.7	14.1	27.5	9.4	-74.0312
23.2	22.2	22.4	23.5	20	20.9	20.1	21.7	14.2	27.5	9.4	-73.9688
23.2	22.2	22.4	23.5	20	20.9	20.2	21.7	14.2	27.5	9.4	-74.2188
23.2	22.2	22.4	23.5	20	20.9	20.2	21.7	14.1	27.6	9.4	-73.9688
23.2	22.2	22.4	23.5	20	20.9	20.2	21.7	14.2	27.6	9.4	-74.2188
23.2	22.2	22.4	23.5	20	20.9	20.2	21.7	14.1	27.6	9.4	-73.9688
23.2	22.2	22.4	23.5	20.1	20.9	20.2	21.7	14.2	27.6	9.4	-74.125
23.3	22.2	22.4	23.5	20.1	20.9	20.2	21.8	14.2	27.6	9.4	-73.9375
23.3	22.2	22.4	23.5	20.1	20.9	20.2	21.7	14.2	27.6	9.4	-74.125
23.3	22.2	22.4	23.6	20.1	20.9	20.2	21.8	14.2	27.6	9.4	-73.6562
23.3	22.2	22.4	23.6	20.1	20.9	20.2	21.7	14.2	27.6	9.4	-73.8125
23.3	22.2	22.4	23.6	20.1	20.9	20.1	21.8	14.2	27.6	9.4	-73.5625
23.3	22.2	22.4	23.6	20.1	20.9	20.2	21.8	14.2	27.6	9.4	-73.6875
23.3	22.2	22.4	23.6	20.1	20.9	20.2	21.8	14.2	27.6	9.4	-73.9062
23.3	22.2	22.4	23.6	20.1	20.9	20.2	21.8	14.2	27.6	9.4	-73.6875
23.3	22.2	22.4	23.6	20.1	20.9	20.2	21.8	14.2	27.6	9.4	-74.0625
23.3	22.2	22.4	23.6	20.1	20.9	20.2	21.8	14.2	27.6	9.4	-73.8125
23.3	22.2	22.4	23.6	20.1	20.9	20.2	21.8	14.2	27.6	9.4	-73.9062
23.3	22.2	22.4	23.6	20.1	20.9	20.2	21.8	14.2	27.5	9.4	-73.9688
23.3	22.2	22.4	23.6	20.1	20.9	20.2	21.7	14.2	27.6	9.4	-73.6875
23.3	22.2	22.4	23.6	20.1	20.9	20.2	21.8	14.2	27.5	9.4	-73.8125
23.3	22.2	22.4	23.6	20.1	20.9	20.2	21.8	14.2	27.5	9.4	-73.4062
23.3	22.2	22.4	23.6	20.1	20.9	20.2	21.8	14.2	27.5	9.4	-73.7188
23.3	22.2	22.4	23.6	20.1	20.9	20.2	21.8	14.2	27.5	9.4	-73.6875
23.3	22.2	22.4	23.6	20.1	20.9	20.2	21.8	14.2	27.5	9.4	-73.5938
23.3	22.3	22.4	23.6	20.1	20.9	20.2	21.8	14.2	27.5	9.4	-73.875
23.3	22.3	22.4	23.6	20.1	20.9	20.2	21.8	14.2	27.5	9.4	-73.5
23.3	22.3	22.4	23.6	20.1	20.9	20.2	21.8	14.2	27.5	9.4	-73.2812
23.3	22.3	22.4	23.6	20.1	20.9	20.2	21.8	14.2	27.5	9.4	-73.5
23.3	22.3	22.4	23.6	20.1	20.9	20.3	21.8	14.2	27.5	9.4	-73.4062
23.3	22.3	22.4	23.6	20.1	20.9	20.3	21.8	14.2	27.5	9.4	-73.375
23.3	22.3	22.4	23.7	20.1	20.9	20.3	21.8	14.2	27.5	9.4	-73.6875
23.3	22.3	22.4	23.7	20.1	20.9	20.3	21.8	14.2	27.5	9.4	-73.5312
23.3	22.3	22.4	23.6	20.1	20.9	20.3	21.8	14.2	27.5	9.4	-73.9062
23.3	22.3	22.5	23.6	20.1	20.9	20.3	21.8	14.2	27.5	9.4	-73.8438
23.3	22.3	22.5	23.7	20.1	20.9	20.3	21.8	14.2	27.5	9.4	-74.0312
23.3	22.3	22.5	23.7	20.1	20.9	20.3	21.8	14.2	27.5	9.4	-74.1562
23.3	22.3	22.5	23.7	20.1	20.9	20.3	21.8	14.2	27.5	9.4	-73.8125
23.3	22.3	22.5	23.7	20.2	20.9	20.3	21.8	14.2	27.5	9.4	-73.8438
23.3	22.3	22.5	23.7	20.2	20.9	20.2	21.8	14.2	27.5	9.4	-73.6875
23.3	22.3	22.5	23.7	20.2	20.9	20.3	21.8	14.2	27.5	9.4	-73.875
23.4	22.3	22.5	23.7	20.1	20.9	20.3	21.8	14.2	27.5	9.4	-73.8125
23.4	22.3	22.5	23.7	20.2	20.9	20.3	21.8	14.2	27.5	9.4	-73.6562
23.4	22.3	22.5	23.7	20.2	20.9	20.3	21.8	14.2	27.5	9.4	-73.75
23.4	22.3	22.5	23.7	20.2	20.9	20.3	21.8	14.2	27.5	9.4	-73.1875
23.4	22.3	22.5	23.7	20.2	20.9	20.3	21.8	14.2	27.5	9.4	-73.3438
23.4	22.3	22.5	23.7	20.2	20.9	20.3	21.8	14.2	27.5	9.4	-73.3125
23.4	22.3	22.5	23.7	20.2	20.9	20.3	21.8	14.2	27.5	9.4	-73.2812
23.4	22.3	22.5	23.7	20.2	20.9	20.3	21.8	14.2	27.5	9.4	-73.0938
23.4	22.3	22.5	23.7	20.2	20.9	20.3	21.8	14.2	27.5	9.4	-73.3125
23.4	22.3	22.5	23.7	20.2	20.9	20.3	21.8	14.2	27.5	9.4	-72.9688
23.4	22.3	22.5	23.7	20.2	20.9	20.3	21.8	14.2	27.6	9.4	-73.3438
23.4	22.3	22.5	23.7	20.2	20.9	20.3	21.8	14.2	27.6	9.4	-73.375
23.4	22.3	22.5	23.7	20.2	20.9	20.3	21.8	14.2	27.6	9.4	-73.3438
23.4	22.3	22.5	23.7	20.2	20.9	20.3	21.8	14.2	27.6	9.4	-73.5625
23.4	22.3	22.5	23.7	20.2	20.9	20.3	21.8	14.2	27.6	9.4	-73.3125
23.4	22.3	22.5	23.7	20.2	20.9	20.3	21.8	14.2	27.5	9.4	-73.4688
23.4	22.3	22.5	23.7	20.2	20.9	20.3	21.8	14.2	27.5	9.4	-73.25
23.4	22.3	22.5	23.7	20.2	20.9	20.3	21.8	14.2	27.5	9.4	-73.3438
23.4	22.3	22.5	23.7	20.2	20.9	20.2	21.8	14.2	27.5	9.4	-73.4062
23.4	22.3	22.5	23.7	20.2	20.9	20.3	21.8	14.2	27.5	9.4	-73.1562
23.4	22.3	22.5	23.7	20.2	20.9	20.3	21.8	14.2	27.5	9.4	-73.4375
23.4	22.3	22.5	23.7	20.2	20.9	20.3	21.8	14.2	27.5	9.4	-73.2188
23.4	22.3	22.5	23.7	20.2	20.9	20.3	21.8	14.2	27.5	9.4	-73.4688
23.4	22.3	22.5	23.7	20.2	20.9	20.3	21.8	14.2	27.5	9.4	-73.4375
23.4	22.3	22.5	23.7	20.2	20.9	20.3	21.9	14.2	27.5	9.4	-73.2188
23.4	22.3	22.5	23.7	20.2	20.9	20.3	21.9	14.2	27.5	9.4	-73.4688
23.4	22.4	22.5	23.7	20.2	20.9	20.3	21.9	14.2	27.5	9.4	-73.1562
23.4	22.3	22.5	23.7	20.2	20.9	20.3	21.9	14.2	27.5	9.4	-73.25
23.4	22.3	22.5	23.7	20.2	20.9	20.3	21.8	14.2	27.5	9.4	-73.4062
23.4	22.3	22.5	23.7	20.2	20.9	20.3	21.9	14.2	27.5	9.4	-73.5312
23.4	22.3	22.5	23.7	20.2	20.9	20.3	21.9	14.2	27.5	9.4	-73.4062
23.4	22.3	22.5	23.7	20.2	20.9	20.3	21.9	14.2	27.5	9.4	-73.7188
23.4	22.3	22.5	23.7	20.1	20.9	20.3	21.9	14.2	27.5	9.4	-73.3125
23.4	22.3	22.5	23.7	20.2	20.9	20.3	21.9	14.2	27.5	9.4	-73.5938
23.4	22.3	22.5	23.7	20.2	20.9	20.3	21.9	14.2	27.5	9.4	-73.75
23.4	22.3	22.5	23.7	20.2	20.9	20.3	21.9	14.2	27.5	9.4	-73.7812
23.4	22.3	22.5	23.7	20.2	20.9	20.3	21.9	14.2	27.5	9.4	-73.875
23.4	22.3	22.5	23.7	20.2	20.9	20.3	21.9	14.2	27.6	9.4	-73.4375
23.4	22.4	22.5	23.7	20.2	20.9	20.3	21.8	14.2	27.5	9.5	-73.5
23.4	22.4	22.5	23.8	20.2	20.9	20.3	21.9	14.2	27.6	9.4	-73.2812
23.4	22.4	22.5	23.8	20.2	20.9	20.3	21.9	14.2	27.6	9.4	-73.125
23.4	22.4	22.5	23.7	20.2	20.9	20.3	21.9	14.3	27.6	9.4	-73.4062
23.4	22.4	22.5	23.8	20.2	20.9	20.4	21.9	14.2	27.6	9.4	-73.2188
23.4	22.4	22.5	23.8	20.2	20.9	20.3	21.9	14.2	27.6	9.4	-73.375
23.4	22.4	22.5	23.8	20.2	20.9	20.3	21.9	14.2	27.6	9.4	-73.0625
23.4	22.3	22.5	23.8	20.2	20.9	20.3	21.9	14.2	27.6	9.4	-73.2188
23.4	22.4	22.5	23.8	20.2	21	20.3	21.9	14.2	27.6	9.4	-73.3125
23.4	22.4	22.5	23.8	20.2	21	20.3	21.9	14.3	27.6	9.4	-73.375
23.4	22.4	22.5	23.8	20.2	20.9	20.3	21.9	14.3	27.6	9.4	-73.2188
23.4	22.4	22.5	23.8	20.2	20.9	20.3	21.9	14.3	27.6	9.4	-73.4375
23.4	22.4	22.5	23.8	20.2	20.9	20.4	21.9	14.3	27.6	9.4	-73.1562
23.4	22.4	22.5	23.8	20.2	20.9	20.4	21.9	14.3	27.6	9.4	-73.2188
23.4	22.4	22.5	23.8	20.2	21	20.4	21.9	14.3	27.6	9.4	-73.1875
23.4	22.4	22.5	23.8	20.2	21	20.4	21.9	14.3	27.6	9.5	-72.9688
23.4	22.4	22.5	23.8	20.2	21	20.4	21.9	14.3	27.6	9.4	-73.3438
23.4	22.4	22.5	23.8	20.2	21	20.4	21.9	14.3	27.6	9.4	-73.0938
23.5	22.4	22.5	23.8	20.2	21	20.4	21.9	14.3	27.6	9.4	-73.2188
23.5	22.4	22.5	23.8	20.3	21	20.4	22	14.3	27.6	9.4	-73.0938
23.5	22.4	22.5	23.8	20.3	21	20.4	22	14.3	27.6	9.4	-73.0938
23.5	22.4	22.5	23.8	20.3	21	20.4	22	14.3	27.5	9.4	-73.3438
23.5	22.4	22.5	23.8	20.3	20.9	20.3	22	14.3	27.5	9.4	-73
23.5	22.4	22.5	23.8	20.3	20.9	20.4	22	14.3	27.5	9.4	-73.3438
23.5	22.4	22.5	23.8	20.3	21	20.4	22	14.3	27.5	9.4	-73.4375
23.5	22.4	22.5	23.8	20.3	21	20.4	22	14.3	27.5	9.5	-73.4062
23.5	22.4	22.5	23.8	20.3	21	20.4	22	14.3	27.5	9.4	-73.5625
23.5	22.4	22.5	23.8	20.3	21	20.4	22	14.3	27.5	9.4	-73.25
23.5	22.4	22.5	23.8	20.3	21	20.4	22	14.3	27.5	9.4	-73.4375
23.5	22.4	22.5	23.8	20.3	21	20.4	22	14.3	27.6	9.5	-73.3438
23.5	22.5	22.5	23.8	20.3	21	20.4	22	14.3	27.6	9.4	-73.2812
23.5	22.5	22.5	23.8	20.3	21	20.4	22	14.3	27.6	9.4	-73.1875
23.5	22.5	22.5	23.8	20.3	21	20.4	21.9	14.3	27.5	9.4	-73.3438
23.5	22.5	22.6	23.8	20.3	21	20.3	22	14.3	27.6	9.4	-73.125
23.5	22.5	22.6	23.8	20.3	20.9	20.4	22	14.3	27.6	9.4	-73.375
23.5	22.5	22.5	23.8	20.3	21	20.4	22	14.3	27.6	9.4	-73.0938
23.5	22.5	22.6	23.8	20.3	21	20.4	22	14.3	27.6	9.5	-73.25
23.5	22.5	22.6	23.8	20.3	21	20.4	22	14.3	27.6	9.4	-73.3438
23.5	22.5	22.6	23.8	20.3	21	20.4	22	14.3	27.6	9.4	-73.0312
23.5	22.5	22.6	23.8	20.3	21	20.4	22	14.3	27.6	9.4	-73.3438
23.5	22.5	22.6	23.8	20.3	21	20.4	22	14.3	27.6	9.4	-73.0938
23.5	22.5	22.6	23.8	20.3	21	20.4	22	14.3	27.6	9.4	-73.3125
23.5	22.5	22.6	23.8	20.3	21	20.4	22	14.3	27.6	9.4	-73.0938
23.5	22.5	22.6	23.8	20.3	21	20.4	22	14.3	27.6	9.4	-72.9375
23.5	22.5	22.6	23.8	20.3	21	20.4	22	14.3	27.6	9.4	-73.2188
23.5	22.5	22.6	23.8	20.3	21	20.4	22	14.3	27.6	9.4	-72.8438
23.5	22.5	22.6	23.8	20.3	21	20.4	22	14.3	27.6	9.4	-73.0938
23.5	22.5	22.6	23.8	20.3	21	20.4	22	14.3	27.6	9.4	-73
23.5	22.5	22.6	23.8	20.3	21	20.4	22	14.3	27.6	9.4	-72.875
23.5	22.5	22.6	23.8	20.3	21	20.4	22	14.3	27.6	9.5	-72.7812
23.5	22.5	22.6	23.9	20.3	21	20.4	22	14.3	27.6	9.5	-73.0938
23.5	22.5	22.6	23.8	20.3	21	20.4	22	14.3	27.6	9.5	-72.7188
23.5	22.5	22.6	23.8	20.3	21	20.4	22	14.3	27.6	9.5	-72.9688
23.5	22.5	22.6	23.9	20.3	21	20.4	22	14.3	27.6	9.5	-72.875
23.5	22.5	22.6	23.8	20.3	20.9	20.4	22	14.3	27.6	9.4	-72.8438
23.5	22.5	22.5	23.9	20.3	21	20.4	22	14.3	27.5	9.4	-73.0312
23.5	22.5	22.6	23.9	20.3	21	20.4	22	14.3	27.5	9.4	-72.7188
23.5	22.5	22.6	23.8	20.3	21	20.4	22	14.3	27.5	9.5	-73.0312
23.5	22.5	22.5	23.9	20.3	21	20.4	22	14.3	27.5	9.5	-72.75
23.5	22.5	22.6	23.8	20.4	21	20.4	22	14.3	27.6	9.4	-72.8438
23.5	22.5	22.5	23.8	20.3	21	20.4	22	14.3	27.6	9.5	-73
23.5	22.5	22.6	23.9	20.4	21	20.4	22	14.3	27.6	9.4	-72.6562
23.5	22.5	22.6	23.9	20.4	21	20.4	22	14.3	27.6	9.4	-72.9688
23.5	22.5	22.6	23.9	20.4	21	20.5	22	14.3	27.6	9.4	-72.7812
23.5	22.5	22.6	23.9	20.4	21	20.4	22	14.3	27.6	9.4	-72.9375
23.5	22.5	22.6	23.9	20.4	21	20.4	22	14.3	27.6	9.4	-72.9375
23.5	22.5	22.6	23.9	20.4	21	20.5	22	14.3	27.6	9.4	-72.9062
23.5	22.5	22.6	23.9	20.3	21	20.5	22	14.3	27.6	9.4	-73.1875
23.5	22.5	22.6	23.9	20.3	21	20.5	22	14.3	27.6	9.4	-72.8125
23.5	22.5	22.6	23.9	20.3	21	20.5	22	14.3	27.6	9.4	-72.8125
23.5	22.5	22.6	23.9	20.4	21	20.5	22	14.3	27.6	9.4	-72.9375
23.5	22.5	22.6	23.9	20.4	21	20.5	22	14.3	27.6	9.4	-72.875
23.5	22.5	22.6	23.9	20.4	21	20.5	22	14.3	27.6	9.4	-72.7188
23.5	22.5	22.5	23.9	20.4	21	20.5	22	14.3	27.6	9.4	-72.875
23.5	22.5	22.6	23.9	20.4	21	20.5	22	14.3	27.6	9.5	-72.4375
23.5	22.5	22.6	23.9	20.4	21	20.5	22	14.3	27.6	9.4	-72.5
23.5	22.5	22.6	23.9	20.4	21	20.5	22	14.3	27.6	9.5	-72.4688
23.5	22.5	22.6	23.9	20.4	21	20.5	22	14.3	27.6	9.4	-72.4688
23.5	22.5	22.6	23.9	20.4	21	20.5	22	14.3	27.6	9.5	-72.7188
23.5	22.5	22.6	23.9	20.4	21	20.5	22	14.3	27.6	9.5	-72.6562
23.5	22.5	22.6	23.9	20.4	21	20.5	22	14.3	27.6	9.5	-73
23.5	22.5	22.6	23.9	20.4	21	20.5	22	14.3	27.6	9.5	-72.8438
23.5	22.5	22.6	23.9	20.4	21	20.5	22	14.3	27.6	9.5	-72.9062
23.5	22.5	22.6	23.9	20.4	21	20.5	22	14.3	27.6	9.5	-73.125
23.5	22.5	22.6	23.9	20.4	21	20.5	22	14.3	27.6	9.5	-72.875
23.5	22.5	22.6	23.9	20.4	21	20.5	22	14.3	27.6	9.5	-72.875
23.5	22.5	22.6	23.9	20.4	21	20.5	22	14.3	27.6	9.4	-72.5625
23.5	22.5	22.6	23.9	20.4	21	20.5	22	14.3	27.6	9.4	-72.75
23.5	22.5	22.6	23.9	20.4	21	20.5	22	14.3	27.6	9.5	-72.7812
23.5	22.5	22.6	23.9	20.4	21	20.5	22	14.3	27.6	9.5	-72.9062
23.5	22.5	22.6	23.9	20.3	21.1	20.5	22	14.3	27.6	9.5	-72.6875
23.5	22.5	22.6	23.9	20.4	21.1	20.5	22	14.3	27.6	9.4	-72.875
23.5	22.5	22.6	23.9	20.4	21.1	20.5	22	14.3	27.6	9.5	-72.5625
23.5	22.5	22.6	23.9	20.4	21.1	20.5	22	14.3	27.6	9.5	-72.7812
23.5	22.5	22.6	23.9	20.4	21.1	20.5	22	14.3	27.6	9.5	-72.8438
23.5	22.5	22.6	23.9	20.4	21.1	20.5	22	14.3	27.5	9.5	-72.7188
23.5	22.5	22.6	23.9	20.4	21.1	20.5	22	14.3	27.6	9.5	-73.0938
23.5	22.5	22.6	23.9	20.4	21.1	20.5	22	14.3	27.6	9.5	-72.8438
23.5	22.5	22.6	23.9	20.4	21.1	20.5	22	14.3	27.6	9.5	-73.0625
23.5	22.5	22.6	23.9	20.4	21.1	20.5	22	14.3	27.5	9.5	-73.0625
23.6	22.5	22.6	23.9	20.4	21.1	20.5	22	14.3	27.6	9.5	-72.9062
23.6	22.5	22.6	23.9	20.4	21.1	20.5	22	14.3	27.5	9.5	-72.9062
23.6	22.5	22.6	23.9	20.4	21.1	20.5	22	14.3	27.5	9.5	-72.4375
23.6	22.5	22.6	23.9	20.4	21.1	20.5	22.1	14.3	27.5	9.5	-72.6562
23.6	22.5	22.6	23.9	20.4	21.1	20.5	22.1	14.3	27.5	9.5	-72.625
23.6	22.5	22.6	23.9	20.4	21	20.5	22.1	14.3	27.5	9.5	-72.6875
23.6	22.5	22.6	23.9	20.4	21.1	20.5	22.1	14.3	27.5	9.5	-72.9062
23.6	22.5	22.6	23.9	20.4	21.1	20.5	22.1	14.3	27.5	9.5	-72.6875
23.6	22.5	22.6	23.9	20.4	21.1	20.5	22.1	14.3	27.5	9.5	-73
23.6	22.5	22.6	23.9	20.4	21.1	20.5	22.1	14.3	27.5	9.5	-72.7812
23.6	22.5	22.6	23.9	20.3	21.1	20.5	22.1	14.3	27.5	9.5	-73.0625
23.6	22.5	22.7	23.9	20.4	21.1	20.5	22.1	14.3	27.5	9.5	-73.0625
23.6	22.5	22.7	23.9	20.4	21	20.5	22.1	14.3	27.5	9.5	-73.1562
23.6	22.5	22.7	23.9	20.4	21	20.5	22.1	14.3	27.6	9.5	-72.875
23.6	22.5	22.7	23.9	20.4	21	20.5	22.1	14.3	27.6	9.5	-72.875
23.6	22.5	22.7	23.9	20.4	21	20.5	22.1	14.3	27.6	9.5	-72.3438
23.6	22.5	22.7	23.9	20.4	21	20.5	22.1	14.3	27.6	9.5	-72.5
23.6	22.5	22.7	23.9	20.4	21	20.5	22	14.3	27.6	9.5	-72.5938
23.6	22.5	22.7	23.9	20.4	21	20.5	22.1	14.3	27.6	9.5	-72.3125
23.6	22.5	22.7	23.9	20.4	21	20.5	22.1	14.4	27.6	9.5	-72.5938
23.6	22.5	22.7	24	20.4	21	20.5	22.1	14.3	27.6	9.5	-72.375
23.6	22.5	22.7	24	20.4	21	20.5	22.1	14.3	27.6	9.5	-72.5938
23.6	22.5	22.7	23.9	20.4	21.1	20.5	22.1	14.3	27.6	9.5	-72.5625
23.6	22.5	22.7	24	20.4	21.1	20.5	22.1	14.3	27.6	9.5	-72.6562
23.6	22.5	22.7	24	20.4	21.1	20.6	22.1	14.3	27.6	9.5	-72.875
23.6	22.5	22.7	24	20.4	21.1	20.6	22.1	14.4	27.6	9.5	-72.5
23.6	22.5	22.7	24	20.4	21.1	20.6	22.1	14.4	27.6	9.5	-72.7188
23.6	22.5	22.7	24	20.4	21.1	20.6	22.1	14.4	27.6	9.5	-72.625
23.6	22.5	22.7	24	20.4	21.1	20.6	22	14.4	27.6	9.5	-72.6562
23.6	22.5	22.7	24	20.4	21.1	20.5	22.1	14.4	27.6	9.5	-72.625
23.6	22.6	22.7	24	20.4	21.1	20.6	22.1	14.4	27.6	9.5	-72.8438
23.6	22.6	22.7	24	20.4	21.1	20.6	22.1	14.4	27.6	9.5	-72.4062
23.6	22.6	22.7	24	20.4	21.1	20.6	22.1	14.3	27.6	9.5	-72.7188
23.6	22.6	22.7	24	20.4	21.1	20.6	22.1	14.3	27.6	9.5	-72.5312
23.6	22.6	22.7	24	20.4	21.1	20.6	22.1	14.3	27.6	9.5	-72.5312
23.6	22.6	22.7	24	20.4	21.1	20.6	22.1	14.4	27.6	9.5	-72.5938
23.6	22.6	22.7	24	20.4	21.1	20.6	22.1	14.4	27.6	9.5	-72.4062
23.6	22.6	22.7	24	20.4	21.1	20.6	22.1	14.4	27.6	9.5	-72.5938
23.6	22.6	22.7	24	20.4	21.1	20.6	22.1	14.3	27.6	9.5	-72.375
23.6	22.6	22.7	24	20.4	21.1	20.6	22.1	14.3	27.6	9.5	-72.5625
23.6	22.6	22.7	24	20.4	21.1	20.6	22.1	14.3	27.6	9.5	-72.8438
23.6	22.6	22.7	24	20.4	21.1	20.6	22.1	14.4	27.6	9.5	-72.5
23.6	22.6	22.7	24	20.4	21.1	20.6	22.1	14.4	27.6	9.5	-72.7812
23.7	22.6	22.7	24	20.4	21.1	20.6	22.1	14.4	27.6	9.5	-72.4688
23.6	22.6	22.7	24	20.4	21.1	20.6	22.1	14.4	27.6	9.5	-72.6562
23.6	22.6	22.7	24	20.4	21.1	20.6	22.1	14.4	27.6	9.5	-72.5312
23.6	22.6	22.7	24	20.4	21.1	20.6	22.1	14.4	27.6	9.5	-72.4688
23.7	22.6	22.7	24	20.4	21.2	20.6	22.1	14.4	27.6	9.5	-72.75
23.7	22.6	22.7	24	20.4	21.2	20.6	22.1	14.4	27.6	9.5	-72.4062
23.7	22.6	22.7	24	20.4	21.2	20.6	22.1	14.4	27.6	9.5	-72.5938
23.7	22.6	22.7	24	20.4	21.2	20.6	22.1	14.4	27.6	9.5	-72.6875
23.7	22.6	22.7	24	20.4	21.2	20.6	22.1	14.4	27.6	9.5	-72.6875
23.7	22.6	22.7	24	20.4	21.2	20.6	22.2	14.4	27.6	9.5	-72.5938
23.7	22.6	22.7	24.1	20.4	21.2	20.6	22.1	14.4	27.6	9.5	-72.8438
23.7	22.6	22.7	24.1	20.4	21.2	20.6	22.2	14.4	27.6	9.5	-72.4062
23.7	22.6	22.7	24.1	20.4	21.2	20.6	22.2	14.4	27.6	9.5	-72.7188
23.7	22.6	22.7	24.1	20.5	21.2	20.6	22.2	14.4	27.6	9.5	-72.875
23.7	22.6	22.7	24.1	20.5	21.2	20.6	22.2	14.4	27.6	9.5	-72.8438
23.7	22.6	22.7	24.1	20.5	21.2	20.6	22.1	14.4	27.6	9.5	-72.875
23.7	22.6	22.7	24.1	20.5	21.2	20.6	22.2	14.4	27.6	9.5	-72.4375
23.7	22.6	22.7	24.1	20.5	21.2	20.6	22.2	14.4	27.6	9.5	-72.6562
23.7	22.6	22.7	24.1	20.5	21.2	20.6	22.2	14.4	27.6	9.5	-72.4688
23.7	22.6	22.7	24.1	20.5	21.2	20.6	22.2	14.4	27.6	9.5	-72.5625
23.7	22.6	22.7	24.1	20.5	21.2	20.6	22.2	14.4	27.6	9.5	-72.8125
23.7	22.7	22.7	24.1	20.5	21.2	20.6	22.2	14.4	27.6	9.5	-72.5312
23.7	22.7	22.8	24.1	20.5	21.2	20.6	22.2	14.4	27.6	9.5	-72.7188
23.7	22.7	22.8	24.1	20.5	21.2	20.6	22.2	14.4	27.6	9.5	-72.3438
23.7	22.7	22.8	24.1	20.5	21.2	20.6	22.2	14.4	27.6	9.5	-72.4688
23.7	22.7	22.7	24.1	20.5	21.2	20.6	22.2	14.4	27.6	9.5	-72.5312
23.7	22.7	22.8	24.1	20.5	21.2	20.6	22.2	14.4	27.6	9.5	-72.3438
23.7	22.7	22.8	24.1	20.5	21.2	20.6	22.2	14.4	27.6	9.5	-72.3438
23.7	22.7	22.8	24.2	20.5	21.1	20.6	22.2	14.4	27.6	9.5	-72.625
23.7	22.7	22.8	24.2	20.5	21.2	20.6	22.2	14.4	27.6	9.5	-72.5312
23.7	22.7	22.8	24.2	20.5	21.2	20.6	22.2	14.4	27.6	9.5	-72.8125
23.7	22.7	22.8	24.2	20.5	21.2	20.6	22.2	14.4	27.6	9.5	-72.8438
23.7	22.7	22.8	24.1	20.5	21.2	20.6	22.2	14.4	27.6	9.5	-72.5938
23.7	22.7	22.8	24.1	20.5	21.2	20.6	22.2	14.4	27.6	9.5	-72.8125
23.7	22.7	22.8	24.1	20.5	21.2	20.7	22.2	14.4	27.6	9.5	-72.375
23.7	22.7	22.8	24.1	20.5	21.2	20.7	22.2	14.4	27.6	9.5	-72.5
23.7	22.7	22.8	24.1	20.5	21.2	20.7	22.2	14.4	27.6	9.5	-72.4688
23.7	22.7	22.8	24.1	20.5	21.2	20.7	22.2	14.4	27.6	9.5	-72.5312
23.7	22.7	22.8	24.1	20.5	21.2	20.7	22.2	14.4	27.6	9.5	-72.7188
23.7	22.7	22.8	24.1	20.5	21.2	20.7	22.2	14.4	27.6	9.5	-72.3125
23.7	22.7	22.8	24.1	20.5	21.2	20.7	22.2	14.4	27.6	9.5	-72.625
23.7	22.7	22.8	24.1	20.5	21.2	20.7	22.2	14.4	27.6	9.5	-72.375
23.7	22.7	22.8	24.1	20.5	21.2	20.7	22.2	14.4	27.6	9.5	-72.5
23.7	22.7	22.8	24.1	20.5	21.2	20.7	22.2	14.4	27.6	9.5	-72.7812
23.7	22.7	22.8	24.1	20.5	21.2	20.7	22.2	14.4	27.6	9.5	-72.7188
23.7	22.7	22.8	24.1	20.5	21.2	20.7	22.2	14.4	27.6	9.5	-72.9688
23.7	22.7	22.8	24.1	20.5	21.2	20.7	22.2	14.4	27.6	9.5	-72.625
23.7	22.7	22.8	24.1	20.5	21.2	20.7	22.2	14.4	27.6	9.5	-72.6875
23.7	22.7	22.8	24.1	20.5	21.2	20.7	22.2	14.4	27.6	9.5	-72.6562
23.7	22.7	22.8	24.1	20.5	21.2	20.7	22.2	14.4	27.6	9.5	-72.75
23.7	22.7	22.8	24.1	20.5	21.2	20.7	22.2	14.4	27.6	9.5	-72.3125
23.7	22.7	22.8	24.1	20.5	21.2	20.7	22.2	14.4	27.6	9.5	-72.5
23.7	22.7	22.8	24.1	20.5	21.2	20.7	22.2	14.4	27.6	9.5	-72.2188
23.7	22.7	22.8	24.1	20.5	21.2	20.7	22.2	14.4	27.6	9.5	-72.4688
23.7	22.7	22.8	24.1	20.5	21.2	20.7	22.1	14.4	27.6	9.5	-72.6562
23.7	22.7	22.8	24.1	20.5	21.2	20.6	22.2	14.4	27.6	9.5	-72.6875
23.8	22.7	22.8	24.1	20.5	21.2	20.7	22.2	14.4	27.6	9.5	-72.9062
23.8	22.7	22.8	24.1	20.5	21.2	20.7	22.2	14.4	27.6	9.5	-72.5938
23.7	22.7	22.8	24.1	20.5	21.2	20.7	22.2	14.4	27.6	9.5	-72.75
23.8	22.7	22.8	24.1	20.5	21.2	20.7	22.2	14.4	27.6	9.5	-72.5938
23.8	22.7	22.8	24.1	20.5	21.2	20.7	22.2	14.4	27.6	9.5	-72.5312
23.8	22.7	22.8	24.1	20.5	21.2	20.7	22.2	14.4	27.6	9.5	-72.625
23.8	22.7	22.8	24.1	20.5	21.2	20.7	22.2	14.4	27.6	9.5	-72.125
23.8	22.7	22.8	24.1	20.5	21.2	20.7	22.1	14.4	27.6	9.5	-72.4375
23.8	22.7	22.8	24.1	20.5	21.2	20.7	22.2	14.4	27.6	9.5	-72.5
23.8	22.7	22.8	24.1	20.5	21.2	20.7	22.2	14.4	27.6	9.5	-72.75
23.8	22.7	22.8	24.1	20.5	21.2	20.7	22.2	14.4	27.6	9.5	-72.9375
23.8	22.7	22.8	24.2	20.5	21.2	20.7	22.2	14.4	27.6	9.5	-72.9062
23.8	22.7	22.8	24.2	20.5	21.2	20.7	22.2	14.4	27.6	9.5	-72.4688
23.8	22.7	22.8	24.2	20.5	21.2	20.7	22.2	14.4	27.6	9.5	-72.7812
23.8	22.7	22.8	24.2	20.6	21.2	20.7	22.3	14.4	27.6	9.5	-72.75
23.8	22.7	22.8	24.2	20.6	21.2	20.7	22.3	14.4	27.6	9.5	-72.7812
23.8	22.7	22.9	24.2	20.6	21.2	20.7	22.3	14.4	27.6	9.5	-72.9375
23.8	22.7	22.9	24.2	20.6	21.2	20.7	22.2	14.4	27.6	9.5	-72.6875
23.8	22.7	22.9	24.2	20.6	21.2	20.7	22.3	14.4	27.6	9.5	-72.8125
23.8	22.7	22.9	24.2	20.6	21.2	20.7	22.3	14.4	27.6	9.5	-72.4062
23.8	22.7	22.9	24.2	20.6	21.2	20.7	22.3	14.4	27.6	9.6	-72.5312
23.8	22.7	22.9	24.2	20.6	21.2	20.7	22.3	14.4	27.6	9.5	-72.7188
23.8	22.7	22.9	24.2	20.6	21.2	20.7	22.3	14.4	27.6	9.5	-72.5312
23.7	22.7	22.9	24.2	20.6	21.2	20.7	22.3	14.4	27.6	9.5	-72.8438
23.7	22.7	22.9	24.2	20.6	21.2	20.7	22.3	14.4	27.6	9.5	-72.7188
23.8	22.7	22.9	24.2	20.6	21.2	20.7	22.3	14.4	27.6	9.5	-73.0938
23.8	22.7	22.9	24.2	20.6	21.2	20.7	22.3	14.4	27.6	9.5	-73.0938
23.8	22.7	22.9	24.2	20.5	21.2	20.7	22.2	14.4	27.6	9.5	-73.0625
23.8	22.7	22.9	24.2	20.6	21.2	20.7	22.3	14.5	27.6	9.6	-73.25
23.8	22.8	22.9	24.2	20.6	21.1	20.7	22.3	14.5	27.6	9.5	-72.7812
23.8	22.8	22.9	24.2	20.6	21.2	20.7	22.3	14.5	27.6	9.6	-72.9062
23.8	22.8	22.9	24.2	20.5	21.2	20.7	22.3	14.4	27.6	9.6	-72.75
23.8	22.8	22.9	24.2	20.6	21.2	20.7	22.3	14.4	27.6	9.6	-72.6562
23.8	22.8	22.9	24.2	20.6	21.2	20.7	22.3	14.4	27.6	9.6	-72.5625
23.8	22.8	22.9	24.2	20.6	21.2	20.7	22.3	14.4	27.6	9.6	-72.75
23.8	22.8	22.9	24.2	20.6	21.2	20.7	22.3	14.4	27.6	9.6	-72.3125
23.8	22.8	22.9	24.2	20.6	21.2	20.7	22.3	14.4	27.6	9.6	-72.5312
23.8	22.8	22.9	24.2	20.5	21.2	20.7	22.2	14.4	27.6	9.6	-72.4062
23.8	22.8	22.9	24.2	20.5	21.2	20.7	22.3	14.4	27.6	9.6	-72.4375
23.8	22.8	22.9	24.2	20.6	21.2	20.7	22.3	14.4	27.6	9.6	-72.5938
23.8	22.8	22.9	24.2	20.6	21.2	20.7	22.3	14.4	27.6	9.6	-72.5312
23.8	22.8	22.9	24.2	20.5	21.2	20.7	22.3	14.4	27.6	9.6	-72.7812
23.8	22.8	22.9	24.2	20.6	21.2	20.7	22.3	14.5	27.6	9.6	-72.4062
23.8	22.8	22.9	24.2	20.6	21.2	20.7	22.3	14.5	27.6	9.6	-72.625
23.8	22.8	22.9	24.2	20.6	21.2	20.7	22.3	14.5	27.6	9.6	-72.5938
23.8	22.8	22.9	24.2	20.6	21.2	20.7	22.3	14.5	27.6	9.6	-72.25
23.8	22.8	22.9	24.2	20.6	21.2	20.7	22.3	14.5	27.6	9.6	-72.4062
23.8	22.8	22.9	24.2	20.6	21.2	20.7	22.3	14.5	27.6	9.6	-72.3125
23.8	22.8	22.9	24.2	20.6	21.2	20.7	22.3	14.5	27.6	9.6	-72.6562
23.8	22.8	22.9	24.2	20.6	21.2	20.7	22.3	14.5	27.6	9.6	-72.5938
23.8	22.8	22.9	24.2	20.6	21.2	20.7	22.3	14.5	27.6	9.6	-72.3438
23.8	22.8	22.9	24.2	20.6	21.2	20.7	22.3	14.5	27.6	9.6	-72.4062
23.8	22.8	22.9	24.2	20.6	21.2	20.7	22.3	14.5	27.6	9.6	-72.1875
23.8	22.8	22.9	24.2	20.6	21.2	20.7	22.3	14.5	27.6	9.6	-71.9375
23.8	22.8	23	24.3	20.6	21.2	20.7	22.3	14.5	27.6	9.6	-72.0938
23.8	22.8	23	24.3	20.6	21.2	20.7	22.3	14.5	27.6	9.6	-72.0312
23.9	22.8	23	24.3	20.6	21.2	20.7	22.3	14.5	27.6	9.6	-71.9375
23.9	22.8	22.9	24.3	20.6	21.2	20.7	22.3	14.5	27.6	9.6	-72.25
23.9	22.8	23	24.3	20.6	21.2	20.7	22.3	14.5	27.6	9.6	-71.9062
23.9	22.8	23	24.3	20.6	21.2	20.7	22.3	14.5	27.6	9.6	-72.1875
23.9	22.8	22.9	24.3	20.6	21.2	20.7	22.3	14.5	27.6	9.6	-72.0625
23.9	22.8	22.9	24.2	20.6	21.2	20.7	22.3	14.5	27.6	9.6	-72.0938
23.9	22.8	22.9	24.3	20.6	21.2	20.7	22.3	14.5	27.6	9.6	-72.25
23.9	22.8	22.9	24.3	20.6	21.2	20.7	22.3	14.5	27.6	9.6	-71.8438
23.9	22.8	22.9	24.3	20.6	21.2	20.7	22.3	14.5	27.6	9.6	-72
23.9	22.8	22.9	24.3	20.6	21.2	20.7	22.3	14.5	27.6	9.6	-71.75
23.9	22.8	22.9	24.3	20.6	21.2	20.7	22.4	14.5	27.6	9.6	-71.8438
23.8	22.8	22.9	24.3	20.6	21.2	20.7	22.3	14.5	27.6	9.6	-72.0625
23.8	22.8	22.9	24.3	20.6	21.2	20.7	22.3	14.5	27.6	9.6	-71.7188
23.9	22.8	22.9	24.3	20.6	21.2	20.7	22.3	14.5	27.6	9.5	-71.7188
23.8	22.9	22.9	24.3	20.6	21.2	20.7	22.3	14.5	27.6	9.5	-71.4688
23.8	22.9	22.9	24.3	20.6	21.2	20.7	22.3	14.5	27.6	9.5	-71.875
23.8	22.9	22.9	24.3	20.6	21.2	20.7	22.3	14.5	27.6	9.5	-71.9375
23.8	22.9	22.9	24.3	20.6	21.2	20.7	22.3	14.5	27.6	9.6	-72.1562
23.8	22.9	22.9	24.3	20.6	21.2	20.7	22.3	14.5	27.6	9.6	-71.9375
23.8	22.9	22.9	24.3	20.6	21.2	20.7	22.3	14.5	27.6	9.6	-72
23.8	22.9	22.9	24.3	20.6	21.2	20.7	22.4	14.5	27.6	9.6	-71.6875
23.8	22.9	22.9	24.3	20.6	21.2	20.7	22.4	14.5	27.6	9.6	-71.9688
23.8	22.9	22.9	24.3	20.6	21.2	20.7	22.4	14.5	27.6	9.6	-72.0938
23.8	22.8	22.9	24.3	20.6	21.2	20.7	22.4	14.5	27.6	9.6	-71.875
23.9	22.8	22.9	24.2	20.6	21.2	20.7	22.4	14.5	27.6	9.6	-72.0938
23.9	22.8	22.9	24.3	20.6	21.2	20.7	22.4	14.5	27.6	9.6	-71.7188
23.9	22.8	22.9	24.3	20.6	21.2	20.7	22.4	14.5	27.6	9.6	-71.875
23.9	22.8	22.9	24.3	20.6	21.2	20.7	22.4	14.5	27.6	9.6	-71.9375
23.9	22.8	22.9	24.3	20.6	21.2	20.7	22.4	14.5	27.6	9.6	-72.0625
23.9	22.8	22.9	24.3	20.6	21.3	20.7	22.3	14.5	27.6	9.6	-72.1875
23.9	22.9	22.9	24.3	20.6	21.2	20.7	22.4	14.5	27.6	9.6	-71.6562
23.9	22.8	22.9	24.3	20.6	21.2	20.7	22.4	14.5	27.6	9.6	-71.8438
23.9	22.8	22.9	24.3	20.6	21.2	20.7	22.4	14.5	27.6	9.6	-71.7812
23.9	22.9	22.9	24.3	20.6	21.3	20.7	22.4	14.5	27.6	9.6	-71.9062
23.9	22.9	23	24.3	20.6	21.3	20.7	22.4	14.5	27.6	9.6	-71.9688
23.9	22.9	22.9	24.3	20.6	21.3	20.7	22.4	14.5	27.6	9.6	-71.75
23.9	22.8	23	24.3	20.6	21.3	20.8	22.4	14.5	27.7	9.6	-71.6562
23.9	22.8	23	24.3	20.6	21.3	20.8	22.4	14.5	27.6	9.6	-72.0625
23.9	22.8	23	24.3	20.6	21.3	20.8	22.3	14.5	27.6	9.6	-71.9062
23.9	22.8	23	24.3	20.6	21.3	20.7	22.4	14.5	27.6	9.6	-71.8438
23.9	22.8	23	24.3	20.6	21.3	20.8	22.4	14.5	27.6	9.6	-71.9375
23.9	22.8	23	24.3	20.6	21.3	20.8	22.4	14.5	27.6	9.6	-71.6875
23.9	22.8	23	24.3	20.6	21.3	20.8	22.4	14.5	27.6	9.6	-71.9375
23.9	22.8	23	24.3	20.6	21.3	20.8	22.4	14.5	27.6	9.6	-71.5
23.9	22.8	23	24.3	20.6	21.3	20.8	22.4	14.5	27.6	9.6	-71.75
23.9	22.8	23	24.3	20.6	21.3	20.8	22.4	14.5	27.6	9.6	-71.8438
23.9	22.8	23	24.3	20.7	21.3	20.8	22.4	14.5	27.6	9.6	-71.625
23.9	22.8	23	24.3	20.6	21.3	20.8	22.3	14.5	27.6	9.6	-71.9062
23.9	22.8	23	24.3	20.6	21.3	20.8	22.4	14.5	27.6	9.6	-71.75
23.9	22.8	23	24.3	20.6	21.3	20.8	22.4	14.5	27.6	9.6	-72.0312
23.9	22.8	23	24.3	20.6	21.3	20.8	22.4	14.5	27.6	9.6	-71.9375
23.9	22.8	23	24.3	20.6	21.3	20.8	22.4	14.5	27.6	9.6	-71.8438
23.9	22.8	23	24.3	20.6	21.3	20.8	22.4	14.5	27.6	9.6	-72
23.9	22.8	23	24.3	20.6	21.3	20.8	22.4	14.5	27.6	9.6	-71.625
23.9	22.8	23	24.3	20.6	21.3	20.8	22.4	14.5	27.6	9.6	-71.7812
23.9	22.8	23	24.3	20.6	21.3	20.8	22.4	14.5	27.6	9.6	-71.75
23.9	22.8	23	24.3	20.6	21.3	20.8	22.4	14.5	27.6	9.6	-71.875
23.9	22.8	23	24.3	20.6	21.3	20.8	22.4	14.5	27.6	9.6	-71.875
23.9	22.8	23	24.3	20.6	21.3	20.8	22.4	14.5	27.6	9.6	-72.1562
23.9	22.8	23	24.3	20.7	21.2	20.8	22.4	14.5	27.6	9.6	-71.7812
23.9	22.9	23	24.3	20.6	21.3	20.8	22.4	14.5	27.6	9.6	-71.875
23.9	22.9	23	24.3	20.7	21.3	20.8	22.4	14.5	27.6	9.6	-71.875
23.9	22.9	23	24.3	20.7	21.3	20.8	22.4	14.5	27.6	9.6	-72
23.9	22.9	23	24.3	20.7	21.3	20.8	22.4	14.5	27.7	9.6	-72.1875
23.9	22.9	23	24.3	20.7	21.3	20.8	22.4	14.5	27.7	9.6	-72
23.9	22.9	23	24.3	20.7	21.3	20.8	22.4	14.5	27.7	9.6	-72.1562
23.9	22.9	23	24.3	20.7	21.3	20.8	22.4	14.5	27.6	9.6	-71.875
23.9	22.9	23	24.3	20.7	21.3	20.7	22.4	14.5	27.7	9.6	-72.0312
23.9	22.9	23	24.3	20.7	21.3	20.8	22.4	14.5	27.6	9.6	-72.125
23.9	22.9	23	24.3	20.6	21.3	20.8	22.4	14.5	27.6	9.6	-71.8438
23.9	22.9	23	24.3	20.7	21.3	20.8	22.4	14.5	27.6	9.6	-72.0312
23.9	22.9	23	24.3	20.7	21.3	20.8	22.4	14.5	27.6	9.6	-71.75
23.9	22.9	23	24.3	20.7	21.3	20.8	22.4	14.5	27.6	9.6	-72.125
23.9	22.9	23	24.3	20.6	21.3	20.8	22.4	14.5	27.6	9.6	-72.1562
23.9	22.9	23	24.3	20.7	21.3	20.8	22.4	14.5	27.6	9.6	-72.0938
23.9	22.9	23	24.3	20.7	21.3	20.8	22.4	14.5	27.6	9.6	-72.2812
23.9	22.9	23	24.3	20.7	21.3	20.8	22.4	14.5	27.6	9.6	-72.1875
23.9	22.8	23	24.3	20.7	21.3	20.8	22.4	14.5	27.6	9.6	-71.9375
23.9	22.8	23	24.3	20.7	21.2	20.8	22.4	14.5	27.6	9.6	-72.125
23.9	22.8	23	24.2	20.6	21.3	20.8	22.4	14.5	27.6	9.6	-72.0312
23.9	22.8	23	24.2	20.7	21.3	20.8	22.4	14.5	27.6	9.6	-71.875
23.9	22.8	23	24.2	20.7	21.3	20.8	22.4	14.5	27.6	9.6	-72.0938
23.9	22.8	23	24.2	20.7	21.3	20.8	22.4	14.5	27.6	9.6	-71.8125
23.9	22.8	23	24.2	20.7	21.3	20.8	22.4	14.5	27.6	9.6	-72.1875
23.9	22.8	23	24.2	20.7	21.3	20.8	22.4	14.5	27.6	9.6	-72.3125
23.9	22.8	23	24.2	20.7	21.3	20.8	22.3	14.5	27.6	9.6	-72.4062
23.9	22.8	23	24.2	20.7	21.3	20.8	22.4	14.5	27.6	9.6	-72.625
23.9	22.8	23	24.2	20.7	21.2	20.8	22.4	14.5	27.6	9.6	-72.1562
23.9	22.8	23	24.2	20.7	21.3	20.8	22.4	14.5	27.6	9.6	-72.4062
23.9	22.8	23	24.2	20.7	21.3	20.8	22.4	14.5	27.6	9.6	-72.0938
23.9	22.8	23	24.2	20.7	21.3	20.8	22.4	14.5	27.6	9.5	-72.1875
23.9	22.8	23	24.3	20.7	21.3	20.8	22.4	14.5	27.6	9.6	-72.3438
23.9	22.8	23	24.3	20.7	21.3	20.8	22.4	14.5	27.6	9.6	-72.0938
23.9	22.8	23	24.3	20.7	21.3	20.8	22.4	14.5	27.6	9.6	-72.1562
23.9	22.8	23	24.3	20.7	21.3	20.8	22.4	14.5	27.6	9.6	-71.9688
23.9	22.9	23	24.3	20.7	21.3	20.8	22.4	14.5	27.6	9.6	-72.3125
23.9	22.8	23	24.3	20.7	21.3	20.8	22.4	14.5	27.6	9.6	-72.3125
23.9	22.9	23.1	24.3	20.7	21.3	20.8	22.4	14.5	27.6	9.6	-72.375
23.9	22.9	23.1	24.3	20.7	21.3	20.8	22.4	14.5	27.6	9.6	-72.0938
23.9	22.9	23.1	24.3	20.7	21.3	20.8	22.4	14.5	27.6	9.6	-72.2812
23.9	22.9	23.1	24.3	20.7	21.3	20.8	22.4	14.5	27.6	9.6	-72.0625
23.9	22.9	23.1	24.3	20.7	21.3	20.8	22.4	14.5	27.7	9.6	-72.2188
23.9	22.9	23.1	24.3	20.7	21.2	20.8	22.4	14.5	27.6	9.6	-72
23.9	22.9	23.1	24.3	20.7	21.3	20.8	22.4	14.5	27.6	9.6	-71.625
23.9	22.9	23.1	24.3	20.7	21.3	20.8	22.4	14.5	27.6	9.6	-71.8438
23.9	22.9	23.1	24.3	20.7	21.3	20.8	22.4	14.5	27.6	9.6	-71.625
23.9	22.9	23.1	24.3	20.7	21.2	20.8	22.4	14.5	27.6	9.6	-71.8438
23.9	22.9	23.1	24.3	20.6	21.3	20.8	22.4	14.5	27.6	9.6	-71.75
23.9	22.9	23.1	24.3	20.7	21.3	20.8	22.4	14.5	27.6	9.6	-71.8125
23.9	22.9	23.1	24.3	20.7	21.3	20.8	22.4	14.5	27.6	9.6	-71.9688
23.9	22.9	23.1	24.3	20.7	21.3	20.8	22.4	14.5	27.6	9.6	-71.5625
23.9	22.9	23.1	24.4	20.7	21.3	20.8	22.4	14.5	27.6	9.6	-71.875
23.9	22.9	23.1	24.4	20.7	21.3	20.8	22.4	14.5	27.6	9.6	-71.625
23.9	22.9	23.1	24.4	20.7	21.3	20.8	22.4	14.5	27.6	9.6	-71.6562
23.9	22.9	23.1	24.3	20.7	21.3	20.8	22.4	14.6	27.6	9.6	-71.7812
23.9	22.9	23.1	24.3	20.7	21.2	20.8	22.4	14.5	27.6	9.6	-71.5625
23.9	22.9	23.1	24.3	20.7	21.3	20.8	22.4	14.5	27.6	9.7	-71.75
23.9	22.9	23.1	24.3	20.7	21.3	20.8	22.5	14.5	27.6	9.6	-71.75
23.9	22.9	23.1	24.3	20.7	21.3	20.8	22.5	14.5	27.6	9.7	-71.5938
24	22.9	23.1	24.3	20.7	21.3	20.8	22.5	14.5	27.6	9.7	-71.625
24	22.9	23.1	24.3	20.7	21.3	20.8	22.5	14.5	27.6	9.6	-71.875
24	22.9	23.1	24.3	20.7	21.3	20.8	22.5	14.6	27.6	9.6	-71.8125
24	22.9	23.1	24.3	20.7	21.3	20.8	22.5	14.6	27.6	9.6	-71.9688
24	22.9	23.1	24.3	20.7	21.3	20.8	22.5	14.6	27.6	9.6	-71.6562
24	22.9	23.1	24.4	20.7	21.3	20.8	22.5	14.6	27.6	9.6	-71.9375
24	22.9	23.1	24.4	20.7	21.2	20.8	22.5	14.6	27.6	9.6	-72.1562
24	22.9	23.1	24.4	20.7	21.3	20.8	22.5	14.6	27.6	9.6	-72
24	22.9	23.1	24.3	20.7	21.3	20.8	22.5	14.6	27.6	9.6	-72.1875
24	22.9	23.1	24.4	20.7	21.3	20.8	22.5	14.6	27.6	9.6	-71.8125
24	22.9	23.1	24.4	20.7	21.3	20.8	22.5	14.6	27.6	9.6	-71.9062
24	22.9	23.1	24.4	20.7	21.3	20.8	22.5	14.6	27.6	9.6	-71.6875
24	22.9	23.1	24.4	20.7	21.3	20.8	22.5	14.6	27.6	9.6	-71.7188
24	22.9	23.1	24.4	20.7	21.3	20.8	22.5	14.6	27.6	9.7	-71.9062
24	22.9	23.1	24.4	20.7	21.3	20.8	22.5	14.6	27.6	9.6	-71.6562
24	22.9	23.1	24.4	20.7	21.2	20.8	22.5	14.6	27.6	9.6	-71.9062
24	22.9	23.1	24.4	20.7	21.3	20.8	22.5	14.6	27.6	9.6	-71.875
24	22.9	23.1	24.4	20.7	21.3	20.8	22.5	14.6	27.6	9.6	-72.0312
24	22.9	23.1	24.4	20.7	21.3	20.8	22.5	14.6	27.6	9.6	-71.9375
24	22.9	23.1	24.4	20.7	21.3	20.8	22.5	14.6	27.6	9.6	-72.25
24	22.9	23.1	24.4	20.7	21.3	20.8	22.5	14.6	27.6	9.6	-71.9375
24	22.9	23.1	24.4	20.7	21.3	20.8	22.5	14.6	27.6	9.6	-72.2188
24	22.9	23.1	24.4	20.7	21.3	20.8	22.4	14.6	27.6	9.7	-71.9375
24	22.9	23.1	24.4	20.7	21.3	20.8	22.5	14.6	27.6	9.6	-71.875
24	22.9	23.1	24.4	20.7	21.3	20.8	22.5	14.6	27.6	9.6	-71.9062
24	22.9	23.1	24.4	20.7	21.3	20.8	22.5	14.6	27.6	9.6	-71.6875
24	22.9	23.1	24.4	20.7	21.3	20.8	22.5	14.6	27.6	9.6	-71.9375
24	22.9	23.1	24.4	20.7	21.3	20.8	22.5	14.6	27.6	9.7	-71.5625
24	22.9	23.1	24.4	20.7	21.3	20.8	22.5	14.6	27.6	9.7	-71.7812
24	22.9	23.1	24.4	20.7	21.3	20.8	22.5	14.6	27.6	9.7	-71.9062
24	22.9	23.1	24.4	20.7	21.3	20.8	22.5	14.6	27.6	9.7	-71.7188
24	22.9	23.1	24.4	20.7	21.3	20.8	22.5	14.6	27.6	9.7	-71.9375
24	23	23.1	24.4	20.7	21.3	20.8	22.5	14.6	27.6	9.7	-71.75
24	23	23.1	24.4	20.7	21.3	20.8	22.5	14.6	27.6	9.7	-72.0312
24	23	23.1	24.4	20.7	21.3	20.8	22.5	14.6	27.6	9.7	-71.9062
24	23	23.2	24.4	20.7	21.3	20.8	22.5	14.6	27.6	9.7	-71.6562
24.1	23	23.2	24.4	20.7	21.3	20.8	22.5	14.6	27.6	9.7	-71.875
24.1	23	23.1	24.4	20.7	21.3	20.8	22.5	14.6	27.6	9.7	-71.5
24.1	23	23.1	24.4	20.7	21.3	20.8	22.5	14.6	27.6	9.7	-71.4375
24.1	23	23.2	24.4	20.7	21.3	20.8	22.5	14.6	27.6	9.7	-71.5312
24.1	23	23.2	24.4	20.7	21.3	20.8	22.5	14.6	27.6	9.7	-71.4375
24	23	23.2	24.4	20.7	21.3	20.8	22.5	14.6	27.6	9.7	-71.5
24	23	23.2	24.4	20.7	21.3	20.8	22.5	14.6	27.6	9.7	-71.8438
24	23	23.2	24.4	20.7	21.2	20.8	22.5	14.6	27.6	9.7	-71.5312
24	23	23.2	24.4	20.7	21.3	20.8	22.5	14.6	27.6	9.7	-71.8438
24	23	23.2	24.4	20.7	21.3	20.8	22.5	14.6	27.6	9.7	-71.7188
24	23	23.2	24.4	20.7	21.3	20.8	22.5	14.6	27.6	9.7	-71.75
24	23	23.2	24.4	20.7	21.3	20.8	22.5	14.6	27.6	9.7	-71.8125
24	23	23.2	24.4	20.7	21.3	20.8	22.5	14.6	27.6	9.7	-71.5938
24	23	23.2	24.4	20.7	21.3	20.8	22.5	14.6	27.6	9.7	-71.9062
24	23	23.2	24.4	20.8	21.3	20.8	22.4	14.6	27.6	9.7	-71.5938
24	23	23.2	24.4	20.8	21.3	20.8	22.5	14.6	27.6	9.7	-71.625
24	23	23.2	24.4	20.8	21.3	20.8	22.5	14.6	27.6	9.7	-71.75
24	23	23.2	24.4	20.8	21.3	20.8	22.5	14.6	27.6	9.7	-71.5312
24	23	23.2	24.4	20.8	21.3	20.9	22.5	14.6	27.6	9.7	-71.7188
24	23	23.2	24.4	20.8	21.3	20.9	22.5	14.6	27.6	9.7	-71.375
24	23	23.2	24.4	20.8	21.3	20.9	22.5	14.6	27.6	9.7	-71.6875
24	23	23.2	24.4	20.8	21.3	20.9	22.5	14.6	27.6	9.7	-71.8125
24	23	23.2	24.5	20.8	21.3	20.9	22.5	14.6	27.6	9.7	-72.0938
24	23	23.2	24.5	20.8	21.3	20.9	22.5	14.6	27.6	9.7	-71.9062
24	23	23.2	24.5	20.8	21.3	20.9	22.4	14.6	27.6	9.7	-71.9375
24	23	23.2	24.5	20.8	21.3	20.9	22.5	14.6	27.6	9.7	-71.5625
24	23	23.2	24.5	20.8	21.3	20.9	22.5	14.6	27.6	9.7	-71.7812
24	23	23.2	24.5	20.8	21.3	20.9	22.5	14.6	27.6	9.7	-71.7812
24	23	23.2	24.5	20.7	21.3	20.9	22.5	14.6	27.6	9.7	-71.5625
24	23	23.2	24.5	20.8	21.3	20.9	22.5	14.6	27.6	9.7	-71.7812
24	23	23.2	24.4	20.8	21.3	20.9	22.5	14.6	27.6	9.7	-71.4375
24	23	23.2	24.4	20.8	21.4	20.9	22.5	14.6	27.6	9.7	-71.7188
24	23	23.2	24.4	20.8	21.4	20.9	22.5	14.6	27.6	9.7	-71.6562
24	23	23.2	24.5	20.8	21.4	20.9	22.5	14.6	27.6	9.7	-71.5938
24	23	23.2	24.5	20.8	21.4	20.9	22.4	14.6	27.6	9.7	-71.6562
24	23	23.2	24.5	20.8	21.4	20.9	22.5	14.6	27.6	9.7	-71.2812
24	23	23.2	24.4	20.8	21.3	20.9	22.5	14.6	27.6	9.7	-71.5938
24	23	23.2	24.5	20.8	21.4	20.9	22.5	14.6	27.6	9.7	-71.3438
24	23	23.2	24.5	20.8	21.4	20.9	22.5	14.6	27.6	9.7	-71.4375
24	23	23.2	24.5	20.8	21.4	20.9	22.5	14.6	27.6	9.7	-71.5312
24.1	23	23.2	24.5	20.8	21.4	20.9	22.5	14.6	27.6	9.7	-71.4375
24	23	23.2	24.5	20.8	21.4	20.9	22.5	14.6	27.6	9.7	-71.6875
24	23	23.2	24.5	20.8	21.3	20.9	22.5	14.6	27.6	9.7	-71.3125
24	23.1	23.2	24.5	20.8	21.3	20.9	22.5	14.6	27.6	9.7	-71.4062
24	23.1	23.2	24.5	20.8	21.4	20.9	22.5	14.6	27.6	9.7	-71.4375
24	23.1	23.2	24.5	20.8	21.4	20.9	22.5	14.6	27.7	9.7	-71.4688
24.1	23.1	23.2	24.5	20.7	21.3	20.9	22.5	14.6	27.7	9.7	-71.25
24.1	23	23.2	24.4	20.7	21.3	20.9	22.5	14.6	27.7	9.7	-71.5
24.1	23	23.2	24.4	20.7	21.3	20.9	22.5	14.6	27.7	9.7	-71.25
24.1	23	23.2	24.4	20.7	21.3	20.9	22.5	14.6	27.7	9.7	-71.5312
24.1	23	23.2	24.4	20.7	21.4	20.9	22.5	14.6	27.7	9.7	-71.5625
24.1	23	23.2	24.4	20.7	21.4	20.9	22.5	14.6	27.7	9.7	-71.3125
24.1	23.1	23.2	24.4	20.7	21.4	20.9	22.5	14.6	27.7	9.7	-71.625
24.1	23.1	23.2	24.4	20.7	21.4	20.9	22.5	14.6	27.7	9.7	-71.3125
24.1	23.1	23.2	24.4	20.7	21.4	20.8	22.5	14.6	27.7	9.7	-71.5938
24.1	23.1	23.2	24.4	20.7	21.3	20.9	22.5	14.6	27.7	9.7	-71.4375
24.1	23.1	23.2	24.4	20.7	21.4	20.9	22.5	14.6	27.7	9.7	-71.3438
24.1	23.1	23.3	24.4	20.7	21.4	20.9	22.5	14.6	27.7	9.7	-71.4375
24.1	23	23.3	24.4	20.7	21.4	20.9	22.5	14.6	27.7	9.7	-71.0312
24.1	23.1	23.3	24.4	20.7	21.4	20.9	22.5	14.6	27.7	9.8	-71.3438
24.1	23	23.3	24.4	20.7	21.4	20.9	22.5	14.6	27.7	9.8	-71.2188
24.1	23	23.3	24.4	20.7	21.4	20.9	22.5	14.6	27.7	9.8	-71.3438
24.1	23	23.3	24.4	20.7	21.4	20.9	22.5	14.6	27.7	9.8	-71.3438
24.1	23	23.3	24.4	20.7	21.4	20.9	22.5	14.6	27.6	9.8	-71.7188
24.1	23	23.3	24.4	20.7	21.4	20.9	22.5	14.6	27.7	9.8	-71.4062
24.1	23	23.3	24.4	20.7	21.3	20.9	22.5	14.6	27.7	9.8	-71.6875
24.1	23	23.3	24.4	20.7	21.4	20.9	22.5	14.6	27.7	9.8	-71.5312
24.1	23	23.3	24.4	20.8	21.4	20.9	22.5	14.6	27.7	9.8	-71.5312
24.1	23	23.3	24.4	20.8	21.4	20.9	22.5	14.6	27.7	9.8	-71.5312
24.1	23	23.3	24.4	20.8	21.4	20.9	22.5	14.6	27.7	9.8	-71.1875
24.1	23	23.3	24.4	20.8	21.4	20.9	22.5	14.6	27.7	9.8	-71.4375
24.1	23	23.3	24.4	20.8	21.4	20.9	22.5	14.6	27.7	9.8	-71.1562
24.1	23	23.3	24.4	20.8	21.4	20.9	22.5	14.6	27.7	9.8	-71.5
24.1	23.1	23.3	24.4	20.8	21.4	20.8	22.5	14.6	27.6	9.8	-71.7812
24.1	23.1	23.3	24.4	20.8	21.3	20.9	22.5	14.6	27.7	9.8	-71.5625
24.1	23.1	23.3	24.4	20.8	21.4	20.9	22.5	14.7	27.7	9.8	-71.7812
24.1	23.1	23.3	24.4	20.8	21.4	20.9	22.5	14.7	27.7	9.8	-71.5312
24.1	23.1	23.3	24.4	20.8	21.4	20.9	22.6	14.7	27.7	9.8	-71.7812
24.1	23.1	23.3	24.4	20.8	21.4	20.9	22.6	14.7	27.7	9.8	-71.4688
24.1	23.1	23.3	24.4	20.8	21.4	20.9	22.6	14.7	27.7	9.8	-71.2812
24.1	23.1	23.3	24.4	20.8	21.4	20.9	22.6	14.7	27.7	9.8	-71.375
24.1	23.1	23.3	24.4	20.8	21.4	20.9	22.5	14.7	27.7	9.8	-70.9375
24.1	23.1	23.3	24.5	20.8	21.4	20.9	22.6	14.7	27.7	9.8	-71.125
24.1	23.1	23.3	24.5	20.8	21.4	20.9	22.6	14.7	27.7	9.8	-71.1875
24.1	23.1	23.3	24.5	20.8	21.4	20.9	22.6	14.7	27.7	9.8	-71.0312
24.1	23.1	23.3	24.5	20.8	21.4	20.9	22.6	14.7	27.7	9.8	-70.9062
24.1	23.1	23.3	24.5	20.8	21.4	20.9	22.6	14.7	27.7	9.8	-71.2188
24.2	23.1	23.3	24.5	20.8	21.4	20.9	22.6	14.7	27.7	9.8	-70.9688
24.2	23.1	23.3	24.5	20.8	21.4	20.9	22.6	14.7	27.7	9.8	-71.3438
24.2	23.1	23.3	24.5	20.8	21.4	20.9	22.6	14.7	27.7	9.8	-71.375
24.2	23.2	23.3	24.5	20.8	21.4	20.9	22.6	14.7	27.7	9.8	-71.4062
24.2	23.2	23.3	24.5	20.8	21.4	20.9	22.6	14.7	27.7	9.8	-71.4062
24.2	23.2	23.3	24.5	20.8	21.4	20.9	22.6	14.7	27.7	9.8	-71.1562
24.2	23.2	23.3	24.5	20.8	21.4	20.9	22.6	14.7	27.7	9.8	-71.4375
24.2	23.2	23.3	24.5	20.7	21.4	20.9	22.6	14.7	27.7	9.8	-71.1562
24.2	23.2	23.3	24.4	20.8	21.4	20.9	22.6	14.7	27.7	9.8	-71.2812
24.2	23.2	23.3	24.5	20.8	21.4	20.9	22.6	14.7	27.7	9.8	-71.4375
24.2	23.2	23.3	24.5	20.8	21.4	20.9	22.6	14.7	27.7	9.8	-71.1562
24.2	23.2	23.3	24.5	20.8	21.4	20.9	22.6	14.7	27.7	9.8	-71.2188
24.2	23.2	23.3	24.5	20.8	21.4	20.9	22.6	14.7	27.7	9.8	-70.875
24.2	23.2	23.3	24.5	20.8	21.4	20.9	22.6	14.7	27.7	9.8	-71.25
24.2	23.2	23.3	24.5	20.8	21.4	20.9	22.6	14.7	27.7	9.8	-71.25
24.2	23.2	23.3	24.5	20.8	21.3	20.9	22.6	14.7	27.7	9.8	-71.25
24.2	23.2	23.3	24.5	20.8	21.4	20.9	22.6	14.7	27.7	9.8	-71.4062
24.2	23.2	23.3	24.5	20.8	21.4	20.9	22.6	14.7	27.7	9.8	-71.5938
24.2	23.2	23.3	24.5	20.8	21.4	20.9	22.6	14.7	27.7	9.8	-71.3438
24.2	23.2	23.3	24.5	20.8	21.4	20.9	22.6	14.7	27.7	9.8	-71.5312
24.2	23.2	23.3	24.5	20.8	21.4	20.9	22.6	14.7	27.7	9.8	-71.5312
24.2	23.2	23.3	24.5	20.8	21.4	21	22.6	14.7	27.7	9.8	-71.4062
24.1	23.2	23.3	24.5	20.8	21.4	21	22.5	14.7	27.7	9.8	-71.875
24.1	23.2	23.3	24.5	20.8	21.4	20.9	22.6	14.7	27.7	9.8	-71.625
24.1	23.2	23.3	24.5	20.8	21.4	21	22.6	14.7	27.7	9.8	-71.75
24.1	23.2	23.3	24.5	20.8	21.4	21	22.6	14.7	27.7	9.8	-71.75
24.1	23.2	23.3	24.5	20.8	21.4	21	22.6	14.6	27.7	9.8	-71.7188
24.1	23.2	23.3	24.5	20.8	21.5	21	22.6	14.6	27.7	9.8	-71.8438
24.2	23.2	23.3	24.5	20.8	21.5	21	22.6	14.6	27.7	9.8	-71.4062
24.2	23.2	23.3	24.5	20.8	21.5	21	22.6	14.6	27.7	9.8	-71.5625
24.2	23.2	23.3	24.5	20.8	21.5	21	22.6	14.6	27.7	9.8	-71.1875
24.2	23.2	23.3	24.5	20.8	21.5	21	22.6	14.7	27.7	9.8	-71.1875
24.2	23.2	23.3	24.6	20.8	21.5	21	22.6	14.6	27.7	9.8	-71.375
24.2	23.2	23.3	24.6	20.8	21.5	21	22.6	14.6	27.7	9.8	-71.2188
24.2	23.2	23.3	24.6	20.8	21.5	21	22.6	14.6	27.7	9.8	-71.5
24.2	23.2	23.3	24.6	20.8	21.5	21	22.6	14.6	27.7	9.8	-71.1562
24.2	23.2	23.3	24.6	20.8	21.5	21	22.6	14.6	27.7	9.8	-71.2812
24.2	23.2	23.3	24.6	20.8	21.5	21	22.6	14.6	27.7	9.8	-71.3125
24.2	23.2	23.3	24.6	20.8	21.5	21	22.6	14.6	27.7	9.8	-71.2812
24.2	23.2	23.3	24.6	20.8	21.5	21	22.6	14.6	27.7	9.8	-70.9688
24.2	23.2	23.4	24.6	20.8	21.5	21	22.6	14.6	27.7	9.8	-71.1875
24.2	23.2	23.3	24.6	20.8	21.5	21	22.5	14.7	27.7	9.8	-71.0938
24.2	23.2	23.3	24.6	20.8	21.5	21	22.6	14.7	27.7	9.7	-71.4062
24.2	23.2	23.4	24.6	20.8	21.5	21	22.6	14.7	27.7	9.8	-71.375
24.2	23.2	23.3	24.6	20.9	21.5	21	22.6	14.7	27.8	9.8	-71.1875
24.2	23.2	23.4	24.6	20.9	21.5	21	22.6	14.7	27.8	9.8	-71.4688
24.2	23.2	23.4	24.6	20.9	21.5	21	22.6	14.7	27.8	9.8	-71.0938
24.2	23.2	23.4	24.6	20.9	21.5	21	22.6	14.7	27.8	9.8	-71.25
24.2	23.2	23.3	24.6	20.9	21.5	21	22.6	14.7	27.8	9.8	-71.2188
24.2	23.2	23.4	24.6	20.9	21.5	21	22.6	14.7	27.8	9.8	-71.3125
24.2	23.2	23.4	24.6	20.9	21.5	21	22.6	14.7	27.7	9.8	-71.5312
24.2	23.2	23.4	24.6	20.9	21.5	21	22.6	14.7	27.8	9.8	-71.1875
24.2	23.2	23.4	24.6	20.9	21.5	21	22.6	14.7	27.8	9.8	-71.4375
24.2	23.2	23.4	24.6	20.9	21.5	21	22.6	14.7	27.8	9.8	-71.25
24.2	23.2	23.4	24.6	20.9	21.5	21	22.6	14.7	27.8	9.8	-71.25
24.2	23.2	23.4	24.6	20.9	21.5	21	22.6	14.7	27.8	9.8	-71.4375
24.2	23.2	23.4	24.6	20.9	21.5	21	22.6	14.7	27.8	9.8	-71.25
24.2	23.2	23.4	24.6	20.9	21.5	21	22.6	14.7	27.8	9.8	-71.0938
24.2	23.2	23.4	24.6	20.9	21.5	21	22.6	14.7	27.8	9.8	-71.375
24.2	23.2	23.4	24.6	20.9	21.5	21	22.6	14.7	27.8	9.8	-71.3125
24.2	23.2	23.4	24.6	20.9	21.5	21	22.6	14.7	27.8	9.8	-71.4375
24.2	23.2	23.4	24.6	20.9	21.5	20.9	22.6	14.7	27.8	9.8	-71.6562
24.2	23.2	23.4	24.6	20.9	21.4	21	22.6	14.7	27.8	9.8	-71.375
24.2	23.3	23.4	24.6	20.8	21.5	21	22.6	14.7	27.8	9.8	-71.5938
24.2	23.3	23.4	24.6	20.9	21.5	21	22.6	14.7	27.8	9.8	-71.25
24.2	23.3	23.4	24.6	20.9	21.5	21	22.6	14.7	27.8	9.8	-71.4688
24.2	23.3	23.4	24.6	20.9	21.5	21	22.6	14.7	27.8	9.8	-71.6562
24.2	23.3	23.4	24.6	20.9	21.5	21	22.6	14.7	27.8	9.8	-71.5
24.2	23.3	23.4	24.6	20.9	21.5	21	22.6	14.7	27.8	9.8	-71.75
24.2	23.3	23.4	24.6	20.9	21.5	21	22.6	14.7	27.8	9.8	-71.4375
24.2	23.3	23.4	24.6	20.9	21.5	21	22.6	14.7	27.8	9.8	-71.5625
24.2	23.3	23.4	24.6	20.9	21.5	21	22.6	14.7	27.8	9.8	-71.3125
24.2	23.3	23.4	24.6	20.9	21.5	21	22.6	14.7	27.8	9.8	-71.2188
24.2	23.3	23.4	24.6	20.9	21.5	21	22.6	14.7	27.8	9.8	-71.5312
24.2	23.3	23.4	24.6	20.9	21.5	21	22.6	14.7	27.8	9.8	-71.3438
24.3	23.3	23.4	24.6	20.9	21.5	21	22.6	14.7	27.8	9.8	-71.6875
24.3	23.3	23.4	24.6	20.9	21.5	21	22.6	14.7	27.8	9.8	-71.7812
24.3	23.3	23.4	24.6	20.9	21.5	21	22.6	14.7	27.8	9.8	-71.6875
24.3	23.3	23.4	24.6	20.9	21.5	21	22.6	14.7	27.8	9.8	-71.5625
24.3	23.3	23.4	24.6	20.9	21.5	21	22.6	14.7	27.8	9.8	-71.75
24.3	23.3	23.4	24.6	20.9	21.5	21	22.6	14.7	27.8	9.8	-71.3438
24.3	23.3	23.4	24.6	20.9	21.4	21	22.7	14.7	27.8	9.8	-71.5625
24.3	23.3	23.4	24.6	20.9	21.5	21	22.7	14.7	27.8	9.8	-71.4375
24.3	23.3	23.4	24.6	20.9	21.5	21	22.7	14.7	27.8	9.8	-71.3125
24.3	23.3	23.4	24.6	20.9	21.5	21	22.6	14.7	27.8	9.8	-71.25
24.3	23.3	23.4	24.6	20.9	21.5	21	22.6	14.7	27.8	9.8	-70.9375
24.3	23.3	23.4	24.6	20.9	21.5	21	22.6	14.7	27.8	9.8	-71.1875
24.3	23.3	23.4	24.6	20.9	21.5	21	22.6	14.7	27.8	9.8	-70.9688
24.3	23.3	23.4	24.6	20.9	21.5	21	22.6	14.7	27.8	9.8	-71.25
24.3	23.3	23.4	24.6	20.9	21.5	21	22.6	14.7	27.8	9.8	-71.5
24.3	23.3	23.4	24.6	20.9	21.5	21	22.6	14.7	27.8	9.8	-71.3125
24.3	23.3	23.4	24.6	20.9	21.5	21	22.6	14.7	27.8	9.8	-71.4688
24.3	23.3	23.4	24.6	20.9	21.5	21	22.6	14.7	27.8	9.8	-71.1562
24.3	23.3	23.5	24.6	20.9	21.5	21	22.6	14.7	27.8	9.8	-71.2812
24.3	23.3	23.5	24.6	20.9	21.5	21	22.6	14.7	27.8	9.8	-71.125
24.3	23.3	23.5	24.6	20.9	21.5	21	22.6	14.7	27.8	9.8	-70.9688
24.3	23.3	23.5	24.6	20.9	21.5	21	22.6	14.7	27.8	9.8	-71.25
24.3	23.3	23.5	24.6	20.9	21.5	21	22.6	14.7	27.8	9.8	-71.1562
24.3	23.3	23.5	24.6	20.9	21.5	21	22.6	14.7	27.8	9.8	-70.9375
24.3	23.3	23.5	24.6	20.9	21.5	21	22.6	14.7	27.8	9.8	-71.25
24.3	23.3	23.5	24.6	20.9	21.5	21	22.6	14.7	27.8	9.8	-71.2188
24.3	23.3	23.5	24.6	20.9	21.5	21	22.6	14.7	27.8	9.9	-71.0938
24.3	23.3	23.5	24.6	20.9	21.5	21	22.6	14.7	27.8	9.9	-71.2812
24.3	23.3	23.4	24.6	20.9	21.5	21	22.6	14.7	27.8	9.9	-70.9062
24.3	23.3	23.5	24.6	20.9	21.5	21	22.6	14.7	27.8	9.9	-71.1875
24.3	23.3	23.5	24.6	20.9	21.5	21	22.6	14.7	27.8	9.9	-71.1562
24.3	23.3	23.5	24.6	20.9	21.5	21	22.7	14.8	27.8	9.9	-71.125
24.3	23.3	23.5	24.6	20.9	21.5	21	22.7	14.7	27.8	9.9	-71.125
24.3	23.3	23.5	24.6	20.9	21.5	21	22.7	14.7	27.8	9.9	-70.75
24.3	23.3	23.5	24.6	20.9	21.4	21	22.7	14.7	27.8	9.9	-71
24.3	23.3	23.5	24.6	20.8	21.5	21	22.7	14.7	27.8	9.9	-70.8438
24.3	23.3	23.5	24.6	20.9	21.5	21	22.7	14.8	27.8	9.9	-70.9375
24.3	23.3	23.5	24.6	20.9	21.5	21	22.7	14.7	27.8	9.8	-71.1875
24.3	23.3	23.5	24.6	20.9	21.5	21	22.7	14.8	27.8	9.9	-71.0625
24.3	23.3	23.5	24.6	20.9	21.5	21	22.7	14.8	27.8	9.9	-71.1875
24.3	23.3	23.5	24.6	20.9	21.5	21	22.7	14.8	27.8	9.9	-70.9375
24.3	23.3	23.5	24.6	20.9	21.5	21	22.6	14.8	27.8	9.9	-71.25
24.3	23.3	23.5	24.6	20.9	21.5	21	22.7	14.8	27.8	9.9	-71.2812
24.3	23.3	23.5	24.6	20.9	21.5	21	22.7	14.8	27.8	9.9	-71.4062
24.3	23.3	23.5	24.6	20.9	21.5	21	22.7	14.8	27.8	9.9	-71
24.3	23.3	23.5	24.6	20.9	21.5	21	22.7	14.8	27.8	9.9	-70.9688
24.3	23.3	23.5	24.6	20.9	21.5	21	22.7	14.8	27.8	9.9	-70.625
24.3	23.3	23.5	24.6	20.9	21.5	21	22.7	14.8	27.8	9.9	-70.9688
24.3	23.3	23.5	24.6	20.9	21.5	21	22.7	14.8	27.8	9.9	-71.0938
24.3	23.3	23.5	24.6	20.9	21.5	21	22.7	14.8	27.8	9.9	-71.0625
24.3	23.3	23.5	24.6	20.9	21.5	21	22.6	14.8	27.8	9.9	-71.3438
24.3	23.3	23.5	24.6	20.9	21.5	21	22.7	14.8	27.8	9.9	-70.9688
24.3	23.3	23.5	24.6	20.9	21.5	21	22.7	14.8	27.8	9.9	-71.0625
24.3	23.3	23.5	24.6	20.9	21.5	21	22.7	14.8	27.8	9.9	-71
24.3	23.3	23.5	24.6	20.9	21.5	21	22.7	14.8	27.8	9.9	-71.1562
24.3	23.3	23.5	24.6	20.9	21.5	21	22.7	14.8	27.8	9.9	-71.3125
24.3	23.3	23.5	24.6	21	21.5	21	22.7	14.8	27.8	9.9	-70.9062
24.3	23.4	23.5	24.6	21	21.5	21	22.7	14.8	27.8	9.9	-71.1562
24.3	23.3	23.5	24.6	21	21.5	21	22.7	14.8	27.8	9.9	-70.875
24.3	23.3	23.5	24.6	21	21.5	21	22.7	14.8	27.8	9.9	-71
24.3	23.4	23.5	24.7	21	21.5	21	22.7	14.8	27.8	9.9	-70.9688
24.3	23.4	23.5	24.7	21	21.5	21	22.7	14.8	27.8	9.9	-70.6562
24.3	23.4	23.5	24.7	21	21.5	21.1	22.7	14.8	27.8	9.9	-70.625
24.3	23.4	23.5	24.7	21	21.5	21.1	22.7	14.8	27.8	9.9	-71.0625
24.3	23.4	23.5	24.7	21	21.5	21.1	22.7	14.8	27.8	9.9	-70.8438
24.3	23.4	23.5	24.7	21	21.5	21	22.7	14.8	27.8	9.9	-70.8125
24.3	23.4	23.5	24.7	21	21.5	21	22.7	14.8	27.8	9.9	-71
24.3	23.4	23.5	24.7	21	21.5	21	22.7	14.8	27.8	9.9	-70.9375
24.3	23.4	23.5	24.7	21	21.5	21	22.7	14.8	27.8	9.9	-71.2812
24.3	23.4	23.5	24.7	21	21.5	21.1	22.7	14.8	27.8	9.9	-71.0312
24.3	23.3	23.5	24.7	21	21.5	21	22.7	14.8	27.8	9.9	-71.125
24.3	23.3	23.5	24.7	21	21.5	21	22.7	14.8	27.8	9.9	-71.0625
24.3	23.3	23.5	24.7	21	21.5	21	22.7	14.8	27.8	9.9	-70.75
24.3	23.3	23.5	24.7	21	21.5	21.1	22.7	14.8	27.8	9.9	-70.9375
24.3	23.3	23.5	24.7	21	21.5	21.1	22.7	14.8	27.8	9.9	-70.7188
24.3	23.3	23.5	24.7	21	21.5	21.1	22.7	14.8	27.8	9.9	-71.0625
24.3	23.3	23.5	24.7	21	21.5	21.1	22.7	14.8	27.8	9.9	-71
24.3	23.3	23.5	24.7	21	21.5	21.1	22.7	14.8	27.8	9.9	-71.0312
24.3	23.3	23.5	24.7	21	21.5	21.1	22.7	14.8	27.8	9.9	-71.2812
24.3	23.3	23.5	24.7	21	21.5	21.1	22.7	14.8	27.8	9.9	-70.9062
24.3	23.3	23.5	24.7	21	21.5	21.1	22.7	14.8	27.8	9.9	-71.0938
24.3	23.3	23.5	24.7	21	21.5	21.1	22.7	14.8	27.8	9.9	-71
24.3	23.3	23.5	24.7	20.9	21.5	21.1	22.7	14.8	27.8	9.9	-70.875
24.3	23.3	23.5	24.6	21	21.5	21.1	22.7	14.8	27.7	9.9	-70.7812
24.3	23.3	23.5	24.7	21	21.5	21.1	22.7	14.8	27.7	9.9	-70.9062
24.3	23.3	23.5	24.7	21	21.5	21.1	22.7	14.8	27.7	9.9	-70.5
[truncated: 1 more rows]
