# Supplementary material for: Modeling of thermal errors for dual-spindle turning-milling compound machine tools based on hybrid networks
Source: Sci Rep. 2025 Dec 30;15:45697. doi: 10.1038/s41598-025-27599-1 (PMC12753745; doi:10.1038/s41598-025-27599-1)
Supplement: Supplementary file 1 — Supplementary Material 1 [file 41598_2025_27599_MOESM1_ESM.zip › data/predicted data/Comparison of different Networks predicted data.xlsx]

## Sheet: Sheet1
min	scssa	BP	CNN	CNN-BiLSTM	true value
0.75	-6.31734	-1.66678	-2.37198	-6.25995	-1.75
1.58333	-6.95448	-3.75578	-4.64829	-7.5494	-3.84375
2.41667	-7.97744	-6.03043	-6.43462	-9.20865	-6.625
3.25	-9.39799	-8.16565	-9.72243	-11.1046	-9.4375
4.08333	-11.9971	-12.441	-12.1663	-13.6189	-11.8125
4.91667	-13.4944	-14.5523	-14.847	-15.1838	-14.375
5.75	-16.3123	-16.8424	-18.0491	-17.7436	-16.875
6.58333	-18.7559	-19.13	-20.2397	-19.9399	-19.1875
7.41667	-22.0151	-21.5342	-21.3332	-21.8576	-21.375
8.25	-25.2631	-23.863	-23.9281	-24.0346	-24
9.08333	-27.0963	-26.1701	-26.1188	-26.3016	-26.4375
9.91667	-28.7641	-28.4889	-28.7137	-27.7714	-28.6562
10.75	-31.1986	-30.8637	-29.8072	-29.6963	-30.7188
11.5833	-33.2083	-31.0142	-31.7445	-32.1794	-32.625
12.4167	-34.4126	-33.2584	-34.3395	-33.5396	-34.125
13.25	-36.2525	-35.5251	-35.4329	-35.6347	-35.4688
14.0833	-38.1588	-37.7176	-36.5264	-37.7788	-37.1562
14.9167	-39.2503	-39.7441	-39.1213	-39.1322	-38.9375
15.75	-40.5819	-39.9274	-38.95	-41.6973	-40.0625
16.5833	-41.9211	-41.8658	-41.1406	-43.4353	-41.2188
17.4167	-43.8741	-43.7083	-41.6268	-44.5541	-42.7188
18.25	-45.0387	-45.4122	-44.2218	-45.7816	-44.0938
19.0833	-46.3442	-45.5101	-44.0504	-47.5897	-45.625
19.9167	-47.6283	-47.0381	-44.5367	-48.6672	-46.75
20.75	-48.8603	-48.6107	-46.7273	-49.369	-47.5312
21.5833	-49.8766	-49.9348	-48.3107	-49.7188	-48.625
22.4167	-50.2299	-49.993	-49.2366	-49.9094	-49.5312
23.25	-51.2896	-51.1501	-49.7228	-50.8833	-50.5938
24.0833	-51.6226	-51.3592	-50.2444	-51.4378	-51.4375
24.9167	-52.6793	-52.4047	-50.7306	-52.408	-52.5938
25.75	-53.4562	-53.4243	-52.314	-52.7608	-53.1562
26.5833	-53.6918	-53.4804	-53.2399	-52.9373	-54.4062
27.4167	-54.3415	-54.4311	-54.8233	-53.3311	-54.7188
28.25	-54.9136	-54.0725	-54.0448	-53.9987	-54.9688
29.0833	-55.4934	-55.1733	-55.2239	-54.7003	-55.2812
29.9167	-56.0041	-55.8879	-55.7958	-55.3215	-56.1875
30.75	-56.8094	-56.5186	-56.282	-56.2422	-56.4688
31.5833	-57.0045	-56.4984	-56.1964	-56.5423	-56.9688
32.4167	-57.3769	-57.108	-56.7683	-57.1584	-57.2188
33.25	-57.6407	-57.2627	-57.6941	-57.1405	-57.5625
34.0833	-58.0122	-57.8594	-58.266	-57.7529	-58.5938
34.9167	-58.3374	-58.5656	-58.3832	-58.4395	-58.2188
35.75	-58.5957	-58.3454	-58.7019	-58.386	-59.0625
36.5833	-59.052	-58.9645	-59.2738	-58.9983	-59.25
37.4167	-59.4859	-59.57	-59.7953	-59.4632	-59.4062
38.25	-59.7011	-59.6299	-59.2855	-59.8192	-59.875
39.0833	-59.9162	-59.698	-58.7502	-60.1442	-60.0625
39.9167	-60.4595	-60.871	-59.8571	-60.5454	-60.0625
40.75	-60.6022	-60.9331	-61.5001	-59.8475	-60.5938
41.5833	-60.8845	-61.0376	-61.4648	-60.2506	-60.6875
42.4167	-61.0908	-61.4116	-61.1547	-60.9217	-61.1562
43.25	-61.2965	-61.7842	-60.5898	-61.5863	-61.2812
44.0833	-61.7221	-62.242	-61.1719	-61.6398	-61.7188
44.9167	-61.9106	-62.638	-60.3588	-62.3036	-61.6875
45.75	-62.3376	-63.1123	-61.3384	-62.3566	-62.25
46.5833	-62.4084	-63.5073	-62.4544	-62.0122	-62.0312
47.4167	-62.5605	-63.6866	-62.4732	-62.3295	-62.4375
48.25	-62.8343	-63.9843	-63.881	-62.0658	-63.1562
49.0833	-62.9861	-64.1667	-63.8998	-62.3824	-63
49.9167	-63.1315	-64.604	-63.55	-63.0412	-63.2188
50.75	-63.398	-65.134	-64.3843	-63.0799	-63.4688
51.5833	-63.4683	-65.5519	-65.5603	-62.7363	-63.5
52.4167	-63.6519	-65.5009	-64.5419	-63.7443	-63.75
53.25	-63.7365	-65.26	-63.4447	-64.2105	-64.25
54.0833	-63.9926	-65.9045	-65.1232	-63.7345	-64.1562
54.9167	-64.0769	-66.3482	-64.7977	-64.2322	-64.3438
55.75	-64.0836	-66.0653	-65.4245	-64.0462	-64.3438
56.5833	-64.0903	-66.4737	-66.6716	-63.7258	-64.5
57.4167	-64.2589	-65.9571	-64.5636	-64.5972	-64.75
58.25	-64.4687	-66.1027	-63.6395	-64.438	-64.2188
59.0833	-64.5477	-66.2269	-64.0728	-64.6064	-64.0625
59.9167	-64.5543	-66.6177	-64.9377	-64.4481	-64.8438
60.75	-64.7289	-66.4036	-64.6351	-64.6148	-65.0312
61.5833	-64.7356	-66.7776	-65.029	-64.4515	-65.0625
62.4167	-64.9033	-66.859	-65.0989	-64.668	-65.375
63.25	-64.91	-67.2157	-65.2694	-64.5899	-64.9062
64.0833	-65.0052	-66.8374	-64.7566	-64.2286	-65.3125
64.9167	-65.0575	-67.2026	-65.1706	-64.3654	-65.125
65.75	-65.0575	-67.2026	-65.1706	-64.3654	-65.375
66.5833	-65.0148	-66.8785	-65.5206	-64.3654	-65.5
67.4167	-65.0438	-66.0539	-64.5339	-64.0218	-65.5938
68.25	-65.0279	-66.0498	-65.1538	-64.1121	-65.7188
69.0833	-64.3439	-65.8762	-64.4086	-63.6181	-65.875
69.9167	-65.063	-66.7497	-65.4274	-64.6224	-65.7812
70.75	-65.081	-66.1466	-65.5785	-64.6898	-65.7812
71.5833	-65.081	-66.4186	-65.2286	-64.6898	-65.7812
72.4167	-65.083	-65.6209	-64.6345	-64.6891	-65.6562
73.25	-65.083	-66.3843	-65.47	-64.6891	-65.4375
74.0833	-65.083	-66.3843	-65.47	-64.6891	-65.75
74.9167	-65.0916	-66.0453	-65.2082	-64.7004	-65.4062
75.75	-65.0828	-65.5749	-64.8129	-64.6868	-65.5
76.5833	-65.0805	-65.517	-64.9495	-64.6777	-65.3125
77.4167	-65.0805	-65.517	-64.9495	-64.6777	-65.25
78.25	-65.064	-65.2491	-64.0898	-64.4608	-65.25
79.0833	-65.0617	-65.1636	-64.2263	-64.4128	-65.25
79.9167	-65.0617	-65.1636	-64.2263	-64.4128	-65.375
80.75	-65.0617	-65.1636	-64.2263	-64.4128	-65.1875
81.5833	-65.0617	-65.9347	-65.0618	-64.4128	-64.875
82.4167	-65.0759	-65.5774	-64.7581	-64.6395	-64.9062
83.25	-65.0595	-65.0677	-64.3617	-64.3652	-64.7188
84.0833	-64.9435	-65.2158	-64.4543	-64.6104	-65
84.9167	-64.9833	-64.8876	-63.5115	-64.6198	-65.1562
85.75	-64.9416	-64.357	-63.004	-64.3189	-65.5
86.5833	-65.0319	-65.1437	-63.8395	-64.3189	-64.6875
87.4167	-64.8166	-64.2342	-63.0144	-64.2078	-64.5625
88.25	-64.8166	-64.2342	-63.0144	-64.2078	-64.5938
89.0833	-64.1329	-63.6868	-62.5069	-63.8423	-64.1875
89.9167	-64.1329	-63.6868	-62.5069	-63.8423	-64.4375
90.75	-63.0999	-63.2848	-61.4531	-63.3648	-64.1875
91.5833	-63.0999	-63.2848	-61.4531	-63.3648	-63.9688
92.4167	-64.2411	-63.4565	-61.6428	-64.0082	-63.8438
93.25	-63.5557	-62.8904	-61.1354	-63.6411	-63.5312
94.0833	-63.6676	-63.7015	-61.9709	-63.7384	-63.5
94.9167	-63.6676	-63.7015	-61.9709	-63.7384	-63.4688
95.75	-63.4203	-62.7381	-61.1457	-63.2721	-63.125
96.5833	-63.4203	-62.7381	-61.1457	-63.2721	-63.1562
97.4167	-63.4203	-62.7381	-61.1457	-63.2721	-63.0312
98.25	-63.4203	-62.7381	-61.1457	-63.2721	-62.9375
99.0833	-63.1515	-62.3377	-60.828	-62.2727	-62.5625
99.9167	-62.4635	-61.7519	-60.3206	-61.9014	-62.6875
100.75	-62.4635	-61.7519	-60.3206	-61.9014	-62.375
101.583	-62.4635	-61.7519	-60.3206	-61.9014	-62.0312
102.417	-62.5176	-61.4744	-59.4565	-60.906	-62.125
103.25	-61.8304	-60.8729	-58.949	-60.5306	-62.1562
104.083	-62.2712	-61.7114	-59.7845	-61.0783	-62.2188
104.917	-61.8304	-60.8729	-58.949	-60.5306	-62.0312
105.75	-61.8304	-60.8729	-58.949	-60.5306	-61.6875
106.583	-61.8304	-60.8729	-58.949	-60.5306	-61.9062
107.417	-61.8304	-60.8729	-58.949	-60.5306	-61.5312
108.25	-60.927	-61.2997	-59.4668	-60.0043	-61.4688
109.083	-59.7975	-59.8427	-58.1239	-59.0733	-61.5
109.917	-59.7975	-59.8427	-58.1239	-59.0733	-61.25
110.75	-59.7975	-59.8427	-58.1239	-59.0733	-60.9688
111.583	-59.7975	-59.8427	-58.1239	-59.0733	-61
112.417	-60.2399	-60.6934	-58.9594	-59.627	-60.4062
113.25	-60.2399	-60.6934	-58.9594	-59.627	-60.4375
114.083	-60.2399	-60.6934	-58.9594	-59.627	-60.375
114.917	-59.5514	-60.0799	-58.4519	-59.2576	-60.125
115.75	-58.4068	-59.6567	-58.1342	-58.2956	-60.1875
116.583	-57.7079	-59.0325	-57.6268	-57.9263	-59.8125
117.417	-58.4068	-59.6567	-58.1342	-58.2956	-59.5625
118.25	-58.2312	-59.7666	-57.5878	-57.5131	-59.6562
119.083	-58.2312	-59.7666	-57.5878	-57.5131	-59.125
119.917	-58.2312	-59.7666	-57.5878	-57.5131	-58.625
120.75	-57.5326	-59.1402	-57.0804	-57.1419	-58.7812
121.583	-57.7079	-59.0325	-57.6268	-57.9263	-58.5312
122.417	-57.5326	-59.1402	-57.0804	-57.1419	-58.0938
123.25	-58.2312	-59.7666	-57.5878	-57.5131	-58.125
124.083	-58.2312	-59.7666	-57.5878	-57.5131	-58
124.917	-58.2312	-59.7666	-57.5878	-57.5131	-58.2188
125.75	-57.5326	-59.1402	-57.0804	-57.1419	-57.9688
126.583	-57.5326	-59.1402	-57.0804	-57.1419	-57.5312
127.417	-57.5326	-59.1402	-57.0804	-57.1419	-57.375
128.25	-58.0023	-59.9966	-57.9159	-57.6695	-57.125
129.083	-56.8502	-59.5709	-57.5982	-56.6785	-56.9062
129.917	-56.3814	-58.7103	-56.7627	-56.1488	-56.7812
130.75	-56.3814	-58.7103	-56.7627	-56.1488	-56.4688
131.583	-56.3814	-58.7103	-56.7627	-56.1488	-56.125
132.417	-56.3814	-58.7103	-56.7627	-56.1488	-56.1875
133.25	-56.3814	-58.7103	-56.7627	-56.1488	-56.0938
134.083	-56.3814	-58.7103	-56.7627	-56.1488	-55.75
134.917	-56.3814	-58.7103	-56.7627	-56.1488	-55.625
135.75	-56.3814	-58.7103	-56.7627	-56.1488	-55.0625
136.583	-55.6799	-58.0745	-56.2552	-55.7773	-55.0312
137.417	-55.6799	-58.0745	-56.2552	-55.7773	-55.1562
138.25	-55.6799	-58.0745	-56.2552	-55.7773	-55.25
139.083	-55.6799	-58.0745	-56.2552	-55.7773	-55.4688
139.917	-55.6799	-58.0745	-56.2552	-55.7773	-55.2188
140.75	-54.9801	-57.4336	-55.7478	-55.4077	-54.9375
141.583	-54.9801	-57.4336	-55.7478	-55.4077	-54.7812
142.417	-54.9801	-57.4336	-55.7478	-55.4077	-54.4688
143.25	-55.447	-58.3044	-56.5833	-55.9387	-54.1875
144.083	-54.9801	-57.4336	-55.7478	-55.4077	-54.0938
144.917	-54.9801	-57.4336	-55.7478	-55.4077	-53.9375
145.75	-54.9801	-57.4336	-55.7478	-55.4077	-54.0938
146.583	-54.5269	-57.6394	-55.9376	-54.8436	-54.1875
147.417	-53.8299	-56.9956	-55.4301	-54.473	-53.6875
148.25	-53.8299	-56.9956	-55.4301	-54.473	-53.625
149.083	-54.2947	-57.8697	-56.2656	-55.0055	-53.5
149.917	-54.2947	-57.8697	-56.2656	-55.0055	-53.3125
150.75	-54.2947	-57.8697	-56.2656	-55.0055	-53.4375
151.583	-54.2947	-57.8697	-56.2656	-55.0055	-53.0312
152.417	-54.2947	-57.8697	-56.2656	-55.0055	-53.5312
153.25	-54.2947	-57.8697	-56.2656	-55.0055	-53.6562
154.083	-53.5986	-57.2254	-55.7581	-54.6351	-53.2812
154.917	-53.5986	-57.2254	-55.7581	-54.6351	-52.9688
155.75	-53.5986	-57.2254	-55.7581	-54.6351	-52.9375
156.583	-53.5986	-57.2254	-55.7581	-54.6351	-52.7188
157.417	-53.5986	-57.2254	-55.7581	-54.6351	-52.5625
158.25	-53.5986	-57.2254	-55.7581	-54.6351	-52.5938
159.083	-52.9052	-56.5767	-55.2507	-54.2645	-52.5
159.917	-52.9052	-56.5767	-55.2507	-54.2645	-52.375
160.75	-53.0559	-56.6653	-54.7043	-53.6639	-52.0938
161.583	-52.4559	-56.7862	-55.4404	-53.6955	-52.125
162.417	-52.6061	-56.8761	-54.894	-53.0968	-52.2812
163.25	-52.9052	-56.5767	-55.2507	-54.2645	-52.25
164.083	-51.7667	-56.1351	-54.933	-53.3234	-52.125
164.917	-51.7667	-56.1351	-54.933	-53.3234	-52.125
165.75	-51.7667	-56.1351	-54.933	-53.3234	-51.9375
166.583	-51.7667	-56.1351	-54.933	-53.3234	-51.625
