# Supplementary material for: Modeling of thermal errors for dual-spindle turning-milling compound machine tools based on hybrid networks
Source: Sci Rep. 2025 Dec 30;15:45697. doi: 10.1038/s41598-025-27599-1 (PMC12753745; doi:10.1038/s41598-025-27599-1)
Supplement: Supplementary file 1 — Supplementary Material 1 [file 41598_2025_27599_MOESM1_ESM.zip › data/predicted data/Comparison of different operating conditions predicted data.xlsx]

## Sheet: Sheet1
min	Right axis 2000r/min real	Right axis 2000r/min prediction	Right axis 5000r/min real	Right axis 5000r/min prediction	Right axis 8000r/min real	Right axis 8000r/min prediction	left axis 8000r/min real	left axis 8000r/min prediction	Right axis 10000r/min real	Right axis 10000r/min prediction
0.75	-0.3125	-0.64701	-0.53125	-1.42787	-1.75	-6.31734	-1.28125	-6.22977	-1.40625	-2.20563
1.58333	-0.5625	-0.54075	-1.0625	-1.38455	-3.84375	-6.95448	-2.9375	-6.56673	-8.03125	-4.32294
2.41667	-0.65625	-1.00191	-1.65625	-1.64627	-6.625	-7.97744	-5	-5.94261	-13.5312	-7.52031
3.25	-1	-1.5929	-2.28125	-2.2324	-9.4375	-9.39799	-6.75	-8.51335	-17.5625	-10.4962
4.08333	-1.5	-1.92144	-2.875	-2.52807	-11.8125	-11.9971	-9.3125	-10.235	-21.8125	-15.9185
4.91667	-1.75	-2.02658	-3.59375	-3.68709	-14.375	-13.4944	-11.5625	-11.6501	-25.375	-21.6334
5.75	-2.09375	-2.37403	-4.34375	-4.0419	-16.875	-16.3123	-13.8125	-13.5999	-29.2188	-25.7405
6.58333	-2.71875	-3.11714	-5.03125	-4.84795	-19.1875	-18.7559	-16.0625	-15.6815	-33.6562	-30.8837
7.41667	-3.03125	-3.23975	-5.71875	-5.89251	-21.375	-22.0151	-18.3125	-16.0132	-37.3125	-36.2938
8.25	-3.46875	-3.64203	-6.46875	-6.87902	-24	-25.2631	-20.4375	-19.732	-40.4062	-40.2698
9.08333	-3.96875	-3.77078	-7.09375	-7.18247	-26.4375	-27.0963	-22.5312	-21.6115	-43.9062	-41.9126
9.91667	-4.3125	-4.62647	-7.84375	-8.33898	-28.6562	-28.7641	-24.0625	-24.7389	-47.25	-44.1801
10.75	-4.6875	-5.07238	-8.5625	-8.7969	-30.7188	-31.1986	-26.0938	-26.627	-50.1875	-47.1726
11.5833	-5.3125	-5.53544	-9.375	-9.86806	-32.625	-33.2083	-27.6562	-30.7411	-53.0938	-50.4235
12.4167	-5.75	-5.52696	-10.0625	-10.2106	-34.125	-34.4126	-29.6875	-32.0728	-55.6562	-53.9845
13.25	-6.03125	-6.48006	-10.8438	-10.8595	-35.4688	-36.2525	-31.4062	-33.6193	-58.1875	-54.2154
14.0833	-6.59375	-6.98096	-11.5	-11.9383	-37.1562	-38.1588	-33.0312	-35.0237	-60.7188	-58.2349
14.9167	-7.0625	-6.9322	-12.1562	-12.2955	-38.9375	-39.2503	-35.0625	-36.5353	-62.7812	-62.1938
15.75	-7.4375	-7.44433	-12.9688	-13.2845	-40.0625	-40.5819	-36.1875	-37.3103	-64.9375	-63.198
16.5833	-7.96875	-7.97097	-13.6562	-13.6349	-41.2188	-41.9211	-37.875	-38.5738	-66.5312	-65.0122
17.4167	-8.4375	-8.45234	-14.2188	-14.3658	-42.7188	-43.8741	-39.25	-40.0478	-68.3438	-66.7936
18.25	-8.625	-8.97137	-14.8125	-14.9169	-44.0938	-45.0387	-40.5	-40.8407	-70.125	-68.4496
19.0833	-9.03125	-9.51925	-15.3125	-15.511	-45.625	-46.3442	-41.5625	-42.3327	-71.9375	-70.522
19.9167	-9.53125	-9.4693	-15.8125	-16.4364	-46.75	-47.6283	-42.6562	-43.838	-73.7812	-71.975
20.75	-9.75	-10.0249	-16.5312	-16.3198	-47.5312	-48.8603	-43.9375	-45.0789	-75.1562	-74.1041
21.5833	-10.125	-10.3675	-16.9688	-17.2156	-48.625	-49.8766	-44.9062	-46.6056	-75.9062	-75.0037
22.4167	-10.5312	-10.3906	-17.375	-17.2553	-49.5312	-50.2299	-46.1875	-46.666	-77.4375	-76.7094
23.25	-10.5938	-10.7347	-17.9062	-17.8474	-50.5938	-51.2896	-47.1875	-48.4031	-78.9375	-77.7178
24.0833	-10.9062	-10.855	-18.3125	-18.5525	-51.4375	-51.6226	-48.5312	-48.5827	-80.1562	-79.4257
24.9167	-11.3438	-11.2018	-18.875	-18.4303	-52.5938	-52.6793	-48.9062	-49.6828	-81.2188	-80.4874
25.75	-11.5312	-11.5499	-19.2812	-19.3833	-53.1562	-53.4562	-50.2812	-50.2359	-82.7812	-81.9536
26.5833	-11.7812	-11.8986	-19.7188	-20.1629	-54.4062	-53.6918	-50.9375	-51.337	-84.0938	-82.893
27.4167	-12.1562	-11.9187	-20.2188	-20.5746	-54.7188	-54.3415	-51.8125	-52.7006	-85.0312	-84.0499
28.25	-12.2812	-12.2676	-20.75	-20.5123	-54.9688	-54.9136	-52.9688	-52.9873	-85.9375	-85.1088
29.0833	-12.5	-12.6083	-21.0625	-21.2177	-55.2812	-55.4934	-53.75	-54.0826	-86.625	-85.5277
29.9167	-12.9375	-12.9401	-21.4688	-21.4567	-56.1875	-56.0041	-54.7812	-54.6237	-87.4375	-86.6329
30.75	-13.1562	-13.0752	-21.8438	-21.8213	-56.4688	-56.8094	-55.2812	-55.7127	-88.0625	-86.9884
31.5833	-13.2188	-13.4058	-22.1562	-22.234	-56.9688	-57.0045	-56.625	-57.0538	-88.6875	-88.0673
32.4167	-13.4688	-13.7358	-22.625	-22.8444	-57.2188	-57.3769	-57.7188	-57.329	-89.2812	-88.8433
33.25	-13.625	-13.7396	-22.7812	-22.9445	-57.5625	-57.6407	-58.2188	-57.6022	-89.8438	-88.9854
34.0833	-13.75	-13.7396	-23.1562	-23.0848	-58.5938	-58.0122	-59.0312	-58.672	-90.6562	-89.7315
34.9167	-14.0625	-14.0679	-23.4688	-23.4579	-58.2188	-58.3374	-59.9375	-59.7333	-91.125	-90.251
35.75	-14.2188	-14.0715	-23.6562	-23.7488	-59.0625	-58.5957	-60.25	-59.9947	-91.5312	-90.6691
36.5833	-14.25	-14.3982	-23.875	-24.0487	-59.25	-59.052	-60.8125	-61.042	-91.7812	-91.2059
37.4167	-14.4688	-14.7925	-24.2188	-24.3385	-59.4062	-59.4859	-61.1875	-61.3073	-92.1562	-91.1962
38.25	-14.6562	-14.89	-24.4375	-24.3059	-59.875	-59.7011	-61.9688	-62.3341	-92.5625	-91.8299
39.0833	-14.75	-14.8874	-24.5938	-24.6711	-60.0625	-59.9162	-62.3125	-62.5954	-92.75	-92.2402
39.9167	-14.9688	-15.0144	-24.7812	-25.0689	-60.0625	-60.4595	-62.3438	-62.848	-93.2188	-92.5847
40.75	-15.1875	-15.1826	-24.9375	-25.0689	-60.5938	-60.6022	-63.4375	-63.8627	-93.5312	-93.1963
41.5833	-15.1875	-15.1826	-25.1562	-25.2597	-60.6875	-60.8845	-63.8125	-64.1116	-93.8125	-93.4966
42.4167	-15.4062	-15.6928	-25.3125	-25.2597	-61.1562	-61.0908	-64.2812	-65.0236	-94.1875	-93.44
43.25	-15.7188	-15.8107	-25.4688	-25.6991	-61.2812	-61.2965	-64.6875	-65.1586	-94.3125	-93.4836
44.0833	-15.8125	-15.8107	-25.8438	-25.6991	-61.7188	-61.7221	-64.8125	-65.4583	-94.6562	-93.4041
44.9167	-16.0312	-15.9177	-25.9375	-26.0526	-61.6875	-61.9106	-65.3125	-65.6031	-94.8125	-94.7865
45.75	-16.1875	-16.0045	-26.2188	-26.2484	-62.25	-62.3376	-65.5625	-65.7629	-95.2812	-94.9004
46.5833	-16.2812	-16.0325	-26.4688	-26.2484	-62.0312	-62.4084	-65.6875	-66.1637	-95.375	-94.8955
47.4167	-16.5	-16.5052	-26.625	-26.4202	-62.4375	-62.5605	-66.3125	-66.3219	-95.7812	-95.4588
48.25	-16.6875	-16.6031	-26.75	-26.5901	-63.1562	-62.8343	-66.625	-66.4898	-96.2188	-95.353
49.0833	-16.6875	-16.5944	-26.9062	-26.7866	-63	-62.9861	-66.75	-66.8091	-96.2812	-96.0798
49.9167	-16.9062	-17.0503	-27.0312	-26.7452	-63.2188	-63.1315	-67.1875	-67.0428	-96.6875	-96.2819
50.75	-17.0938	-17.3527	-27	-26.7821	-63.4688	-63.398	-67.1562	-67.3314	-96.7188	-96.7099
51.5833	-17.0938	-16.9829	-26.9062	-26.9833	-63.5	-63.4683	-67.5312	-67.6355	-96.8438	-96.5115
52.4167	-17.25	-17.1077	-26.9375	-26.9833	-63.75	-63.6519	-67.5938	-67.9321	-96.875	-96.299
53.25	-17.5	-17.5017	-27	-26.9833	-64.25	-63.7365	-67.8125	-68.0426	-97	-96.6028
54.0833	-17.4062	-17.5843	-27.0625	-26.9701	-64.1562	-63.9926	-68.3438	-68.2703	-97.25	-96.1294
54.9167	-17.5625	-17.5964	-27.1875	-26.9885	-64.3438	-64.0769	-68.5625	-68.4962	-97.2812	-96.6902
55.75	-17.875	-17.5963	-27.0938	-27.1353	-64.3438	-64.0836	-68.75	-68.7901	-97.625	-97.0076
56.5833	-17.8438	-17.7613	-27.0938	-27.1353	-64.5	-64.0903	-69.0312	-68.9561	-97.5	-97.241
57.4167	-17.8438	-17.8541	-27.0938	-27.1889	-64.75	-64.2589	-69.2812	-69.0702	-97.5	-97.9821
58.25	-17.9688	-17.9132	-27.1875	-27.1889	-64.2188	-64.4687	-69.2812	-69.3082	-97.5938	-97.678
59.0833	-17.9375	-17.9215	-27.2812	-27.1889	-64.0625	-64.5477	-69.7188	-69.6123	-97.1562	-97.0269
59.9167	-17.9375	-17.9635	-27.375	-27.1672	-64.8438	-64.5543	-69.7188	-69.9155	-97.125	-97.7492
60.75	-18.0938	-17.9795	-27.4062	-27.1672	-65.0312	-64.7289	-70.1562	-69.9518	-97.2188	-97.4211
61.5833	-18.0312	-18.028	-27.4688	-27.2762	-65.0625	-64.7356	-70.1875	-70.2133	-97.1562	-97.659
62.4167	-17.9062	-18.0395	-27.4375	-27.2762	-65.375	-64.9033	-70.25	-70.4033	-96.9375	-97.853
63.25	-18.0312	-18.0395	-27.4688	-27.4541	-64.9062	-64.91	-70.9375	-70.6617	-97.0312	-97.4143
64.0833	-18.0312	-18.0808	-27.5625	-27.4225	-65.3125	-65.0052	-70.6875	-70.6617	-97.3125	-97.4143
64.9167	-17.9688	-18.0808	-27.625	-27.4225	-65.125	-65.0575	-70.9688	-70.8807	-97.125	-97.6609
65.75	-18.1562	-18.0828	-27.6562	-27.4225	-65.375	-65.0575	-71.1875	-71.0579	-97.3125	-97.6609
66.5833	-18.25	-18.0738	-27.6875	-27.5151	-65.5	-65.0148	-71.0938	-71.12	-97.3438	-97.603
67.4167	-18.0938	-18.0592	-27.75	-27.5151	-65.5938	-65.0438	-71.4688	-71.2878	-97.1562	-96.9556
68.25	-18.1875	-18.0444	-27.5312	-27.4359	-65.7188	-65.0279	-71.6562	-71.3495	-97.4375	-97.422
69.0833	-18.2812	-18.0955	-27.5625	-27.5468	-65.875	-64.3439	-71.9688	-71.5157	-97.2188	-96.5235
69.9167	-18.1875	-18.1063	-27.5	-27.6008	-65.7812	-65.063	-71.5938	-71.5176	-97.4375	-97.1043
70.75	-18.2188	-18.0976	-27.4688	-27.4936	-65.7812	-65.081	-71.7188	-71.6837	-97.6562	-96.2486
71.5833	-18.2812	-18.0688	-27.6562	-27.5144	-65.7812	-65.081	-72.0625	-71.6837	-97.8125	-97.3899
72.4167	-18.0938	-18.0646	-27.7188	-27.5144	-65.6562	-65.083	-72.0312	-71.9049	-97.7812	-97.3899
73.25	-18.1562	-18.0761	-27.7188	-27.5144	-65.4375	-65.083	-71.9688	-72.0074	-97.5312	-97.1484
74.0833	-18.2812	-18.1317	-27.6875	-27.615	-65.75	-65.083	-72.2812	-72.0643	-97.5312	-96.921
74.9167	-18.2812	-18.2044	-27.5625	-27.5451	-65.4062	-65.0916	-71.7812	-72.2282	-97.25	-96.921
75.75	-18.3438	-18.2584	-27.5312	-27.7115	-65.5	-65.0828	-72.1875	-72.2282	-97.4375	-96.7675
76.5833	-18.4688	-18.271	-27.4375	-27.7115	-65.3125	-65.0805	-72.4375	-72.3896	-97.4375	-96.5609
77.4167	-18.375	-18.3175	-27.4375	-27.7115	-65.25	-65.0805	-71.7812	-72.4445	-97.2188	-96.3787
78.25	-18.4062	-18.4101	-27.5312	-27.5783	-65.25	-65.064	-72.2812	-72.3854	-97.0625	-96.0086
79.0833	-18.5938	-18.4776	-27.5938	-27.6423	-65.25	-65.0617	-72.4062	-72.5479	-97.0625	-96.4042
79.9167	-18.625	-18.5452	-27.6875	-27.5797	-65.375	-65.0617	-72.7188	-72.6032	-97.125	-96.4042
80.75	-18.5625	-18.6538	-27.7812	-27.5797	-65.1875	-65.0617	-72.75	-72.6032	-96.875	-96.1464
81.5833	-18.6875	-18.72	-27.7188	-27.6542	-64.875	-65.0617	-72.6875	-72.6032	-96.8438	-96.1464
82.4167	-18.625	-18.3939	-27.625	-27.8277	-64.9062	-65.0759	-73.3125	-72.7606	-96.6875	-96.1464
83.25	-18.625	-18.4617	-27.5625	-27.658	-64.7188	-65.0595	-73.3438	-72.8042	-96.5	-95.7945
84.0833	-18.7812	-18.5712	-27.5	-27.3773	-65	-64.9435	-73.25	-72.6201	-96.4062	-95.7945
84.9167	-18.7812	-18.5712	-27.5625	-27.3773	-65.1562	-64.9833	-73.2188	-72.8245	-96.3438	-95.7945
85.75	-18.6875	-18.5712	-27.5625	-27.527	-65.5	-64.9416	-73.1562	-72.8799	-95.9375	-94.9745
86.5833	-18.7812	-18.5712	-27.5625	-27.527	-64.6875	-65.0319	-73.2188	-72.8799	-95.8438	-95.4483
87.4167	-18.8125	-18.6792	-27.5312	-27.527	-64.5625	-64.8166	-73.2812	-73.0822	-95.625	-95.4483
88.25	-18.7188	-18.6792	-27.4375	-27.2785	-64.5938	-64.8166	-73.0625	-73.2572	-95.6562	-95.2152
89.0833	-18.8125	-18.6792	-27.4062	-27.2785	-64.1875	-64.1329	-73.5312	-73.045	-95.4375	-95.2152
89.9167	-18.8125	-18.6792	-27.375	-27.2785	-64.4375	-64.1329	-73.6562	-73.3001	-95.3125	-95.1693
90.75	-18.5938	-18.3425	-27.25	-27.6737	-64.1875	-63.0999	-73.2188	-73.3001	-95.125	-94.9399
91.5833	-18.6562	-18.4293	-27.1875	-27.6737	-63.9688	-63.0999	-73.625	-73.3001	-94.9375	-94.9399
92.4167	-18.625	-18.3572	-27.1562	-27.2785	-63.8438	-64.2411	-73.5	-73.0628	-95	-94.7468
93.25	-18.4688	-18.3572	-27.125	-27.2785	-63.5312	-63.5557	-73.1562	-73.2637	-94.8125	-94.7468
94.0833	-18.4375	-18.3572	-27.125	-27.2785	-63.5	-63.6676	-73.3438	-73.2637	-94.7812	-94.708
94.9167	-18.3438	-18.4396	-27.0938	-27.2785	-63.4688	-63.6676	-73.1562	-73.3183	-94.4375	-94.4726
95.75	-18.0312	-18.3665	-27.1562	-27.0968	-63.125	-63.4203	-73.75	-73.3183	-94.4688	-94.4726
96.5833	-17.9688	-18.3665	-27.3125	-27.2425	-63.1562	-63.4203	-73.6562	-73.3183	-94.4062	-94.4726
97.4167	-18	-17.8081	-27.2812	-27.2425	-63.0312	-63.4203	-73.5625	-73.3183	-94.25	-94.4726
98.25	-17.8438	-17.8081	-27.5	-27.4302	-62.9375	-63.4203	-73.9062	-73.0252	-94.2812	-94.207
99.0833	-17.75	-17.7059	-27.4062	-27.1694	-62.5625	-63.1515	-73.4062	-73.2818	-94.1875	-94.207
99.9167	-17.75	-17.838	-27.5938	-27.3302	-62.6875	-62.4635	-73.5938	-73.2818	-94.2812	-94.207
100.75	-17.5938	-17.7357	-27.5625	-26.6715	-62.375	-62.4635	-73.3438	-73.3365	-94.0938	-94.207
101.583	-17.5625	-17.6327	-27.3125	-26.5336	-62.0312	-62.4635	-73.6562	-73.3365	-93.9688	-93.9475
102.417	-17.7188	-17.5934	-27.1875	-26.703	-62.125	-62.5176	-73.6875	-73.3365	-93.9062	-93.7919
103.25	-17.5938	-17.3105	-27.0938	-25.9643	-62.1562	-61.8304	-73.5625	-73.3365	-93.9688	-93.7308
104.083	-17.5	-17.3105	-26.9375	-26.703	-62.2188	-62.2712	-73.6562	-73.3365	-94.1875	-94.1763
104.917	-17.5938	-17.4626	-26.875	-26.703	-62.0312	-61.8304	-73.8438	-73.3918	-93.875	-94.1763
105.75	-17.4375	-17.3653	-26.7812	-25.9643	-61.6875	-61.8304	-73.9375	-73.2982	-93.7812	-94.1763
106.583	-17.375	-17.3653	-26.6562	-25.9643	-61.9062	-61.8304	-73.9062	-73.2982	-93.7188	-93.4971
107.417	-17.4375	-17.3653	-26.6875	-26.1351	-61.5312	-61.8304	-73.2812	-73.0991	-93.5938	-93.557
108.25	-17.4375	-17.3209	-26.625	-26.1351	-61.4688	-60.927	-73.8125	-73.0991	-93.375	-93.557
109.083	-17.25	-17.3209	-26.4688	-26.1351	-61.5	-59.7975	-73.2812	-73.0991	-93.25	-93.9458
109.917	-17.2188	-17.3209	-26.3125	-25.7685	-61.25	-59.7975	-73.25	-73.0991	-93.0625	-93.557
110.75	-17.1562	-17.3916	-26.2188	-25.7685	-60.9688	-59.7975	-73.1562	-73.0991	-93.0938	-93.6819
111.583	-17.0312	-16.967	-26.0938	-25.7685	-61	-59.7975	-73.875	-73.0991	-93.2188	-93.4286
112.417	-17.0625	-16.967	-26.0625	-25.7685	-60.4062	-60.2399	-73.3125	-73.3552	-92.9062	-93.4286
113.25	-17.0625	-16.8746	-25.9062	-26.5014	-60.4375	-60.2399	-73.2188	-73.0628	-93.0625	-93.4414
114.083	-16.7812	-16.8746	-25.8438	-25.7685	-60.375	-60.2399	-73.4375	-72.7979	-93.0312	-93.4286
114.917	-16.7188	-16.8746	-25.6562	-25.7685	-60.125	-59.5514	-73.0312	-73.0628	-93.0938	-93.4414
115.75	-16.75	-16.8746	-25.4688	-25.7685	-60.1875	-58.4068	-72.875	-73.0628	-92.75	-92.7606
116.583	-16.625	-16.8746	-25.4062	-25.7685	-59.8125	-57.7079	-72.75	-72.7979	-92.4062	-92.7606
117.417	-16.5938	-16.8746	-25.25	-26.5014	-59.5625	-58.4068	-72.8125	-73.0628	-92.1875	-92.7606
118.25	-16.5625	-16.967	-25.125	-24.7783	-59.6562	-58.2312	-72.7188	-73.0628	-92.4688	-92.2648
119.083	-16.3125	-16.2131	-24.9688	-25.7685	-59.125	-58.2312	-72.7812	-73.0628	-92.2812	-92.2648
119.917	-16.2188	-16.2131	-24.875	-24.7783	-58.625	-58.2312	-73.0625	-73.0852	-92.1875	-92.0252
120.75	-16.2812	-16.3568	-24.75	-24.7783	-58.7812	-57.5326	-73	-72.73	-92.0312	-92.4577
121.583	-16.125	-16.2373	-24.6875	-24.7783	-58.5312	-57.7079	-72.3125	-73.0628	-92.1562	-92.4577
122.417	-16	-16.0746	-24.5625	-24.7783	-58.0938	-57.5326	-72.6562	-72.5705	-91.7812	-92.1128
123.25	-16	-15.9213	-24.4375	-24.7783	-58.125	-58.2312	-72.375	-73.0852	-91.8125	-92.1128
124.083	-15.75	-15.7667	-24.3438	-24.7783	-58	-58.2312	-72.4062	-72.495	-91.8438	-92.1128
124.917	-15.5938	-15.7667	-24.1875	-24.7783	-58.2188	-58.2312	-72.875	-72.495	-91.7812	-92.1128
125.75	-15.625	-15.6112	-24.1562	-24.7783	-57.9688	-57.5326	-72.5312	-72.495	-91.625	-91.4565
126.583	-15.4375	-15.6112	-24.0312	-24.9591	-57.5312	-57.5326	-72.5	-72.495	-91.4375	-91.4565
127.417	-15.2188	-15.3902	-24.0625	-24.9591	-57.375	-57.5326	-72.9688	-72.495	-91.4062	-90.7112
128.25	-15.1562	-15.3902	-23.8438	-24.0427	-57.125	-58.0023	-72.6875	-72.495	-91.0938	-90.7919
129.083	-14.9688	-14.9565	-23.8438	-24.0427	-56.9062	-56.8502	-72.75	-72.495	-90.875	-90.7919
129.917	-14.7812	-14.6981	-23.8125	-24.0427	-56.7812	-56.3814	-72.4062	-72.495	-90.875	-90.7919
130.75	-14.8125	-14.6981	-23.625	-24.0427	-56.4688	-56.3814	-72.7812	-71.8471	-90.5312	-90.7919
131.583	-14.6875	-14.6981	-23.5	-23.2055	-56.125	-56.3814	-72.5938	-72.495	-90.5312	-89.6036
132.417	-14.4062	-14.6981	-23.375	-23.2055	-56.1875	-56.3814	-72.5938	-71.7369	-90.375	-89.6036
133.25	-14.375	-14.1156	-23.2812	-23.2055	-56.0938	-56.3814	-72.1875	-71.7369	-89.7812	-89.6036
134.083	-14.25	-14.1156	-23.25	-23.1206	-55.75	-56.3814	-71.7188	-71.7369	-89.1562	-89.1268
134.917	-14	-14.1156	-23.2188	-23.1206	-55.625	-56.3814	-71.875	-71.7369	-88.8125	-89.6036
135.75	-13.8438	-14.1156	-23.0625	-23.1206	-55.0625	-56.3814	-71.9062	-71.6814	-88.5625	-88.409
136.583	-13.5938	-14.1156	-23.0625	-22.4143	-55.0312	-55.6799	-71.5	-71.6814	-88.1875	-88.409
137.417	-13.4062	-13.0047	-22.9062	-22.4143	-55.1562	-55.6799	-71.625	-71.6814	-88.1875	-88.409
138.25	-13.4062	-13.0047	-22.8438	-22.4143	-55.25	-55.6799	-72.1875	-72.087	-87.9062	-88.409
139.083	-13.2188	-13.0047	-22.8125	-22.4143	-55.4688	-55.6799	-72.1562	-71.6814	-87.4375	-87.2994
139.917	-12.9375	-13.0047	-22.7188	-22.4143	-55.2188	-55.6799	-72.1875	-71.6814	-86.9375	-87.2994
140.75	-12.9062	-13.0047	-22.625	-22.3666	-54.9375	-54.9801	-72.1562	-71.6814	-87.125	-87.4269
141.583	-12.7812	-13.0047	-22.5625	-22.4143	-54.7812	-54.9801	-71.625	-71.6814	-87.2188	-87.4269
142.417	-12.5938	-13.0047	-22.5	-22.3666	-54.4688	-54.9801	-71.6562	-71.6814	-87.0938	-87.4269
143.25	-12.5625	-12.1316	-22.375	-22.3666	-54.1875	-55.447	-71.6562	-71.3108	-87.0312	-87.4269
144.083	-12.4375	-12.1316	-22.3438	-22.3666	-54.0938	-54.9801	-71.6562	-71.3108	-86.7188	-87.4211
144.917	-12.125	-12.1316	-22.1875	-22.5278	-53.9375	-54.9801	-71.9062	-71.3108	-86.4688	-87.2366
145.75	-12.0312	-12.1316	-22.1562	-22.957	-54.0938	-54.9801	-71.9062	-71.3108	-86.5312	-87.4211
146.583	-12.0312	-12.1316	-22.0625	-21.6559	-54.1875	-54.5269	-71.8438	-71.3108	-86.2812	-86.7592
147.417	-11.8125	-12.1316	-22	-22.957	-53.6875	-53.8299	-71.7188	-71.3108	-86.3438	-86.5715
148.25	-11.6875	-12.1316	-21.9688	-21.4897	-53.625	-53.8299	-71.5625	-71.3108	-86.2188	-86.7657
149.083	-11.5938	-11.0343	-21.875	-21.4897	-53.5	-54.2947	-71.4375	-71.3714	-86.0312	-86.7657
149.917	-11.3125	-11.0343	-21.75	-21.4121	-53.3125	-54.2947	-71.25	-71.5294	-85.75	-86.7657
150.75	-11.1562	-11.0343	-21.7188	-21.6767	-53.4375	-54.2947	-71.0312	-71.5884	-85.75	-86.7592
151.583	-11.1562	-11.0343	-21.625	-21.4121	-53.0312	-54.2947	-71.5312	-71.5884	-85.75	-86.7592
152.417	-10.9375	-11.0343	-21.5312	-21.4121	-53.5312	-54.2947	-71.4688	-71.1641	-85.6562	-86.7592
153.25	-10.8125	-11.0343	-21.5	-21.4121	-53.6562	-54.2947	-71.3438	-71.1641	-85.9062	-86.7592
154.083	-10.6875	-11.0343	-21.4062	-21.4121	-53.2812	-53.5986	-71.2188	-71.1641	-85.7188	-86.5715
154.917	-10.5	-11.0343	-21.375	-21.6367	-52.9688	-53.5986	-71.4062	-71.1641	-85.875	-86.5715
155.75	-10.3125	-11.0343	-21.2812	-21.4121	-52.9375	-53.5986	-71.1875	-71.2237	-85.7188	-86.5715
156.583	-10.375	-11.0343	-21.125	-21.4121	-52.7188	-53.5986	-71.0938	-71.2237	-85.7812	-85.8542
157.417	-10.1562	-9.59376	-21.0312	-21.4121	-52.5625	-53.5986	-71.1875	-71.4426	-85.9375	-85.8542
158.25	-9.96875	-9.59376	-20.875	-20.8033	-52.5938	-53.5986	-71.6562	-71.4426	-85.7812	-85.235
159.083	-9.9375	-9.59376	-20.8438	-20.8033	-52.5	-52.9052	-71.3125	-71.4426	-85.7812	-85.235
159.917	-9.6875	-9.59376	-20.8438	-20.7537	-52.375	-52.9052	-71.5625	-71.3837	-85.5312	-85.235
160.75	-9.46875	-9.59376	-20.8125	-20.7537	-52.0938	-53.0559	-71.4688	-71.4426	-85.1875	-85.235
161.583	-9.46875	-9.59376	-20.6875	-20.7537	-52.125	-52.4559	-71.0938	-71.4426	-85.8125	-85.224
162.417	-9.375	-9.59376	-20.6562	-20.7537	-52.2812	-52.6061	-70.9375	-71.0162	-85.7812	-85.8542
163.25	-9.0625	-9.59376	-20.5312	-20.502	-52.25	-52.9052	-70.625	-71.0162	-86.0625	-85.8542
164.083	-9.03125	-9.59376	-20.4062	-21.0053	-52.125	-51.7667	-70.9062	-71.0162	-85.8438	-85.8542
164.917	-8.90625	-9.59376	-20.375	-21.0053	-52.125	-51.7667	-71	-71.0162	-86.1562	-85.8542
165.75	-8.71875	-9.59376	-20.3125	-21.0053	-51.9375	-51.7667	-71	-71.0162	-86.0625	-85.8542
166.583	-8.625	-9.59376	-20.125	-21.0053	-51.625	-51.7667	-70.75	-70.1752	-85.7812	-85.8542
