# Supplementary material for: Modeling of thermal errors for dual-spindle turning-milling compound machine tools based on hybrid networks
Source: Sci Rep. 2025 Dec 30;15:45697. doi: 10.1038/s41598-025-27599-1 (PMC12753745; doi:10.1038/s41598-025-27599-1)
Supplement: Supplementary file 1 — Supplementary Material 1 [file 41598_2025_27599_MOESM1_ESM.zip › data/predicted data/instructions text.txt]

Since the test set consists of 200 groups, the predicted results of these 200 groups under different operating conditions are displayed.
The comparison of different network prediction data can lead to the statistical analysis of the results (Figures 10 and 11), (Table 5).
The comparison of the predicted data under different operating conditions can be statistically analyzed to obtain the results (Figures 12 and 13).
Iterative data can be statistically analyzed to obtain the results (Figures 9).
