# Supplementary material for: Modeling of thermal errors for dual-spindle turning-milling compound machine tools based on hybrid networks
Source: Sci Rep. 2025 Dec 30;15:45697. doi: 10.1038/s41598-025-27599-1 (PMC12753745; doi:10.1038/s41598-025-27599-1)
Supplement: Supplementary file 1 — Supplementary Material 1 [file 41598_2025_27599_MOESM1_ESM.zip › data/predicted data/Iterative data.xlsx]

## Sheet: Sheet1
SCSSA3	DBO	GWO	MPA	WOA
0.98399	1.52442	1.04719	1.12359	1.11019
0.92887	1.52246	1.04719	1.06945	1.11019
0.92887	1.18058	0.98304	0.82547	1.11019
0.89406	1.14691	0.98304	0.82547	1.11019
0.89406	1.14691	0.98304	0.82547	1.06365
0.84593	1.14691	0.96176	0.82547	0.99253
0.81508	1.14691	0.96176	0.82547	0.99253
0.76071	1.04226	0.96176	0.82547	0.99253
0.76071	0.95491	0.96176	0.82547	0.8651
0.76071	0.93681	0.83116	0.82547	0.8651
0.76071	0.86809	0.83116	0.82547	0.8651
0.76071	0.86809	0.80824	0.81286	0.8651
0.71779	0.82856	0.80824	0.81286	0.8651
0.69267	0.77548	0.80824	0.81286	0.8651
0.69267	0.7747	0.80824	0.81286	0.8651
0.69267	0.77548	0.80824	0.79085	0.8651
0.69267	0.7747	0.80824	0.79085	0.8651
0.69267	0.77548	0.80824	0.79085	0.8651
0.69267	0.7747	0.80824	0.79085	0.8563
0.69267	0.73487	0.80824	0.79085	0.8563
0.69267	0.73487	0.80824	0.79085	0.8563
0.69267	0.73487	0.80824	0.79085	0.8563
0.69267	0.73487	0.80824	0.79085	0.7626
0.69267	0.73487	0.80824	0.79085	0.7626
0.69267	0.73487	0.80824	0.79085	0.7626
0.69267	0.73487	0.80824	0.79085	0.7626
0.69267	0.73487	0.80824	0.79085	0.7626
0.69267	0.73487	0.80824	0.79085	0.7626
0.69267	0.73487	0.80824	0.79085	0.7626
0.69267	0.73487	0.80824	0.79085	0.7626
0.69267	0.73487	0.80824	0.79085	0.7626
0.69267	0.73487	0.79632	0.79085	0.7626
0.69267	0.73487	0.78776	0.79085	0.7626
0.69267	0.73487	0.78776	0.79085	0.7626
0.69267	0.73487	0.75531	0.79085	0.7626
0.69267	0.73487	0.75531	0.79085	0.7626
0.69267	0.73487	0.75531	0.79085	0.7626
0.69267	0.73487	0.75531	0.79085	0.7626
0.69267	0.73487	0.75531	0.79085	0.7626
0.69267	0.73487	0.75531	0.79085	0.7626
0.69267	0.73487	0.75531	0.79085	0.7626
0.69267	0.73487	0.75531	0.79085	0.7626
0.69267	0.73487	0.75531	0.79085	0.7626
0.69267	0.73487	0.75531	0.79085	0.7626
0.69267	0.73487	0.75531	0.79085	0.7626
0.69267	0.73487	0.75531	0.79085	0.7626
0.69267	0.73487	0.75531	0.79085	0.7626
0.69267	0.73487	0.75531	0.79085	0.7626
0.69267	0.73487	0.75531	0.79085	0.7626
0.69267	0.73487	0.75531	0.79085	0.7626
