# Supplementary material for: Modeling of thermal errors for dual-spindle turning-milling compound machine tools based on hybrid networks
Source: Sci Rep. 2025 Dec 30;15:45697. doi: 10.1038/s41598-025-27599-1 (PMC12753745; doi:10.1038/s41598-025-27599-1)
Supplement: Supplementary file 1 — Supplementary Material 1 [file 41598_2025_27599_MOESM1_ESM.zip › Supplementary operating guide.txt]

The code folder contains 4 Matlab files in format folders
1 K-MEANS is used to cluster temperature points, where the Best_type_find subfunction calculates the optimal number of clusters k for K-meansd using Gap.
2 Grey Relational Analysis represents grey relational degree analysis, which calculates the relational degree of temperature points to determine key temperature sensitive points.
3 SCSSA-CNN-BiLSTM is the main algorithm for the prediction model, taking the temperature data of key temperature sensitive points as input and thermal error as the prediction target. The experimental data consists of taking 1 sample point out of every 10 to form the test set, resulting in a total of 1800 training sets and 200 test sets.
4 A variety of optimization algorithms Code for comparing multiple optimization algorithms, including DBO, GWO, MPA, and WOA.

The data folder contains a real data folder and a prediction result data folder
1 The original data folder contains data from 5 different operating conditions. The first 11 columns are temperature data from temperature measurement points, and the last column is the thermal error data.
2 The prediction result data folder contains prediction result data from 5 different operating conditions.


Grey Relational Analysis and K-MEANS can be statistically analyzed to obtain the results (Table 2,3).
8000 right.xlsx can be statistically analyzed to obtain the results (Figures 5 and 6).
The comparison of different network prediction data can lead to the statistical analysis of the results (Figures 10 and 11), (Table 5).
The comparison of the predicted data under different operating conditions can be statistically analyzed to obtain the results (Figures 12 and 13).
Iterative data can be statistically analyzed to obtain the results (Figures 9).
